# Supplementary material for: Cellular zinc status alters chromatin accessibility and binding of p53 to DNA
Source: Life Sci Alliance. 2024 Jul 8;7(9):e202402638. doi: 10.26508/lsa.202402638 (PMC11231577; doi:10.26508/lsa.202402638)
Supplement: Supplementary file 1 [file LSA-2024-02638_SdataF2.xlsx]

## Sheet: Sheet1
key	location	baseMean_TPA	log2FoldChange_TPA	lfcSE_TPA	stat_TPA	pvalue_TPA	padj_TPA	baseMean_Zn	log2FoldChange_Zn	lfcSE_Zn	stat_Zn	pvalue_Zn	padj_Zn
chr1_KI270706v1_random.161130.161470	chr1_KI270706v1_random:161130-161470	49.405	-0.725978	0.41057	-1.76822	0.0770245	0.578144	49.405	0.573612	0.394772	1.45302	0.146218	NA
chr1_KI270706v1_random.161510.162430	chr1_KI270706v1_random:161510-162430	64.6549	-0.892557	0.372421	-2.39663	0.0165464	0.319507	64.6549	0.351412	0.359458	0.977616	0.328265	NA
chr1_KI270706v1_random.164665.165589	chr1_KI270706v1_random:164665-165589	303.672	-0.613062	0.199718	-3.06963	0.00214322	0.119128	303.672	0.514723	0.195788	2.62898	0.00856415	0.226991
chr1_KI270706v1_random.166002.166436	chr1_KI270706v1_random:166002-166436	170.816	-0.633693	0.238636	-2.65548	0.00791964	0.233428	170.816	0.53745	0.2323	2.3136	0.0206896	0.301202
chr1_KI270706v1_random.40122.40386	chr1_KI270706v1_random:40122-40386	63.5444	-0.0440997	0.366689	-0.120265	0.904273	0.989659	63.5444	0.40809	0.367292	1.11108	0.266535	NA
chr1_KI270706v1_random.40386.40712	chr1_KI270706v1_random:40386-40712	58.4796	-0.180041	0.370268	-0.486245	0.626794	0.945921	58.4796	-0.225703	0.379768	-0.59432	0.552298	NA
chr1_KI270706v1_random.87799.88173	chr1_KI270706v1_random:87799-88173	89.168	-0.102817	0.297656	-0.345421	0.729778	0.964696	89.168	-0.0624898	0.304146	-0.20546	0.837213	0.956732
chr1_KI270709v1_random.10543.10987	chr1_KI270709v1_random:10543-10987	118.189	-0.604779	0.678079	-0.891901	0.372446	0.870668	118.189	-0.00270126	0.677923	-0.00398462	0.996821	0.998981
chr1_KI270709v1_random.14350.14740	chr1_KI270709v1_random:14350-14740	146.054	-0.75891	0.636255	-1.19278	0.232957	0.787717	146.054	-0.00540701	0.635414	-0.00850942	0.993211	0.998221
chr1_KI270709v1_random.1568.2004	chr1_KI270709v1_random:1568-2004	703.193	-0.651864	0.56485	-1.15405	0.24848	0.796172	703.193	-0.0176461	0.564806	-0.0312427	0.975076	0.995612
chr1_KI270709v1_random.2880.3214	chr1_KI270709v1_random:2880-3214	203.905	-0.712504	0.564491	-1.26221	0.206875	0.76699	203.905	-0.0672488	0.564305	-0.119171	0.90514	0.976301
chr1_KI270709v1_random.3274.4624	chr1_KI270709v1_random:3274-4624	1132.31	-0.628045	0.522036	-1.20307	0.22895	0.785285	1132.31	0.0982489	0.521941	0.188238	0.85069	0.9613
chr1_KI270709v1_random.5139.6055	chr1_KI270709v1_random:5139-6055	713.99	-0.670539	0.517067	-1.29681	0.194696	0.756229	713.99	0.0185412	0.516955	0.0358663	0.971389	0.994994
chr1_KI270709v1_random.7049.7699	chr1_KI270709v1_random:7049-7699	1041.73	-0.698596	0.46642	-1.49778	0.13419	0.688265	1041.73	0.0658886	0.466281	0.141307	0.887628	0.972596
chr1_KI270709v1_random.8327.8931	chr1_KI270709v1_random:8327-8931	197.711	-0.66308	0.531734	-1.24701	0.212392	0.771186	197.711	0.00960046	0.531306	0.0180695	0.985583	0.997487
chr1_KI270711v1_random.32710.32970	chr1_KI270711v1_random:32710-32970	55.1054	0.20514	0.367461	0.558264	0.576664	0.933276	55.1054	-0.226749	0.384144	-0.590272	0.555008	NA
chr1_KI270712v1_random.118656.119120	chr1_KI270712v1_random:118656-119120	226.539	0.111145	0.222683	0.499116	0.617698	0.944132	226.539	0.00279802	0.227092	0.0123211	0.990169	0.998221
chr1_KI270712v1_random.119435.119787	chr1_KI270712v1_random:119435-119787	207.659	-0.0343725	0.214211	-0.160461	0.872518	0.9856	207.659	-0.45471	0.222414	-2.04443	0.0409107	0.375535
chr1_KI270712v1_random.140594.141378	chr1_KI270712v1_random:140594-141378	931.522	0.184893	0.17097	1.08144	0.279503	0.818107	931.522	-0.113485	0.172819	-0.656669	0.511394	0.825624
chr1_KI270712v1_random.141378.141648	chr1_KI270712v1_random:141378-141648	346.024	0.202932	0.200552	1.01187	0.3116	0.840761	346.024	-0.278929	0.205891	-1.35474	0.175499	0.59052
chr1_KI270712v1_random.162420.162850	chr1_KI270712v1_random:162420-162850	120.977	-0.244051	0.277744	-0.878694	0.379567	0.87352	120.977	0.229517	0.278164	0.825115	0.409306	0.772651
chr1_KI270712v1_random.170696.171220	chr1_KI270712v1_random:170696-171220	101.2	-0.497142	0.285048	-1.74406	0.0811478	0.58864	101.2	0.153191	0.283173	0.540981	0.588521	0.861863
chr1_KI270712v1_random.32170.32500	chr1_KI270712v1_random:32170-32500	168.188	-0.0971613	0.267719	-0.362923	0.716663	0.96304	168.188	0.0428208	0.270619	0.158232	0.874274	0.968712
chr1_KI270712v1_random.56800.59520	chr1_KI270712v1_random:56800-59520	344.777	-0.262783	0.19908	-1.31999	0.186839	0.750544	344.777	0.835745	0.196112	4.26158	2.0299e-05	0.0111293
chr1_KI270712v1_random.98010.98460	chr1_KI270712v1_random:98010-98460	69.1913	-0.478362	0.3446	-1.38817	0.165086	0.728357	69.1913	0.517215	0.337243	1.53366	0.125114	NA
chr1_KI270712v1_random.99741.100189	chr1_KI270712v1_random:99741-100189	113.919	-0.20211	0.278733	-0.725101	0.46839	0.905997	113.919	0.604095	0.275755	2.1907	0.0284737	0.333448
chr1_KI270713v1_random.20665.22713	chr1_KI270713v1_random:20665-22713	3796.26	-0.00637858	0.13936	-0.0457707	0.963493	0.996506	3796.26	0.366316	0.139446	2.62694	0.00861561	0.227677
chr1_KI270713v1_random.27866.28550	chr1_KI270713v1_random:27866-28550	73.0011	0.00550706	0.335162	0.0164311	0.986891	0.998956	73.0011	0.345115	0.337475	1.02264	0.30648	NA
chr1_KI270713v1_random.31220.31560	chr1_KI270713v1_random:31220-31560	76.134	0.114754	0.329653	0.348105	0.727762	0.964306	76.134	1.01674	0.324387	3.13435	0.00172236	NA
chr1_KI270714v1_random.29180.29630	chr1_KI270714v1_random:29180-29630	77.4907	-1.07104	0.331994	-3.22608	0.00125498	0.0874452	77.4907	0.196783	0.319028	0.61682	0.537353	NA
chr1_KI270714v1_random.33430.34150	chr1_KI270714v1_random:33430-34150	47.1582	-1.27762	0.42885	-2.97917	0.00289035	0.139045	47.1582	0.786504	0.390312	2.01506	0.0438982	NA
chr1_KI270714v1_random.35280.36180	chr1_KI270714v1_random:35280-36180	118.709	0.0888265	0.296338	0.299747	0.76437	0.970995	118.709	0.449222	0.297902	1.50795	0.131567	0.541259
chr1_KI270714v1_random.9483.9885	chr1_KI270714v1_random:9483-9885	67.0666	0.193706	0.341372	0.567435	0.570419	0.932371	67.0666	0.222537	0.349341	0.637019	0.524112	NA
chr1.100036517.100039623	chr1:100036517-100039623	398.071	0.0140805	0.183137	0.0768854	0.938715	0.99363	398.071	0.1916	0.184668	1.03754	0.299485	0.699334
chr1.100132113.100133795	chr1:100132113-100133795	287.958	0.153039	0.196859	0.777401	0.436922	0.895114	287.958	-0.270073	0.203007	-1.33036	0.183398	0.598117
chr1.100249054.100250428	chr1:100249054-100250428	381.467	0.0865322	0.187916	0.460484	0.645169	0.948705	381.467	0.320848	0.189275	1.69514	0.0900481	0.483645
chr1.100265685.100266985	chr1:100265685-100266985	283.473	0.0921826	0.201728	0.456964	0.647697	0.949104	283.473	0.058218	0.205119	0.283826	0.776544	0.937289
chr1.10032158.10034442	chr1:10032158-10034442	569.97	-0.13194	0.166971	-0.790195	0.429414	0.893351	569.97	0.106496	0.16801	0.633867	0.526168	0.833524
chr1.100351064.100353866	chr1:100351064-100353866	641.673	-0.225506	0.160459	-1.40538	0.159909	0.721488	641.673	0.112113	0.161075	0.696033	0.486408	0.812741
chr1.100353866.100354350	chr1:100353866-100354350	49.8952	0.11941	0.381892	0.312681	0.754523	0.969233	49.8952	0.229002	0.38946	0.587997	0.556534	NA
chr1.100354557.100355445	chr1:100354557-100355445	73.8211	0.333207	0.324532	1.02673	0.304547	0.835829	73.8211	0.517637	0.329107	1.57285	0.115753	NA
chr1.10055418.10056390	chr1:10055418-10056390	89.4158	0.301301	0.304275	0.990227	0.322063	0.84754	89.4158	-0.208826	0.318234	-0.656202	0.511694	0.825876
chr1.100621741.100622915	chr1:100621741-100622915	163.767	-0.0445992	0.239072	-0.186552	0.852012	0.982962	163.767	-0.384821	0.247723	-1.55343	0.12032	0.527568
chr1.100627199.100627721	chr1:100627199-100627721	59.6421	-0.101968	0.357388	-0.285315	0.775403	0.972029	59.6421	-0.195124	0.367887	-0.53039	0.595842	NA
chr1.10063539.10064811	chr1:10063539-10064811	114.181	-0.136256	0.305794	-0.445582	0.655899	0.950677	114.181	-0.392192	0.314221	-1.24814	0.211979	0.625908
chr1.10074077.10075197	chr1:10074077-10075197	116.887	-0.0794213	0.27043	-0.293686	0.768998	0.971711	116.887	-0.112197	0.276637	-0.405574	0.685055	0.903807
chr1.100894394.100897314	chr1:100894394-100897314	625.373	-0.0167951	0.167145	-0.100482	0.919961	0.991338	625.373	0.0957008	0.168463	0.568081	0.56998	0.85355
chr1.101002260.101003560	chr1:101002260-101003560	76.5254	0.186411	0.330122	0.564674	0.572296	0.932414	76.5254	0.149094	0.337845	0.441308	0.65899	NA
chr1.101025117.101026605	chr1:101025117-101026605	237.005	0.115375	0.207809	0.555196	0.578761	0.933631	237.005	0.0853574	0.211704	0.403193	0.686806	0.904463
chr1.10108163.10108721	chr1:10108163-10108721	107.151	0.104561	0.276157	0.37863	0.704963	0.961098	107.151	0.0939831	0.282362	0.332846	0.73925	0.923584
chr1.101148650.101151270	chr1:101148650-101151270	77.3309	0.207591	0.34006	0.610455	0.54156	0.924487	77.3309	-0.340522	0.355123	-0.958883	0.337617	NA
chr1.101174612.101175318	chr1:101174612-101175318	152.62	0.113297	0.242838	0.466556	0.640817	0.947731	152.62	-0.422084	0.253301	-1.66634	0.0956463	0.490438
chr1.101200309.101201013	chr1:101200309-101201013	89.8549	-0.0982797	0.309728	-0.31731	0.751008	0.968695	89.8549	0.0729808	0.313901	0.232496	0.816153	0.950676
chr1.101235321.101237979	chr1:101235321-101237979	307.38	0.212968	0.190332	1.11893	0.26317	0.808984	307.38	0.253787	0.193135	1.31404	0.188834	0.603512
chr1.101238149.101239473	chr1:101238149-101239473	100.246	-0.168621	0.284452	-0.592794	0.553319	0.928253	100.246	0.196099	0.286327	0.684876	0.493422	0.816287
chr1.101257749.101258435	chr1:101257749-101258435	77.888	-0.108238	0.317108	-0.341329	0.732856	0.965406	77.888	0.146577	0.320923	0.456735	0.647861	NA
chr1.1012796.1015756	chr1:1012796-1015756	121.35	-0.148249	0.263395	-0.562839	0.573545	0.932683	121.35	0.188329	0.265465	0.70943	0.478058	0.809091
chr1.101288190.101288902	chr1:101288190-101288902	96.1208	-0.154666	0.288272	-0.536527	0.591594	0.937362	96.1208	0.104521	0.291517	0.358543	0.719937	0.917498
chr1.101313831.101314667	chr1:101313831-101314667	56.5601	-0.211563	0.371786	-0.569044	0.569326	0.931842	56.5601	0.18955	0.373492	0.507507	0.611799	NA
chr1.101357235.101358095	chr1:101357235-101358095	52.3627	-0.0945078	0.386375	-0.244601	0.806765	0.976413	52.3627	0.5839	0.383426	1.52285	0.127796	NA
chr1.101370920.101371990	chr1:101370920-101371990	50.6452	0.587762	0.387394	1.51722	0.129211	0.68249	50.6452	0.675242	0.394246	1.71274	0.0867596	NA
chr1.1019091.1022701	chr1:1019091-1022701	576.665	-0.315801	0.161716	-1.95281	0.0508415	0.499009	576.665	-0.112572	0.163009	-0.690592	0.489822	0.814474
chr1.10209709.10212499	chr1:10209709-10212499	658.216	-0.174205	0.162149	-1.07435	0.282666	0.819754	658.216	0.247433	0.162441	1.52322	0.127704	0.536146
chr1.1023539.1025685	chr1:1023539-1025685	229.566	0.0281615	0.221918	0.126901	0.899019	0.988758	229.566	0.293691	0.223685	1.31297	0.189194	0.603522
chr1.102879190.102880300	chr1:102879190-102880300	60.4484	0.206967	0.350596	0.590329	0.55497	0.928632	60.4484	-0.17385	0.36551	-0.475637	0.634333	NA
chr1.103516510.103517190	chr1:103516510-103517190	56.098	-0.0470347	0.381711	-0.123221	0.901932	0.989402	56.098	-0.57293	0.400511	-1.4305	0.152574	NA
chr1.103525184.103525558	chr1:103525184-103525558	92.3996	-0.0913774	0.297303	-0.307354	0.758574	0.970158	92.3996	0.0655407	0.301765	0.217191	0.828059	0.954042
chr1.103525633.103526649	chr1:103525633-103526649	156.407	-0.0559895	0.241057	-0.232266	0.816331	0.977827	156.407	-0.312889	0.248682	-1.25819	0.208323	0.622776
chr1.1039696.1040876	chr1:1039696-1040876	56.2725	-0.486963	0.372112	-1.30865	0.190654	0.753104	56.2725	0.334262	0.366508	0.912017	0.36176	NA
chr1.10398076.10400608	chr1:10398076-10400608	757.96	-0.172838	0.159895	-1.08095	0.279721	0.818377	757.96	0.320325	0.159986	2.0022	0.0452632	0.38941
chr1.104195446.104195798	chr1:104195446-104195798	81.7612	0.135705	0.306849	0.442254	0.658306	0.951231	81.7612	-0.00467006	0.316078	-0.014775	0.988212	0.9977
chr1.10429739.10431553	chr1:10429739-10431553	244.043	0.057951	0.205904	0.281447	0.778367	0.972569	244.043	0.0762356	0.20932	0.364207	0.715704	0.91637
chr1.10458741.10459815	chr1:10458741-10459815	77.8923	0.0454379	0.334998	0.135636	0.892109	0.988041	77.8923	0.374147	0.337543	1.10844	0.267671	NA
chr1.10471504.10473004	chr1:10471504-10473004	217.119	-0.342886	0.217017	-1.57999	0.114109	0.656822	217.119	-0.149267	0.219523	-0.679961	0.496529	0.81781
chr1.10474606.10475908	chr1:10474606-10475908	170.617	-0.316815	0.241889	-1.30975	0.19028	0.753021	170.617	-0.126264	0.244841	-0.515699	0.606065	0.869766
chr1.10494396.10496574	chr1:10494396-10496574	196.441	0.09754	0.222261	0.438854	0.660768	0.951662	196.441	0.225288	0.225286	1.00001	0.317306	0.712533
chr1.10509983.10511631	chr1:10509983-10511631	231.182	0.306558	0.20745	1.47774	0.139477	0.697394	231.182	-0.247409	0.215547	-1.14782	0.251043	0.662109
chr1.10527922.10529428	chr1:10527922-10529428	207.463	0.596597	0.219621	2.71649	0.00659783	0.213354	207.463	-0.085485	0.228893	-0.373471	0.708798	0.913843
chr1.10570.10980	chr1:10570-10980	58.819	-0.520929	0.363626	-1.43259	0.151974	0.712807	58.819	0.256448	0.358153	0.716029	0.473974	NA
chr1.1058523.1060227	chr1:1058523-1060227	182.315	-0.249183	0.227822	-1.09376	0.27406	0.815492	182.315	0.144269	0.228916	0.630227	0.528546	0.834396
chr1.10599066.10600068	chr1:10599066-10600068	117.615	-0.0433008	0.282029	-0.153533	0.877978	0.986459	117.615	-0.370535	0.291631	-1.27056	0.203885	0.617235
chr1.10634052.10636524	chr1:10634052-10636524	562.633	0.0856108	0.166732	0.513465	0.607626	0.94153	562.633	0.0723499	0.168737	0.428773	0.668088	0.896185
chr1.1063642.1064774	chr1:1063642-1064774	223.444	0.191417	0.210978	0.907286	0.364255	0.866118	223.444	0.280734	0.214177	1.31076	0.189938	0.603947
chr1.10643948.10645378	chr1:10643948-10645378	94.8114	0.189896	0.292712	0.648747	0.516502	0.917987	94.8114	0.435912	0.296311	1.47113	0.141255	0.55307
chr1.10646106.10647116	chr1:10646106-10647116	47.4473	0.176378	0.406561	0.433829	0.664413	0.952855	47.4473	0.788035	0.404969	1.94591	0.051665	NA
chr1.106620119.106621451	chr1:106620119-106621451	216.732	-0.160595	0.215902	-0.743829	0.45698	0.901926	216.732	0.161148	0.21746	0.741046	0.458666	0.799618
chr1.106755539.106756365	chr1:106755539-106756365	82.4133	0.137493	0.301806	0.455568	0.6487	0.949287	82.4133	-0.531282	0.319981	-1.66035	0.0968434	0.4919
chr1.106781556.106782062	chr1:106781556-106782062	53.3639	-0.519747	0.365581	-1.4217	0.155113	0.716494	53.3639	-0.954158	0.386623	-2.46793	0.0135896	NA
chr1.1069020.1069940	chr1:1069020-1069940	94.5544	-0.370637	0.288558	-1.28444	0.198987	0.759738	94.5544	-0.129671	0.29245	-0.443397	0.657479	0.891281
chr1.106910600.106911110	chr1:106910600-106911110	38.6153	0.467383	0.433393	1.07843	0.280843	0.818906	38.6153	-0.0649507	0.455016	-0.142744	0.886493	NA
chr1.10691256.10693206	chr1:10691256-10693206	51.5713	-0.259352	0.404923	-0.640498	0.521849	0.919234	51.5713	1.00091	0.391848	2.55433	0.0106392	NA
chr1.10693673.10695533	chr1:10693673-10695533	169.95	-0.202492	0.237103	-0.854026	0.393091	0.879688	169.95	0.0679191	0.239527	0.283555	0.776751	0.93731
chr1.106937032.106937546	chr1:106937032-106937546	79.2185	0.239703	0.319442	0.750381	0.453025	0.901175	79.2185	-0.155409	0.332126	-0.46792	0.639842	NA
chr1.107056146.107058362	chr1:107056146-107058362	273.66	-0.253551	0.211498	-1.19883	0.230593	0.786557	273.66	0.0771458	0.212481	0.363072	0.716551	0.916378
chr1.107076709.107077277	chr1:107076709-107077277	104.359	-0.0694591	0.27953	-0.248486	0.803759	0.975868	104.359	-0.102604	0.286448	-0.358193	0.720199	0.91768
chr1.10723947.10724721	chr1:10723947-10724721	94.5448	0.212073	0.29724	0.713475	0.475552	0.906877	94.5448	0.153103	0.304356	0.50304	0.614936	0.874044
chr1.1072856.1074956	chr1:1072856-1074956	118.491	0.20461	0.268429	0.76225	0.445911	0.898729	118.491	0.637312	0.269749	2.36261	0.0181467	0.287856
chr1.10730961.10731565	chr1:10730961-10731565	85.3548	0.46381	0.314056	1.47684	0.139719	0.697701	85.3548	-0.480692	0.334883	-1.4354	0.151172	0.565291
chr1.107529366.107530176	chr1:107529366-107530176	47.047	-0.312922	0.390937	-0.800441	0.423455	0.890975	47.047	-0.0738417	0.396751	-0.186116	0.852354	NA
chr1.107530386.107531896	chr1:107530386-107531896	183.391	0.171083	0.22491	0.760674	0.446852	0.899259	183.391	-0.265272	0.233399	-1.13656	0.255723	0.664621
chr1.107532342.107532774	chr1:107532342-107532774	65.5092	0.0272316	0.339213	0.080279	0.936015	0.99336	65.5092	-0.244342	0.352542	-0.693085	0.488256	NA
chr1.107535981.107536997	chr1:107535981-107536997	98.0855	0.188607	0.280658	0.672018	0.501573	0.914952	98.0855	-0.854399	0.303887	-2.81157	0.00493004	0.182951
chr1.107572366.107573232	chr1:107572366-107573232	118.979	0.119801	0.274914	0.435777	0.662999	0.952675	118.979	-0.248142	0.284814	-0.87124	0.383623	0.756905
chr1.107593510.107594740	chr1:107593510-107594740	86.0352	0.0656396	0.318387	0.206163	0.836664	0.981277	86.0352	-0.656237	0.336429	-1.95059	0.0511054	0.403659
chr1.107647349.107649125	chr1:107647349-107649125	152.045	0.251662	0.26229	0.95948	0.337317	0.854025	152.045	-0.407852	0.273535	-1.49104	0.13595	0.545664
chr1.107670090.107670800	chr1:107670090-107670800	45.9803	0.370717	0.408858	0.906713	0.364558	0.866118	45.9803	-0.430454	0.435987	-0.987309	0.323491	NA
chr1.107687844.107689804	chr1:107687844-107689804	182.415	0.300096	0.229312	1.30868	0.190642	0.753104	182.415	-0.17865	0.237884	-0.750996	0.452655	0.796495
chr1.107690760.107692130	chr1:107690760-107692130	60.8222	0.190808	0.344589	0.553727	0.579766	0.933773	60.8222	-0.264367	0.361661	-0.730982	0.46479	NA
chr1.10778891.10780103	chr1:10778891-10780103	154.21	-0.143056	0.238082	-0.600869	0.547927	0.926751	154.21	-0.480505	0.247322	-1.94284	0.052036	0.406467
chr1.107875190.107877590	chr1:107875190-107877590	86.5955	-0.226213	0.303185	-0.746123	0.455593	0.901546	86.5955	-0.361965	0.31292	-1.15673	0.247381	0.659656
chr1.1079289.1080683	chr1:1079289-1080683	602.705	0.0443621	0.180144	0.246259	0.805482	0.976151	602.705	0.423674	0.18062	2.34566	0.0189933	0.292161
chr1.107936381.107937415	chr1:107936381-107937415	211.033	0.501482	0.216417	2.3172	0.0204929	0.349942	211.033	-0.0286688	0.224477	-0.127713	0.898376	0.974968
chr1.10793956.10797006	chr1:10793956-10797006	204.171	0.0475058	0.228303	0.208082	0.835165	0.980969	204.171	-0.0923856	0.233614	-0.395462	0.692502	0.906588
chr1.107990581.107991155	chr1:107990581-107991155	68.3677	0.080764	0.329148	0.245373	0.806168	0.97629	68.3677	-0.125456	0.340886	-0.368029	0.712852	NA
chr1.108000575.108001271	chr1:108000575-108001271	121.93	0.227593	0.274998	0.827616	0.407888	0.88621	121.93	-0.511415	0.289572	-1.76611	0.077378	0.460459
chr1.108009633.108010479	chr1:108009633-108010479	87.6913	-0.023952	0.295397	-0.0810841	0.935375	0.993212	87.6913	-0.411187	0.308684	-1.33207	0.182838	0.597119
chr1.108016090.108017080	chr1:108016090-108017080	87.0678	0.0943157	0.295728	0.318928	0.749781	0.968363	87.0678	-0.329335	0.309571	-1.06384	0.2874	0.689081
chr1.10803852.10804812	chr1:10803852-10804812	108.317	-0.253933	0.278475	-0.91187	0.361837	0.86508	108.317	0.285268	0.278648	1.02375	0.305951	0.703345
chr1.108107393.108108273	chr1:108107393-108108273	75.7947	0.0472029	0.320357	0.147345	0.88286	0.986894	75.7947	0.390279	0.322948	1.20849	0.226859	NA
chr1.108125410.108126166	chr1:108125410-108126166	47.4699	0.0051326	0.400803	0.0128058	0.989783	0.999218	47.4699	0.664371	0.39757	1.67108	0.0947057	NA
chr1.108198683.108201349	chr1:108198683-108201349	426.396	-0.022482	0.178487	-0.125959	0.899765	0.989001	426.396	-0.00960977	0.180919	-0.0531165	0.957639	0.990941
chr1.10824526.10826120	chr1:10824526-10826120	177.763	0.107017	0.23621	0.45306	0.650506	0.949903	177.763	0.199056	0.240011	0.829362	0.4069	0.771079
chr1.10830720.10831762	chr1:10830720-10831762	102.397	0.335372	0.285954	1.17282	0.24087	0.792622	102.397	0.123307	0.295555	0.417204	0.676529	0.900095
chr1.108559486.108561144	chr1:108559486-108561144	216.545	-0.889598	0.216803	-4.10325	4.07384e-05	0.0110822	216.545	0.0401158	0.212943	0.188388	0.850573	0.96124
chr1.10866568.10867942	chr1:10866568-10867942	107.683	0.0400521	0.280921	0.142575	0.886626	0.987486	107.683	0.670751	0.279757	2.39762	0.0165019	0.280605
chr1.108691591.108693735	chr1:108691591-108693735	321.02	-0.132503	0.202604	-0.654003	0.51311	0.917229	321.02	-0.201316	0.205874	-0.977863	0.328142	0.721268
chr1.108703300.108705362	chr1:108703300-108705362	161.725	0.102046	0.249542	0.408933	0.682589	0.955381	161.725	-0.0496962	0.255355	-0.194616	0.845693	0.959723
chr1.108719144.108721144	chr1:108719144-108721144	225.379	0.103909	0.210881	0.492736	0.622199	0.945124	225.379	0.0356937	0.215217	0.16585	0.868275	0.967291
chr1.108746222.108747634	chr1:108746222-108747634	469.645	-0.380967	0.172924	-2.20309	0.0275884	0.396419	469.645	0.0797852	0.173146	0.460797	0.644944	0.886407
chr1.108816172.108817384	chr1:108816172-108817384	143.2	-0.0411818	0.25108	-0.164019	0.869717	0.985004	143.2	-0.229997	0.258399	-0.890085	0.373421	0.750768
chr1.108827920.108828992	chr1:108827920-108828992	304.719	-0.0227885	0.195002	-0.116863	0.906969	0.990004	304.719	-0.0500176	0.198338	-0.252184	0.800899	0.945588
chr1.108845584.108846506	chr1:108845584-108846506	69.7096	0.20367	0.332653	0.612259	0.540366	0.924135	69.7096	-0.301927	0.348927	-0.865301	0.386874	NA
chr1.108876414.108878072	chr1:108876414-108878072	312.062	0.0667093	0.192331	0.346846	0.728707	0.964644	312.062	0.241661	0.194431	1.24291	0.213901	0.628152
chr1.108962256.108964034	chr1:108962256-108964034	375.241	-0.0597786	0.180824	-0.33059	0.740954	0.966719	375.241	0.0902644	0.182826	0.493717	0.621506	0.877263
chr1.10897699.10899425	chr1:10897699-10899425	163.771	-0.235946	0.235741	-1.00087	0.316891	0.844053	163.771	0.0563804	0.237918	0.236974	0.812677	0.949517
chr1.10899425.10902115	chr1:10899425-10902115	565.076	0.0124469	0.161204	0.077212	0.938455	0.993568	565.076	-0.137874	0.163933	-0.84104	0.400325	0.767514
chr1.109040960.109042702	chr1:109040960-109042702	277.828	0.328287	0.205084	1.60075	0.109433	0.648435	277.828	0.232579	0.208777	1.11401	0.265275	0.67259
chr1.109075536.109076356	chr1:109075536-109076356	158.695	0.088096	0.238614	0.369198	0.71198	0.96271	158.695	-0.0951058	0.245162	-0.38793	0.698068	0.909161
chr1.109090148.109091884	chr1:109090148-109091884	243.445	-0.330749	0.207193	-1.59634	0.110414	0.650455	243.445	-0.0749941	0.209096	-0.358659	0.71985	0.917498
chr1.109099603.109101335	chr1:109099603-109101335	213.323	-0.00702299	0.217302	-0.0323191	0.974218	0.997793	213.323	-0.0583881	0.221698	-0.263367	0.792268	0.943011
chr1.109112141.109113213	chr1:109112141-109113213	119.155	-0.0800173	0.266941	-0.299756	0.764363	0.970995	119.155	0.397392	0.267435	1.48594	0.137296	0.5474
chr1.109196935.109199101	chr1:109196935-109199101	460.422	0.431683	0.170836	2.52689	0.0115077	0.272692	460.422	-0.0351917	0.175281	-0.200773	0.840876	0.958559
chr1.109200820.109202060	chr1:109200820-109202060	79.3099	-0.47097	0.315093	-1.4947	0.134992	0.689349	79.3099	0.174139	0.312855	0.556613	0.577792	NA
chr1.109213498.109215316	chr1:109213498-109215316	264.852	-0.136562	0.206996	-0.659731	0.509426	0.916361	264.852	0.117763	0.208757	0.564114	0.572676	0.855153
chr1.109224970.109226650	chr1:109224970-109226650	79.4345	-0.30861	0.329702	-0.936026	0.34926	0.860005	79.4345	-0.415347	0.338532	-1.22691	0.219857	NA
chr1.109239287.109241477	chr1:109239287-109241477	331.103	-0.180999	0.187029	-0.967761	0.333164	0.852395	331.103	0.0826505	0.188591	0.438254	0.661202	0.892812
chr1.109248878.109250420	chr1:109248878-109250420	168.101	-0.25728	0.241029	-1.06743	0.28578	0.821585	168.101	0.152161	0.241983	0.62881	0.529473	0.834733
chr1.109257022.109258160	chr1:109257022-109258160	109.943	0.272299	0.27459	0.991658	0.321364	0.847199	109.943	0.253555	0.280616	0.903565	0.366226	0.747349
chr1.109262424.109264640	chr1:109262424-109264640	489.406	-0.139355	0.168946	-0.824849	0.409458	0.886268	489.406	0.444201	0.168708	2.63296	0.00846452	0.226444
chr1.109266763.109267671	chr1:109266763-109267671	108.561	0.385528	0.278442	1.38459	0.166178	0.728712	108.561	0.317005	0.284983	1.11236	0.265982	0.673136
chr1.109272600.109276312	chr1:109272600-109276312	468.143	-0.0922146	0.170307	-0.54146	0.588191	0.936733	468.143	-0.104564	0.172849	-0.604945	0.545215	0.842269
chr1.109281995.109284109	chr1:109281995-109284109	332.738	-0.283166	0.194085	-1.45898	0.14457	0.704683	332.738	0.0946896	0.194914	0.485801	0.627108	0.879285
chr1.109370710.109371740	chr1:109370710-109371740	74.9676	0.358459	0.316176	1.13373	0.256907	0.804011	74.9676	-0.398086	0.336114	-1.18438	0.236264	NA
chr1.109397064.109398514	chr1:109397064-109398514	208.514	-0.257118	0.219351	-1.17217	0.241128	0.792715	208.514	0.379973	0.218391	1.73988	0.0818805	0.46819
chr1.109425575.109427185	chr1:109425575-109427185	504.832	-0.142844	0.169684	-0.841823	0.399887	0.882192	504.832	0.274447	0.170124	1.61322	0.106698	0.50831
chr1.109483176.109484846	chr1:109483176-109484846	184.482	0.0837666	0.233856	0.358198	0.720195	0.963339	184.482	-0.185105	0.240396	-0.770001	0.4413	0.790663
chr1.109493335.109494825	chr1:109493335-109494825	225.339	-0.359536	0.210582	-1.70734	0.0877588	0.604534	225.339	0.169732	0.210519	0.806254	0.420096	0.778958
chr1.109508870.109510230	chr1:109508870-109510230	66.4637	-0.124405	0.345522	-0.360049	0.71881	0.963256	66.4637	0.18454	0.349409	0.528149	0.597396	NA
chr1.109531990.109533254	chr1:109531990-109533254	96.098	-0.0164416	0.290183	-0.0566593	0.954817	0.995518	96.098	0.289385	0.29291	0.987966	0.323169	0.717015
chr1.109547772.109549326	chr1:109547772-109549326	235.188	-0.204739	0.210524	-0.972522	0.330791	0.851209	235.188	0.251439	0.210817	1.19269	0.232992	0.645329
chr1.10960939.10961409	chr1:10960939-10961409	53.7539	-0.0980769	0.412552	-0.237732	0.812089	0.976984	53.7539	0.395229	0.412941	0.957109	0.338512	NA
chr1.109617137.109617759	chr1:109617137-109617759	90.2205	-0.444462	0.301371	-1.4748	0.140266	0.698505	90.2205	0.388064	0.296894	1.30708	0.191185	0.605353
chr1.109619170.109621728	chr1:109619170-109621728	411.524	-0.188039	0.175371	-1.07223	0.283615	0.820223	411.524	0.157783	0.176243	0.895256	0.37065	0.749009
chr1.109639550.109640870	chr1:109639550-109640870	61.8208	-0.225062	0.365986	-0.614946	0.53859	0.923263	61.8208	0.398322	0.364567	1.09259	0.274575	NA
chr1.109643131.109644289	chr1:109643131-109644289	73.4108	-0.497495	0.324547	-1.53289	0.125303	0.676062	73.4108	-0.0158101	0.32514	-0.0486254	0.961218	NA
chr1.109655517.109656513	chr1:109655517-109656513	122.957	-0.28023	0.268692	-1.04294	0.296976	0.830355	122.957	0.410863	0.266652	1.54082	0.12336	0.53154
chr1.10973525.10974929	chr1:10973525-10974929	60.6323	-0.737349	0.394291	-1.87006	0.0614752	0.535704	60.6323	0.37357	0.38395	0.972967	0.33057	NA
chr1.10975374.10976524	chr1:10975374-10976524	143.928	-0.0677158	0.248676	-0.272306	0.785387	0.973208	143.928	0.106326	0.251981	0.42196	0.673054	0.89855
chr1.109773625.109774337	chr1:109773625-109774337	66.3061	-0.884935	0.405908	-2.18013	0.0292475	0.405799	66.3061	0.5095	0.391898	1.30008	0.193572	NA
chr1.109776486.109777698	chr1:109776486-109777698	75.0286	-0.152768	0.333103	-0.45862	0.646507	0.948884	75.0286	0.173702	0.335872	0.517168	0.605039	NA
chr1.109782978.109783980	chr1:109782978-109783980	146.867	0.356877	0.246905	1.4454	0.148345	0.708335	146.867	0.13382	0.254139	0.526563	0.598497	0.866161
chr1.109787160.109787890	chr1:109787160-109787890	68.6	0.328625	0.332272	0.989022	0.322652	0.847995	68.6	0.240494	0.341268	0.704706	0.480993	NA
chr1.109793670.109794158	chr1:109793670-109794158	63.6734	0.113434	0.341969	0.331708	0.740109	0.966719	63.6734	-0.118544	0.354701	-0.334209	0.738222	NA
chr1.10979686.10981276	chr1:10979686-10981276	74.5232	-0.520383	0.335683	-1.55022	0.121088	0.669157	74.5232	0.419678	0.328886	1.27606	0.201934	NA
chr1.109807592.109809312	chr1:109807592-109809312	97.733	0.304725	0.285984	1.06553	0.286635	0.822417	97.733	0.252216	0.292802	0.861388	0.389024	0.760197
chr1.109820909.109822911	chr1:109820909-109822911	177.439	0.159842	0.230802	0.692549	0.488593	0.910563	177.439	0.326666	0.233938	1.39638	0.162601	0.578354
chr1.109823630.109824700	chr1:109823630-109824700	72.2863	0.349855	0.322154	1.08599	0.277485	0.816898	72.2863	-0.33225	0.341961	-0.971602	0.331249	NA
chr1.109851890.109853120	chr1:109851890-109853120	48.9868	0.11385	0.385093	0.295643	0.767502	0.971563	48.9868	-0.424445	0.406139	-1.04507	0.295989	NA
chr1.109871931.109873179	chr1:109871931-109873179	96.5308	0.221877	0.29286	0.75762	0.448679	0.900051	96.5308	-0.0646775	0.303162	-0.213343	0.831059	0.955307
chr1.109876933.109877945	chr1:109876933-109877945	163.085	-0.335377	0.237205	-1.41387	0.1574	0.719604	163.085	-0.00593852	0.238916	-0.0248561	0.98017	0.996562
chr1.109892275.109893699	chr1:109892275-109893699	150.299	0.110154	0.24558	0.448547	0.653758	0.9504	150.299	-0.00702298	0.251832	-0.0278876	0.977752	0.996358
chr1.109910080.109913490	chr1:109910080-109913490	206.969	0.0981756	0.216006	0.454503	0.649467	0.949506	206.969	0.315974	0.218395	1.4468	0.147953	0.561371
chr1.109959627.109960671	chr1:109959627-109960671	107.078	0.142741	0.280197	0.50943	0.610451	0.942391	107.078	0.0676549	0.28688	0.23583	0.813565	0.949904
chr1.109975704.109976346	chr1:109975704-109976346	91.3805	0.355051	0.288655	1.23002	0.21869	0.776759	91.3805	-0.606937	0.310371	-1.95552	0.0505214	0.401954
chr1.109983768.109986294	chr1:109983768-109986294	319.264	-0.0967032	0.190637	-0.507263	0.611971	0.942485	319.264	0.182633	0.192054	0.950944	0.341633	0.729675
chr1.110003596.110004762	chr1:110003596-110004762	279.937	-0.272014	0.197274	-1.37887	0.167936	0.730328	279.937	-0.0987028	0.199448	-0.49488	0.620685	0.877097
chr1.110034032.110035760	chr1:110034032-110035760	296.331	-0.0252179	0.213229	-0.118267	0.905856	0.989936	296.331	-0.272503	0.217709	-1.25169	0.210684	0.624896
chr1.110053066.110054430	chr1:110053066-110054430	60.8136	-0.36379	0.36133	-1.00681	0.314027	0.842057	60.8136	0.589172	0.353871	1.66493	0.095926	NA
chr1.110087667.110088995	chr1:110087667-110088995	58.7792	-1.21572	0.377539	-3.22012	0.00128137	0.088465	58.7792	0.294249	0.356462	0.82547	0.409105	NA
chr1.110105460.110106960	chr1:110105460-110106960	67.2684	-0.225548	0.366393	-0.615592	0.538164	0.922815	67.2684	0.525711	0.363104	1.44782	0.147666	NA
chr1.11011773.11013661	chr1:11011773-11013661	322.118	-0.316639	0.18957	-1.6703	0.0948595	0.620503	322.118	-0.304374	0.192621	-1.58017	0.114069	0.517835
chr1.110196804.110197448	chr1:110196804-110197448	57.9553	-0.098102	0.364702	-0.268992	0.787936	0.973441	57.9553	0.196143	0.368583	0.532154	0.594619	NA
chr1.110207880.110208390	chr1:110207880-110208390	34.1691	0.058069	0.47583	0.122037	0.902869	0.989406	34.1691	0.884644	0.469435	1.88449	0.0594991	NA
chr1.110209804.110211682	chr1:110209804-110211682	282.148	-0.648802	0.216442	-2.99759	0.00272128	0.134222	282.148	0.410511	0.212819	1.92892	0.0537404	0.411595
chr1.110228762.110230346	chr1:110228762-110230346	137.564	0.118406	0.252147	0.46959	0.638648	0.947683	137.564	0.240587	0.256263	0.938826	0.34782	0.733525
chr1.110235211.110236701	chr1:110235211-110236701	117.047	-0.0954743	0.268408	-0.355705	0.722061	0.963606	117.047	0.1455	0.271438	0.536032	0.591936	0.863766
chr1.110312300.110313220	chr1:110312300-110313220	52.293	-0.460185	0.389829	-1.18048	0.23781	0.791181	52.293	0.693065	0.377939	1.8338	0.0666832	NA
chr1.110337551.110340509	chr1:110337551-110340509	1086.79	-0.0783282	0.151947	-0.515498	0.606205	0.941059	1086.79	0.0833422	0.152695	0.545807	0.585199	0.860464
chr1.11037616.11038066	chr1:11037616-11038066	49.6613	0.211448	0.385833	0.54803	0.583671	0.93533	49.6613	0.142831	0.396202	0.360499	0.718474	NA
chr1.110406752.110408428	chr1:110406752-110408428	212.157	0.23073	0.224348	1.02845	0.303739	0.835382	212.157	0.083714	0.229388	0.364945	0.715152	0.916325
chr1.110412272.110413114	chr1:110412272-110413114	56.4206	-0.349986	0.385944	-0.906831	0.364496	0.866118	56.4206	0.508773	0.38028	1.33789	0.180932	NA
chr1.110433350.110434120	chr1:110433350-110434120	55.1751	-0.476169	0.38514	-1.23635	0.216327	0.774866	55.1751	0.756962	0.371904	2.03537	0.0418136	NA
chr1.110476505.110477987	chr1:110476505-110477987	153.607	0.228984	0.239807	0.95487	0.339644	0.855626	153.607	0.174778	0.245274	0.712585	0.476102	0.808573
chr1.110495708.110496338	chr1:110495708-110496338	48.391	0.290265	0.391421	0.741567	0.45835	0.902025	48.391	0.341956	0.399594	0.855759	0.392131	NA
chr1.11058568.11061236	chr1:11058568-11061236	465.092	-0.336984	0.197825	-1.70345	0.0884846	0.605802	465.092	0.201602	0.197805	1.0192	0.308109	0.705154
chr1.110615470.110616770	chr1:110615470-110616770	45.3869	-0.271588	0.419626	-0.647213	0.517494	0.918405	45.3869	0.255981	0.419707	0.609903	0.541926	NA
chr1.110619157.110619869	chr1:110619157-110619869	71.7176	-0.632451	0.339464	-1.86309	0.0624498	0.538891	71.7176	0.540098	0.328735	1.64296	0.100392	NA
chr1.110963301.110964467	chr1:110963301-110964467	217.195	-0.107538	0.215312	-0.499454	0.617459	0.944132	217.195	0.400181	0.215208	1.85951	0.0629551	0.433033
chr1.11098936.11100244	chr1:11098936-11100244	253.71	-0.0274445	0.206396	-0.13297	0.894217	0.988112	253.71	-0.0123679	0.209786	-0.058955	0.952988	0.989212
chr1.111030210.111030930	chr1:111030210-111030930	28.5115	-0.927792	0.551577	-1.68207	0.0925545	0.615748	28.5115	0.576696	0.524263	1.10001	0.271327	NA
chr1.111082200.111083160	chr1:111082200-111083160	63.5826	0.21744	0.343034	0.633871	0.526165	0.920509	63.5826	-0.794372	0.371212	-2.13994	0.0323596	NA
chr1.111139258.111141098	chr1:111139258-111141098	358.893	0.0482176	0.197228	0.244477	0.806862	0.976422	358.893	0.00370362	0.200051	0.0185134	0.985229	0.997487
chr1.111222320.111223500	chr1:111222320-111223500	63.2668	-0.150032	0.345706	-0.433988	0.664297	0.952855	63.2668	0.170719	0.349104	0.48902	0.624828	NA
chr1.111228142.111229048	chr1:111228142-111229048	110.313	-0.059468	0.282174	-0.210749	0.833083	0.980546	110.313	-0.244895	0.290564	-0.842827	0.399325	0.766783
chr1.111234050.111235510	chr1:111234050-111235510	99.7754	0.18185	0.284281	0.639683	0.522379	0.919234	99.7754	-0.13597	0.294832	-0.461179	0.64467	0.886407
chr1.111346078.111346918	chr1:111346078-111346918	115.784	-0.278222	0.268783	-1.03512	0.300613	0.832113	115.784	0.126994	0.270223	0.46996	0.638383	0.883525
chr1.111422288.111423736	chr1:111422288-111423736	256.603	-0.215698	0.202909	-1.06303	0.28777	0.822982	256.603	0.21247	0.203491	1.04413	0.296427	0.696966
chr1.111448453.111449953	chr1:111448453-111449953	334.548	0.147972	0.194914	0.759164	0.447754	0.899528	334.548	-0.175944	0.199562	-0.88165	0.377966	0.753165
chr1.111507306.111508682	chr1:111507306-111508682	141.952	-0.296354	0.249152	-1.18945	0.234262	0.788985	141.952	-0.00654562	0.251435	-0.026033	0.979231	0.996442
chr1.111553019.111553715	chr1:111553019-111553715	63.2588	0.415736	0.339112	1.22595	0.220217	0.777765	63.2588	-0.446462	0.363032	-1.22982	0.218766	NA
chr1.111563570.111564338	chr1:111563570-111564338	56.3764	0.52734	0.369943	1.42546	0.154023	0.714994	56.3764	0.156206	0.384183	0.406594	0.684307	NA
chr1.1115776.1117080	chr1:1115776-1117080	533.892	-0.43472	0.16876	-2.57596	0.00999623	0.257492	533.892	0.309813	0.167751	1.84686	0.0647671	0.437468
chr1.11158328.11159404	chr1:11158328-11159404	119.526	-0.0559016	0.260519	-0.214578	0.830096	0.980063	119.526	-0.490927	0.27242	-1.8021	0.07153	0.451553
chr1.111592441.111593669	chr1:111592441-111593669	235.594	-0.155722	0.20893	-0.745332	0.456071	0.901546	235.594	0.1651	0.210392	0.784726	0.432614	0.787036
chr1.111604932.111605894	chr1:111604932-111605894	80.4154	0.447834	0.309349	1.44767	0.14771	0.707508	80.4154	0.0690134	0.321596	0.214597	0.830082	NA
chr1.111619129.111621439	chr1:111619129-111621439	319.076	-0.171808	0.187997	-0.913887	0.360776	0.86508	319.076	0.168214	0.189112	0.889497	0.373736	0.75109
chr1.111738324.111740474	chr1:111738324-111740474	703.661	-0.333529	0.16388	-2.0352	0.0418303	0.463887	703.661	0.218892	0.163771	1.33658	0.18136	0.59608
chr1.111746720.111747850	chr1:111746720-111747850	52.2593	-0.73576	0.394552	-1.8648	0.06221	0.538239	52.2593	0.416657	0.381817	1.09125	0.275164	NA
chr1.111755020.111756672	chr1:111755020-111756672	367.969	-0.0414851	0.18036	-0.230013	0.818082	0.978122	367.969	-0.0288029	0.183014	-0.157381	0.874945	0.96872
chr1.111947920.111949580	chr1:111947920-111949580	103.463	-0.532485	0.280545	-1.89804	0.057691	0.523552	103.463	-0.0446405	0.280974	-0.158877	0.873765	0.968698
chr1.1121452.1122664	chr1:1121452-1122664	68.7929	-0.102365	0.341179	-0.300033	0.764152	0.970995	68.7929	0.574905	0.33902	1.69578	0.0899269	NA
chr1.112251405.112252447	chr1:112251405-112252447	204.958	0.166383	0.218402	0.761823	0.446166	0.898867	204.958	0.131598	0.222669	0.591004	0.554518	0.846802
chr1.112358510.112359720	chr1:112358510-112359720	49.8767	-0.959135	0.398533	-2.40666	0.016099	0.315025	49.8767	0.38268	0.380526	1.00566	0.31458	NA
chr1.112369639.112370065	chr1:112369639-112370065	84.6991	-0.491371	0.324017	-1.5165	0.129393	0.682715	84.6991	0.726291	0.314127	2.31209	0.0207725	0.301735
chr1.112390509.112391677	chr1:112390509-112391677	133.83	-0.0979805	0.26187	-0.374157	0.708288	0.961972	133.83	0.202193	0.264115	0.76555	0.443944	0.791811
chr1.112393717.112395179	chr1:112393717-112395179	251.772	-0.133929	0.202251	-0.662192	0.507848	0.915744	251.772	-0.0778182	0.205425	-0.378816	0.704825	0.912275
chr1.112395567.112397389	chr1:112395567-112397389	293.843	0.0559866	0.195449	0.286451	0.774533	0.971998	293.843	0.0134414	0.198961	0.0675582	0.946137	0.987122
chr1.112404148.112404960	chr1:112404148-112404960	81.501	0.453402	0.313486	1.44632	0.148087	0.707876	81.501	-0.337288	0.332502	-1.01439	0.310395	0.706882
chr1.112465651.112466763	chr1:112465651-112466763	101.926	-0.311449	0.280318	-1.11106	0.266544	0.810433	101.926	-0.065496	0.283902	-0.230699	0.817549	0.951213
chr1.112501688.112502994	chr1:112501688-112502994	91.5763	-0.737371	0.303082	-2.43291	0.0149781	0.305899	91.5763	0.368677	0.29409	1.25362	0.209981	0.62427
chr1.112507660.112510150	chr1:112507660-112510150	114.765	-0.0884448	0.279371	-0.316586	0.751558	0.968695	114.765	0.542604	0.278304	1.94968	0.0512141	0.403772
chr1.112522472.112523134	chr1:112522472-112523134	77.2884	0.387788	0.316295	1.22603	0.220186	0.777765	77.2884	0.0845588	0.327606	0.258111	0.796321	NA
chr1.112543924.112544730	chr1:112543924-112544730	69.8049	0.541473	0.339084	1.59687	0.110295	0.650325	69.8049	0.0428534	0.354099	0.121021	0.903674	NA
chr1.112575259.112576173	chr1:112575259-112576173	65.8288	-0.0877981	0.33382	-0.263011	0.792542	0.974336	65.8288	-0.266033	0.345786	-0.769357	0.441681	NA
chr1.112618136.112620636	chr1:112618136-112620636	293.614	-0.157922	0.198485	-0.795637	0.426243	0.892265	293.614	-0.296208	0.20268	-1.46145	0.143891	0.557164
chr1.11261974.11263250	chr1:11261974-11263250	461.574	-0.190127	0.172453	-1.10249	0.27025	0.813389	461.574	0.263323	0.172681	1.52491	0.127281	0.535648
chr1.112673678.112675766	chr1:112673678-112675766	296.218	-0.159504	0.193381	-0.824815	0.409476	0.886268	296.218	0.147204	0.194679	0.756139	0.449566	0.795119
chr1.112686977.112688257	chr1:112686977-112688257	116.21	0.323148	0.269281	1.20004	0.230124	0.786194	116.21	-0.0257086	0.27913	-0.0921027	0.926616	0.982665
chr1.112699932.112701846	chr1:112699932-112701846	173.3	-0.0940231	0.231566	-0.406031	0.68472	0.956154	173.3	0.353136	0.232137	1.52124	0.128199	0.537077
chr1.112706260.112707998	chr1:112706260-112707998	393.522	-0.373089	0.18547	-2.01158	0.0442638	0.474788	393.522	0.0409907	0.186004	0.220376	0.825579	0.953301
chr1.112714175.112717069	chr1:112714175-112717069	583.747	-0.277815	0.162511	-1.70952	0.0873549	0.604042	583.747	0.247415	0.162461	1.52292	0.127778	0.53625
chr1.112718690.112719248	chr1:112718690-112719248	99.6872	-0.507222	0.29417	-1.72425	0.0846631	0.595709	99.6872	0.5689	0.286914	1.98283	0.0473869	0.395226
chr1.11272639.11274123	chr1:11272639-11274123	274.083	-0.194836	0.199586	-0.976201	0.328965	0.850313	274.083	0.0275273	0.201583	0.136556	0.891382	0.97304
chr1.112735635.112736451	chr1:112735635-112736451	130.793	-0.0424352	0.255027	-0.166395	0.867846	0.984783	130.793	-0.308953	0.263783	-1.17124	0.241502	0.654562
chr1.112804044.112804818	chr1:112804044-112804818	67.9913	-0.297466	0.343643	-0.865624	0.386697	0.877293	67.9913	0.400776	0.340754	1.17614	0.239537	NA
chr1.112808780.112809850	chr1:112808780-112809850	63.0194	-0.182572	0.351305	-0.519696	0.603275	0.939959	63.0194	0.291309	0.352266	0.826958	0.408261	NA
chr1.112866056.112866816	chr1:112866056-112866816	93.8752	0.207715	0.307571	0.675339	0.49946	0.914127	93.8752	-0.409337	0.322297	-1.27006	0.204062	0.617445
chr1.112880853.112881405	chr1:112880853-112881405	56.0334	0.234179	0.365416	0.640857	0.521616	0.919234	56.0334	0.485673	0.369805	1.31332	0.189075	NA
chr1.112903415.112905943	chr1:112903415-112905943	265.496	-0.0926345	0.200334	-0.462401	0.643794	0.948322	265.496	-0.0262986	0.203478	-0.129245	0.897164	0.9747
chr1.112954885.112958491	chr1:112954885-112958491	620.526	0.0126241	0.159559	0.0791189	0.936938	0.993423	620.526	0.0614655	0.161247	0.381187	0.703064	0.911681
chr1.113035008.113035716	chr1:113035008-113035716	145.418	0.350078	0.250016	1.40022	0.161448	0.72352	145.418	-0.283425	0.261639	-1.08327	0.278689	0.682044
chr1.113041558.113043596	chr1:113041558-113043596	152.078	-0.178454	0.250344	-0.712834	0.475949	0.907014	152.078	-0.0406315	0.253899	-0.16003	0.872857	0.968425
chr1.113072488.113073988	chr1:113072488-113073988	513.759	-0.258993	0.176589	-1.46665	0.142473	0.701393	513.759	0.235002	0.176646	1.33036	0.183401	0.598117
chr1.113307501.113308727	chr1:113307501-113308727	152.084	0.361204	0.245575	1.47085	0.141332	0.699645	152.084	-0.290956	0.257091	-1.13172	0.257751	0.666127
chr1.113324700.113325420	chr1:113324700-113325420	37.7636	0.386948	0.447718	0.864266	0.387442	0.877557	37.7636	0.363116	0.457981	0.792862	0.427858	NA
chr1.113388486.113389484	chr1:113388486-113389484	82.8167	0.283495	0.305985	0.926498	0.354187	0.862177	82.8167	0.0744104	0.31611	0.235394	0.813903	0.949994
chr1.113389484.113392330	chr1:113389484-113392330	723.976	-0.300806	0.154473	-1.94731	0.0514979	0.501794	723.976	0.217748	0.154463	1.40971	0.158624	0.573661
chr1.113396559.113397027	chr1:113396559-113397027	54.6293	0.284038	0.360505	0.78789	0.430761	0.893671	54.6293	-0.333111	0.382057	-0.871889	0.383269	NA
chr1.113456706.113457704	chr1:113456706-113457704	113.412	0.253685	0.270434	0.938067	0.34821	0.859845	113.412	-0.0702956	0.27994	-0.25111	0.801729	0.945794
chr1.113541836.113542950	chr1:113541836-113542950	171.083	-0.110814	0.250388	-0.442569	0.658078	0.951231	171.083	-0.124871	0.254987	-0.489714	0.624336	0.878383
chr1.113663373.113664069	chr1:113663373-113664069	95.1285	0.00587256	0.323143	0.0181732	0.985501	0.998831	95.1285	-0.889063	0.342551	-2.59542	0.00944752	0.235069
chr1.113758234.113760360	chr1:113758234-113760360	264.623	-0.192006	0.201513	-0.952821	0.340681	0.856141	264.623	0.151205	0.202583	0.746387	0.455434	0.79791
chr1.113811089.113813039	chr1:113811089-113813039	474.493	-0.0764535	0.175038	-0.436783	0.662269	0.952173	474.493	0.0302156	0.176824	0.170879	0.864319	0.966154
chr1.113904107.113905911	chr1:113904107-113905911	798.456	-0.14665	0.152131	-0.963974	0.335059	0.852941	798.456	0.155557	0.152768	1.01826	0.308555	0.705533
chr1.113928668.113931068	chr1:113928668-113931068	313.421	0.0841407	0.191989	0.438258	0.661199	0.951908	313.421	-0.0912788	0.19622	-0.465185	0.641799	0.885325
chr1.114009200.114009810	chr1:114009200-114009810	47.6053	0.037776	0.407816	0.09263	0.926198	0.992107	47.6053	-0.685953	0.43394	-1.58075	0.113934	NA
chr1.114014794.114015704	chr1:114014794-114015704	97.1874	0.408426	0.282509	1.44571	0.148259	0.708056	97.1874	-0.642248	0.304796	-2.10714	0.0351054	0.356809
chr1.114032624.114033618	chr1:114032624-114033618	98.0121	-0.0282217	0.283521	-0.0995401	0.920709	0.991429	98.0121	-0.0802241	0.291073	-0.275615	0.782843	0.939515
chr1.114082960.114083620	chr1:114082960-114083620	72.8706	0.143479	0.326779	0.439069	0.660611	0.951662	72.8706	-0.162703	0.339867	-0.478726	0.632134	NA
chr1.114113850.114114974	chr1:114113850-114114974	189.634	-0.00182995	0.222865	-0.008211	0.993449	0.999673	189.634	0.266614	0.22482	1.1859	0.235662	0.647744
chr1.114122826.114123704	chr1:114122826-114123704	157.33	0.247749	0.238712	1.03786	0.299336	0.831739	157.33	-0.259056	0.248872	-1.04092	0.297911	0.698264
chr1.114345964.114347090	chr1:114345964-114347090	210.103	-0.181007	0.221203	-0.818283	0.413195	0.88699	210.103	0.145792	0.222832	0.65427	0.512938	0.826775
chr1.114509634.114512402	chr1:114509634-114512402	412.615	-0.0507523	0.184983	-0.274362	0.783807	0.972965	412.615	0.0386902	0.187	0.206899	0.836088	0.956153
chr1.114580961.114582225	chr1:114580961-114582225	174.415	0.186313	0.232947	0.799809	0.423821	0.891098	174.415	0.0265558	0.238649	0.111276	0.911398	0.978268
chr1.114610333.114611531	chr1:114610333-114611531	168.328	-0.232974	0.258927	-0.89977	0.368242	0.86814	168.328	-0.522563	0.266345	-1.96198	0.0497648	0.400199
chr1.114668874.114671190	chr1:114668874-114671190	551.307	-0.00302791	0.169757	-0.0178367	0.985769	0.998907	551.307	0.211556	0.170892	1.23796	0.215732	0.629865
chr1.114716012.114717202	chr1:114716012-114717202	148.31	-0.0886115	0.24098	-0.367713	0.713087	0.962848	148.31	-0.222979	0.247712	-0.900152	0.368039	0.748275
chr1.114756690.114758594	chr1:114756690-114758594	285.493	-0.257296	0.194171	-1.3251	0.185138	0.749042	285.493	-0.453451	0.199156	-2.27687	0.0227942	0.310165
chr1.114779993.114781037	chr1:114779993-114781037	231.483	0.0640365	0.215196	0.297573	0.766029	0.971342	231.483	0.503283	0.215659	2.3337	0.0196113	0.295921
chr1.11478495.11479671	chr1:11478495-11479671	138.338	-0.298292	0.249559	-1.19528	0.231979	0.787193	138.338	0.0161581	0.251674	0.0642027	0.948809	0.987843
chr1.114802909.114803417	chr1:114802909-114803417	61.6745	0.293417	0.3504	0.837376	0.402381	0.883434	61.6745	0.0908739	0.362024	0.251016	0.801802	NA
chr1.115051700.115052740	chr1:115051700-115052740	74.7925	0.0482873	0.318922	0.151408	0.879654	0.986577	74.7925	-0.0250297	0.327688	-0.0763827	0.939115	NA
chr1.115062334.115063624	chr1:115062334-115063624	166.066	0.28729	0.240934	1.1924	0.233104	0.787937	166.066	-0.201978	0.25023	-0.807167	0.41957	0.778904
chr1.115067271.115068361	chr1:115067271-115068361	59.0756	0.0764668	0.362099	0.211176	0.83275	0.980438	59.0756	-0.282086	0.377293	-0.747659	0.454666	NA
chr1.115068730.115070250	chr1:115068730-115070250	75.1593	-0.0465207	0.313663	-0.148315	0.882095	0.98673	75.1593	-0.581381	0.331089	-1.75597	0.0790938	NA
chr1.115134848.115136046	chr1:115134848-115136046	170.834	0.260494	0.230978	1.12779	0.25941	0.805715	170.834	-0.387982	0.242129	-1.60238	0.109072	0.512246
chr1.115138708.115139580	chr1:115138708-115139580	66.7563	-0.0182637	0.3408	-0.0535907	0.957261	0.99583	66.7563	0.0302605	0.348504	0.0868296	0.930807	NA
chr1.115158059.115158607	chr1:115158059-115158607	112.548	0.0966649	0.275067	0.351424	0.725271	0.964046	112.548	-0.426224	0.287925	-1.48033	0.138785	0.549628
chr1.115168374.115169448	chr1:115168374-115169448	104.306	-0.00152254	0.281946	-0.00540012	0.995691	0.999794	104.306	-0.500087	0.295942	-1.68981	0.0910635	0.485258
chr1.115179264.115180164	chr1:115179264-115180164	299.418	0.606542	0.193331	3.13732	0.00170501	0.105687	299.418	0.320887	0.198173	1.61922	0.105399	0.506342
chr1.115182380.115182720	chr1:115182380-115182720	39.8489	0.807349	0.430663	1.87466	0.0608389	0.533333	39.8489	0.311064	0.449827	0.691519	0.489239	NA
chr1.115184601.115185469	chr1:115184601-115185469	104.069	0.0897242	0.281454	0.318788	0.749887	0.968363	104.069	-0.223385	0.291831	-0.765458	0.443999	0.791811
chr1.115189822.115190606	chr1:115189822-115190606	165.377	0.235998	0.232412	1.01543	0.309901	0.839358	165.377	0.107003	0.23829	0.449045	0.6534	0.889668
chr1.115210247.115210865	chr1:115210247-115210865	97.6094	0.36116	0.291712	1.23807	0.21569	0.774866	97.6094	-0.377591	0.308149	-1.22535	0.220442	0.634139
chr1.115222420.115223080	chr1:115222420-115223080	48.8274	0.521489	0.413312	1.26173	0.207045	0.767094	48.8274	-0.365303	0.439765	-0.830678	0.406156	NA
chr1.115299946.115301004	chr1:115299946-115301004	74.9383	0.344701	0.314637	1.09555	0.273276	0.815492	74.9383	-0.398192	0.334443	-1.19061	0.233805	NA
chr1.115320316.115320924	chr1:115320316-115320924	49.3733	0.255493	0.407705	0.626661	0.530881	0.921461	49.3733	-0.309065	0.428667	-0.720992	0.470914	NA
chr1.115411290.115412490	chr1:115411290-115412490	75.5075	-0.433615	0.325646	-1.33155	0.183007	0.747065	75.5075	-0.647772	0.338533	-1.91347	0.0556881	NA
chr1.115430623.115431295	chr1:115430623-115431295	81.2732	0.458721	0.309037	1.48436	0.137713	0.695187	81.2732	-0.115771	0.324344	-0.356939	0.721138	0.918144
chr1.115468940.115470730	chr1:115468940-115470730	108.969	-0.109595	0.273593	-0.400577	0.688731	0.957349	108.969	-0.105115	0.280251	-0.375075	0.707604	0.913305
chr1.115495340.115496352	chr1:115495340-115496352	77.6866	0.25052	0.316587	0.791314	0.428761	0.893279	77.6866	-0.202297	0.330936	-0.611289	0.541008	NA
chr1.115496764.115497796	chr1:115496764-115497796	100.752	-0.519651	0.28231	-1.84071	0.0656645	0.548179	100.752	-0.388694	0.287654	-1.35126	0.176613	0.591392
chr1.115545347.115546829	chr1:115545347-115546829	347.482	-0.0608808	0.185056	-0.328986	0.742167	0.966937	347.482	-0.113658	0.188317	-0.603546	0.546146	0.842736
chr1.115595503.115596369	chr1:115595503-115596369	91.1274	-0.00237605	0.294785	-0.00806026	0.993569	0.999697	91.1274	0.165843	0.299217	0.554257	0.579403	0.857814
chr1.115641596.115643306	chr1:115641596-115643306	242.99	-0.277737	0.21329	-1.30216	0.192863	0.754619	242.99	0.165913	0.213835	0.775892	0.437813	0.789003
chr1.115668512.115669572	chr1:115668512-115669572	109.223	0.238421	0.302791	0.78741	0.431042	0.893752	109.223	0.117336	0.309441	0.379188	0.704549	0.912233
chr1.1156751.1159209	chr1:1156751-1159209	237.247	-0.628077	0.212205	-2.95977	0.00307873	0.145191	237.247	0.405368	0.208069	1.94824	0.0513863	0.404213
chr1.115678455.115679895	chr1:115678455-115679895	121.088	-0.0905594	0.267171	-0.338956	0.734643	0.965924	121.088	0.480513	0.266544	1.80275	0.071427	0.451539
chr1.115771205.115772511	chr1:115771205-115772511	158.342	-0.334547	0.240476	-1.39118	0.164169	0.726695	158.342	0.145024	0.240712	0.60248	0.546854	0.843046
chr1.115781331.115782301	chr1:115781331-115782301	64.743	0.418635	0.337624	1.23995	0.214995	0.773889	64.743	-0.535033	0.363826	-1.47057	0.141407	NA
chr1.115782301.115783447	chr1:115782301-115783447	272.779	-0.0281325	0.195585	-0.143837	0.885629	0.987266	272.779	-0.210741	0.200346	-1.05189	0.292851	0.694428
chr1.115829109.115830135	chr1:115829109-115830135	106.168	-0.131415	0.279663	-0.469905	0.638423	0.947683	106.168	0.0582553	0.283792	0.205274	0.837358	0.956732
chr1.115877210.115878210	chr1:115877210-115878210	49.7083	-0.577843	0.386849	-1.49372	0.135249	0.689959	49.7083	-0.236594	0.390425	-0.605993	0.544519	NA
chr1.115975705.115978029	chr1:115975705-115978029	302.417	-0.319771	0.201372	-1.58796	0.112296	0.653423	302.417	-0.0831979	0.203158	-0.409523	0.682156	0.902308
chr1.116109674.116110682	chr1:116109674-116110682	146.284	-0.00568544	0.248508	-0.0228783	0.981747	0.998213	146.284	-0.369976	0.258076	-1.43359	0.151689	0.565991
chr1.116115349.116116225	chr1:116115349-116116225	94.6172	0.496767	0.287131	1.73011	0.083611	0.593952	94.6172	-0.193722	0.302885	-0.639589	0.52244	0.831594
chr1.116122606.116123654	chr1:116122606-116123654	60.3234	-0.211008	0.365247	-0.577714	0.563457	0.930975	60.3234	-0.370942	0.376906	-0.984177	0.325029	NA
chr1.116138849.116139519	chr1:116138849-116139519	88.3422	-0.0837798	0.311988	-0.268535	0.788287	0.973453	88.3422	0.339203	0.313059	1.08351	0.27858	0.681908
chr1.116151728.116152590	chr1:116151728-116152590	128.065	-0.234828	0.264327	-0.888399	0.374326	0.871955	128.065	0.5719	0.261235	2.18922	0.028581	0.333929
chr1.116268071.116268683	chr1:116268071-116268683	97.1423	0.319879	0.292443	1.09382	0.274035	0.815492	97.1423	0.00605114	0.30327	0.019953	0.984081	0.997188
chr1.116286550.116287280	chr1:116286550-116287280	71.3217	0.134497	0.348966	0.385416	0.699929	0.960079	71.3217	-0.264793	0.362317	-0.730833	0.464881	NA
chr1.116289486.116291526	chr1:116289486-116291526	230.975	0.335241	0.211942	1.58176	0.113704	0.656179	230.975	-0.720616	0.225323	-3.19814	0.00138317	0.101114
chr1.116309052.116309728	chr1:116309052-116309728	72.0323	-0.159336	0.319301	-0.499015	0.617769	0.944132	72.0323	-0.5395	0.335174	-1.60961	0.107482	NA
chr1.116333680.116334640	chr1:116333680-116334640	76.7417	-0.075549	0.319397	-0.236537	0.813016	0.977159	76.7417	-0.406065	0.33277	-1.22026	0.222367	NA
chr1.116340215.116341619	chr1:116340215-116341619	173.213	0.198143	0.226135	0.876213	0.380914	0.87368	173.213	-0.541518	0.238663	-2.26896	0.0232707	0.313174
chr1.116375097.116377701	chr1:116375097-116377701	275.897	-0.00224637	0.197291	-0.0113861	0.990915	0.999492	275.897	-0.118869	0.201673	-0.589415	0.555583	0.847651
chr1.116418017.116419065	chr1:116418017-116419065	110.342	0.138976	0.268954	0.516727	0.605347	0.940756	110.342	-0.17637	0.279451	-0.631133	0.527954	0.834271
chr1.11645815.11646341	chr1:11645815-11646341	48.8047	-0.433189	0.402968	-1.075	0.282377	0.819609	48.8047	0.773981	0.389308	1.98809	0.0468012	NA
chr1.116484980.116485790	chr1:116484980-116485790	61.3535	0.0509802	0.352726	0.144532	0.88508	0.98713	61.3535	0.32637	0.357104	0.913935	0.360751	NA
chr1.116486440.116486880	chr1:116486440-116486880	35.941	0.317519	0.455321	0.697351	0.485583	0.909457	35.941	-0.194914	0.478247	-0.407558	0.683598	NA
chr1.116498790.116499700	chr1:116498790-116499700	43.4026	-0.33974	0.421642	-0.805754	0.420385	0.890246	43.4026	0.513669	0.414756	1.23848	0.215537	NA
chr1.116504080.116504968	chr1:116504080-116504968	84.7334	0.255411	0.304675	0.838304	0.40186	0.883136	84.7334	0.305236	0.311204	0.980823	0.32668	0.720099
chr1.116508269.116509885	chr1:116508269-116509885	374.995	-0.0380266	0.185658	-0.204821	0.837712	0.981607	374.995	-0.332858	0.190124	-1.75075	0.0799898	0.46486
chr1.11652753.11656143	chr1:11652753-11656143	327.626	-0.385886	0.190209	-2.02875	0.0424839	0.467208	327.626	0.268102	0.189442	1.41522	0.157004	0.572251
chr1.116537190.116538296	chr1:116537190-116538296	199.31	0.0399346	0.226662	0.176185	0.860148	0.983966	199.31	-0.239516	0.233577	-1.02543	0.305162	0.702926
chr1.116538296.116539172	chr1:116538296-116539172	108.462	-0.160884	0.272705	-0.589958	0.555219	0.928632	108.462	-0.11195	0.278871	-0.40144	0.688096	0.904957
chr1.116556215.116557175	chr1:116556215-116557175	160.671	0.108188	0.248873	0.434713	0.66377	0.952789	160.671	-0.201006	0.256605	-0.78333	0.433433	0.787516
chr1.116569863.116571595	chr1:116569863-116571595	360.682	-0.46145	0.184879	-2.49595	0.0125621	0.281349	360.682	0.034839	0.184962	0.188357	0.850597	0.96124
chr1.116589256.116589816	chr1:116589256-116589816	104.617	0.0920686	0.301335	0.305536	0.759958	0.970515	104.617	0.28955	0.305115	0.948985	0.342628	0.730537
chr1.116590540.116590870	chr1:116590540-116590870	129.968	0.356085	0.2977	1.19612	0.23165	0.787193	129.968	-0.288434	0.308907	-0.933723	0.350447	0.73507
chr1.116590890.116591310	chr1:116590890-116591310	95.3809	0.0677877	0.299517	0.226324	0.82095	0.978883	95.3809	0.0346715	0.306318	0.113188	0.909882	0.977851
chr1.116621742.116622288	chr1:116621742-116622288	63.9726	0.026195	0.350774	0.0746776	0.940471	0.994085	63.9726	-0.147426	0.361865	-0.407406	0.683709	NA
chr1.116622390.116623420	chr1:116622390-116623420	62.7605	-0.0551095	0.347205	-0.158723	0.873887	0.98568	62.7605	-0.292417	0.360381	-0.811411	0.41713	NA
chr1.11663559.11664871	chr1:11663559-11664871	145.623	-0.692912	0.260524	-2.65968	0.00782151	0.232375	145.623	0.386235	0.254496	1.51765	0.129103	0.538211
chr1.116642166.116643840	chr1:116642166-116643840	373.424	0.418769	0.190056	2.2034	0.0275662	0.396388	373.424	-0.0381169	0.195036	-0.195435	0.845052	0.959648
chr1.116666685.116668297	chr1:116666685-116668297	219.264	-0.425973	0.212748	-2.00224	0.0452587	0.478762	219.264	0.225005	0.211558	1.06356	0.287528	0.689223
chr1.116693593.116694903	chr1:116693593-116694903	311.545	0.407233	0.187012	2.17758	0.0294373	0.406901	311.545	-0.498106	0.196495	-2.53495	0.0112463	0.243171
chr1.116696383.116697139	chr1:116696383-116697139	107.64	-0.171663	0.28348	-0.605558	0.544808	0.925531	107.64	-0.214138	0.290351	-0.737515	0.460809	0.80041
chr1.11680471.11681781	chr1:11680471-11681781	342.37	-0.315944	0.185259	-1.70542	0.0881169	0.604605	342.37	0.330918	0.184469	1.7939	0.0728293	0.453601
chr1.116853670.116854160	chr1:116853670-116854160	51.6409	0.0817862	0.378649	0.215994	0.828992	0.979919	51.6409	-0.273171	0.395373	-0.690921	0.489615	NA
chr1.116878008.116879666	chr1:116878008-116879666	118.642	-0.139519	0.264742	-0.526998	0.598195	0.938484	118.642	-0.0924675	0.270228	-0.342183	0.732213	0.921557
chr1.116906470.116907620	chr1:116906470-116907620	60.8564	0.0275096	0.345085	0.0797184	0.936461	0.993422	60.8564	-0.434683	0.362685	-1.19851	0.230717	NA
chr1.116909071.116911403	chr1:116909071-116911403	248.491	-0.191467	0.210065	-0.911467	0.362049	0.86508	248.491	0.141603	0.211351	0.669991	0.502864	0.820656
chr1.11692866.11693792	chr1:11692866-11693792	126.002	0.473739	0.264288	1.79251	0.0730512	0.569536	126.002	0.0839541	0.273986	0.306417	0.759287	0.93066
chr1.116989851.116991695	chr1:116989851-116991695	294.092	0.333632	0.192219	1.73568	0.0826197	0.59205	294.092	-0.183805	0.198894	-0.924136	0.355416	0.738693
chr1.117058948.117061406	chr1:117058948-117061406	599.802	-0.126859	0.167903	-0.75555	0.449919	0.900596	599.802	0.288416	0.168214	1.71458	0.0864229	0.476418
chr1.117077132.117077874	chr1:117077132-117077874	198.771	-0.0790832	0.220927	-0.357961	0.720373	0.963339	198.771	0.17897	0.223008	0.802529	0.422247	0.780721
chr1.117092705.117094573	chr1:117092705-117094573	311.324	0.153474	0.189244	0.810983	0.417375	0.888129	311.324	-0.253521	0.195061	-1.2997	0.193703	0.60779
chr1.117120909.117122861	chr1:117120909-117122861	594.6	-0.213542	0.172677	-1.23665	0.216216	0.774866	594.6	0.283027	0.172815	1.63775	0.101475	0.499944
chr1.117146745.117148447	chr1:117146745-117148447	148.138	0.148539	0.246762	0.60195	0.547207	0.926558	148.138	-0.569696	0.25998	-2.1913	0.0284299	0.333185
chr1.117210420.117211500	chr1:117210420-117211500	78.639	0.0391671	0.320417	0.122238	0.902711	0.989406	78.639	0.714985	0.318251	2.24661	0.0246651	NA
chr1.11735566.11737518	chr1:11735566-11737518	391.007	-0.189967	0.177508	-1.07018	0.284536	0.821256	391.007	-0.156369	0.180152	-0.867983	0.385404	0.75825
chr1.117366037.117368623	chr1:117366037-117368623	378.68	-0.167909	0.180835	-0.928518	0.353139	0.861615	378.68	0.0867579	0.182153	0.47629	0.633868	0.881357
chr1.117605086.117607332	chr1:117605086-117607332	363.586	-0.120484	0.183309	-0.657277	0.511003	0.916969	363.586	0.311057	0.18365	1.69375	0.0903137	0.483809
chr1.117758478.117759374	chr1:117758478-117759374	100.583	-0.514321	0.29164	-1.76355	0.0778079	0.580139	100.583	0.216305	0.288685	0.749276	0.453691	0.797075
chr1.117821203.117822407	chr1:117821203-117822407	210.303	0.137884	0.212572	0.648646	0.516567	0.917993	210.303	-0.266143	0.22023	-1.20848	0.226863	0.640252
chr1.117826036.117827194	chr1:117826036-117827194	170.491	0.0509774	0.232161	0.219578	0.8262	0.979475	170.491	-0.0195197	0.23758	-0.0821605	0.934519	0.984619
chr1.11783886.11785796	chr1:11783886-11785796	77.221	-0.493281	0.327115	-1.50797	0.131562	0.685555	77.221	0.509499	0.319793	1.59321	0.111112	NA
chr1.11790777.11791551	chr1:11790777-11791551	133.472	0.503436	0.256481	1.96286	0.0496626	0.493782	133.472	0.671886	0.25995	2.58467	0.00974723	0.236175
chr1.117928710.117930386	chr1:117928710-117930386	514.334	-0.1972	0.168243	-1.17211	0.241151	0.792715	514.334	0.147252	0.168945	0.871594	0.38343	0.756784
chr1.11802830.11804266	chr1:11802830-11804266	163.993	-0.441553	0.237158	-1.86185	0.0626237	0.539396	163.993	0.38273	0.234238	1.63394	0.102272	0.500838
chr1.11804367.11806785	chr1:11804367-11806785	890.5	0.0460101	0.160087	0.287407	0.7738	0.971998	890.5	0.122763	0.16122	0.761465	0.446379	0.793313
chr1.118113127.118113737	chr1:118113127-118113737	57.8464	-0.00789562	0.351373	-0.0224708	0.982072	0.998213	57.8464	-0.966338	0.381792	-2.53106	0.0113719	NA
chr1.118122229.118123047	chr1:118122229-118123047	78.9141	0.244129	0.311009	0.784958	0.432478	0.893996	78.9141	-0.656973	0.333967	-1.96718	0.0491627	NA
chr1.118147572.118147954	chr1:118147572-118147954	51.409	0.1017	0.384927	0.264207	0.79162	0.974283	51.409	-0.782577	0.414042	-1.89009	0.0587456	NA
chr1.118158760.118159770	chr1:118158760-118159770	56.316	0.186075	0.356898	0.521368	0.60211	0.939681	56.316	-0.68512	0.384009	-1.78412	0.0744039	NA
chr1.118209538.118210554	chr1:118209538-118210554	121.849	0.186111	0.259208	0.717997	0.472759	0.906219	121.849	-0.188744	0.269468	-0.700432	0.483658	0.811218
chr1.118335145.118335769	chr1:118335145-118335769	70.9748	-0.326547	0.328202	-0.994957	0.319757	0.846031	70.9748	-0.329187	0.33665	-0.977833	0.328157	NA
chr1.118338030.118340590	chr1:118338030-118340590	112.257	-0.216933	0.285522	-0.759775	0.447389	0.899446	112.257	-0.495674	0.295462	-1.67762	0.0934209	0.487756
chr1.11837786.11838956	chr1:11837786-11838956	59.6374	-0.15038	0.362826	-0.414468	0.678531	0.954801	59.6374	0.647564	0.358349	1.80707	0.0707507	NA
chr1.118485528.118486694	chr1:118485528-118486694	83.127	0.0587419	0.300904	0.195218	0.845222	0.982599	83.127	-0.565036	0.318512	-1.77399	0.0760654	0.458501
chr1.118788316.118788960	chr1:118788316-118788960	57.7052	0.412436	0.362716	1.13708	0.255506	0.802234	57.7052	-0.23234	0.382356	-0.607655	0.543417	NA
chr1.11893410.11894180	chr1:11893410-11894180	55.5919	-0.205016	0.380761	-0.538436	0.590276	0.936953	55.5919	0.428935	0.378506	1.13323	0.257117	NA
chr1.119002011.119002689	chr1:119002011-119002689	95.4391	0.297433	0.304701	0.976147	0.328992	0.850313	95.4391	0.388614	0.309632	1.25509	0.209448	0.623614
chr1.11901436.11901796	chr1:11901436-11901796	49.2443	0.172402	0.394704	0.436789	0.662265	0.952173	49.2443	0.271152	0.401771	0.674892	0.499744	NA
chr1.11907531.11910441	chr1:11907531-11910441	667.737	-0.0221625	0.19143	-0.115774	0.907832	0.990004	667.737	0.120447	0.192365	0.626138	0.531224	0.835499
chr1.119080278.119081636	chr1:119080278-119081636	126.699	0.173075	0.256692	0.67425	0.500152	0.914334	126.699	-0.274618	0.267374	-1.0271	0.304375	0.70258
chr1.119139602.119141488	chr1:119139602-119141488	464.992	0.0382928	0.173571	0.220618	0.82539	0.979475	464.992	0.117804	0.175478	0.671333	0.502008	0.820523
chr1.11918843.11919545	chr1:11918843-11919545	73.6373	-0.0010333	0.32803	-0.00315002	0.997487	0.999902	73.6373	-0.0220369	0.336094	-0.0655675	0.947722	NA
chr1.11923993.11928425	chr1:11923993-11928425	242.384	-0.105513	0.203789	-0.517754	0.60463	0.940363	242.384	-0.125835	0.207985	-0.605018	0.545167	0.842269
chr1.119254155.119254783	chr1:119254155-119254783	67.5664	0.0259948	0.335369	0.077511	0.938217	0.993565	67.5664	-0.364963	0.35104	-1.03966	0.298498	NA
chr1.119278955.119280249	chr1:119278955-119280249	257.832	0.18126	0.199779	0.9073	0.364248	0.866118	257.832	0.0020693	0.20463	0.0101124	0.991932	0.998221
chr1.119285288.119285806	chr1:119285288-119285806	51.898	0.157446	0.37766	0.416897	0.676753	0.954531	51.898	0.0501691	0.38846	0.129149	0.89724	NA
chr1.11934088.11935410	chr1:11934088-11935410	254.36	-0.375576	0.204491	-1.83663	0.066264	0.549593	254.36	0.263431	0.203493	1.29455	0.195476	0.610295
chr1.119358526.119359154	chr1:119358526-119359154	109.994	0.0431303	0.276919	0.155751	0.876229	0.985946	109.994	-0.0422918	0.284075	-0.148875	0.881652	0.970738
chr1.119364716.119364938	chr1:119364716-119364938	56.0759	-0.102627	0.366741	-0.279835	0.779604	0.972661	56.0759	-0.238421	0.378959	-0.629147	0.529253	NA
chr1.119364938.119366412	chr1:119364938-119366412	16.4604	-0.218977	0.659345	-0.332112	0.739804	0.966719	16.4604	-0.183824	0.679941	-0.270353	0.786889	NA
chr1.11938985.11939735	chr1:11938985-11939735	77.8045	0.149341	0.320399	0.46611	0.641137	0.947763	77.8045	0.101427	0.328448	0.308808	0.757467	NA
chr1.119452589.119453695	chr1:119452589-119453695	115.352	0.174798	0.27041	0.646418	0.518009	0.91861	115.352	-0.0457115	0.278702	-0.164016	0.869719	0.967745
chr1.119549350.119550030	chr1:119549350-119550030	37.9972	-0.455077	0.446105	-1.02011	0.307675	0.837947	37.9972	0.425004	0.438021	0.970281	0.331906	NA
chr1.119604890.119605736	chr1:119604890-119605736	76.8988	0.117103	0.316319	0.370206	0.711229	0.96271	76.8988	-0.321675	0.331501	-0.970357	0.331869	NA
chr1.119613701.119614249	chr1:119613701-119614249	59.5727	0.0727178	0.384103	0.189318	0.849843	0.982938	59.5727	0.380184	0.387362	0.98147	0.326361	NA
chr1.119630832.119632228	chr1:119630832-119632228	99.6604	-0.0726199	0.285603	-0.254269	0.799288	0.975165	99.6604	0.200333	0.288826	0.693612	0.487926	0.813683
chr1.119645810.119646200	chr1:119645810-119646200	35.6358	0.527541	0.448329	1.17668	0.239323	0.791852	35.6358	0.353972	0.462226	0.765798	0.443796	NA
chr1.119646771.119648891	chr1:119646771-119648891	397.035	-0.087261	0.180565	-0.483268	0.628906	0.946041	397.035	0.199424	0.181687	1.09762	0.27237	0.677937
chr1.119673765.119674963	chr1:119673765-119674963	117.296	0.249586	0.273663	0.912021	0.361757	0.86508	117.296	-0.601241	0.290383	-2.07051	0.0384046	0.367259
chr1.119687402.119687898	chr1:119687402-119687898	50.889	0.0581621	0.38107	0.152628	0.878692	0.986577	50.889	-0.346621	0.398996	-0.868733	0.384993	NA
chr1.119711519.119713555	chr1:119711519-119713555	219.725	-0.0441264	0.222548	-0.198278	0.842827	0.982238	219.725	0.128748	0.225195	0.571719	0.567512	0.852495
chr1.11979733.11981259	chr1:11979733-11981259	708.262	-0.17406	0.156545	-1.11189	0.266187	0.810431	708.262	0.34977	0.156449	2.23568	0.0253727	0.320729
chr1.11981259.11982051	chr1:11981259-11982051	140.322	0.12241	0.249256	0.491104	0.623353	0.945458	140.322	-0.0724964	0.25636	-0.282791	0.777337	0.937439
chr1.119967860.119968770	chr1:119967860-119968770	36.132	-0.00762093	0.459077	-0.0166006	0.986755	0.998956	36.132	0.819728	0.45267	1.81088	0.0701602	NA
chr1.119986774.119987676	chr1:119986774-119987676	107.933	0.0241457	0.276155	0.0874355	0.930325	0.992843	107.933	-0.382394	0.287941	-1.32803	0.184169	0.598955
chr1.12001649.12002685	chr1:12001649-12002685	184.988	-0.0843137	0.224267	-0.375953	0.706952	0.96164	184.988	-0.139229	0.229418	-0.606878	0.543932	0.84179
chr1.120031920.120032260	chr1:120031920-120032260	47.398	-0.266362	0.395817	-0.672941	0.500985	0.914776	47.398	-0.238411	0.405619	-0.587769	0.556687	NA
chr1.120054220.120054640	chr1:120054220-120054640	71.2732	0.268203	0.327377	0.819248	0.412645	0.886622	71.2732	-0.440652	0.346958	-1.27004	0.204069	NA
chr1.120058630.120059060	chr1:120058630-120059060	91.0997	-0.198875	0.647777	-0.307012	0.758835	0.970198	91.0997	-0.292646	0.651756	-0.449012	0.653423	0.889668
chr1.120064470.120064740	chr1:120064470-120064740	60.0736	0.338505	0.346636	0.976543	0.328795	0.850313	60.0736	-0.531182	0.372212	-1.42709	0.153553	NA
chr1.120068762.120069882	chr1:120068762-120069882	1077.77	-0.116195	0.158974	-0.730906	0.464836	0.905051	1077.77	-0.0323623	0.159901	-0.20239	0.839612	0.957892
chr1.120074870.120075200	chr1:120074870-120075200	65.2654	-0.221677	0.357199	-0.620598	0.534864	0.921927	65.2654	-0.961012	0.380896	-2.52303	0.0116348	NA
chr1.120087923.120088375	chr1:120087923-120088375	144.35	-0.0883678	0.246741	-0.358139	0.720239	0.963339	144.35	-0.0174442	0.251184	-0.0694479	0.944633	0.986526
chr1.120090465.120091251	chr1:120090465-120091251	157.067	0.00588416	0.237511	0.0247742	0.980235	0.998128	157.067	0.132935	0.241097	0.551377	0.581375	0.858763
chr1.120142080.120143010	chr1:120142080-120143010	69.2302	-0.293842	0.33077	-0.888358	0.374348	0.871967	69.2302	-0.0853507	0.335696	-0.25425	0.799302	NA
chr1.120143940.120144880	chr1:120143940-120144880	166.616	0.147883	0.238971	0.618833	0.536026	0.92203	166.616	0.0620167	0.244418	0.253732	0.799702	0.945468
chr1.120157970.120158698	chr1:120157970-120158698	278.933	0.239007	0.201934	1.18359	0.236575	0.790452	278.933	-0.570097	0.2111	-2.7006	0.00692141	0.207921
chr1.120175852.120176840	chr1:120175852-120176840	127.214	0.221917	0.257207	0.862798	0.388248	0.877758	127.214	-0.0911179	0.266396	-0.342039	0.732321	0.921557
chr1.120179560.120180680	chr1:120179560-120180680	96.0393	-0.344659	0.29143	-1.18265	0.236949	0.790635	96.0393	-0.138492	0.295737	-0.468296	0.639573	0.883878
chr1.12018934.12020464	chr1:12018934-12020464	455.208	-0.0597918	0.173092	-0.345434	0.729768	0.964696	455.208	0.234109	0.17414	1.34437	0.178829	0.594531
chr1.120282660.120283050	chr1:120282660-120283050	273.331	0.264144	0.197523	1.33728	0.181131	0.745424	273.331	-0.297321	0.205034	-1.45011	0.147028	0.560571
chr1.120289570.120290040	chr1:120289570-120290040	377.168	0.134129	0.182876	0.733441	0.463289	0.904447	377.168	-0.159048	0.187237	-0.849447	0.395632	0.764512
chr1.120327010.120327500	chr1:120327010-120327500	135.512	0.0694272	0.252525	0.274932	0.783369	0.972926	135.512	-0.480598	0.264408	-1.81764	0.0691194	0.446288
chr1.120335210.120335700	chr1:120335210-120335700	112.329	0.360991	0.267825	1.34786	0.177704	0.741066	112.329	-0.205453	0.280624	-0.732128	0.464091	0.802385
chr1.120340837.120341263	chr1:120340837-120341263	340.629	0.201479	0.196816	1.02369	0.305982	0.836663	340.629	-0.153424	0.201473	-0.761511	0.446352	0.793301
chr1.120341747.120342507	chr1:120341747-120342507	336.605	-0.223257	0.196771	-1.1346	0.256542	0.803533	336.605	0.287569	0.196822	1.46106	0.143998	0.557205
chr1.120354634.120355162	chr1:120354634-120355162	391.112	-0.184273	0.178879	-1.03016	0.302936	0.834736	391.112	0.31595	0.178944	1.76563	0.0774572	0.460459
chr1.120355900.120356400	chr1:120355900-120356400	80.6584	-0.640104	0.350834	-1.82452	0.0680738	0.553974	80.6584	0.562677	0.3408	1.65105	0.098729	NA
chr1.120357117.120357399	chr1:120357117-120357399	92.5861	0.563091	0.293766	1.9168	0.0552636	0.515626	92.5861	-0.153506	0.30988	-0.495371	0.620338	0.877047
chr1.120388835.120389165	chr1:120388835-120389165	335.357	0.165499	0.184438	0.897315	0.369551	0.8689	335.357	0.0905506	0.187861	0.482008	0.6298	0.880277
chr1.120393760.120394430	chr1:120393760-120394430	182.765	-0.606776	0.232606	-2.6086	0.00909146	0.24814	182.765	0.41507	0.227751	1.82247	0.0683839	0.444849
chr1.120414819.120415813	chr1:120414819-120415813	485.549	-0.138034	0.178348	-0.773958	0.438955	0.89624	485.549	0.0159781	0.179868	0.0888324	0.929215	0.983463
chr1.120415813.120416339	chr1:120415813-120416339	61.5919	-0.0287848	0.402845	-0.0714538	0.943037	0.994376	61.5919	-0.0913011	0.412171	-0.221512	0.824693	NA
chr1.120461534.120462320	chr1:120461534-120462320	117.178	-0.285728	0.297263	-0.961196	0.336454	0.853675	117.178	0.539521	0.294022	1.83497	0.0665101	0.440724
chr1.12051784.12052576	chr1:12051784-12052576	190.077	0.14109	0.227781	0.619413	0.535644	0.921927	190.077	0.527361	0.228833	2.30456	0.0211909	0.303852
chr1.120529489.120530001	chr1:120529489-120530001	313.542	-0.047805	0.188773	-0.25324	0.800083	0.975344	313.542	-0.28755	0.193626	-1.48508	0.137522	0.547761
chr1.120534811.120535505	chr1:120534811-120535505	115.28	-0.3168	0.266456	-1.18894	0.234465	0.789149	115.28	-0.322594	0.272638	-1.18323	0.236717	0.648971
chr1.120558238.120559246	chr1:120558238-120559246	1165.66	-0.329768	0.143579	-2.29677	0.0216318	0.357328	1165.66	0.0649902	0.143807	0.451926	0.651322	0.88847
chr1.120567750.120568050	chr1:120567750-120568050	90.0953	-0.17595	0.296898	-0.592629	0.55343	0.928253	90.0953	-0.395818	0.307812	-1.28591	0.198475	0.61273
chr1.120608630.120608930	chr1:120608630-120608930	442.112	0.186395	0.173572	1.07388	0.282877	0.819903	442.112	-0.12114	0.177559	-0.682253	0.495079	0.817018
chr1.120654020.120654340	chr1:120654020-120654340	116.617	0.139867	0.266553	0.524726	0.599774	0.939126	116.617	-0.437169	0.279955	-1.56157	0.11839	0.524432
chr1.120665114.120665500	chr1:120665114-120665500	319.83	-0.348814	0.195877	-1.78078	0.0749484	0.57443	319.83	0.240276	0.195556	1.22868	0.219192	0.632984
chr1.120668420.120668840	chr1:120668420-120668840	218.289	-0.00326673	0.209872	-0.0155654	0.987581	0.998956	218.289	-0.258806	0.216333	-1.19633	0.231566	0.643633
chr1.120723603.120724601	chr1:120723603-120724601	633.771	-0.270367	0.167421	-1.61489	0.106334	0.642481	633.771	0.0312524	0.168143	0.185868	0.852549	0.961982
chr1.120724601.120724957	chr1:120724601-120724957	187.414	0.081739	0.22645	0.360958	0.718131	0.963145	187.414	-0.14692	0.232795	-0.631115	0.527965	0.834271
chr1.120740800.120741160	chr1:120740800-120741160	150.271	0.0879168	0.251197	0.349991	0.726345	0.964306	150.271	0.172413	0.255109	0.67584	0.499142	0.819252
chr1.120756250.120757130	chr1:120756250-120757130	74.377	-0.444791	0.329225	-1.35102	0.176688	0.740196	74.377	-0.442184	0.33773	-1.30928	0.190439	NA
chr1.120761150.120761550	chr1:120761150-120761550	104.456	0.080552	0.277139	0.290656	0.771315	0.971822	104.456	-0.199194	0.287346	-0.693219	0.488172	0.813829
chr1.1207729.1209057	chr1:1207729-1209057	143.011	-0.148719	0.261544	-0.56862	0.569614	0.93211	143.011	0.238662	0.262919	0.907741	0.364015	0.745499
chr1.120830860.120831190	chr1:120830860-120831190	40.3717	-0.300941	0.431309	-0.697738	0.485341	0.909283	40.3717	0.0774364	0.434425	0.17825	0.858526	NA
chr1.120833239.120833907	chr1:120833239-120833907	40.4799	-0.247025	0.434125	-0.569018	0.569344	0.931842	40.4799	0.463857	0.430445	1.07762	0.281203	NA
chr1.120833907.120839473	chr1:120833907-120839473	337.196	-0.228889	0.220614	-1.03751	0.299499	0.831758	337.196	0.425959	0.220113	1.93519	0.0529672	0.409301
chr1.120844191.120844949	chr1:120844191-120844949	542.037	-0.201043	0.166666	-1.20626	0.227716	0.78487	542.037	0.372283	0.166362	2.23779	0.0252345	0.319444
chr1.120849976.120851492	chr1:120849976-120851492	789.652	0.0256008	0.153082	0.167236	0.867184	0.984759	789.652	0.547599	0.153027	3.57845	0.000345642	0.0551918
chr1.120859891.120860263	chr1:120859891-120860263	212.969	0.125537	0.214388	0.585561	0.558171	0.929465	212.969	0.196589	0.217704	0.903009	0.366521	0.7476
chr1.120912740.120913140	chr1:120912740-120913140	276.004	-0.154381	0.208292	-0.741176	0.458587	0.902049	276.004	0.172514	0.209481	0.823532	0.410206	0.773222
chr1.120913932.120914502	chr1:120913932-120914502	385.04	0.262104	0.192202	1.36369	0.172667	0.735137	385.04	-0.206131	0.197095	-1.04584	0.295633	0.696316
chr1.120942087.120942959	chr1:120942087-120942959	218.084	-0.144529	0.215645	-0.67022	0.502717	0.915484	218.084	0.106064	0.217451	0.487758	0.625722	0.878822
chr1.120972968.120973306	chr1:120972968-120973306	87.9441	0.135023	0.300286	0.449648	0.652964	0.950168	87.9441	0.22789	0.305962	0.744832	0.456373	0.798275
chr1.120994820.120995590	chr1:120994820-120995590	101.022	-0.464107	0.292299	-1.58778	0.112335	0.653434	101.022	0.544755	0.285711	1.90666	0.0565641	0.418736
chr1.121016542.121017100	chr1:121016542-121017100	328.117	-0.0421908	0.188059	-0.224349	0.822486	0.978941	328.117	0.56522	0.187458	3.01518	0.00256828	0.13484
chr1.121020677.121020909	chr1:121020677-121020909	49.1045	-0.118641	0.389415	-0.304666	0.76062	0.970597	49.1045	0.447038	0.388251	1.15142	0.249561	NA
chr1.121092659.121092977	chr1:121092659-121092977	189.916	0.194916	0.222861	0.87461	0.381786	0.874285	189.916	-0.128913	0.230303	-0.559752	0.575649	0.855913
chr1.121097197.121098079	chr1:121097197-121098079	441.205	-0.202602	0.17496	-1.15799	0.246868	0.795008	441.205	0.314004	0.174799	1.79637	0.072436	0.452629
chr1.121117124.121117420	chr1:121117124-121117420	176.704	0.0556076	0.228184	0.243697	0.807466	0.976422	176.704	0.203444	0.231314	0.879513	0.379123	0.753946
chr1.121117420.121117682	chr1:121117420-121117682	72.9549	0.187637	0.323309	0.580363	0.56167	0.930447	72.9549	-0.683928	0.346752	-1.97239	0.0485656	NA
chr1.121148290.121148690	chr1:121148290-121148690	35.0249	-0.0272414	0.454002	-0.060003	0.952153	0.995115	35.0249	-0.340573	0.47341	-0.719404	0.471892	NA
chr1.121155740.121156110	chr1:121155740-121156110	34.6074	-0.6937	0.478013	-1.45121	0.14672	0.706902	34.6074	0.551632	0.458801	1.20233	0.229235	NA
chr1.121157472.121158126	chr1:121157472-121158126	1065.09	-0.0347762	0.145699	-0.238684	0.81135	0.976643	1065.09	-0.235194	0.147454	-1.59503	0.110705	0.514315
chr1.121159870.121161040	chr1:121159870-121161040	123.28	0.131671	0.278111	0.473447	0.635894	0.947554	123.28	0.0763302	0.284213	0.268566	0.788263	0.941031
chr1.121164640.121164940	chr1:121164640-121164940	36.8779	-0.457014	0.449661	-1.01635	0.309461	0.8389	36.8779	0.127717	0.447212	0.285586	0.775195	NA
chr1.121183919.121185451	chr1:121183919-121185451	4401.64	-0.327847	0.129836	-2.52509	0.0115669	0.273478	4401.64	0.260452	0.129773	2.00698	0.0447522	0.387622
chr1.121186573.121186919	chr1:121186573-121186919	345.039	-0.0909364	0.186107	-0.488624	0.625108	0.945642	345.039	-0.0316778	0.188608	-0.167955	0.866618	0.966679
chr1.121263772.121264276	chr1:121263772-121264276	183.814	-0.0455504	0.225773	-0.201753	0.84011	0.982071	183.814	-0.276661	0.232413	-1.19038	0.233896	0.646363
chr1.121281325.121281861	chr1:121281325-121281861	558.034	-0.0591346	0.164713	-0.359015	0.719584	0.963339	558.034	-0.216766	0.167515	-1.29401	0.195662	0.610512
chr1.121283430.121284280	chr1:121283430-121284280	300.989	0.125604	0.1917	0.65521	0.512333	0.917179	300.989	-0.0877987	0.196234	-0.447417	0.654574	0.890148
chr1.121301950.121302282	chr1:121301950-121302282	456.916	0.312933	0.203243	1.5397	0.123633	0.672751	456.916	-0.277326	0.207685	-1.33532	0.181771	0.596247
chr1.12131579.12133593	chr1:12131579-12133593	284.156	0.209704	0.208267	1.0069	0.313983	0.842057	284.156	-0.417208	0.215776	-1.93352	0.053172	0.409754
chr1.121343299.121343691	chr1:121343299-121343691	187.959	0.0985011	0.23102	0.426374	0.669835	0.953546	187.959	-0.156976	0.237475	-0.661022	0.508598	0.823817
chr1.121355490.121356290	chr1:121355490-121356290	104.093	-0.275576	0.299	-0.921659	0.356707	0.863473	104.093	0.158175	0.299545	0.52805	0.597465	0.865581
chr1.121362483.121362825	chr1:121362483-121362825	217.274	0.151681	0.211366	0.71762	0.472992	0.906291	217.274	0.0906739	0.215675	0.420419	0.674179	0.899226
chr1.121374898.121375478	chr1:121374898-121375478	604.25	0.365109	0.189254	1.9292	0.0537056	0.510055	604.25	-0.291005	0.193013	-1.5077	0.131632	0.541354
chr1.121384730.121385280	chr1:121384730-121385280	75.459	-0.267529	0.325367	-0.822238	0.410942	0.886622	75.459	0.331785	0.324067	1.02382	0.305922	NA
chr1.121385410.121385770	chr1:121385410-121385770	56.4749	-0.319257	0.378751	-0.84292	0.399273	0.882077	56.4749	0.309601	0.37675	0.821767	0.411209	NA
chr1.12143198.12144390	chr1:12143198-12144390	246.815	0.242196	0.203808	1.18835	0.234694	0.789367	246.815	0.164386	0.208031	0.790201	0.42941	0.785226
chr1.121518723.121520003	chr1:121518723-121520003	273.685	-0.0804626	0.204971	-0.392556	0.694648	0.95873	273.685	0.326388	0.205595	1.58753	0.112393	0.516438
chr1.121573834.121574562	chr1:121573834-121574562	103.943	-0.254056	0.297484	-0.854017	0.393095	0.879688	103.943	-0.850675	0.312606	-2.72123	0.00650388	0.204244
chr1.12161377.12162609	chr1:12161377-12162609	208.557	0.40272	0.217059	1.85535	0.0635466	0.541371	208.557	0.554561	0.21972	2.52395	0.0116045	0.244921
chr1.12229694.12231948	chr1:12229694-12231948	260.001	0.12353	0.203476	0.607099	0.543785	0.925272	260.001	0.227385	0.206335	1.10202	0.270453	0.67614
chr1.12231948.12232622	chr1:12231948-12232622	55.844	-0.0491287	0.373761	-0.131444	0.895424	0.988438	55.844	-0.337849	0.38859	-0.869423	0.384616	NA
chr1.123027010.123027340	chr1:123027010-123027340	60.4334	-0.0722261	0.381515	-0.189314	0.849847	0.982938	60.4334	0.21079	0.385909	0.546216	0.584917	NA
chr1.1230542.1233066	chr1:1230542-1233066	369.931	-0.155409	0.184406	-0.842755	0.399365	0.882077	369.931	0.0328937	0.186234	0.176625	0.859803	0.964747
chr1.124203840.124204220	chr1:124203840-124204220	132.48	-0.427649	0.624183	-0.685135	0.493259	0.912111	132.48	-0.121801	0.625438	-0.194744	0.845593	0.959692
chr1.12433847.12434741	chr1:12433847-12434741	71.6764	-0.165631	0.348969	-0.474629	0.635051	0.947438	71.6764	0.002565	0.353732	0.00725124	0.994214	NA
chr1.12436603.12437667	chr1:12436603-12437667	116.173	0.258132	0.266345	0.969165	0.332463	0.852395	116.173	-0.322595	0.279474	-1.1543	0.248379	0.66024
chr1.12477746.12479192	chr1:12477746-12479192	334.738	-0.0678987	0.186695	-0.363687	0.716091	0.96304	334.738	0.111069	0.188629	0.58882	0.555982	0.847776
chr1.12480260.12481418	chr1:12480260-12481418	224.352	0.116506	0.212664	0.547841	0.583801	0.93533	224.352	0.287033	0.215141	1.33416	0.18215	0.596582
chr1.1249956.1251486	chr1:1249956-1251486	133.555	-0.639873	0.273069	-2.34327	0.0191158	0.340639	133.555	0.294289	0.268468	1.09618	0.273	0.678513
chr1.12501336.12503216	chr1:12501336-12503216	64.3664	0.186988	0.346318	0.539932	0.589244	0.936893	64.3664	0.399122	0.350942	1.13729	0.255419	NA
chr1.125167651.125168537	chr1:125167651-125168537	932.603	-0.675702	0.556711	-1.21374	0.224847	0.782414	932.603	-0.0676203	0.556694	-0.121468	0.903321	0.975754
chr1.125173980.125174392	chr1:125173980-125174392	203.144	-0.75934	0.540807	-1.40409	0.160293	0.721488	203.144	-0.0713041	0.540394	-0.131948	0.895025	0.97381
chr1.125175604.125178100	chr1:125175604-125178100	792.414	-0.702561	0.516607	-1.35995	0.173845	0.736028	792.414	-0.0474292	0.516541	-0.0918208	0.92684	0.982665
chr1.125180569.125184407	chr1:125180569-125184407	12511.6	-0.706755	0.503893	-1.40259	0.16074	0.722218	12511.6	0.0188734	0.503884	0.0374558	0.970122	0.994691
chr1.12549523.12550585	chr1:12549523-12550585	310.538	0.381694	0.201043	1.89857	0.0576212	0.523401	310.538	-0.0596735	0.20656	-0.288892	0.772664	0.935637
chr1.12572357.12575515	chr1:12572357-12575515	333.283	0.508514	0.187891	2.70643	0.00680112	0.217656	333.283	-0.199711	0.195088	-1.0237	0.305978	0.703345
chr1.12587609.12589155	chr1:12587609-12589155	349.434	0.0649635	0.188835	0.344022	0.73083	0.964864	349.434	-0.283705	0.193697	-1.46469	0.143006	0.555661
chr1.12595495.12597303	chr1:12595495-12597303	381.924	0.184473	0.181351	1.01721	0.309051	0.838606	381.924	-0.18061	0.186027	-0.97088	0.331608	0.723483
chr1.12603818.12605008	chr1:12603818-12605008	174.008	0.03992	0.227071	0.175804	0.860448	0.984018	174.008	-0.0796167	0.232893	-0.341859	0.732457	0.921557
chr1.12610116.12611296	chr1:12610116-12611296	90.8798	0.0354826	0.298439	0.118894	0.905359	0.989781	90.8798	-0.151382	0.307661	-0.49204	0.622691	0.877757
chr1.12615716.12620168	chr1:12615716-12620168	702.833	0.00563738	0.15437	0.0365187	0.970869	0.997416	702.833	-0.00137399	0.156097	-0.00880214	0.992977	0.998221
chr1.1264632.1265522	chr1:1264632-1265522	145.137	0.187679	0.25008	0.750477	0.452968	0.901128	145.137	0.0958624	0.255885	0.374631	0.707935	0.913508
chr1.12658905.12659623	chr1:12658905-12659623	53.1379	0.307736	0.374202	0.822379	0.410861	0.886622	53.1379	0.416274	0.381182	1.09206	0.274806	NA
chr1.1272290.1274784	chr1:1272290-1274784	233.281	0.0930042	0.205932	0.451626	0.651538	0.950096	233.281	-0.0778714	0.211145	-0.368806	0.712273	0.915472
chr1.127671.127893	chr1:127671-127893	48.4147	0.840277	0.404771	2.07593	0.0379003	0.44927	48.4147	0.593382	0.417188	1.42234	0.154928	NA
chr1.12810402.12811762	chr1:12810402-12811762	196.273	-0.180788	0.241712	-0.747949	0.454491	0.90149	196.273	0.178146	0.242837	0.733605	0.46319	0.801692
chr1.1281370.1283752	chr1:1281370-1283752	230.687	0.600612	0.219257	2.73931	0.00615684	0.205659	230.687	0.214577	0.225552	0.951345	0.34143	0.729492
chr1.1290824.1293168	chr1:1290824-1293168	165.247	-0.404836	0.237292	-1.70607	0.0879951	0.604605	165.247	0.290893	0.23558	1.23479	0.216908	0.630574
chr1.12936076.12936506	chr1:12936076-12936506	37.4105	-0.612756	0.471804	-1.29875	0.19403	0.755664	37.4105	0.810455	0.449837	1.80166	0.0715985	NA
chr1.1303071.1309237	chr1:1303071-1309237	947.099	-0.205481	0.147303	-1.39495	0.163031	0.725797	947.099	0.172894	0.147654	1.17094	0.241623	0.65466
chr1.1318065.1318943	chr1:1318065-1318943	97.3465	0.377716	0.2918	1.29444	0.195515	0.756678	97.3465	0.169144	0.30054	0.562801	0.573571	0.855408
chr1.1324369.1326139	chr1:1324369-1326139	365.172	-0.155572	0.187386	-0.830222	0.406413	0.885349	365.172	0.369957	0.187375	1.97442	0.0483342	0.396795
chr1.1326139.1337761	chr1:1326139-1337761	609.528	-0.195061	0.161284	-1.20943	0.226499	0.783663	609.528	0.46988	0.16079	2.92232	0.00347431	0.155047
chr1.1343776.1347124	chr1:1343776-1347124	718.003	0.026679	0.156428	0.170551	0.864577	0.984713	718.003	0.230142	0.15742	1.46196	0.143752	0.557108
chr1.13587257.13588295	chr1:13587257-13588295	122.681	-0.0306733	0.257191	-0.119263	0.905067	0.989659	122.681	-0.501158	0.269327	-1.86078	0.062775	0.433014
chr1.13589766.13591326	chr1:13589766-13591326	55.6596	-0.493326	0.374569	-1.31705	0.187822	0.751286	55.6596	-0.0990447	0.376641	-0.262968	0.792575	NA
chr1.13593204.13594396	chr1:13593204-13594396	149.888	0.278136	0.239584	1.16091	0.245677	0.794638	149.888	-0.283481	0.250597	-1.13122	0.25796	0.66619
chr1.1359804.1361444	chr1:1359804-1361444	183.83	0.319492	0.227732	1.40293	0.160637	0.721988	183.83	0.437396	0.230787	1.89524	0.0580609	0.421871
chr1.13599393.13600825	chr1:13599393-13600825	146.964	-0.00720665	0.243098	-0.0296451	0.97635	0.997793	146.964	-0.32081	0.25187	-1.27371	0.202766	0.616382
chr1.13604711.13605943	chr1:13604711-13605943	170.864	-0.129149	0.233453	-0.553214	0.580117	0.933883	170.864	-0.600738	0.243197	-2.47018	0.0135047	0.258364
chr1.13617738.13618200	chr1:13617738-13618200	55.5125	0.968315	0.374169	2.58791	0.00965603	0.255603	55.5125	-0.389855	0.409023	-0.953136	0.340521	NA
chr1.13619563.13620691	chr1:13619563-13620691	196.798	0.0182115	0.220317	0.0826603	0.934122	0.993164	196.798	0.00780118	0.22472	0.034715	0.972307	0.995214
chr1.13628188.13629360	chr1:13628188-13629360	114.917	0.18406	0.267455	0.688192	0.491332	0.911657	114.917	-0.606874	0.283927	-2.13743	0.0325631	0.349871
chr1.13659290.13664052	chr1:13659290-13664052	87.968	-0.294219	0.298014	-0.987264	0.323513	0.84831	87.968	-0.270199	0.305239	-0.885203	0.376047	0.752224
chr1.136720.137570	chr1:136720-137570	62.4613	-0.400305	0.382295	-1.04711	0.295049	0.828444	62.4613	0.813743	0.371281	2.19172	0.0284	NA
chr1.13699746.13700896	chr1:13699746-13700896	92.458	-0.0160143	0.299113	-0.0535393	0.957302	0.99583	92.458	-0.0232954	0.305869	-0.0761612	0.939291	0.985669
chr1.1371694.1372722	chr1:1371694-1372722	78.0911	-0.392424	0.32424	-1.21029	0.226168	0.783419	78.0911	0.18405	0.323533	0.568876	0.56944	NA
chr1.1374275.1375957	chr1:1374275-1375957	422.031	0.0294014	0.189337	0.155286	0.876596	0.986081	422.031	0.207201	0.190823	1.08583	0.277554	0.681047
chr1.13748697.13750265	chr1:13748697-13750265	375.858	-0.118004	0.201119	-0.586736	0.557381	0.929239	375.858	0.368143	0.201257	1.82922	0.0673667	0.442338
chr1.13766811.13767649	chr1:13766811-13767649	112.019	0.0497753	0.28626	0.173881	0.861959	0.984408	112.019	-0.680777	0.301704	-2.25644	0.0240432	0.315842
chr1.13899591.13901291	chr1:13899591-13901291	138.836	0.252366	0.26929	0.937156	0.348678	0.860005	138.836	-0.341359	0.280591	-1.21657	0.223769	0.63782
chr1.13921535.13922823	chr1:13921535-13922823	98.6477	0.211	0.29504	0.715157	0.474512	0.906582	98.6477	0.0884769	0.303445	0.291575	0.770612	0.935122
chr1.13948776.13949436	chr1:13948776-13949436	61.6973	0.478514	0.340955	1.40345	0.160482	0.721671	61.6973	-0.503073	0.368091	-1.36671	0.171717	NA
chr1.13965576.13966586	chr1:13965576-13966586	43.1493	-0.495024	0.416459	-1.18865	0.234577	0.789296	43.1493	0.432169	0.40749	1.06056	0.288889	NA
chr1.1398054.1401036	chr1:1398054-1401036	431.225	-0.0249089	0.172436	-0.144453	0.885143	0.98713	431.225	0.0809566	0.174423	0.464138	0.642549	0.885736
chr1.13996073.13997041	chr1:13996073-13997041	58.7995	-0.73178	0.369005	-1.98312	0.0473542	0.485697	58.7995	0.191601	0.361177	0.530491	0.595772	NA
chr1.14055190.14056308	chr1:14055190-14056308	160.423	-0.43919	0.242236	-1.81307	0.0698215	0.558523	160.423	-0.199678	0.245036	-0.814891	0.415135	0.776413
chr1.1406748.1407950	chr1:1406748-1407950	159.235	-0.029083	0.23598	-0.123244	0.901914	0.989402	159.235	-0.364188	0.244421	-1.49	0.136224	0.545964
chr1.14137054.14138656	chr1:14137054-14138656	183.936	0.156974	0.245438	0.639566	0.522455	0.919234	183.936	-0.242348	0.25295	-0.958087	0.338019	0.72717
chr1.14190254.14191134	chr1:14190254-14191134	114.348	-0.0812391	0.269721	-0.301196	0.763265	0.970995	114.348	0.164654	0.272725	0.603737	0.546019	0.842735
chr1.14300886.14302006	chr1:14300886-14302006	63.2217	0.0809877	0.350111	0.23132	0.817066	0.977873	63.2217	0.436412	0.352872	1.23674	0.216183	NA
chr1.14320496.14320936	chr1:14320496-14320936	79.9109	0.00717354	0.31307	0.0229135	0.981719	0.998213	79.9109	-0.777626	0.334146	-2.32721	0.0199542	NA
chr1.143205631.143205957	chr1:143205631-143205957	823.445	-0.744835	0.449463	-1.65717	0.0974857	0.625487	823.445	-0.030219	0.449332	-0.0672532	0.94638	0.987122
chr1.143205957.143206745	chr1:143205957-143206745	414.072	-0.667946	0.500958	-1.33334	0.182421	0.746825	414.072	-0.039416	0.500913	-0.0786883	0.937281	0.985472
chr1.143214623.143215109	chr1:143214623-143215109	540.154	-0.690971	0.535586	-1.29012	0.197008	0.757928	540.154	0.0110201	0.53546	0.0205807	0.98358	0.997183
chr1.143241485.143242003	chr1:143241485-143242003	414.65	-0.63666	0.601161	-1.05905	0.289577	0.824677	414.65	0.0806481	0.600948	0.134201	0.893243	0.973342
chr1.143243039.143243371	chr1:143243039-143243371	792.698	-0.710604	0.520716	-1.36467	0.172357	0.734714	792.698	0.00273495	0.520584	0.00525363	0.995808	0.99886
chr1.143248552.143249016	chr1:143248552-143249016	378.16	-0.77865	0.586588	-1.32742	0.184369	0.748177	378.16	-0.0787516	0.586369	-0.134304	0.893162	0.973342
chr1.143258439.143259069	chr1:143258439-143259069	387.258	-0.900677	0.536463	-1.67892	0.0931682	0.616862	387.258	-0.0331685	0.535858	-0.061898	0.950644	0.988508
chr1.143262094.143262872	chr1:143262094-143262872	369.854	-0.682352	0.602656	-1.13224	0.257533	0.804428	369.854	-0.159633	0.602785	-0.264826	0.791143	0.942402
chr1.143263651.143264021	chr1:143263651-143264021	127.325	-0.626382	0.739139	-0.847447	0.396746	0.881534	127.325	-0.119681	0.739562	-0.161827	0.871442	0.968132
chr1.143265875.143266859	chr1:143265875-143266859	351.876	-0.614199	0.416904	-1.47324	0.140686	0.698692	351.876	-0.160468	0.417384	-0.38446	0.700638	0.910304
chr1.143334520.143334770	chr1:143334520-143334770	312.746	-0.0798799	0.189416	-0.421717	0.673232	0.9542	312.746	0.283767	0.190417	1.49024	0.136161	0.545961
chr1.143424696.143424932	chr1:143424696-143424932	220.351	-0.742977	0.226677	-3.27769	0.00104661	0.0800178	220.351	0.729063	0.21872	3.33332	0.000858174	0.0824951
chr1.143435490.143435690	chr1:143435490-143435690	83.1168	0.390244	0.303892	1.28415	0.199089	0.759738	83.1168	0.0424001	0.315611	0.134343	0.893131	0.973342
chr1.1434630.1436960	chr1:1434630-1436960	103.407	-0.435188	0.285463	-1.5245	0.127385	0.679237	103.407	0.386087	0.281568	1.3712	0.170312	0.585603
chr1.143690901.143692183	chr1:143690901-143692183	87.3455	0.181703	0.311325	0.583643	0.55946	0.92971	87.3455	1.02934	0.306866	3.35436	0.000795484	0.079093
chr1.143709280.143710430	chr1:143709280-143710430	57.1954	-0.781254	0.381525	-2.04772	0.0405879	0.458908	57.1954	0.744242	0.361797	2.05707	0.0396797	NA
chr1.14371646.14372796	chr1:14371646-14372796	71.9944	0.0072931	0.318621	0.0228896	0.981738	0.998213	71.9944	-1.1163	0.35059	-3.18404	0.00145233	NA
chr1.143728824.143729776	chr1:143728824-143729776	1500.3	0.0907613	0.144855	0.626567	0.530943	0.921461	1500.3	0.39703	0.145146	2.73538	0.00623089	0.201014
chr1.143735235.143737005	chr1:143735235-143737005	326.659	0.225497	0.18834	1.19729	0.231195	0.787193	326.659	0.533716	0.189401	2.81791	0.00483375	0.181096
chr1.143755922.143756384	chr1:143755922-143756384	125.981	0.0220903	0.266125	0.0830072	0.933846	0.993164	125.981	0.273349	0.268921	1.01647	0.309408	0.706386
chr1.143799180.143799570	chr1:143799180-143799570	73.6711	-0.228337	0.321443	-0.71035	0.477487	0.907184	73.6711	-0.121512	0.327717	-0.370782	0.7108	NA
chr1.143803907.143804377	chr1:143803907-143804377	69.8443	0.0196814	0.333241	0.0590604	0.952904	0.995246	69.8443	0.171138	0.338461	0.505635	0.613113	NA
chr1.143880115.143880663	chr1:143880115-143880663	183.297	0.231663	0.226522	1.0227	0.306451	0.836941	183.297	-0.055066	0.233534	-0.235794	0.813593	0.949904
chr1.143884748.143885610	chr1:143884748-143885610	387.692	-0.172656	0.1799	-0.959737	0.337188	0.853909	387.692	0.196486	0.180511	1.0885	0.276374	0.680049
chr1.143904186.143904884	chr1:143904186-143904884	475.6	0.0777283	0.168659	0.46086	0.644899	0.948629	475.6	0.0886934	0.170824	0.519208	0.603616	0.868525
chr1.143905505.143906067	chr1:143905505-143906067	230.651	-0.105672	0.209931	-0.503365	0.614708	0.943501	230.651	0.13094	0.211892	0.617957	0.536604	0.838206
chr1.143906067.143906533	chr1:143906067-143906533	21.9441	0.104037	0.567416	0.183352	0.854522	0.9831	21.9441	-0.440691	0.599558	-0.735027	0.462323	NA
chr1.143936610.143937130	chr1:143936610-143937130	77.4484	-0.0119218	0.328689	-0.0362708	0.971066	0.997462	77.4484	0.172723	0.333682	0.517627	0.604719	NA
chr1.143945080.143945390	chr1:143945080-143945390	807.147	-0.0257261	0.154647	-0.166354	0.867879	0.984783	807.147	-0.321088	0.157129	-2.04347	0.0410055	0.3759
chr1.143947650.143948000	chr1:143947650-143948000	108.986	0.318178	0.278906	1.14081	0.25395	0.800715	108.986	0.25208	0.285565	0.882742	0.377376	0.752864
chr1.143972217.143972583	chr1:143972217-143972583	3330.35	-0.168003	0.147857	-1.13625	0.255852	0.80271	3330.35	0.377669	0.147811	2.55508	0.0106164	0.24095
chr1.143972645.143973041	chr1:143972645-143973041	1224.88	-0.64965	0.142199	-4.5686	4.90989e-06	0.00251105	1224.88	0.107859	0.1416	0.761717	0.446229	0.79323
chr1.143974457.143974863	chr1:143974457-143974863	304.493	-0.000581548	0.191837	-0.00303146	0.997581	0.999902	304.493	0.0386739	0.194658	0.198676	0.842516	0.958933
chr1.144021580.144021780	chr1:144021580-144021780	70.0788	-0.0015173	0.347336	-0.00436838	0.996515	0.999902	70.0788	-0.180982	0.357802	-0.505817	0.612985	NA
chr1.144055474.144055960	chr1:144055474-144055960	759.379	0.345306	0.179362	1.92519	0.054206	0.511472	759.379	-0.316729	0.182565	-1.73488	0.0827621	0.469061
chr1.144078795.144079073	chr1:144078795-144079073	176.544	-0.101491	0.262563	-0.386539	0.699097	0.959989	176.544	0.054808	0.265113	0.206734	0.836217	0.956153
chr1.144103470.144104090	chr1:144103470-144104090	113.495	-0.332454	0.277179	-1.19942	0.230364	0.786484	113.495	0.589122	0.272711	2.16024	0.0307541	0.34073
chr1.144128040.144128430	chr1:144128040-144128430	445.176	0.20508	0.171681	1.19454	0.232266	0.787193	445.176	0.219089	0.173877	1.26002	0.207661	0.622107
chr1.144166660.144167140	chr1:144166660-144167140	237.051	0.0767038	0.215326	0.356222	0.721674	0.96338	237.051	-0.503574	0.223796	-2.25014	0.0244399	0.316767
chr1.144402708.144403152	chr1:144402708-144403152	313.855	0.0542652	0.188623	0.287691	0.773583	0.971998	313.855	0.128952	0.1912	0.674434	0.500036	0.819655
chr1.144412058.144412520	chr1:144412058-144412520	322.786	0.275337	0.192961	1.4269	0.153608	0.714675	322.786	0.357411	0.195474	1.82843	0.067485	0.442812
chr1.144412520.144413490	chr1:144412520-144413490	1309.09	-0.0451968	0.148732	-0.303881	0.761219	0.970635	1309.09	0.566314	0.148506	3.8134	0.000137068	0.0325464
chr1.14441290.14441934	chr1:14441290-14441934	82.6856	0.0213389	0.306615	0.0695949	0.944516	0.99439	82.6856	-0.236772	0.317807	-0.745018	0.456261	0.798244
chr1.144418637.144419657	chr1:144418637-144419657	1239.34	-0.127459	0.142682	-0.893307	0.371693	0.870095	1239.34	0.486277	0.142439	3.41392	0.000640355	0.0720709
chr1.14443496.14443836	chr1:14443496-14443836	32.0094	0.334331	0.477136	0.700704	0.483488	0.90888	32.0094	-0.62005	0.514411	-1.20536	0.228064	NA
chr1.144459718.144460530	chr1:144459718-144460530	126.204	0.263887	0.267813	0.985341	0.324457	0.848426	126.204	-0.0283093	0.276519	-0.102377	0.918457	0.980226
chr1.144460652.144462026	chr1:144460652-144462026	1022.79	-0.120969	0.150783	-0.802272	0.422395	0.890912	1022.79	0.031258	0.151645	0.206127	0.836692	0.956437
chr1.144480190.144480530	chr1:144480190-144480530	73.5279	-0.0877008	0.331495	-0.264561	0.791347	0.974283	73.5279	-0.452751	0.345433	-1.31068	0.189966	NA
chr1.144484830.144485610	chr1:144484830-144485610	265.466	-0.59657	0.202586	-2.94477	0.00323193	0.1483	265.466	0.290383	0.199773	1.45357	0.146067	0.560096
chr1.144490006.144490990	chr1:144490006-144490990	563.924	0.145395	0.165383	0.879142	0.379324	0.87352	563.924	0.0250525	0.167865	0.149241	0.881363	0.970696
chr1.144495289.144495619	chr1:144495289-144495619	99.0962	0.0223225	0.278837	0.0800557	0.936193	0.993381	99.0962	-0.929024	0.301152	-3.0849	0.00203623	0.123112
chr1.144519654.144520156	chr1:144519654-144520156	376.162	0.367488	0.18718	1.96329	0.0496125	0.493698	376.162	0.0219885	0.191584	0.114772	0.908626	0.977797
chr1.144521448.144521846	chr1:144521448-144521846	157.105	0.534532	0.24858	2.15034	0.0315282	0.417546	157.105	-0.0963044	0.258918	-0.37195	0.70993	0.914432
chr1.144523320.144524544	chr1:144523320-144524544	804.284	-0.0642293	0.150902	-0.425636	0.670373	0.953695	804.284	0.231144	0.151527	1.52543	0.127151	0.535638
chr1.144531837.144532517	chr1:144531837-144532517	113.976	-0.892768	0.288672	-3.09268	0.0019836	0.115204	113.976	0.565895	0.276186	2.04896	0.0404658	0.373738
chr1.144545813.144547509	chr1:144545813-144547509	1498.26	0.0275525	0.14115	0.1952	0.845236	0.982599	1498.26	0.180878	0.141738	1.27615	0.201903	0.615863
chr1.144550771.144552693	chr1:144550771-144552693	1327.17	0.164491	0.140885	1.16755	0.242989	0.793969	1327.17	0.279918	0.141607	1.97672	0.0480728	0.395926
chr1.144559962.144561292	chr1:144559962-144561292	2493.85	0.10618	0.137896	0.769996	0.441302	0.897232	2493.85	0.382504	0.138115	2.76947	0.00561472	0.194863
chr1.144567349.144568149	chr1:144567349-144568149	1297.81	-0.042892	0.144407	-0.297022	0.766449	0.971369	1297.81	0.495675	0.14432	3.43454	0.000593554	0.0705733
chr1.144716002.144716414	chr1:144716002-144716414	319.051	-0.576827	0.198736	-2.90247	0.00370232	0.158173	319.051	0.564441	0.194899	2.89607	0.0037787	0.162764
chr1.144718614.144719264	chr1:144718614-144719264	396.859	0.413097	0.178139	2.31896	0.0203973	0.349421	396.859	0.387933	0.180613	2.14786	0.0317245	0.345137
chr1.144776170.144776792	chr1:144776170-144776792	467.286	0.257549	0.424795	0.60629	0.544322	0.925272	467.286	-0.0364705	0.426249	-0.0855615	0.931815	0.984229
chr1.144776870.144777410	chr1:144776870-144777410	933.878	0.216479	0.16164	1.33927	0.180484	0.744856	933.878	-0.141153	0.163754	-0.861984	0.388697	0.760176
chr1.144799200.144799710	chr1:144799200-144799710	208.373	0.0617429	0.218349	0.282772	0.777352	0.972258	208.373	-0.415897	0.226771	-1.83399	0.0666549	0.440724
chr1.144799890.144800250	chr1:144799890-144800250	280.385	0.193951	0.21353	0.908311	0.363714	0.865887	280.385	0.0415424	0.21749	0.191009	0.848519	0.960671
chr1.144801440.144801810	chr1:144801440-144801810	85.6416	0.110048	0.317086	0.34706	0.728546	0.964577	85.6416	0.200132	0.3227	0.620178	0.53514	0.837852
chr1.144802270.144803090	chr1:144802270-144803090	87.7054	-0.344198	0.30685	-1.12172	0.261983	0.807886	87.7054	0.471188	0.303101	1.55456	0.120051	0.527254
chr1.144806150.144806590	chr1:144806150-144806590	315.332	-0.137242	0.190122	-0.721862	0.470379	0.905999	315.332	0.451271	0.189787	2.37778	0.0174172	0.283604
chr1.14486294.14487300	chr1:14486294-14487300	144.181	0.157199	0.274064	0.573586	0.566248	0.931334	144.181	-0.838747	0.289685	-2.89538	0.00378698	0.162938
chr1.144904608.144905246	chr1:144904608-144905246	772.481	0.325737	0.175537	1.85565	0.0635031	0.541371	772.481	-0.274018	0.17855	-1.53468	0.124862	0.532844
chr1.144917247.144917701	chr1:144917247-144917701	290.231	0.183399	0.192507	0.952691	0.340747	0.856141	290.231	0.0783239	0.196332	0.398937	0.68994	0.905428
chr1.144923450.144923900	chr1:144923450-144923900	90.0153	-0.175311	0.295957	-0.592352	0.553615	0.928253	90.0153	0.113877	0.298794	0.381123	0.703112	0.911681
chr1.144936367.144936725	chr1:144936367-144936725	353.577	0.153401	0.186935	0.82061	0.411868	0.886622	353.577	-0.277594	0.192287	-1.44364	0.14884	0.562467
chr1.144938400.144938780	chr1:144938400-144938780	53.8207	0.973757	0.375479	2.59337	0.00950405	0.25284	53.8207	-0.366763	0.410123	-0.894274	0.371175	NA
chr1.144941476.144941850	chr1:144941476-144941850	56.7303	-0.217575	0.378439	-0.574927	0.565341	0.931192	56.7303	-0.474886	0.392873	-1.20875	0.226759	NA
chr1.144941958.144942310	chr1:144941958-144942310	71.8957	-0.169629	0.326005	-0.520326	0.602836	0.93984	71.8957	-0.0591977	0.332299	-0.178146	0.858609	NA
chr1.144960960.144961280	chr1:144960960-144961280	70.2792	0.0665662	0.32945	0.202052	0.839876	0.982062	70.2792	0.0465184	0.337915	0.137663	0.890507	NA
chr1.144964400.144965350	chr1:144964400-144965350	71.1767	-0.377383	0.325827	-1.15823	0.24677	0.795008	71.1767	-0.232273	0.332077	-0.699456	0.484267	NA
chr1.144977790.144978100	chr1:144977790-144978100	482.317	0.319427	0.185666	1.72045	0.0853515	0.598212	482.317	-0.162651	0.189724	-0.8573	0.391279	0.762163
chr1.144992821.144993571	chr1:144992821-144993571	204.559	0.244322	0.217763	1.12196	0.261879	0.807811	204.559	-0.133138	0.224931	-0.591907	0.553913	0.846619
chr1.144995732.144996398	chr1:144995732-144996398	326.768	0.128043	0.189043	0.677325	0.4982	0.913913	326.768	-0.165251	0.193747	-0.85292	0.393704	0.763359
chr1.144997596.144998034	chr1:144997596-144998034	141.052	-0.0871951	0.257023	-0.33925	0.734421	0.965838	141.052	-0.18878	0.263365	-0.7168	0.473497	0.80766
chr1.144998336.144998664	chr1:144998336-144998664	257.892	-0.188805	0.206777	-0.913084	0.361198	0.86508	257.892	0.151475	0.207934	0.728479	0.466321	0.803681
chr1.145015614.145016296	chr1:145015614-145016296	199.814	-0.0820769	0.225821	-0.363459	0.716262	0.96304	199.814	-0.284441	0.231802	-1.22708	0.219791	0.63338
chr1.145016300.145016772	chr1:145016300-145016772	58.786	0.245339	0.366815	0.668837	0.5036	0.915619	58.786	0.0729604	0.377901	0.193067	0.846906	NA
chr1.145017841.145018265	chr1:145017841-145018265	232.046	-0.146722	0.218131	-0.672635	0.50118	0.914811	232.046	-0.617598	0.225886	-2.73412	0.00625474	0.201014
chr1.145036077.145036371	chr1:145036077-145036371	93.4381	-0.71477	0.312339	-2.28844	0.0221117	0.360613	93.4381	-0.0707772	0.309762	-0.228489	0.819266	0.951234
chr1.145093321.145094155	chr1:145093321-145094155	604.749	0.00123243	0.164846	0.00747628	0.994035	0.999711	604.749	-0.0874138	0.16703	-0.523341	0.600737	0.866886
chr1.145094943.145095127	chr1:145094943-145095127	380.064	-1.17671	0.189917	-6.19592	5.79451e-10	1.32712e-06	380.064	0.102045	0.184977	0.551665	0.581178	0.85875
chr1.145095127.145095647	chr1:145095127-145095647	2842.86	-0.189739	0.133755	-1.41855	0.15603	0.718195	2842.86	0.251597	0.133796	1.88045	0.0600471	0.426022
chr1.145095777.145096509	chr1:145095777-145096509	2811.55	-0.282838	0.131145	-2.15668	0.0310302	0.414107	2811.55	0.317111	0.131051	2.41976	0.0155308	0.273295
chr1.145122620.145123020	chr1:145122620-145123020	741.137	0.105124	0.161255	0.651913	0.514457	0.917467	741.137	-0.347489	0.164331	-2.11457	0.0344666	0.355876
chr1.145128744.145129442	chr1:145128744-145129442	119.293	-0.161348	0.269921	-0.597757	0.550002	0.927448	119.293	0.124835	0.27263	0.457891	0.647031	0.886763
chr1.145155646.145156020	chr1:145155646-145156020	88.3829	-0.735855	0.307952	-2.38951	0.0168709	0.323431	88.3829	0.46241	0.297715	1.5532	0.120376	0.527685
chr1.145161242.145161614	chr1:145161242-145161614	354.888	-0.100173	0.183404	-0.546188	0.584937	0.935385	354.888	0.442809	0.183176	2.4174	0.0156319	0.274133
chr1.14516646.14518392	chr1:14516646-14518392	203.074	0.0024072	0.226628	0.0106218	0.991525	0.999492	203.074	-0.312295	0.233384	-1.33812	0.180858	0.595862
chr1.145182726.145183038	chr1:145182726-145183038	128.532	-0.523692	0.263677	-1.98611	0.0470208	0.484247	128.532	0.273044	0.260313	1.0489	0.294222	0.695793
chr1.145200691.145201193	chr1:145200691-145201193	137.791	0.120503	0.260905	0.461864	0.644179	0.94849	137.791	-0.242286	0.269841	-0.897883	0.369248	0.748785
chr1.145208680.145209120	chr1:145208680-145209120	65.6618	0.27203	0.334517	0.813201	0.416103	0.887673	65.6618	-0.27239	0.352247	-0.773291	0.43935	NA
chr1.145214681.145215661	chr1:145214681-145215661	1006.87	0.314901	0.154649	2.03624	0.0417268	0.463887	1006.87	-0.212103	0.15713	-1.34986	0.177062	0.591783
chr1.145215661.145216363	chr1:145215661-145216363	400.948	-0.239639	0.179454	-1.33538	0.181752	0.745999	400.948	0.17591	0.179981	0.977381	0.328381	0.721352
chr1.14522371.14523235	chr1:14522371-14523235	161.355	0.395535	0.235139	1.68213	0.0925439	0.615748	161.355	0.181723	0.241622	0.752094	0.451995	0.79625
chr1.145271312.145271646	chr1:145271312-145271646	230.409	0.0623566	0.207275	0.300839	0.763537	0.970995	230.409	0.0230789	0.211325	0.10921	0.913036	0.978647
chr1.145280440.145282418	chr1:145280440-145282418	1579.45	0.0167896	0.14262	0.117723	0.906287	0.989936	1579.45	0.546321	0.142574	3.83183	0.000127195	0.0316572
chr1.145287109.145288123	chr1:145287109-145288123	1060.06	-0.0373487	0.147932	-0.252472	0.800676	0.975377	1060.06	0.422988	0.14802	2.85764	0.00426803	0.170279
chr1.145424500.145426088	chr1:145424500-145426088	498.458	0.123263	0.171343	0.719391	0.4719	0.906219	498.458	0.0932262	0.17357	0.53711	0.591192	0.863266
chr1.145459500.145460160	chr1:145459500-145460160	86.6641	0.279974	0.307314	0.911034	0.362277	0.86508	86.6641	0.691988	0.308775	2.24107	0.0250213	0.31917
chr1.145465089.145466187	chr1:145465089-145466187	1025.98	0.0158803	0.153894	0.10319	0.917812	0.991338	1025.98	0.350889	0.154258	2.27469	0.0229247	0.310808
chr1.145466187.145466517	chr1:145466187-145466517	33.6337	0.179417	0.466462	0.384632	0.70051	0.960248	33.6337	-0.0853995	0.483913	-0.176477	0.859919	NA
chr1.145494910.145495300	chr1:145494910-145495300	87.9345	0.661363	0.298183	2.21798	0.0265562	0.391082	87.9345	-0.255102	0.317926	-0.802395	0.422324	0.780788
chr1.145541157.145541753	chr1:145541157-145541753	194.195	0.193643	0.227464	0.851315	0.394594	0.880287	194.195	0.153382	0.231798	0.661703	0.508162	0.823686
chr1.145607763.145608663	chr1:145607763-145608663	786.874	0.0114575	0.167864	0.0682549	0.945583	0.994459	786.874	0.311084	0.168451	1.84674	0.0647855	0.437516
chr1.145676053.145676483	chr1:145676053-145676483	110.632	0.299975	0.273006	1.09878	0.271863	0.814816	110.632	-0.0649692	0.2838	-0.228926	0.818926	0.951234
chr1.145690509.145691803	chr1:145690509-145691803	149.971	0.319674	0.237424	1.34643	0.178165	0.741502	149.971	-0.753314	0.255617	-2.94704	0.00320834	0.148401
chr1.145705759.145707341	chr1:145705759-145707341	365.896	0.239373	0.210824	1.13542	0.256201	0.803163	365.896	-0.39306	0.216375	-1.81657	0.0692826	0.446443
chr1.145719168.145723014	chr1:145719168-145723014	357.86	0.210451	0.188352	1.11733	0.263855	0.809592	357.86	0.175314	0.191228	0.91678	0.359258	0.741754
chr1.145751320.145752580	chr1:145751320-145752580	79.3263	-0.371545	0.312523	-1.18886	0.234496	0.789149	79.3263	-0.0898642	0.315603	-0.284738	0.775845	NA
chr1.145782207.145783049	chr1:145782207-145783049	191.109	0.122941	0.230087	0.534321	0.593119	0.937526	191.109	-0.317233	0.238159	-1.33202	0.182853	0.597119
chr1.145813125.145813623	chr1:145813125-145813623	135.651	0.501488	0.2732	1.83561	0.066415	0.549803	135.651	-0.238011	0.285391	-0.833982	0.404291	0.770024
chr1.145818009.145818407	chr1:145818009-145818407	238.186	-0.055357	0.222562	-0.248726	0.803573	0.975868	238.186	-0.250011	0.227496	-1.09897	0.271782	0.677408
chr1.145823411.145824973	chr1:145823411-145824973	423.802	-0.253434	0.186932	-1.35575	0.175177	0.738104	423.802	0.00295315	0.18808	0.0157015	0.987473	0.9977
chr1.145844867.145846749	chr1:145844867-145846749	190.993	-0.371164	0.231149	-1.60573	0.108333	0.646206	190.993	0.313656	0.229489	1.36676	0.171701	0.58632
chr1.145857623.145860931	chr1:145857623-145860931	644.864	-0.476503	0.15883	-3.00008	0.00269907	0.133391	644.864	0.209911	0.158187	1.32698	0.184515	0.599215
chr1.145885342.145886682	chr1:145885342-145886682	311.247	-0.725895	0.191771	-3.78521	0.000153581	0.0273082	311.247	0.206412	0.18883	1.09311	0.274344	0.678646
chr1.145890855.145893215	chr1:145890855-145893215	700.886	0.0159496	0.157725	0.101123	0.919453	0.991338	700.886	0.106656	0.159109	0.670332	0.502646	0.820656
chr1.145909753.145910305	chr1:145909753-145910305	52.5975	-0.0205055	0.389228	-0.0526826	0.957985	0.99583	52.5975	0.467067	0.390078	1.19737	0.231164	NA
chr1.145917591.145920213	chr1:145917591-145920213	507.566	0.0763067	0.172121	0.443331	0.657526	0.95116	507.566	-0.0786666	0.174927	-0.449711	0.652919	0.88941
chr1.145926548.145928164	chr1:145926548-145928164	379.511	-0.299785	0.178653	-1.67803	0.0933409	0.617058	379.511	-0.318297	0.181727	-1.75151	0.0798578	0.46486
chr1.145956370.145958562	chr1:145956370-145958562	747.205	-0.119893	0.154845	-0.774276	0.438768	0.896198	747.205	0.177117	0.155499	1.13903	0.254692	0.66384
chr1.145961676.145965304	chr1:145961676-145965304	611.851	-0.219248	0.160388	-1.36699	0.171629	0.734082	611.851	0.265381	0.160522	1.65324	0.0982814	0.494509
chr1.145978397.145980245	chr1:145978397-145980245	439.307	0.0159741	0.181752	0.0878896	0.929964	0.992734	439.307	0.25797	0.182978	1.40984	0.158587	0.573661
chr1.145995194.145998132	chr1:145995194-145998132	375.204	0.306487	0.180313	1.69974	0.089179	0.607406	375.204	0.285702	0.183215	1.55938	0.118906	0.525145
chr1.146032588.146033222	chr1:146032588-146033222	34.2917	-1.23119	0.508085	-2.4232	0.0153846	0.308848	34.2917	0.495812	0.474685	1.04451	0.296251	NA
chr1.146035407.146036715	chr1:146035407-146036715	245.033	-0.0281654	0.206395	-0.136464	0.891455	0.987965	245.033	0.219571	0.208077	1.05524	0.291316	0.693144
chr1.146036715.146039187	chr1:146036715-146039187	836.133	0.0543962	0.166179	0.327335	0.743415	0.967018	836.133	0.27316	0.166891	1.63675	0.101682	0.500186
chr1.146051399.146052815	chr1:146051399-146052815	562.655	0.022387	0.165866	0.13497	0.892636	0.988091	562.655	0.319478	0.166571	1.91796	0.0551157	0.415161
chr1.146228389.146229277	chr1:146228389-146229277	1063.89	-0.114306	0.156412	-0.730802	0.4649	0.905064	1063.89	-0.0602457	0.157434	-0.382674	0.701962	0.911047
chr1.146248888.146249306	chr1:146248888-146249306	122.346	-0.215607	0.26984	-0.799018	0.42428	0.891211	122.346	-0.113176	0.274486	-0.412321	0.680104	0.901254
chr1.146323072.146323648	chr1:146323072-146323648	315.388	0.241474	0.201552	1.19807	0.230889	0.786963	315.388	-0.540812	0.209533	-2.58103	0.00985056	0.236513
chr1.146369679.146370575	chr1:146369679-146370575	1208.65	-0.0994046	0.146379	-0.67909	0.497081	0.913446	1208.65	0.421159	0.146333	2.87809	0.00400091	0.166722
chr1.146376169.146376695	chr1:146376169-146376695	485.959	0.135353	0.176594	0.766465	0.4434	0.897931	485.959	0.438121	0.177423	2.46936	0.0135356	0.258578
chr1.146376695.146378233	chr1:146376695-146378233	1082.9	0.0810719	0.146411	0.553728	0.579765	0.933773	1082.9	0.39302	0.146819	2.67691	0.00743052	0.215173
chr1.146386653.146388249	chr1:146386653-146388249	1306.98	0.028908	0.143435	0.20154	0.840276	0.982071	1306.98	0.220189	0.144003	1.52906	0.12625	0.534308
chr1.146401507.146401903	chr1:146401507-146401903	85.6396	-1.26177	0.326212	-3.86796	0.000109751	0.0219824	85.6396	0.410645	0.306316	1.3406	0.180052	0.595624
chr1.146409290.146410582	chr1:146409290-146410582	638.521	-0.132493	0.160207	-0.827013	0.40823	0.886241	638.521	0.311076	0.160398	1.9394	0.0524524	0.407855
chr1.146412027.146412303	chr1:146412027-146412303	152.041	0.551292	0.252184	2.18607	0.0288105	0.403095	152.041	-0.0477947	0.262419	-0.182131	0.85548	0.963196
chr1.146413899.146414271	chr1:146413899-146414271	449.588	0.451459	0.184589	2.44575	0.014455	0.301205	449.588	-0.078631	0.189193	-0.415613	0.677693	0.900268
chr1.146438680.146439070	chr1:146438680-146439070	135.471	-0.116403	0.249263	-0.46699	0.640507	0.94773	135.471	-0.851676	0.264633	-3.21833	0.0012894	0.0981866
chr1.146443872.146444356	chr1:146443872-146444356	425.165	0.0883655	0.172646	0.51183	0.60877	0.941934	425.165	-0.011785	0.175699	-0.0670751	0.946522	0.987122
chr1.146448255.146449145	chr1:146448255-146449145	214.596	-0.664984	0.216097	-3.07725	0.00208917	0.118718	214.596	0.214875	0.212877	1.00939	0.312789	0.708793
chr1.146472322.146472854	chr1:146472322-146472854	238.798	-0.19497	0.208924	-0.93321	0.350712	0.860437	238.798	0.297103	0.209172	1.42038	0.155498	0.570114
chr1.146477905.146478713	chr1:146477905-146478713	42.6692	-1.36552	0.438263	-3.11576	0.00183474	0.110836	42.6692	0.289974	0.407928	0.710845	0.47718	NA
chr1.146510826.146511260	chr1:146510826-146511260	107.338	0.101451	0.270786	0.374652	0.707919	0.961894	107.338	-0.658782	0.288706	-2.28184	0.0224987	0.309282
chr1.146691771.146692203	chr1:146691771-146692203	103.493	0.273281	0.276149	0.989614	0.322363	0.847879	103.493	-0.18907	0.288541	-0.655262	0.512299	0.826323
chr1.146729630.146730308	chr1:146729630-146730308	243.512	-0.0217141	0.206326	-0.105241	0.916184	0.991338	243.512	-0.0204581	0.209945	-0.0974451	0.922373	0.981436
chr1.146861820.146862050	chr1:146861820-146862050	31.5424	0.894072	0.500553	1.78617	0.0740721	0.571457	31.5424	-0.46833	0.546066	-0.857644	0.391089	NA
chr1.146863880.146864190	chr1:146863880-146864190	53.6403	0.110596	0.363921	0.3039	0.761204	0.970635	53.6403	-0.785205	0.393015	-1.9979	0.0457273	NA
chr1.146883329.146883559	chr1:146883329-146883559	51.1615	-0.267419	0.377358	-0.708663	0.478534	0.9073	51.1615	-0.59262	0.395139	-1.49978	0.133672	NA
chr1.146938202.146939826	chr1:146938202-146939826	661.4	-0.175089	0.157244	-1.11348	0.265501	0.810424	661.4	0.130573	0.157932	0.82677	0.408368	0.772155
chr1.146969140.146969570	chr1:146969140-146969570	37.0767	-0.316774	0.467006	-0.678309	0.497576	0.91372	37.0767	0.74815	0.455504	1.64247	0.100493	NA
chr1.146975480.146975930	chr1:146975480-146975930	46.5183	0.0755478	0.410865	0.183875	0.854112	0.982969	46.5183	0.924453	0.40532	2.2808	0.0225603	NA
chr1.146984730.146985220	chr1:146984730-146985220	84.6533	-0.28314	0.312596	-0.90577	0.365057	0.866381	84.6533	0.4434	0.309901	1.43078	0.152493	0.566555
chr1.146986080.146986390	chr1:146986080-146986390	41.5337	-0.675067	0.494029	-1.36645	0.171797	0.734082	41.5337	0.449204	0.48184	0.932269	0.351198	NA
chr1.146989170.146989760	chr1:146989170-146989760	66.0253	-0.43707	0.346892	-1.25996	0.207684	0.767352	66.0253	0.557244	0.338701	1.64524	0.0999212	NA
chr1.147030187.147030791	chr1:147030187-147030791	94.8087	-0.0435142	0.285336	-0.152502	0.878791	0.986577	94.8087	-0.33774	0.296865	-1.13769	0.25525	0.664376
chr1.147083949.147085669	chr1:147083949-147085669	438.612	-0.179274	0.173301	-1.03446	0.30092	0.832394	438.612	0.174368	0.173946	1.00243	0.316137	0.711657
chr1.1470913.1472391	chr1:1470913-1472391	250.395	-0.00228714	0.204213	-0.0111998	0.991064	0.999492	250.395	0.0157629	0.207701	0.0758921	0.939505	0.985748
chr1.147161970.147162840	chr1:147161970-147162840	59.5477	0.187359	0.355216	0.527452	0.59788	0.938321	59.5477	0.0946662	0.365512	0.258996	0.795638	NA
chr1.147166896.147168188	chr1:147166896-147168188	307.297	0.134873	0.191071	0.705877	0.480264	0.908413	307.297	-0.12116	0.195844	-0.618657	0.536142	0.838206
chr1.147170217.147173665	chr1:147170217-147173665	705.844	-0.142999	0.160696	-0.889876	0.373533	0.871157	705.844	-0.00258389	0.16185	-0.0159647	0.987263	0.9977
chr1.147224532.147226258	chr1:147224532-147226258	124.17	-0.384872	0.266999	-1.44147	0.149451	0.709883	124.17	0.2082	0.266029	0.782621	0.43385	0.787715
chr1.147242030.147244312	chr1:147242030-147244312	779.387	-0.133762	0.152486	-0.877211	0.380372	0.873561	779.387	0.160664	0.153106	1.04936	0.294011	0.695546
chr1.147273218.147274244	chr1:147273218-147274244	92.9648	0.104937	0.300466	0.349247	0.726904	0.964306	92.9648	-0.638243	0.31824	-2.00554	0.0449053	0.388158
chr1.14731291.14732909	chr1:14731291-14732909	115.998	0.426829	0.27195	1.56951	0.116529	0.661687	115.998	-0.0311606	0.2828	-0.110186	0.912262	0.978506
chr1.14741843.14743121	chr1:14741843-14743121	351.401	-0.0632612	0.1885	-0.335603	0.73717	0.96642	351.401	-0.264183	0.192578	-1.37182	0.170118	0.585303
chr1.147494570.147495570	chr1:147494570-147495570	64.5958	-0.588681	0.374609	-1.57146	0.116077	0.660965	64.5958	0.40742	0.36694	1.11032	0.266862	NA
chr1.147538664.147539422	chr1:147538664-147539422	89.887	0.285642	0.312387	0.914383	0.360516	0.86508	89.887	-0.389717	0.328802	-1.18526	0.235913	0.647991
chr1.147544806.147545806	chr1:147544806-147545806	205.511	0.0163132	0.216234	0.0754424	0.939863	0.99382	205.511	-0.130678	0.221761	-0.589274	0.555678	0.847651
chr1.147598782.147601118	chr1:147598782-147601118	607.067	-0.583411	0.162667	-3.58653	0.000335103	0.043612	607.067	0.274795	0.1612	1.70469	0.0882531	0.48039
chr1.147640589.147641467	chr1:147640589-147641467	109.629	-0.617034	0.27926	-2.20953	0.0271376	0.394434	109.629	0.264969	0.274625	0.964838	0.334626	0.724955
chr1.14765288.14766528	chr1:14765288-14766528	183.114	0.230507	0.227185	1.01462	0.310286	0.839554	183.114	0.0434102	0.233277	0.186089	0.852375	0.961879
chr1.147669215.147671183	chr1:147669215-147671183	547.716	-0.320356	0.169007	-1.89552	0.0580238	0.524587	547.716	0.261218	0.168735	1.5481	0.121599	0.529249
chr1.147699470.147701040	chr1:147699470-147701040	69.469	-0.501065	0.340181	-1.47294	0.140768	0.698761	69.469	0.354241	0.334666	1.05849	0.289831	NA
chr1.147716897.147717603	chr1:147716897-147717603	105.575	0.369485	0.283501	1.3033	0.192474	0.754385	105.575	0.00670233	0.293851	0.0228086	0.981803	0.996747
chr1.147756746.147758362	chr1:147756746-147758362	181.564	0.0457845	0.238144	0.192256	0.847542	0.98291	181.564	0.00639841	0.242796	0.0263531	0.978976	0.996401
chr1.147760461.147761671	chr1:147760461-147761671	108.739	-0.203141	0.280931	-0.723099	0.469619	0.905997	108.739	0.00809584	0.284072	0.0284992	0.977264	0.996266
chr1.147890063.147890799	chr1:147890063-147890799	81.6119	-0.413855	0.319239	-1.29638	0.194845	0.75635	81.6119	0.522132	0.313223	1.66697	0.0955207	0.490438
chr1.14789578.14790224	chr1:14789578-14790224	70.5574	-0.137418	0.326779	-0.420523	0.674103	0.95428	70.5574	-0.495612	0.341351	-1.45192	0.146525	NA
chr1.147896844.147897962	chr1:147896844-147897962	104.462	-0.0458308	0.276951	-0.165483	0.868564	0.984937	104.462	0.0257583	0.282633	0.0911369	0.927384	0.982853
chr1.147928060.147929092	chr1:147928060-147929092	902.184	-0.0846913	0.156465	-0.541281	0.588314	0.936733	902.184	0.352943	0.156665	2.25285	0.0242687	0.316535
chr1.147998996.147999350	chr1:147998996-147999350	84.1898	0.259069	0.301112	0.860373	0.389584	0.878101	84.1898	-0.185166	0.315371	-0.587136	0.557112	0.847957
chr1.148032890.148033290	chr1:148032890-148033290	62.8966	0.23971	0.357889	0.669789	0.502992	0.915511	62.8966	0.71159	0.358769	1.98342	0.0473206	NA
chr1.148038253.148039587	chr1:148038253-148039587	987.798	0.153075	0.15466	0.989751	0.322296	0.847776	987.798	0.364935	0.155317	2.34961	0.0187929	0.290711
chr1.148150927.148151373	chr1:148150927-148151373	79.8999	-0.22647	0.311893	-0.726114	0.467769	0.905997	79.8999	0.0437342	0.315224	0.13874	0.889656	NA
chr1.148151373.148152159	chr1:148151373-148152159	319.114	-0.193883	0.188472	-1.02871	0.303615	0.835347	319.114	0.0326818	0.190254	0.17178	0.863611	0.966003
chr1.148254468.148255142	chr1:148254468-148255142	53.2578	-1.0446	0.396779	-2.6327	0.00847103	0.240037	53.2578	0.626353	0.371821	1.68455	0.0920746	NA
chr1.148262805.148264359	chr1:148262805-148264359	411.533	0.0294993	0.175623	0.167969	0.866607	0.984759	411.533	0.390563	0.176278	2.21562	0.0267178	0.325421
chr1.148264650.148265280	chr1:148264650-148265280	88.7482	0.670549	0.313656	2.13785	0.0325291	0.421311	88.7482	1.02902	0.315653	3.25997	0.00111425	0.0909175
chr1.148277679.148278601	chr1:148277679-148278601	187.153	-0.0529307	0.398823	-0.132717	0.894417	0.988113	187.153	-0.314989	0.40278	-0.782035	0.434194	0.787882
chr1.148333778.148335552	chr1:148333778-148335552	580.017	-0.0116034	0.168353	-0.0689229	0.945051	0.994429	580.017	0.0635664	0.169902	0.374135	0.708304	0.913689
chr1.148345680.148346044	chr1:148345680-148346044	59.6457	-0.699837	0.37191	-1.88173	0.059872	0.530913	59.6457	0.190453	0.365199	0.521504	0.602016	NA
chr1.148361238.148362976	chr1:148361238-148362976	179.262	0.172299	0.226536	0.760582	0.446907	0.899259	179.262	0.179708	0.231129	0.777522	0.436851	0.788602
chr1.148371340.148372004	chr1:148371340-148372004	74.5104	-0.141489	0.325036	-0.435303	0.663343	0.952768	74.5104	0.517371	0.322966	1.60194	0.109169	NA
chr1.148388036.148389278	chr1:148388036-148389278	374.063	0.0527699	0.183428	0.287687	0.773586	0.971998	374.063	0.117525	0.185791	0.632566	0.527017	0.833906
chr1.148401899.148403359	chr1:148401899-148403359	398.157	0.0550487	0.179552	0.30659	0.759156	0.970314	398.157	0.327914	0.180722	1.81446	0.0696064	0.447173
chr1.148423648.148424804	chr1:148423648-148424804	140.709	0.157483	0.245666	0.641044	0.521494	0.919234	140.709	-0.0640874	0.253575	-0.252735	0.800473	0.945588
chr1.148426543.148427631	chr1:148426543-148427631	92.8301	0.184271	0.292413	0.630172	0.528582	0.920516	92.8301	0.0474063	0.300731	0.157637	0.874743	0.968712
chr1.148444740.148445170	chr1:148444740-148445170	153.972	0.00963507	0.252334	0.0381838	0.969541	0.997273	153.972	-0.3191	0.260385	-1.22549	0.22039	0.634106
chr1.148452957.148453229	chr1:148452957-148453229	88.5025	0.174291	0.292173	0.596534	0.550818	0.927744	88.5025	-0.621434	0.312195	-1.99053	0.0465324	0.392462
chr1.148458367.148458675	chr1:148458367-148458675	101.752	0.219973	0.278716	0.789235	0.429975	0.893351	101.752	-0.2244	0.291118	-0.770823	0.440812	0.790387
chr1.148458675.148459561	chr1:148458675-148459561	689.208	0.237123	0.155997	1.52005	0.128498	0.680975	689.208	-0.0871127	0.158808	-0.54854	0.583321	0.859523
chr1.148512836.148513162	chr1:148512836-148513162	191.545	-0.0480568	0.224838	-0.213739	0.83075	0.980077	191.545	0.252493	0.226418	1.11517	0.26478	0.672266
chr1.148522025.148522419	chr1:148522025-148522419	226.614	0.0447508	0.209157	0.213958	0.830579	0.980075	226.614	0.0675262	0.213075	0.316912	0.75131	0.928559
chr1.148522534.148523540	chr1:148522534-148523540	1043.35	-0.105875	0.151191	-0.700273	0.483757	0.90888	1043.35	0.620686	0.150665	4.11966	3.79439e-05	0.0163677
chr1.148528732.148529722	chr1:148528732-148529722	1363.83	-0.156809	0.14238	-1.10134	0.270748	0.814053	1363.83	0.399412	0.142265	2.80752	0.00499241	0.184057
chr1.148678730.148679050	chr1:148678730-148679050	297.831	-0.0460298	0.197299	-0.2333	0.815528	0.977516	297.831	-0.152209	0.201093	-0.756906	0.449106	0.795065
chr1.148679315.148679943	chr1:148679315-148679943	825.069	-0.104526	0.161886	-0.645677	0.518489	0.918698	825.069	-0.0644651	0.163221	-0.394957	0.692875	0.906798
chr1.148692740.148693130	chr1:148692740-148693130	213.943	-0.8577	0.228093	-3.76032	0.000169698	0.0288361	213.943	0.0807883	0.224338	0.360119	0.718758	0.917068
chr1.148702260.148702570	chr1:148702260-148702570	73.3142	-0.0252456	0.321344	-0.0785626	0.937381	0.993423	73.3142	0.00324691	0.328673	0.00987884	0.992118	NA
chr1.148749040.148749340	chr1:148749040-148749340	252.781	-0.0544362	0.210382	-0.258749	0.795829	0.974814	252.781	-0.0721637	0.213955	-0.337285	0.735902	0.922347
chr1.148841220.148841620	chr1:148841220-148841620	274.904	0.0746244	0.194773	0.383136	0.701619	0.960665	274.904	-0.321486	0.201392	-1.59632	0.110418	0.513823
chr1.148844280.148844490	chr1:148844280-148844490	381.835	-0.427389	0.180363	-2.36961	0.0178068	0.330402	381.835	0.266945	0.17948	1.48732	0.136929	0.547246
chr1.148855585.148856005	chr1:148855585-148856005	133.428	0.218267	0.25995	0.839649	0.401105	0.882858	133.428	-0.287771	0.270982	-1.06196	0.288255	0.690011
chr1.148874569.148874875	chr1:148874569-148874875	277.213	-0.0451526	0.204648	-0.220636	0.825376	0.979475	277.213	-0.119485	0.208577	-0.572859	0.56674	0.852436
chr1.148894330.148894780	chr1:148894330-148894780	199.396	0.219015	0.216882	1.00984	0.312574	0.841473	199.396	-0.226815	0.225228	-1.00705	0.313911	0.709603
chr1.148899510.148899930	chr1:148899510-148899930	92.3852	0.271394	0.342399	0.792626	0.427996	0.893105	92.3852	0.307263	0.347594	0.883971	0.376712	0.752502
chr1.148901067.148901417	chr1:148901067-148901417	581.958	0.184586	0.16264	1.13494	0.256401	0.803402	581.958	0.0266116	0.165253	0.161035	0.872066	0.968405
chr1.148942470.148943240	chr1:148942470-148943240	96.7252	-0.143202	0.290106	-0.493618	0.621576	0.945039	96.7252	-0.336495	0.300068	-1.12139	0.26212	0.669383
chr1.148951330.148953648	chr1:148951330-148953648	1531.01	-0.308106	0.13742	-2.24208	0.0249563	0.381675	1531.01	0.0226741	0.137719	0.164641	0.869227	0.967584
chr1.148965840.148966330	chr1:148965840-148966330	82.977	-0.18532	0.309484	-0.598804	0.549304	0.927448	82.977	0.145382	0.312187	0.46569	0.641437	0.885294
chr1.148968880.148969790	chr1:148968880-148969790	65.8464	0.185515	0.343784	0.539627	0.589454	0.936893	65.8464	-0.120661	0.356984	-0.338	0.735363	NA
chr1.148975411.148975921	chr1:148975411-148975921	116.07	-0.496955	0.271452	-1.83073	0.0671415	0.552102	116.07	-0.181202	0.273399	-0.662778	0.507473	0.822993
chr1.148992267.148992753	chr1:148992267-148992753	321.314	-0.0472948	0.188023	-0.251537	0.801399	0.975603	321.314	-0.349292	0.193221	-1.80773	0.0706483	0.449877
chr1.149015350.149015660	chr1:149015350-149015660	38.4971	-0.177886	0.436172	-0.407834	0.683396	0.955629	38.4971	-0.375098	0.453071	-0.827901	0.407727	NA
chr1.149101750.149102090	chr1:149101750-149102090	94.0625	0.19177	0.293876	0.652554	0.514044	0.917467	94.0625	-0.0295893	0.303507	-0.0974912	0.922336	0.981436
chr1.149102749.149103035	chr1:149102749-149103035	162.611	-0.0410242	0.236033	-0.173807	0.862017	0.984408	162.611	-0.00282252	0.240419	-0.01174	0.990633	0.998221
chr1.149103035.149103533	chr1:149103035-149103533	270.199	-0.0566884	0.207481	-0.273223	0.784682	0.973071	270.199	0.148409	0.209457	0.70854	0.47861	0.809295
chr1.149123684.149124306	chr1:149123684-149124306	149.447	-0.289245	0.24323	-1.18918	0.234368	0.789072	149.447	0.195299	0.243443	0.802236	0.422417	0.780846
chr1.149128723.149129303	chr1:149128723-149129303	509.494	0.102372	0.168235	0.608508	0.54285	0.92477	509.494	0.0148457	0.170755	0.0869415	0.930718	0.984023
chr1.149134244.149134508	chr1:149134244-149134508	126.245	-0.116067	0.253218	-0.458369	0.646687	0.948907	126.245	-1.00405	0.272013	-3.6912	0.000223201	0.0421981
chr1.149158448.149159082	chr1:149158448-149159082	523.662	0.546691	0.167807	3.25785	0.00112259	0.082935	523.662	0.0223782	0.17205	0.130068	0.896512	0.974552
chr1.149159798.149160888	chr1:149159798-149160888	248.287	0.432275	0.22656	1.90799	0.0563921	0.519239	248.287	-0.357131	0.235264	-1.518	0.129013	0.538211
chr1.149162963.149163393	chr1:149162963-149163393	328.447	-0.157269	0.188674	-0.833545	0.404537	0.884748	328.447	0.382301	0.188578	2.02728	0.0426338	0.379375
chr1.149176207.149177289	chr1:149176207-149177289	931.634	0.277605	0.153474	1.80881	0.0704807	0.561087	931.634	-0.203279	0.156073	-1.30246	0.19276	0.606586
chr1.149182468.149182868	chr1:149182468-149182868	135.58	0.312093	0.248691	1.25494	0.2095	0.768978	135.58	-0.181758	0.259397	-0.700694	0.483494	0.811218
chr1.149190336.149190924	chr1:149190336-149190924	162.676	0.00364425	0.258453	0.0141003	0.98875	0.999206	162.676	-0.488542	0.267603	-1.82562	0.0679071	0.443755
chr1.149228276.149228842	chr1:149228276-149228842	227.972	0.135653	0.207717	0.653064	0.513715	0.917323	227.972	-0.36173	0.215896	-1.67548	0.0938398	0.488707
chr1.149228842.149229274	chr1:149228842-149229274	461.611	0.272295	0.176118	1.54609	0.122083	0.670172	461.611	0.0224333	0.179606	0.124902	0.900601	0.975199
chr1.14923620.14925364	chr1:14923620-14925364	255.095	-0.60113	0.215438	-2.79027	0.00526634	0.189175	255.095	0.23825	0.213108	1.11798	0.263576	0.670718
chr1.149255104.149255574	chr1:149255104-149255574	312.02	-0.00952222	0.197406	-0.0482367	0.961528	0.996157	312.02	-0.0941437	0.201064	-0.468228	0.639622	0.883882
chr1.149260734.149261160	chr1:149260734-149261160	106.306	-0.309313	0.275965	-1.12084	0.262355	0.808132	106.306	-0.121826	0.280364	-0.434528	0.663905	0.89399
chr1.149274578.149274920	chr1:149274578-149274920	152.716	0.139145	0.243111	0.572353	0.567083	0.931334	152.716	-0.380979	0.253909	-1.50046	0.133495	0.542995
chr1.149285622.149286124	chr1:149285622-149286124	513.092	-0.426617	0.167288	-2.5502	0.0107661	0.26726	513.092	0.288153	0.166527	1.73037	0.0835638	0.469802
chr1.149355710.149356210	chr1:149355710-149356210	208.526	0.184334	0.386655	0.476739	0.633548	0.947087	208.526	-0.48491	0.392347	-1.23592	0.216488	0.630154
chr1.149368848.149369256	chr1:149368848-149369256	74.872	0.167432	0.346227	0.48359	0.628677	0.946032	74.872	0.209319	0.35224	0.594251	0.552344	NA
chr1.149371690.149372120	chr1:149371690-149372120	87.8216	-0.337745	0.32608	-1.03577	0.300307	0.832069	87.8216	-0.123299	0.330192	-0.373417	0.708838	0.913843
chr1.149378513.149379227	chr1:149378513-149379227	224.576	-0.857254	0.22269	-3.84954	0.000118341	0.0232606	224.576	0.0856977	0.218999	0.391316	0.695564	0.907879
chr1.149384800.149385310	chr1:149384800-149385310	83.7649	-0.17287	0.323957	-0.533621	0.593604	0.937526	83.7649	-1.03124	0.346463	-2.97648	0.0029158	0.142919
chr1.149390152.149391192	chr1:149390152-149391192	1033.78	-0.142205	0.151929	-0.935994	0.349276	0.860005	1033.78	-0.0268052	0.152857	-0.175361	0.860796	0.96495
chr1.149391343.149391853	chr1:149391343-149391853	438.569	0.0516107	0.172786	0.298697	0.765171	0.971202	438.569	-0.0248961	0.17559	-0.141785	0.88725	0.97243
chr1.149398440.149398920	chr1:149398440-149398920	206.465	0.264404	0.220095	1.20131	0.22963	0.785748	206.465	-0.285581	0.228996	-1.2471	0.212361	0.626377
chr1.149400776.149401158	chr1:149400776-149401158	239.563	0.00630002	0.206745	0.0304725	0.97569	0.997793	239.563	-0.267421	0.212531	-1.25827	0.208294	0.622776
chr1.149406010.149406390	chr1:149406010-149406390	97.801	0.433517	0.295273	1.46819	0.142053	0.701127	97.801	-0.29355	0.310965	-0.943997	0.345171	0.732066
chr1.149408100.149408580	chr1:149408100-149408580	119.94	0.0457707	0.276599	0.165477	0.868569	0.984937	119.94	0.143564	0.280976	0.510949	0.609387	0.871048
chr1.149428425.149428637	chr1:149428425-149428637	73.0187	-0.158974	0.322642	-0.492724	0.622207	0.945124	73.0187	-0.342687	0.334268	-1.02519	0.305275	NA
chr1.149475520.149475990	chr1:149475520-149475990	73.2719	-0.483083	0.348273	-1.38708	0.165417	0.728484	73.2719	0.427555	0.342421	1.24862	0.211803	NA
chr1.14954066.14954626	chr1:14954066-14954626	63.591	0.682015	0.343461	1.98571	0.0470652	0.484291	63.591	0.280843	0.357306	0.786003	0.431866	NA
chr1.149558253.149558733	chr1:149558253-149558733	475.263	-0.0843765	0.176175	-0.478935	0.631985	0.946687	475.263	0.301424	0.176655	1.70629	0.0879545	0.48022
chr1.149606952.149607410	chr1:149606952-149607410	341.719	-0.219723	0.203831	-1.07797	0.281049	0.818906	341.719	0.240512	0.204106	1.17837	0.23865	0.651176
chr1.149607830.149608392	chr1:149607830-149608392	777.05	0.270715	0.15765	1.71719	0.0859443	0.599803	777.05	-0.0879056	0.160241	-0.548584	0.583291	0.859523
chr1.149622000.149622420	chr1:149622000-149622420	143.852	0.102094	0.261191	0.390879	0.695886	0.959481	143.852	-0.226883	0.269525	-0.841785	0.399908	0.767289
chr1.149636095.149637345	chr1:149636095-149637345	674.425	-0.0933249	0.15606	-0.598005	0.549836	0.927448	674.425	0.168156	0.156868	1.07196	0.28374	0.685623
chr1.149664748.149664994	chr1:149664748-149664994	83.896	0.100148	0.308089	0.325062	0.745134	0.967369	83.896	0.070868	0.315595	0.224554	0.822327	0.952326
chr1.149686576.149687032	chr1:149686576-149687032	115.505	-0.283867	0.278123	-1.02065	0.307419	0.837673	115.505	0.563457	0.274168	2.05515	0.0398645	0.37162
chr1.14969916.14970706	chr1:14969916-14970706	46.8329	-0.0989617	0.392036	-0.25243	0.800708	0.975379	46.8329	-0.100263	0.402622	-0.249025	0.803342	NA
chr1.149708210.149709002	chr1:149708210-149709002	653.077	-0.0562871	0.15914	-0.353696	0.723567	0.963847	653.077	0.544153	0.158792	3.42684	0.000610658	0.0706111
chr1.149712495.149712743	chr1:149712495-149712743	56.8433	0.0825006	0.36357	0.226918	0.820487	0.978868	56.8433	0.463323	0.365654	1.26711	0.205116	NA
chr1.149787846.149788084	chr1:149787846-149788084	215.377	0.305483	0.220153	1.38759	0.165261	0.728484	215.377	-0.0698181	0.227114	-0.307414	0.758528	0.930506
chr1.149792363.149793673	chr1:149792363-149793673	540.422	-0.270474	0.164196	-1.64727	0.0995035	0.629388	540.422	0.153439	0.164485	0.932842	0.350902	0.735604
chr1.149810743.149813887	chr1:149810743-149813887	1208.28	0.00315433	0.142101	0.0221979	0.98229	0.998234	1208.28	-0.112188	0.143433	-0.782166	0.434117	0.787882
chr1.149832311.149832623	chr1:149832311-149832623	466.284	0.0966346	0.18044	0.535549	0.59227	0.93749	466.284	0.145943	0.182323	0.800463	0.423443	0.781238
chr1.149832760.149833190	chr1:149832760-149833190	353.346	-0.172442	0.183698	-0.938723	0.347873	0.85949	353.346	0.319209	0.183735	1.73734	0.0823279	0.468783
chr1.149833560.149833900	chr1:149833560-149833900	104.358	0.234422	0.291409	0.804445	0.42114	0.890618	104.358	-0.517341	0.307172	-1.68421	0.0921418	0.487363
chr1.149841313.149841565	chr1:149841313-149841565	421.443	-0.0963262	0.173434	-0.555406	0.578617	0.933631	421.443	0.0294445	0.175306	0.16796	0.866614	0.966679
chr1.149841834.149842316	chr1:149841834-149842316	476.097	-0.422891	0.182604	-2.31589	0.020564	0.350227	476.097	0.00673298	0.182902	0.0368119	0.970635	0.994857
chr1.149843154.149843958	chr1:149843154-149843958	345.1	0.0110554	0.19063	0.0579943	0.953753	0.995389	345.1	0.02721	0.193338	0.140738	0.888077	0.972596
chr1.149849961.149850619	chr1:149849961-149850619	159.747	0.0108382	0.249572	0.043427	0.965361	0.996816	159.747	0.0761975	0.253444	0.300648	0.763683	0.932589
chr1.149850809.149851197	chr1:149850809-149851197	606.914	0.139118	0.179082	0.776844	0.437251	0.895114	606.914	-0.183541	0.181905	-1.00899	0.312979	0.708793
chr1.149851253.149852139	chr1:149851253-149852139	585.776	-0.425631	0.169027	-2.51813	0.0117981	0.275421	585.776	-0.0617319	0.169568	-0.364054	0.715817	0.91637
chr1.149852252.149852674	chr1:149852252-149852674	563.14	-0.0778683	0.166135	-0.468707	0.639279	0.947715	563.14	0.119093	0.167281	0.711932	0.476507	0.808739
chr1.149860630.149861060	chr1:149860630-149861060	241.465	-0.129377	0.208666	-0.620021	0.535244	0.921927	241.465	0.274908	0.209334	1.31325	0.189098	0.603522
chr1.149861075.149861407	chr1:149861075-149861407	387.605	0.00918096	0.189644	0.0484115	0.961388	0.996131	387.605	0.231516	0.191002	1.21212	0.225468	0.638961
chr1.149861600.149862000	chr1:149861600-149862000	178.483	0.509008	0.230911	2.20435	0.0275	0.396338	178.483	-0.311829	0.242785	-1.28438	0.199009	0.613424
chr1.149884501.149889503	chr1:149884501-149889503	1490.01	0.0805359	0.137695	0.584887	0.558624	0.929492	1490.01	-0.15082	0.138994	-1.08509	0.277883	0.681356
chr1.149899154.149900280	chr1:149899154-149900280	200.958	-0.573977	0.225278	-2.54787	0.0108384	0.267297	200.958	0.114305	0.223582	0.511243	0.609181	0.87102
chr1.149926943.149928671	chr1:149926943-149928671	309.273	-0.0401869	0.195704	-0.205345	0.837303	0.981412	309.273	-0.156239	0.199534	-0.783022	0.433614	0.787516
chr1.149936394.149938236	chr1:149936394-149938236	217.993	-0.369248	0.226585	-1.62963	0.103181	0.635906	217.993	0.212546	0.226156	0.939817	0.347311	0.733391
chr1.149938525.149940211	chr1:149938525-149940211	339.345	0.345154	0.185483	1.86084	0.0627675	0.539625	339.345	0.0772226	0.189822	0.406815	0.684144	0.903405
chr1.14996029.14997035	chr1:14996029-14997035	205.444	0.0275713	0.225644	0.122189	0.902749	0.989406	205.444	0.298446	0.227412	1.31236	0.1894	0.60355
chr1.149995678.149996590	chr1:149995678-149996590	136.076	-0.158459	0.258068	-0.61402	0.539202	0.923528	136.076	-0.69421	0.270079	-2.57039	0.0101583	0.237724
chr1.150006687.150008149	chr1:150006687-150008149	104.287	-0.109517	0.279577	-0.391725	0.695262	0.959027	104.287	-0.316727	0.289121	-1.09548	0.273304	0.678646
chr1.150008961.150011411	chr1:150008961-150011411	390.437	0.0395501	0.177854	0.222374	0.824023	0.979344	390.437	-0.0729706	0.181112	-0.402903	0.68702	0.904502
chr1.150061490.150062220	chr1:150061490-150062220	63.7739	0.285865	0.3405	0.839545	0.401164	0.882858	63.7739	-0.187075	0.356925	-0.524131	0.600188	NA
chr1.150066683.150068277	chr1:150066683-150068277	296.859	-0.0829772	0.210956	-0.393339	0.694069	0.95873	296.859	-0.244943	0.215064	-1.13893	0.254732	0.66384
chr1.150148985.150151097	chr1:150148985-150151097	388.167	-0.271393	0.188137	-1.44253	0.149154	0.709797	388.167	0.238299	0.188191	1.26626	0.205419	0.619114
chr1.150162777.150163787	chr1:150162777-150163787	254.208	-0.223228	0.204489	-1.09163	0.274994	0.816325	254.208	0.213176	0.20506	1.03958	0.298534	0.698627
chr1.150168899.150169659	chr1:150168899-150169659	48.1133	-0.201083	0.392413	-0.512427	0.608352	0.941731	48.1133	0.0525074	0.39821	0.131858	0.895096	NA
chr1.150213026.150214626	chr1:150213026-150214626	158.033	-0.115245	0.236374	-0.487552	0.625867	0.945784	158.033	-0.00285578	0.240429	-0.0118779	0.990523	0.998221
chr1.150233450.150237052	chr1:150233450-150237052	815.848	0.00772801	0.15071	0.0512774	0.959104	0.995944	815.848	0.0374066	0.152158	0.245839	0.805807	0.947021
chr1.150255294.150256716	chr1:150255294-150256716	120.189	-0.100908	0.294074	-0.343136	0.731496	0.965038	120.189	-0.0154312	0.298333	-0.0517246	0.958748	0.991373
chr1.150259413.150260785	chr1:150259413-150260785	179.995	-0.817034	0.232637	-3.51206	0.000444655	0.0512081	179.995	0.307753	0.226655	1.3578	0.174527	0.589316
chr1.150267806.150269666	chr1:150267806-150269666	321.859	-0.10851	0.191275	-0.5673	0.570511	0.932371	321.859	0.0200605	0.193558	0.103641	0.917455	0.979716
chr1.150281282.150282876	chr1:150281282-150282876	436.988	-0.136133	0.174872	-0.778474	0.436289	0.895114	436.988	0.126796	0.176041	0.720268	0.47136	0.806688
chr1.150293465.150294517	chr1:150293465-150294517	165.556	0.293548	0.240641	1.21986	0.222519	0.779978	165.556	0.139096	0.246364	0.564594	0.57235	0.855153
chr1.150320962.150322424	chr1:150320962-150322424	285.957	0.15122	0.193184	0.782774	0.43376	0.89435	285.957	-0.0102204	0.197552	-0.0517352	0.95874	0.991373
chr1.150362988.150366910	chr1:150362988-150366910	679.246	-0.0155301	0.157828	-0.0983986	0.921616	0.991572	679.246	-0.397675	0.161013	-2.46983	0.0135177	0.258364
chr1.1504620.1505868	chr1:1504620-1505868	287.193	-0.444074	0.206921	-2.1461	0.0318648	0.418909	287.193	0.174873	0.206225	0.847972	0.396454	0.764831
chr1.150477188.150478506	chr1:150477188-150478506	110.372	-0.325578	0.273232	-1.19158	0.233426	0.788134	110.372	-0.325012	0.279417	-1.16318	0.244757	0.657169
chr1.150486769.150488195	chr1:150486769-150488195	362.92	0.0924532	0.201192	0.459527	0.645856	0.948884	362.92	0.164472	0.203431	0.808492	0.418808	0.778449
chr1.150507682.150508474	chr1:150507682-150508474	113.358	-0.39834	0.276799	-1.43909	0.150125	0.710778	113.358	0.69027	0.269852	2.55796	0.0105289	0.240244
chr1.150513098.150513982	chr1:150513098-150513982	101.058	-0.379932	0.287587	-1.3211	0.186467	0.749824	101.058	0.33951	0.285183	1.1905	0.23385	0.646329
chr1.150515055.150516491	chr1:150515055-150516491	499.31	-0.102563	0.171351	-0.598552	0.549472	0.927448	499.31	0.200126	0.172261	1.16176	0.245334	0.657519
chr1.150548379.150551151	chr1:150548379-150551151	485.261	-0.24232	0.171664	-1.41159	0.15807	0.719987	485.261	0.264402	0.171713	1.53979	0.123611	0.531864
chr1.150551638.150553034	chr1:150551638-150553034	214.953	-0.265503	0.22037	-1.2048	0.228279	0.785232	214.953	0.226459	0.220474	1.02715	0.304351	0.70258
chr1.150558337.150564973	chr1:150558337-150564973	1258.68	-0.229982	0.143258	-1.60538	0.108411	0.646454	1258.68	0.445245	0.142922	3.1153	0.00183757	0.118131
chr1.150567491.150570585	chr1:150567491-150570585	676.858	0.153622	0.176251	0.871611	0.383421	0.875251	676.858	0.134387	0.177798	0.75584	0.449745	0.795119
chr1.150570585.150573517	chr1:150570585-150573517	176.706	-0.285828	0.265708	-1.07572	0.282051	0.819395	176.706	0.689986	0.261797	2.63558	0.00839942	0.225585
chr1.150578090.150580372	chr1:150578090-150580372	488.351	0.0332329	0.167744	0.198117	0.842954	0.982238	488.351	0.22472	0.169128	1.3287	0.183946	0.59872
chr1.150604190.150605764	chr1:150604190-150605764	214.914	0.0320774	0.212335	0.15107	0.87992	0.986577	214.914	0.155795	0.215397	0.723293	0.4695	0.805656
chr1.150610721.150612587	chr1:150610721-150612587	441.678	0.244577	0.175548	1.39322	0.163553	0.726495	441.678	-0.0757427	0.179401	-0.422198	0.672881	0.89855
chr1.150613080.150614198	chr1:150613080-150614198	182.443	0.235237	0.226963	1.03646	0.29999	0.831947	182.443	-0.0715255	0.234105	-0.305528	0.759964	0.93066
chr1.150619404.150620752	chr1:150619404-150620752	80.7835	-0.465094	0.321884	-1.44491	0.148482	0.708415	80.7835	0.439054	0.316229	1.3884	0.165015	NA
chr1.150623850.150624830	chr1:150623850-150624830	58.6902	0.0610398	0.370466	0.164765	0.869129	0.985004	58.6902	0.170765	0.377139	0.452792	0.650699	NA
chr1.150628465.150630621	chr1:150628465-150630621	1029.25	-0.0819506	0.155273	-0.527783	0.59765	0.938321	1029.25	0.22981	0.155719	1.4758	0.139999	0.551443
chr1.150696898.150697716	chr1:150696898-150697716	518.559	0.0967717	0.165832	0.583554	0.559521	0.92971	518.559	0.275789	0.16724	1.64907	0.0991341	0.495827
chr1.150764260.150765280	chr1:150764260-150765280	83.343	-0.197964	0.313519	-0.631425	0.527763	0.920516	83.343	-0.484313	0.325864	-1.48624	0.137215	0.5474
chr1.150799401.150813039	chr1:150799401-150813039	123.304	-0.430724	0.2884	-1.4935	0.135307	0.690123	123.304	0.0749635	0.288694	0.259665	0.795123	0.94384
chr1.150813039.150813311	chr1:150813039-150813311	20.9287	-1.13709	0.635356	-1.78969	0.0735044	0.570638	20.9287	0.476103	0.597157	0.797283	0.425287	NA
chr1.150875805.150877445	chr1:150875805-150877445	590.378	-0.16775	0.161796	-1.0368	0.29983	0.831947	590.378	-0.0722374	0.163377	-0.442152	0.658379	0.891536
chr1.150881090.150882244	chr1:150881090-150882244	141.728	0.207622	0.253622	0.818628	0.412999	0.886929	141.728	-0.729957	0.269997	-2.70357	0.00685991	0.207288
chr1.150895479.150896307	chr1:150895479-150896307	155.833	0.510447	0.242635	2.10376	0.0353993	0.438327	155.833	0.1726	0.250721	0.688416	0.491191	0.815121
chr1.150922206.150923068	chr1:150922206-150923068	110.776	-0.213706	0.272178	-0.785169	0.432355	0.893996	110.776	-0.00108926	0.275866	-0.0039485	0.99685	0.998984
chr1.150925381.150926913	chr1:150925381-150926913	304.536	0.0344579	0.190679	0.180712	0.856594	0.983544	304.536	-0.219176	0.19556	-1.12076	0.262389	0.669749
chr1.150972409.150975643	chr1:150972409-150975643	422.006	-0.255041	0.185046	-1.37826	0.168123	0.730393	422.006	0.0614169	0.186018	0.330166	0.741275	0.924103
chr1.150976561.150978271	chr1:150976561-150978271	255.486	0.0251262	0.202026	0.124371	0.901021	0.989202	255.486	0.296142	0.203704	1.45379	0.146006	0.560096
chr1.150979107.150980085	chr1:150979107-150980085	84.1353	0.0613613	0.308259	0.199058	0.842218	0.982196	84.1353	0.293797	0.311982	0.941713	0.34634	0.732879
chr1.150980930.150982770	chr1:150980930-150982770	124.011	-0.743266	0.27216	-2.73099	0.00631442	0.20815	124.011	0.44891	0.263987	1.7005	0.0890376	0.481699
chr1.151007365.151009409	chr1:151007365-151009409	261.823	0.117167	0.208916	0.560832	0.574912	0.932866	261.823	0.227185	0.211551	1.0739	0.282867	0.685032
chr1.151024140.151024810	chr1:151024140-151024810	43.194	-0.272661	0.421035	-0.647596	0.517246	0.918365	43.194	0.767339	0.410726	1.86825	0.0617271	NA
chr1.151047197.151049211	chr1:151047197-151049211	349.401	-0.216397	0.191551	-1.12971	0.258598	0.804901	349.401	0.173057	0.192207	0.900365	0.367926	0.748249
chr1.151057979.151061393	chr1:151057979-151061393	414.965	0.156826	0.176023	0.89094	0.372961	0.870761	414.965	0.0892714	0.178847	0.499149	0.617674	0.87517
chr1.151069827.151071727	chr1:151069827-151071727	279.53	0.120499	0.204481	0.589293	0.555665	0.929023	279.53	-0.0840374	0.209104	-0.401893	0.687762	0.90488
chr1.151090520.151097510	chr1:151090520-151097510	56.5269	-0.119044	0.718027	-0.165793	0.86832	0.984932	56.5269	0.342744	0.719429	0.476412	0.633781	NA
chr1.1510926.1513076	chr1:1510926-1513076	418.342	0.164045	0.176047	0.931822	0.351428	0.860748	418.342	0.223138	0.178184	1.25229	0.210465	0.624753
chr1.151097510.151097730	chr1:151097510-151097730	31.0837	-0.153765	0.470375	-0.326899	0.743744	0.967018	31.0837	-0.284091	0.487222	-0.583084	0.559837	NA
chr1.151145666.151147692	chr1:151145666-151147692	563.149	-0.536551	0.165785	-3.23642	0.00121039	0.0861619	563.149	0.451857	0.163803	2.75853	0.00580615	0.197183
chr1.151155654.151157028	chr1:151155654-151157028	100.41	-0.594626	0.300143	-1.98115	0.047575	0.486385	100.41	0.582686	0.291253	2.00062	0.0454333	0.389824
chr1.151164724.151167360	chr1:151164724-151167360	392.941	-0.0716946	0.184141	-0.389347	0.69702	0.959482	392.941	-0.00847902	0.1863	-0.0455126	0.963699	0.993087
chr1.151189344.151190358	chr1:151189344-151190358	206.069	-0.0884601	0.216054	-0.409435	0.682221	0.955367	206.069	0.0128068	0.219513	0.0583418	0.953476	0.989387
chr1.151194922.151197112	chr1:151194922-151197112	279.316	-0.0721123	0.197272	-0.365547	0.714703	0.963025	279.316	-0.134058	0.201122	-0.666552	0.505058	0.822018
chr1.151197253.151199125	chr1:151197253-151199125	314.178	0.210514	0.188188	1.11864	0.263296	0.808984	314.178	-0.0424236	0.192874	-0.219955	0.825907	0.953322
chr1.151199125.151200769	chr1:151199125-151200769	150.905	0.16341	0.243934	0.669893	0.502926	0.915511	150.905	-0.112698	0.251572	-0.447975	0.654171	0.88989
chr1.151237960.151239160	chr1:151237960-151239160	59.5242	-0.202369	0.360296	-0.561674	0.574338	0.932866	59.5242	0.096389	0.363998	0.264807	0.791158	NA
chr1.151251580.151253594	chr1:151251580-151253594	76.2534	-0.44538	0.367436	-1.21213	0.225463	0.782884	76.2534	0.587106	0.360097	1.63041	0.103015	NA
chr1.151254008.151255830	chr1:151254008-151255830	386.473	-0.205911	0.177783	-1.15822	0.246774	0.795008	386.473	-0.201043	0.180682	-1.11269	0.265842	0.673093
chr1.151280499.151284071	chr1:151280499-151284071	1592.91	-0.220303	0.146411	-1.50469	0.132404	0.686651	1592.91	0.311334	0.146377	2.12694	0.0334254	0.352621
chr1.15128266.15129426	chr1:15128266-15129426	53.1369	0.198898	0.3784	0.52563	0.599146	0.938679	53.1369	0.709235	0.37888	1.87193	0.0612167	NA
chr1.151311002.151312974	chr1:151311002-151312974	319.752	0.0934101	0.187916	0.497084	0.61913	0.944177	319.752	0.0672743	0.191229	0.3518	0.724989	0.919132
chr1.151326232.151328740	chr1:151326232-151328740	393.336	-0.1316	0.17648	-0.745696	0.455851	0.901546	393.336	-0.228643	0.179823	-1.27149	0.203555	0.616999
chr1.151340863.151341591	chr1:151340863-151341591	69.4452	-0.325489	0.331808	-0.980955	0.326615	0.849425	69.4452	0.0609596	0.333795	0.182626	0.855092	NA
chr1.151346657.151348007	chr1:151346657-151348007	495.96	-0.0905418	0.168756	-0.536526	0.591595	0.937362	495.96	0.251552	0.169477	1.48429	0.137733	0.547807
chr1.151351864.151352668	chr1:151351864-151352668	86.291	-0.0484548	0.317208	-0.152754	0.878592	0.986577	86.291	-0.59253	0.332965	-1.77956	0.0751485	0.456785
chr1.151371380.151373190	chr1:151371380-151373190	162.75	-0.217419	0.237266	-0.916351	0.359483	0.864586	162.75	-0.0878348	0.241162	-0.364215	0.715698	0.91637
chr1.151398937.151400571	chr1:151398937-151400571	164.825	-0.0523731	0.231782	-0.225959	0.821234	0.978883	164.825	-0.372512	0.240061	-1.55174	0.120725	0.528192
chr1.151443696.151444364	chr1:151443696-151444364	66.7832	0.0449373	0.33857	0.132727	0.894409	0.988113	66.7832	0.244306	0.343664	0.710887	0.477154	NA
chr1.151457387.151460131	chr1:151457387-151460131	318.658	-0.185783	0.187526	-0.990706	0.321829	0.847327	318.658	-0.204265	0.191095	-1.06892	0.285108	0.68676
chr1.151494582.151495576	chr1:151494582-151495576	127.51	0.438537	0.289896	1.51274	0.130346	0.68349	127.51	-0.263336	0.302096	-0.871698	0.383373	0.756784
chr1.151510857.151512335	chr1:151510857-151512335	368.928	-0.271733	0.188078	-1.44479	0.148516	0.708447	368.928	0.258097	0.188046	1.37252	0.169902	0.585181
chr1.15152169.15154847	chr1:15152169-15154847	490.29	-0.583883	0.178799	-3.26558	0.00109239	0.0811023	490.29	0.195955	0.177498	1.10399	0.269599	0.675549
chr1.151534522.151535500	chr1:151534522-151535500	64.4291	-0.223235	0.352915	-0.632547	0.52703	0.920516	64.4291	0.284626	0.352878	0.806586	0.419905	NA
chr1.151536676.151537928	chr1:151536676-151537928	163.099	0.08912	0.239093	0.372742	0.70934	0.962345	163.099	0.00119435	0.244775	0.00487938	0.996107	0.998909
chr1.151539222.151541752	chr1:151539222-151541752	712.787	-0.0908118	0.155034	-0.585754	0.558041	0.929465	712.787	0.156619	0.155875	1.00477	0.315006	0.710704
chr1.151542363.151543383	chr1:151542363-151543383	80.4821	0.155287	0.310679	0.499831	0.617194	0.944132	80.4821	-0.018884	0.319995	-0.0590133	0.952942	NA
chr1.151546988.151548114	chr1:151546988-151548114	333.293	0.401531	0.188275	2.13269	0.0329503	0.423347	333.293	0.0181552	0.193242	0.0939505	0.925149	0.982325
chr1.151548673.151549477	chr1:151548673-151549477	149.606	0.0541865	0.239246	0.226489	0.820821	0.978883	149.606	-0.577317	0.251931	-2.29157	0.0219304	0.307515
chr1.151574524.151575664	chr1:151574524-151575664	130.95	-0.183019	0.256429	-0.713723	0.475398	0.906877	130.95	0.264788	0.257231	1.02938	0.303302	0.701991
chr1.151578752.151580296	chr1:151578752-151580296	92.4444	-0.254716	0.294646	-0.86448	0.387324	0.877557	92.4444	-0.128189	0.300261	-0.426926	0.669433	0.896885
chr1.151593670.151594740	chr1:151593670-151594740	50.5753	-0.308651	0.413824	-0.74585	0.455758	0.901546	50.5753	0.138652	0.414721	0.334326	0.738134	NA
chr1.151606221.151607075	chr1:151606221-151607075	124.054	0.361407	0.258959	1.39561	0.16283	0.725486	124.054	0.0795049	0.268111	0.296537	0.76682	0.933534
chr1.151608096.151608764	chr1:151608096-151608764	77.7601	-0.418337	0.314965	-1.3282	0.184112	0.747936	77.7601	-0.0297058	0.316988	-0.0937128	0.925337	NA
chr1.151611193.151613421	chr1:151611193-151613421	333.652	-0.313988	0.190896	-1.64481	0.100009	0.630314	333.652	0.117884	0.191364	0.616021	0.537881	0.838711
chr1.151680464.151681394	chr1:151680464-151681394	128.014	-0.00626845	0.282801	-0.0221656	0.982316	0.998234	128.014	0.219939	0.28573	0.769744	0.441452	0.790663
chr1.15168297.15169161	chr1:15168297-15169161	65.8673	-0.356445	0.344961	-1.03329	0.301468	0.833017	65.8673	0.270904	0.342604	0.79072	0.429107	NA
chr1.15172126.15173346	chr1:15172126-15173346	85.5275	0.299808	0.298875	1.00312	0.315801	0.843243	85.5275	-0.289596	0.315135	-0.918957	0.358118	0.740933
chr1.151734815.151735851	chr1:151734815-151735851	74.9575	-0.223034	0.326564	-0.682973	0.494624	0.912652	74.9575	0.340525	0.325925	1.04479	0.296118	NA
chr1.151762738.151764176	chr1:151762738-151764176	216.813	0.0235783	0.21097	0.111761	0.911013	0.990059	216.813	-0.0306355	0.215805	-0.141959	0.887112	0.97243
chr1.151773600.151774360	chr1:151773600-151774360	84.0951	0.137382	0.308348	0.445541	0.655929	0.950677	84.0951	0.3896	0.311903	1.24911	0.211626	0.625535
chr1.15178264.15179880	chr1:15178264-15179880	167.289	-0.0461288	0.232322	-0.198555	0.842611	0.982238	167.289	-0.0621822	0.237244	-0.262103	0.793242	0.943455
chr1.151790040.151791644	chr1:151790040-151791644	701.995	0.0654442	0.161792	0.404496	0.685848	0.956537	701.995	0.342283	0.162548	2.10573	0.0352275	0.357198
chr1.151830660.151831410	chr1:151830660-151831410	61.8289	-0.915187	0.367289	-2.49174	0.012712	0.282782	61.8289	0.589785	0.348333	1.69317	0.090424	NA
chr1.151836344.151836758	chr1:151836344-151836758	109.529	-0.289588	0.274011	-1.05685	0.29058	0.825212	109.529	0.0981585	0.275883	0.355798	0.721992	0.918376
chr1.151839139.151840709	chr1:151839139-151840709	279.919	-0.778668	0.200937	-3.87518	0.000106545	0.0215876	279.919	0.282135	0.196891	1.43295	0.151873	0.566056
chr1.151846067.151846845	chr1:151846067-151846845	115.067	-0.445438	0.272151	-1.63673	0.101687	0.633312	115.067	0.198736	0.270386	0.73501	0.462334	0.801074
chr1.151867810.151868490	chr1:151867810-151868490	82.0381	0.210615	0.318301	0.661686	0.508173	0.915744	82.0381	0.0885052	0.326981	0.270674	0.786642	0.940749
chr1.151886803.151887441	chr1:151886803-151887441	161.045	-0.15341	0.240334	-0.638317	0.523267	0.919234	161.045	-0.801975	0.253238	-3.16688	0.00154085	0.106744
chr1.151908783.151910477	chr1:151908783-151910477	575.987	-0.104	0.16182	-0.642691	0.520425	0.919128	575.987	0.170205	0.162748	1.04582	0.295643	0.696316
chr1.151933800.151934490	chr1:151933800-151934490	40.567	-0.177019	0.415158	-0.426389	0.669824	0.953546	40.567	-0.597983	0.437605	-1.36649	0.171785	NA
chr1.151941042.151942000	chr1:151941042-151942000	163.279	0.168187	0.237185	0.709098	0.478264	0.9073	163.279	-0.377907	0.247657	-1.52593	0.127028	0.5355
chr1.151944820.151947650	chr1:151944820-151947650	401.826	0.186609	0.1823	1.02364	0.306007	0.836663	401.826	-0.33056	0.187643	-1.76164	0.0781295	0.462594
chr1.151967579.151968961	chr1:151967579-151968961	59.4657	-0.560258	0.363141	-1.54281	0.122877	0.672009	59.4657	-0.139733	0.365198	-0.382623	0.701999	NA
chr1.151972428.151973744	chr1:151972428-151973744	150.429	0.395315	0.257658	1.53426	0.124965	0.675433	150.429	-0.161664	0.26777	-0.603743	0.546015	0.842735
chr1.151976539.151977565	chr1:151976539-151977565	161.308	-0.034266	0.247547	-0.138422	0.889907	0.987807	161.308	-0.368255	0.255662	-1.4404	0.149754	0.563602
chr1.151980083.151981209	chr1:151980083-151981209	115.002	-0.00794982	0.265768	-0.0299126	0.976137	0.997793	115.002	-0.593988	0.279937	-2.12186	0.0338495	0.353788
chr1.151988251.151991883	chr1:151988251-151991883	598.267	0.503114	0.161893	3.10771	0.00188546	0.112139	598.267	-0.359785	0.167229	-2.15146	0.0314402	0.344245
chr1.151998484.151999742	chr1:151998484-151999742	193.145	0.540298	0.217469	2.48449	0.0129738	0.28619	193.145	-0.557345	0.232397	-2.39825	0.0164738	0.2805
chr1.152000989.152002079	chr1:152000989-152002079	252.628	0.218674	0.201222	1.08673	0.277157	0.81678	252.628	-0.0674054	0.206869	-0.325836	0.744549	0.925233
chr1.15200374.15201162	chr1:15200374-15201162	73.2247	-0.0140669	0.333956	-0.0421219	0.966401	0.996816	73.2247	0.133138	0.339239	0.392461	0.694718	NA
chr1.152023610.152024940	chr1:152023610-152024940	70.2213	-0.0805016	0.325198	-0.247546	0.804485	0.9759	70.2213	-0.244256	0.336422	-0.726039	0.467815	NA
chr1.152028869.152030075	chr1:152028869-152030075	139.443	0.0549963	0.260753	0.210913	0.832955	0.980514	139.443	0.0249946	0.266218	0.0938877	0.925198	0.982325
chr1.152034192.152037600	chr1:152034192-152037600	519.658	0.0102426	0.173323	0.0590954	0.952876	0.995246	519.658	-0.189901	0.176308	-1.0771	0.281437	0.684448
chr1.152047174.152049138	chr1:152047174-152049138	917.119	-0.0811474	0.150659	-0.538618	0.59015	0.93693	917.119	0.116438	0.151472	0.768711	0.442065	0.791067
chr1.152050663.152051881	chr1:152050663-152051881	178.663	-0.187156	0.224745	-0.832747	0.404987	0.884813	178.663	-0.343641	0.231298	-1.48571	0.137356	0.5474
chr1.152052208.152053092	chr1:152052208-152053092	63.6782	0.13387	0.345127	0.387886	0.6981	0.959611	63.6782	0.0539974	0.355107	0.15206	0.87914	NA
chr1.152109467.152111737	chr1:152109467-152111737	307.811	-0.21394	0.196238	-1.09021	0.275623	0.816743	307.811	5.82982e-05	0.197999	0.000294436	0.999765	0.999921
chr1.152162774.152163344	chr1:152162774-152163344	104.417	-0.0459658	0.277904	-0.165402	0.868628	0.984937	104.417	-0.439389	0.29003	-1.51498	0.129779	0.5384
chr1.152167381.152168945	chr1:152167381-152168945	307.753	0.361465	0.188142	1.92124	0.0547016	0.513182	307.753	-0.148047	0.194594	-0.760796	0.446779	0.793544
chr1.152182417.152183835	chr1:152182417-152183835	250.064	0.132498	0.209695	0.631862	0.527477	0.920516	250.064	-0.472263	0.217993	-2.16642	0.0302795	0.338976
chr1.152185293.152186005	chr1:152185293-152186005	68.0914	-0.183278	0.350496	-0.522912	0.601035	0.93951	68.0914	0.547964	0.347424	1.57722	0.114745	NA
chr1.152190080.152191918	chr1:152190080-152191918	169.845	0.288373	0.244421	1.17982	0.238071	0.791222	169.845	-0.210906	0.253566	-0.83176	0.405545	0.770337
chr1.152225460.152226230	chr1:152225460-152226230	83.149	0.0835587	0.299949	0.278576	0.78057	0.972849	83.149	-0.585292	0.31852	-1.83754	0.0661303	0.440212
chr1.152228630.152229368	chr1:152228630-152229368	98.5612	-0.152347	0.280525	-0.543077	0.587077	0.936425	98.5612	-0.523823	0.293544	-1.78448	0.0743457	0.456509
chr1.152436411.152437475	chr1:152436411-152437475	112.653	-0.0786022	0.277504	-0.283247	0.776987	0.972144	112.653	0.0726828	0.281521	0.258179	0.796269	0.944305
chr1.152440719.152441347	chr1:152440719-152441347	71.8648	-0.446043	0.348194	-1.28102	0.200188	0.760405	71.8648	0.336782	0.34433	0.978079	0.328035	NA
chr1.152442604.152443792	chr1:152442604-152443792	80.8016	-0.313898	0.308255	-1.01831	0.308533	0.838401	80.8016	-0.0825294	0.312925	-0.263735	0.791984	NA
chr1.152487480.152488460	chr1:152487480-152488460	50.3659	0.208018	0.375612	0.553811	0.579708	0.933773	50.3659	-0.833376	0.408939	-2.0379	0.04156	NA
chr1.152502401.152503595	chr1:152502401-152503595	253.106	0.0252865	0.200573	0.126071	0.899675	0.989001	253.106	-0.0225939	0.204622	-0.110417	0.912078	0.97844
chr1.152506783.152507593	chr1:152506783-152507593	120.498	0.528412	0.267273	1.97705	0.048036	0.487715	120.498	-0.107802	0.280083	-0.384893	0.700316	0.910051
chr1.152516756.152517958	chr1:152516756-152517958	333.688	0.0913058	0.19539	0.467302	0.640284	0.947715	333.688	0.288686	0.197152	1.46428	0.143118	0.555775
chr1.152565710.152567290	chr1:152565710-152567290	83.6917	-0.216493	0.309624	-0.699212	0.48442	0.90888	83.6917	-0.0302574	0.314417	-0.0962332	0.923335	0.981751
chr1.152580256.152580914	chr1:152580256-152580914	81.0098	0.193413	0.310207	0.623498	0.532957	0.921527	81.0098	0.0766915	0.319072	0.240358	0.810053	0.948521
chr1.152653970.152654420	chr1:152653970-152654420	38.4872	0.137192	0.465524	0.294703	0.768221	0.971647	38.4872	0.362832	0.470887	0.77053	0.440986	NA
chr1.15272350.15282992	chr1:15272350-15282992	108.707	-0.156694	0.28272	-0.554236	0.579418	0.933734	108.707	0.338279	0.283242	1.19431	0.232356	0.644699
chr1.152739566.152740540	chr1:152739566-152740540	101.034	0.305257	0.283513	1.0767	0.281616	0.819266	101.034	-0.275708	0.297758	-0.925947	0.354474	0.738363
chr1.152742676.152744562	chr1:152742676-152744562	199.836	0.28071	0.219757	1.27737	0.201473	0.761529	199.836	-0.323589	0.229673	-1.40892	0.15886	0.573661
chr1.152745344.152746148	chr1:152745344-152746148	115.814	0.427503	0.275286	1.55294	0.120438	0.668773	115.814	-0.0768398	0.286864	-0.267862	0.788806	0.941308
chr1.152752064.152752864	chr1:152752064-152752864	136.843	0.229112	0.248249	0.92291	0.356054	0.863339	136.843	-0.0570716	0.256902	-0.222153	0.824195	0.952994
chr1.15282992.15284152	chr1:15282992-15284152	78.2111	-0.460199	0.329467	-1.3968	0.162474	0.724633	78.2111	-0.293511	0.3349	-0.876415	0.380804	NA
chr1.152870890.152872020	chr1:152870890-152872020	63.4901	-0.139196	0.346906	-0.401249	0.688237	0.95724	63.4901	0.317857	0.34782	0.913857	0.360792	NA
chr1.152884541.152885597	chr1:152884541-152885597	139.321	0.295509	0.248474	1.1893	0.234323	0.788985	139.321	-0.122799	0.258001	-0.475962	0.634102	0.881522
chr1.152886624.152887578	chr1:152886624-152887578	131.976	0.203782	0.262775	0.7755	0.438044	0.895693	131.976	0.0297109	0.269871	0.110093	0.912335	0.978506
chr1.152888223.152888565	chr1:152888223-152888565	64.7558	-0.0213199	0.354472	-0.0601455	0.95204	0.995115	64.7558	-0.71892	0.375994	-1.91205	0.0558694	NA
chr1.152904985.152907031	chr1:152904985-152907031	541.458	0.0298	0.165159	0.180433	0.856813	0.983544	541.458	0.135733	0.166803	0.813733	0.415798	0.777032
chr1.152908018.152908960	chr1:152908018-152908960	73.1605	0.160466	0.323606	0.495869	0.619987	0.944629	73.1605	-0.189369	0.337397	-0.561265	0.574617	NA
chr1.152940840.152942054	chr1:152940840-152942054	90.0972	-0.47519	0.336918	-1.4104	0.158421	0.72009	90.0972	0.0381189	0.336938	0.113133	0.909925	0.977851
chr1.152953455.152954907	chr1:152953455-152954907	293.294	0.306727	0.193036	1.58896	0.112068	0.65325	293.294	-0.235929	0.199976	-1.17978	0.238086	0.650448
chr1.152967004.152967614	chr1:152967004-152967614	74.0059	-0.360521	0.330866	-1.08963	0.275877	0.816743	74.0059	0.00643307	0.332691	0.0193365	0.984573	NA
chr1.153032569.153033681	chr1:153032569-153033681	197.441	-0.044918	0.224733	-0.199873	0.84158	0.982071	197.441	-0.256959	0.231087	-1.11196	0.266156	0.673267
chr1.153046110.153046740	chr1:153046110-153046740	57.6412	-0.207265	0.368367	-0.56266	0.573666	0.932683	57.6412	-0.094007	0.375354	-0.250449	0.80224	NA
chr1.153046740.153082010	chr1:153046740-153082010	243.804	-0.191711	0.395656	-0.484539	0.628003	0.945938	243.804	-0.0153942	0.397121	-0.0387644	0.969078	0.994472
chr1.153099568.153100678	chr1:153099568-153100678	238.856	0.218105	0.204966	1.06411	0.287281	0.822775	238.856	-0.446455	0.214302	-2.0833	0.0372243	0.363215
chr1.153122772.153123634	chr1:153122772-153123634	227.232	-0.25489	0.216533	-1.17714	0.239139	0.791852	227.232	-0.0686157	0.219087	-0.313188	0.754138	0.92921
chr1.153222930.153223614	chr1:153222930-153223614	72.1617	-0.296129	0.342869	-0.863682	0.387763	0.877561	72.1617	0.412107	0.33985	1.21261	0.225277	NA
chr1.15323256.15324956	chr1:15323256-15324956	54.3442	-0.20701	0.379838	-0.544997	0.585755	0.935726	54.3442	0.310924	0.379685	0.818898	0.412844	NA
chr1.153260920.153262790	chr1:153260920-153262790	81.5656	0.0188194	0.333771	0.056384	0.955036	0.995551	81.5656	0.329609	0.336809	0.978623	0.327766	0.720995
chr1.153288393.153289323	chr1:153288393-153289323	82.4466	-0.177905	0.317559	-0.560228	0.575324	0.932905	82.4466	0.738803	0.312229	2.36622	0.0179708	0.286897
chr1.153352360.153353050	chr1:153352360-153353050	40.2281	0.0967761	0.427258	0.226505	0.820809	0.978883	40.2281	0.428684	0.430693	0.995337	0.319573	NA
chr1.153355140.153355872	chr1:153355140-153355872	55.4484	-0.349387	0.366555	-0.953163	0.340508	0.856061	55.4484	0.170066	0.366726	0.463741	0.642833	NA
chr1.153356870.153358344	chr1:153356870-153358344	89.6938	0.0546674	0.295549	0.184969	0.853253	0.982962	89.6938	0.142603	0.301588	0.472842	0.636326	0.882582
chr1.15337334.15338296	chr1:15337334-15338296	149.322	0.0256979	0.246474	0.104262	0.916961	0.991338	149.322	0.161852	0.25017	0.64697	0.517652	0.829042
chr1.153375264.153376226	chr1:153375264-153376226	230.609	0.159305	0.210837	0.755584	0.449898	0.900596	230.609	-0.217462	0.217793	-0.998478	0.318047	0.712965
chr1.153390325.153391959	chr1:153390325-153391959	184.413	0.0505448	0.224097	0.225549	0.821552	0.978883	184.413	-0.2905	0.231926	-1.25256	0.210367	0.624684
chr1.153394787.153395851	chr1:153394787-153395851	169.164	0.0640011	0.231143	0.27689	0.781865	0.972906	169.164	0.162035	0.235197	0.688934	0.490865	0.814937
chr1.15345541.15346499	chr1:15345541-15346499	93.421	-0.0649459	0.296034	-0.219386	0.826349	0.979475	93.421	0.277629	0.298296	0.930716	0.352	0.736158
chr1.153489869.153491407	chr1:153489869-153491407	344.176	0.473232	0.185869	2.54606	0.0108948	0.267413	344.176	-0.209066	0.192759	-1.0846	0.278099	0.681619
chr1.153506402.153507458	chr1:153506402-153507458	133.655	-0.292262	0.256748	-1.13832	0.254986	0.801631	133.655	0.00863599	0.258803	0.0333689	0.97338	0.995464
chr1.153509489.153510909	chr1:153509489-153510909	67.0193	-0.588369	0.349467	-1.68362	0.0922557	0.615174	67.0193	0.211796	0.344442	0.614895	0.538624	NA
chr1.153510909.153511193	chr1:153510909-153511193	64.6198	0.261129	0.346519	0.753579	0.451102	0.900596	64.6198	0.139115	0.356959	0.389724	0.696741	NA
chr1.153515402.153516570	chr1:153515402-153516570	203.078	-0.0321761	0.220125	-0.146172	0.883786	0.987004	203.078	0.118953	0.223313	0.532676	0.594258	0.864197
chr1.15351952.15353164	chr1:15351952-15353164	157.677	0.0708013	0.236129	0.299842	0.764298	0.970995	157.677	-0.209593	0.244275	-0.858022	0.390881	0.761963
chr1.153525277.153527711	chr1:153525277-153527711	352.821	0.115979	0.183513	0.631997	0.527389	0.920516	352.821	-0.303111	0.188984	-1.60389	0.108737	0.511928
chr1.153532694.153537374	chr1:153532694-153537374	1013.96	0.0777004	0.145974	0.532288	0.594527	0.93772	1013.96	0.183182	0.146989	1.24623	0.212681	0.626809
chr1.153538079.153538921	chr1:153538079-153538921	119.095	-0.249513	0.273026	-0.913878	0.360781	0.86508	119.095	-0.0203028	0.276612	-0.0733981	0.941489	0.986
chr1.153539938.153541686	chr1:153539938-153541686	85.1215	-0.174333	0.307222	-0.56745	0.570408	0.932371	85.1215	0.492282	0.305103	1.61349	0.106637	0.50831
chr1.153544401.153546451	chr1:153544401-153546451	496.339	0.089356	0.166652	0.536181	0.591833	0.937427	496.339	0.0423874	0.169142	0.250602	0.802122	0.945794
chr1.153548493.153550401	chr1:153548493-153550401	295.77	0.334119	0.192903	1.73205	0.0832638	0.593542	295.77	0.0922801	0.197637	0.466918	0.640559	0.884571
chr1.15355888.15357520	chr1:15355888-15357520	244.2	0.263199	0.209074	1.25888	0.208074	0.767689	244.2	-0.124139	0.215401	-0.576318	0.564401	0.85147
chr1.153567367.153569275	chr1:153567367-153569275	482.09	0.237481	0.17201	1.38062	0.167396	0.730117	482.09	-0.0882131	0.175726	-0.501993	0.615672	0.874432
chr1.153572354.153573130	chr1:153572354-153573130	119.146	-0.503567	0.275362	-1.82875	0.0674375	0.552597	119.146	0.269553	0.272266	0.990035	0.322157	0.716233
chr1.153596899.153597831	chr1:153596899-153597831	71.9793	0.0976172	0.334521	0.291812	0.770431	0.971822	71.9793	-0.391601	0.350256	-1.11804	0.263549	NA
chr1.153608245.153610663	chr1:153608245-153610663	775.917	0.0170269	0.152054	0.111979	0.91084	0.990059	775.917	0.109573	0.153364	0.714467	0.474938	0.808498
chr1.153610663.153615271	chr1:153610663-153615271	701.972	-0.116626	0.156206	-0.746614	0.455297	0.901546	701.972	0.214381	0.156851	1.36678	0.171694	0.58632
chr1.153626576.153628328	chr1:153626576-153628328	515.978	-0.0954355	0.167469	-0.569868	0.568767	0.931651	515.978	0.148522	0.168647	0.880672	0.378496	0.753633
chr1.153633119.153634713	chr1:153633119-153634713	481.892	-0.447142	0.169291	-2.64126	0.00825987	0.238088	481.892	-0.185134	0.170436	-1.08624	0.277374	0.680876
chr1.153652630.153654480	chr1:153652630-153654480	83.0175	0.123986	0.318503	0.389278	0.697071	0.959482	83.0175	0.204062	0.3241	0.629625	0.52894	0.834437
chr1.153658104.153660080	chr1:153658104-153660080	376	-0.259377	0.179281	-1.44676	0.147964	0.707651	376	-0.0576806	0.180998	-0.31868	0.749969	0.928042
chr1.153670233.153672487	chr1:153670233-153672487	590.431	0.0125749	0.163295	0.0770074	0.938618	0.99363	590.431	-0.141405	0.165857	-0.852572	0.393897	0.763438
chr1.153708061.153708807	chr1:153708061-153708807	66.4124	0.133356	0.342575	0.389275	0.697073	0.959482	66.4124	-0.160185	0.355698	-0.450339	0.652466	NA
chr1.153727178.153729072	chr1:153727178-153729072	645.267	-0.13301	0.159416	-0.834359	0.404079	0.884552	645.267	0.286633	0.159743	1.79434	0.0727592	0.453463
chr1.153749215.153750085	chr1:153749215-153750085	69.0141	-0.280821	0.340994	-0.823537	0.410203	0.886622	69.0141	0.532707	0.336316	1.58394	0.113206	NA
chr1.153774475.153776945	chr1:153774475-153776945	516.198	-0.335926	0.16631	-2.01988	0.0433955	0.470553	516.198	0.263169	0.165943	1.5859	0.112762	0.516735
chr1.153782969.153784223	chr1:153782969-153784223	331.382	-0.285525	0.186814	-1.52839	0.126415	0.677703	331.382	-0.115701	0.188878	-0.612573	0.540159	0.839845
chr1.153796398.153798384	chr1:153796398-153798384	138.618	0.114052	0.259653	0.439247	0.660483	0.951662	138.618	0.521976	0.261013	1.99981	0.0455213	0.389956
chr1.153805068.153806210	chr1:153805068-153806210	187.283	-0.122852	0.232049	-0.529422	0.596513	0.93807	187.283	0.476456	0.231412	2.05891	0.0395032	0.370321
chr1.153880530.153882500	chr1:153880530-153882500	89.2285	-0.310605	0.321128	-0.967229	0.333429	0.852395	89.2285	-0.130062	0.325677	-0.399359	0.689628	0.905374
chr1.153921614.153924470	chr1:153921614-153924470	797.54	-0.243326	0.152972	-1.59066	0.111686	0.65284	797.54	0.000463155	0.153783	0.00301174	0.997597	0.999359
chr1.1539356.1545316	chr1:1539356-1545316	180.346	-0.0338219	0.238744	-0.141666	0.887344	0.987486	180.346	0.918963	0.235397	3.90389	9.46586e-05	0.0286055
chr1.153945346.153947400	chr1:153945346-153947400	530.128	-0.289587	0.166042	-1.74406	0.0811493	0.58864	530.128	0.197732	0.166137	1.19017	0.233978	0.646431
chr1.153957264.153959654	chr1:153957264-153959654	730.215	-0.714107	0.157065	-4.54657	5.45277e-06	0.00268444	730.215	0.261613	0.155375	1.68376	0.0922285	0.487439
chr1.153961878.153964778	chr1:153961878-153964778	714.007	-0.1162	0.154652	-0.75136	0.452436	0.900609	714.007	-0.0773915	0.156272	-0.495234	0.620435	0.877074
chr1.153965870.153968460	chr1:153965870-153968460	687.354	-0.084286	0.16053	-0.525049	0.599549	0.938895	687.354	0.00218706	0.161954	0.0135042	0.989226	0.998115
chr1.153976763.153978323	chr1:153976763-153978323	279.182	-0.280577	0.201919	-1.38955	0.164664	0.727747	279.182	-0.0786536	0.203951	-0.385649	0.699756	0.909754
chr1.153985160.153987730	chr1:153985160-153987730	436.073	-0.386639	0.178803	-2.16237	0.0305894	0.412242	436.073	0.0662515	0.179064	0.369988	0.711391	0.915116
chr1.153990198.153991312	chr1:153990198-153991312	138.83	0.188237	0.245905	0.765485	0.443983	0.898111	138.83	-0.555161	0.260073	-2.13463	0.0327909	0.350876
chr1.15400495.15401203	chr1:15400495-15401203	70.8702	-0.293455	0.328049	-0.894547	0.371029	0.869685	70.8702	-0.45975	0.339647	-1.35361	0.17586	NA
chr1.15409044.15411484	chr1:15409044-15411484	251.306	-0.259902	0.202266	-1.28495	0.198809	0.759738	251.306	0.135045	0.203131	0.664818	0.506167	0.822551
chr1.154091132.154091432	chr1:154091132-154091432	40.5145	-0.325323	0.414183	-0.785457	0.432186	0.893996	40.5145	-0.469562	0.430216	-1.09146	0.275072	NA
chr1.15416035.15416743	chr1:15416035-15416743	106.625	0.141721	0.276044	0.513398	0.607673	0.94153	106.625	0.0181499	0.284031	0.063901	0.949049	0.987945
chr1.15416743.15417885	chr1:15416743-15417885	154.049	-0.163345	0.253309	-0.644846	0.519027	0.918698	154.049	0.125421	0.255412	0.491054	0.623388	0.877853
chr1.154181981.154183937	chr1:154181981-154183937	804.315	-0.49353	0.151507	-3.25746	0.00112413	0.082935	804.315	0.20142	0.150907	1.33473	0.181965	0.596381
chr1.154183937.154188381	chr1:154183937-154188381	82.3095	-0.334473	0.33075	-1.01126	0.311894	0.840944	82.3095	0.649639	0.324611	2.00128	0.045362	0.389648
chr1.15418742.15419488	chr1:15418742-15419488	76.2527	0.711795	0.319083	2.23075	0.0256978	0.386352	76.2527	-0.231654	0.341098	-0.679141	0.497048	NA
chr1.154196561.154197417	chr1:154196561-154197417	201.074	-0.0479158	0.219203	-0.218591	0.826969	0.979475	201.074	-0.247419	0.22543	-1.09754	0.272404	0.677937
chr1.154213092.154213848	chr1:154213092-154213848	75.2232	-0.553902	0.328862	-1.6843	0.0921237	0.614901	75.2232	-0.325288	0.333483	-0.975426	0.329349	NA
chr1.154219208.154222688	chr1:154219208-154222688	704.996	-0.0432313	0.156588	-0.276083	0.782484	0.972906	704.996	-0.138653	0.158625	-0.874094	0.382067	0.75596
chr1.154271408.154273144	chr1:154271408-154273144	325.054	0.048412	0.19127	0.253108	0.800185	0.975344	325.054	0.287986	0.192814	1.4936	0.135281	0.544172
chr1.15432254.15433206	chr1:15432254-15433206	82.7617	0.151934	0.305073	0.498024	0.618467	0.944164	82.7617	-0.232019	0.318196	-0.72917	0.465898	0.803617
chr1.154323892.154327662	chr1:154323892-154327662	330.014	-0.37268	0.189418	-1.9675	0.0491253	0.492095	330.014	0.154776	0.18934	0.817447	0.413673	0.775537
chr1.154328113.154329231	chr1:154328113-154329231	177.606	-0.735694	0.239199	-3.07565	0.00210041	0.11884	177.606	0.37814	0.233548	1.61911	0.105424	0.506372
chr1.154334420.154335690	chr1:154334420-154335690	53.9671	-0.221402	0.374863	-0.59062	0.554775	0.928568	53.9671	0.33591	0.374314	0.897402	0.369504	NA
chr1.154404638.154408062	chr1:154404638-154408062	714.611	0.218984	0.160998	1.36016	0.173779	0.736005	714.611	0.168064	0.162836	1.03211	0.302022	0.701036
chr1.154417937.154420741	chr1:154417937-154420741	691.319	0.254265	0.154324	1.64761	0.0994336	0.629303	691.319	-0.366995	0.158602	-2.31393	0.0206714	0.301195
chr1.154422015.154423153	chr1:154422015-154423153	127.698	0.00110666	0.26779	0.00413257	0.996703	0.999902	127.698	-0.0874654	0.274247	-0.318929	0.74978	0.927953
chr1.154423158.154424250	chr1:154423158-154424250	94.1368	0.245031	0.294393	0.832327	0.405224	0.884813	94.1368	-0.585401	0.313322	-1.86837	0.0617106	0.430303
chr1.154431322.154432616	chr1:154431322-154432616	266.48	0.440957	0.204468	2.15661	0.0310362	0.414107	266.48	-0.00189517	0.210679	-0.00899554	0.992823	0.998221
chr1.154453290.154454060	chr1:154453290-154454060	80.0919	-0.13293	0.329591	-0.403317	0.686715	0.956779	80.0919	0.111743	0.333403	0.335159	0.737505	NA
chr1.154462980.154463860	chr1:154462980-154463860	44.3467	-0.00555145	0.394536	-0.0140708	0.988773	0.999206	44.3467	-0.720356	0.422465	-1.70513	0.0881707	NA
chr1.154474581.154475249	chr1:154474581-154475249	115.078	0.15121	0.268661	0.562827	0.573553	0.932683	115.078	-0.0203617	0.276924	-0.0735282	0.941386	0.986
chr1.154479690.154480420	chr1:154479690-154480420	64.5849	0.370504	0.346346	1.06975	0.28473	0.821261	64.5849	0.286958	0.355393	0.807438	0.419414	NA
chr1.154483913.154484817	chr1:154483913-154484817	112.436	-0.0716284	0.274002	-0.261416	0.793772	0.974522	112.436	0.00838144	0.279197	0.0300198	0.976051	0.995889
chr1.154546540.154547246	chr1:154546540-154547246	48.6157	-0.377345	0.390675	-0.965879	0.334105	0.852759	48.6157	0.120337	0.390986	0.307778	0.758251	NA
chr1.154557368.154560018	chr1:154557368-154560018	573.072	0.0377657	0.167139	0.225953	0.821238	0.978883	573.072	0.0484158	0.169091	0.286329	0.774626	0.936653
chr1.154567307.154569035	chr1:154567307-154569035	101.262	-0.384317	0.287807	-1.33533	0.181768	0.746008	101.262	0.432796	0.283926	1.52433	0.127428	0.535832
chr1.154607163.154609313	chr1:154607163-154609313	263.254	0.140063	0.205496	0.681582	0.495503	0.913237	263.254	-0.299379	0.212108	-1.41144	0.158114	0.573342
chr1.154626607.154628341	chr1:154626607-154628341	169.135	0.23013	0.241649	0.95233	0.340929	0.856141	169.135	0.0264272	0.247849	0.106626	0.915085	0.97901
chr1.154669443.154670323	chr1:154669443-154670323	61.3211	-0.251898	0.365709	-0.688793	0.490954	0.911657	61.3211	0.673765	0.359117	1.87617	0.0606321	NA
chr1.154760310.154761090	chr1:154760310-154761090	41.214	-0.690299	0.441795	-1.56249	0.118173	0.665277	41.214	0.789056	0.420025	1.87859	0.0603001	NA
chr1.154809792.154810820	chr1:154809792-154810820	84.2198	-0.653821	0.323225	-2.02281	0.0430932	0.469735	84.2198	0.492846	0.313848	1.57033	0.116338	0.521421
chr1.154812890.154814310	chr1:154812890-154814310	106.925	-0.331486	0.279832	-1.18459	0.236181	0.790399	106.925	0.173927	0.280312	0.620477	0.534944	0.83785
chr1.154869320.154870804	chr1:154869320-154870804	102.977	-1.04347	0.301468	-3.46131	0.000537562	0.0554152	102.977	0.520277	0.286215	1.81779	0.0690967	0.446216
chr1.154878361.154879247	chr1:154878361-154879247	77.9698	-0.282235	0.318236	-0.886874	0.375147	0.872323	77.9698	0.350747	0.316555	1.10801	0.267857	NA
chr1.154931936.154932860	chr1:154931936-154932860	133.682	-0.125973	0.255943	-0.492192	0.622584	0.945274	133.682	0.328709	0.256823	1.2799	0.200579	0.614675
chr1.154935842.154938152	chr1:154935842-154938152	623.914	-0.438316	0.159151	-2.7541	0.00588546	0.200018	623.914	-0.221582	0.160309	-1.38222	0.166904	0.582647
chr1.154943730.154945640	chr1:154943730-154945640	59.9369	-0.355535	0.365367	-0.973091	0.330508	0.851063	59.9369	0.55927	0.358928	1.55817	0.119194	NA
chr1.154954802.154957300	chr1:154954802-154957300	251.608	0.165918	0.202699	0.818545	0.413046	0.886929	251.608	0.126819	0.20661	0.613806	0.539343	0.839556
chr1.154960637.154963009	chr1:154960637-154963009	460.112	-0.46434	0.170801	-2.7186	0.00655593	0.21239	460.112	0.122207	0.170395	0.717197	0.473252	0.807529
chr1.154967821.154975171	chr1:154967821-154975171	1950.1	-0.396849	0.135664	-2.92523	0.00344203	0.153397	1950.1	0.114453	0.135657	0.843697	0.398839	0.766188
chr1.154982585.154984809	chr1:154982585-154984809	515.337	-0.189676	0.165916	-1.14321	0.252953	0.799624	515.337	0.106609	0.166829	0.639032	0.522802	0.831607
chr1.155000627.155002775	chr1:155000627-155002775	710.101	-0.309051	0.154534	-1.9999	0.0455116	0.479195	710.101	0.0534824	0.155032	0.344977	0.730111	0.920803
chr1.155011379.155012899	chr1:155011379-155012899	145.55	-0.160091	0.249108	-0.642655	0.520448	0.919128	145.55	0.50351	0.247847	2.03154	0.0422007	0.37824
chr1.155016561.155018173	chr1:155016561-155018173	640.352	-0.260004	0.168162	-1.54615	0.122068	0.670172	640.352	0.343413	0.16786	2.04583	0.040773	0.375053
chr1.155026106.155027156	chr1:155026106-155027156	100.933	0.428856	0.288856	1.48467	0.137631	0.695043	100.933	-0.112457	0.302221	-0.372101	0.709817	0.914378
chr1.155037692.155039838	chr1:155037692-155039838	329.545	-0.220383	0.188001	-1.17224	0.241101	0.792715	329.545	0.203213	0.188689	1.07697	0.281492	0.684453
chr1.155044519.155045823	chr1:155044519-155045823	140.892	-0.445743	0.26672	-1.6712	0.0946813	0.620031	140.892	0.208377	0.265132	0.785937	0.431904	0.786479
chr1.155049677.155053689	chr1:155049677-155053689	805.415	-0.267397	0.151243	-1.768	0.0770609	0.578162	805.415	0.129063	0.151598	0.851353	0.394573	0.76381
chr1.155061167.155062439	chr1:155061167-155062439	139.882	-0.193045	0.265977	-0.725797	0.467963	0.905997	139.882	0.232288	0.266948	0.870162	0.384212	0.757587
chr1.155062487.155064751	chr1:155062487-155064751	320.181	0.108142	0.194981	0.554627	0.57915	0.933651	320.181	-0.208926	0.200003	-1.04461	0.296202	0.696746
chr1.155077503.155080997	chr1:155077503-155080997	275.233	-0.0049736	0.210057	-0.0236774	0.98111	0.998213	275.233	0.102397	0.212689	0.48144	0.630204	0.880277
chr1.155083911.155086835	chr1:155083911-155086835	844.909	-0.499226	0.152394	-3.2759	0.00105325	0.0800417	844.909	0.0746193	0.152199	0.490276	0.623939	0.87821
chr1.155091148.155091866	chr1:155091148-155091866	78.264	0.201959	0.325544	0.620373	0.535012	0.921927	78.264	0.438756	0.329428	1.33187	0.182902	NA
chr1.155093910.155095040	chr1:155093910-155095040	72.7365	-0.342083	0.325763	-1.0501	0.293674	0.827912	72.7365	0.167353	0.325997	0.513357	0.607702	NA
chr1.155123505.155130485	chr1:155123505-155130485	1337.14	0.0417939	0.141757	0.294828	0.768125	0.971647	1337.14	-0.332427	0.143625	-2.31456	0.0206372	0.300811
chr1.155133964.155137474	chr1:155133964-155137474	842.731	-0.425606	0.155976	-2.72866	0.00635915	0.208973	842.731	0.0876165	0.155968	0.561759	0.57428	0.855609
chr1.155139119.155141069	chr1:155139119-155141069	257.1	-0.285656	0.200032	-1.42805	0.153278	0.714279	257.1	-0.185632	0.203119	-0.913906	0.360766	0.743003
chr1.155167095.155168559	chr1:155167095-155168559	167.41	-0.0498191	0.235572	-0.211481	0.832512	0.980392	167.41	0.316108	0.237205	1.33263	0.182652	0.596974
chr1.155172490.155174162	chr1:155172490-155174162	357.472	-0.0720919	0.189972	-0.379486	0.704327	0.961098	357.472	0.226662	0.191143	1.18583	0.235691	0.647779
chr1.155175969.155177393	chr1:155175969-155177393	133.16	-0.273686	0.263527	-1.03855	0.299014	0.831634	133.16	0.499571	0.260806	1.91549	0.0554299	0.416473
chr1.155191937.155196201	chr1:155191937-155196201	1159.3	-0.369892	0.142702	-2.59206	0.0095403	0.253048	1159.3	0.206178	0.142558	1.44627	0.148102	0.561549
chr1.155205796.155208960	chr1:155205796-155208960	366.145	-0.214479	0.180739	-1.18668	0.235355	0.789619	366.145	0.123996	0.181677	0.682511	0.494916	0.816999
chr1.155224404.155225274	chr1:155224404-155225274	70.4046	-0.156256	0.327138	-0.477646	0.632902	0.946886	70.4046	-0.372976	0.33925	-1.09942	0.271587	NA
chr1.155226259.155228301	chr1:155226259-155228301	611.033	-0.00124039	0.159199	-0.00779142	0.993783	0.999697	611.033	0.20612	0.160305	1.2858	0.198513	0.61273
chr1.15523786.15525882	chr1:15523786-15525882	427.254	-0.196693	0.174817	-1.12514	0.26053	0.806552	427.254	-0.152228	0.177129	-0.859415	0.390112	0.76127
chr1.155240693.155241805	chr1:155240693-155241805	90.9637	0.300329	0.294311	1.02045	0.307517	0.837813	90.9637	-0.0867525	0.306225	-0.283297	0.776949	0.937352
chr1.155244097.155245349	chr1:155244097-155245349	347.697	-0.190611	0.183495	-1.03878	0.298907	0.831634	347.697	-0.00378638	0.185358	-0.0204274	0.983702	0.997187
chr1.155250032.155251854	chr1:155250032-155251854	203.179	-0.279739	0.22057	-1.26825	0.204707	0.76495	203.179	0.467184	0.218679	2.13639	0.0326474	0.350205
chr1.155253234.155257078	chr1:155253234-155257078	399.303	-0.191794	0.181721	-1.05543	0.291228	0.826068	399.303	0.100306	0.182964	0.548226	0.583536	0.85968
chr1.15526031.15527479	chr1:15526031-15527479	463.739	-0.288039	0.181748	-1.58483	0.113005	0.654935	463.739	-0.0131833	0.182802	-0.0721178	0.942508	0.986
chr1.155261388.155263140	chr1:155261388-155263140	642.666	-0.245643	0.16317	-1.50545	0.132209	0.686651	642.666	0.301408	0.163056	1.8485	0.0645306	0.43664
chr1.155272638.155274108	chr1:155272638-155274108	493.031	-0.153183	0.168864	-0.907137	0.364334	0.866118	493.031	0.11336	0.169945	0.667042	0.504745	0.821897
chr1.155276822.155279032	chr1:155276822-155279032	497.604	-0.057307	0.176111	-0.325403	0.744876	0.967369	497.604	0.219212	0.17705	1.23814	0.215665	0.629843
chr1.155307819.155310497	chr1:155307819-155310497	747.111	-0.0160398	0.153588	-0.104435	0.916825	0.991338	747.111	0.217959	0.154466	1.41105	0.158229	0.573644
chr1.155320399.155326507	chr1:155320399-155326507	1788.17	-0.519183	0.135979	-3.81812	0.000134473	0.0252987	1788.17	0.30359	0.13548	2.24085	0.0250357	0.31917
chr1.1554341.1555701	chr1:1554341-1555701	122.723	-0.390561	0.267907	-1.45782	0.144889	0.705238	122.723	0.402311	0.26477	1.51947	0.128643	0.537645
chr1.155561811.155564555	chr1:155561811-155564555	553.007	-0.0827978	0.163337	-0.506913	0.612216	0.942485	553.007	-0.018319	0.165175	-0.110907	0.91169	0.978341
chr1.155609471.155610677	chr1:155609471-155610677	795.217	-0.0731184	0.154198	-0.474186	0.635367	0.947504	795.217	0.242925	0.154814	1.56914	0.116614	0.521825
chr1.155648046.155649096	chr1:155648046-155649096	253.409	0.28648	0.207802	1.37862	0.168011	0.730328	253.409	0.201154	0.211778	0.949836	0.342196	0.730125
chr1.155650247.155652943	chr1:155650247-155652943	327.825	0.0383477	0.217196	0.176558	0.859856	0.983939	327.825	-0.192875	0.220987	-0.872787	0.382779	0.756472
chr1.155687818.155689754	chr1:155687818-155689754	543.197	-0.201572	0.169307	-1.19057	0.233822	0.788291	543.197	-0.0854775	0.170975	-0.499943	0.617115	0.874743
chr1.155706050.155706540	chr1:155706050-155706540	49.2507	0.323083	0.400827	0.806043	0.420218	0.890097	49.2507	0.175137	0.411775	0.425322	0.670602	NA
chr1.155744971.155746273	chr1:155744971-155746273	912.537	-0.161657	0.15775	-1.02477	0.305472	0.836393	912.537	0.348231	0.157775	2.20714	0.0273045	0.328163
chr1.155763107.155764141	chr1:155763107-155764141	272.684	-0.0328451	0.195887	-0.167674	0.86684	0.984759	272.684	-0.27501	0.201235	-1.36661	0.171747	0.58632
chr1.155856750.155857822	chr1:155856750-155857822	252.468	-0.0701068	0.213511	-0.328352	0.742646	0.966967	252.468	0.0498826	0.216122	0.230807	0.817465	0.951172
chr1.155858971.155860109	chr1:155858971-155860109	191.601	-0.216874	0.224018	-0.968108	0.33299	0.852395	191.601	-0.0305366	0.226784	-0.134651	0.892888	0.973342
chr1.155892468.155894610	chr1:155892468-155894610	170.251	0.358799	0.254285	1.41101	0.158241	0.720063	170.251	0.0131558	0.261502	0.0503085	0.959877	0.991772
chr1.155910582.155912218	chr1:155910582-155912218	238.608	-0.105272	0.207857	-0.506464	0.612531	0.942515	238.608	-0.0719305	0.211407	-0.340246	0.733671	0.921846
chr1.155927897.155930689	chr1:155927897-155930689	89.9918	-0.173381	0.295036	-0.58766	0.55676	0.929064	89.9918	-0.265339	0.303431	-0.87446	0.381868	0.75576
chr1.155931098.155933012	chr1:155931098-155933012	211.465	0.0303646	0.215459	0.14093	0.887925	0.987486	211.465	-0.0167829	0.219914	-0.0763159	0.939168	0.985598
chr1.155933385.155935153	chr1:155933385-155935153	294.463	-0.0612136	0.194357	-0.314955	0.752796	0.968916	294.463	-0.326231	0.199505	-1.6352	0.102007	0.500542
chr1.155938070.155938420	chr1:155938070-155938420	42.8916	-1.16858	0.433239	-2.69732	0.00699008	0.220621	42.8916	0.205218	0.411769	0.498381	0.618215	NA
chr1.155939860.155943294	chr1:155939860-155943294	490.08	-0.188241	0.173999	-1.08185	0.279317	0.817935	490.08	0.259025	0.174287	1.4862	0.137226	0.5474
chr1.155960397.155963183	chr1:155960397-155963183	684.88	0.189733	0.15581	1.21772	0.22333	0.780727	684.88	0.10056	0.157861	0.637017	0.524114	0.832297
chr1.155969110.155971580	chr1:155969110-155971580	95.2374	-0.373792	0.296078	-1.26248	0.206776	0.76699	95.2374	0.295591	0.29394	1.00562	0.314599	0.71022
chr1.155975614.155980264	chr1:155975614-155980264	526.164	-0.223241	0.166167	-1.34347	0.17912	0.743455	526.164	0.0883173	0.167055	0.528671	0.597034	0.86539
chr1.155981290.155981850	chr1:155981290-155981850	62.4714	0.00173826	0.347435	0.00500314	0.996008	0.999842	62.4714	0.318541	0.350651	0.908428	0.363652	NA
chr1.155983105.155984333	chr1:155983105-155984333	152.33	-0.48099	0.253591	-1.89672	0.057865	0.523965	152.33	0.553473	0.248279	2.22924	0.025798	0.322498
chr1.155989091.155990043	chr1:155989091-155990043	109.627	-0.0137416	0.272387	-0.0504486	0.959765	0.995944	109.627	0.0975944	0.277305	0.351939	0.724884	0.919132
chr1.156003252.156004158	chr1:156003252-156004158	184.372	0.117882	0.227074	0.519134	0.603668	0.940179	184.372	0.202327	0.230686	0.877066	0.380451	0.754708
chr1.156019938.156021586	chr1:156019938-156021586	256.392	-0.0825055	0.204203	-0.404036	0.686186	0.956672	256.392	0.223697	0.205653	1.08774	0.276711	0.680252
chr1.15603052.15604058	chr1:15603052-15604058	164.04	0.0427417	0.235403	0.181568	0.855922	0.983282	164.04	0.0148864	0.24048	0.0619029	0.95064	0.988508
chr1.156052568.156055798	chr1:156052568-156055798	791.846	-0.263098	0.156953	-1.67629	0.0936823	0.617944	791.846	0.108501	0.157349	0.689555	0.490474	0.814817
chr1.156081833.156083513	chr1:156081833-156083513	230.508	0.00393805	0.207518	0.0189769	0.984859	0.99875	230.508	0.0804866	0.210755	0.381896	0.702539	0.911408
chr1.156090567.156091341	chr1:156090567-156091341	110.749	-0.0139033	0.288005	-0.0482746	0.961497	0.996157	110.749	0.421059	0.289041	1.45675	0.145186	0.558942
chr1.156096284.156097466	chr1:156096284-156097466	170.825	0.0816991	0.233997	0.349146	0.72698	0.964306	170.825	0.521357	0.234754	2.22086	0.0263605	0.323477
chr1.156099999.156101137	chr1:156099999-156101137	139.737	0.0776757	0.248167	0.312997	0.754283	0.969129	139.737	-0.111367	0.255706	-0.435526	0.663181	0.893888
chr1.156103057.156104637	chr1:156103057-156104637	203.676	-0.106089	0.226043	-0.469331	0.638833	0.947683	203.676	0.353905	0.226578	1.56196	0.118298	0.524256
chr1.156105727.156107083	chr1:156105727-156107083	245.254	-0.472305	0.204991	-2.30403	0.0212212	0.355556	245.254	0.129897	0.20425	0.635971	0.524795	0.832622
chr1.156113792.156117686	chr1:156113792-156117686	891.181	-0.0723874	0.155349	-0.465967	0.641239	0.947763	891.181	0.16884	0.156052	1.08195	0.279277	0.68274
chr1.156117686.156120870	chr1:156117686-156120870	245.681	-0.153444	0.21399	-0.717062	0.473336	0.906555	245.681	-0.152611	0.217716	-0.700963	0.483326	0.811218
chr1.156122506.156124486	chr1:156122506-156124486	555.915	0.0901273	0.16836	0.535326	0.592424	0.93749	555.915	-0.0613885	0.171031	-0.358931	0.719647	0.917463
chr1.156124727.156125941	chr1:156124727-156125941	133.385	-0.890519	0.262663	-3.39034	0.000698051	0.0639499	133.385	0.163124	0.256132	0.636875	0.524206	0.832341
chr1.156125987.156127987	chr1:156125987-156127987	847.187	0.225557	0.148949	1.51433	0.129943	0.682742	847.187	0.0201299	0.151076	0.133244	0.894001	0.97344
chr1.156129678.156130942	chr1:156129678-156130942	365.13	0.094598	0.180949	0.52279	0.601121	0.93951	365.13	0.211647	0.183131	1.15571	0.247799	0.659656
chr1.156145621.156147405	chr1:156145621-156147405	200.932	-0.315852	0.218067	-1.44842	0.1475	0.707186	200.932	-0.0364618	0.220227	-0.165564	0.8685	0.967355
chr1.15616511.15618585	chr1:15616511-15618585	457.811	-0.131331	0.17248	-0.761431	0.4464	0.899014	457.811	0.0806154	0.173831	0.463757	0.642822	0.885867
chr1.156193240.156194804	chr1:156193240-156194804	556.28	0.118801	0.166251	0.714587	0.474864	0.906648	556.28	0.0631936	0.168407	0.375244	0.707479	0.913284
chr1.156212522.156213706	chr1:156212522-156213706	473.051	-0.0707963	0.168847	-0.419292	0.675003	0.954355	473.051	-0.145476	0.171603	-0.847744	0.396581	0.765035
chr1.156213706.156214744	chr1:156213706-156214744	108.693	0.576815	0.278255	2.07297	0.0381746	0.449587	108.693	0.146566	0.289229	0.506747	0.612332	0.872918
chr1.156222667.156223783	chr1:156222667-156223783	71.7646	0.0291689	0.346371	0.0842128	0.932887	0.993004	71.7646	0.35292	0.348759	1.01193	0.311572	NA
chr1.156225362.156225732	chr1:156225362-156225732	57.7334	-0.461449	0.359415	-1.28389	0.199182	0.759805	57.7334	0.00392615	0.360334	0.0108959	0.991307	NA
chr1.156240252.156244540	chr1:156240252-156244540	475.075	0.11006	0.177258	0.620905	0.534662	0.921927	475.075	0.502461	0.177885	2.82465	0.00473327	0.178797
chr1.156246365.156248497	chr1:156246365-156248497	280.345	-0.31426	0.197355	-1.59236	0.111303	0.652616	280.345	0.330407	0.196393	1.68238	0.0924952	0.487448
chr1.156258758.156259354	chr1:156258758-156259354	61.4248	-0.152237	0.355967	-0.427671	0.668891	0.953521	61.4248	0.136706	0.359634	0.380125	0.703852	NA
chr1.156261873.156263863	chr1:156261873-156263863	458.753	0.233602	0.169555	1.37774	0.168284	0.730515	458.753	-0.227371	0.174258	-1.3048	0.191963	0.606059
chr1.156279505.156285281	chr1:156279505-156285281	580.027	-0.252275	0.161705	-1.5601	0.118737	0.666033	580.027	-0.098876	0.163119	-0.60616	0.544409	0.842121
chr1.156292266.156300074	chr1:156292266-156300074	156.615	0.394522	0.267593	1.47433	0.140392	0.69853	156.615	0.449305	0.271924	1.65232	0.0984698	0.494716
chr1.156301408.156302448	chr1:156301408-156302448	102.147	0.524786	0.293496	1.78805	0.0737679	0.571457	102.147	-0.0420318	0.306669	-0.137059	0.890984	0.97304
chr1.156310980.156311600	chr1:156310980-156311600	64.5694	0.48142	0.347779	1.38427	0.166275	0.728712	64.5694	0.43218	0.356369	1.21273	0.225233	NA
chr1.156336716.156339356	chr1:156336716-156339356	669.547	-0.00860267	0.169156	-0.0508563	0.95944	0.995944	669.547	-0.0881934	0.171016	-0.515702	0.606063	0.869766
chr1.156356550.156357586	chr1:156356550-156357586	124.431	-0.345595	0.265003	-1.30412	0.192194	0.754073	124.431	0.220645	0.264561	0.834002	0.40428	0.770024
chr1.156368110.156370110	chr1:156368110-156370110	81.7535	-0.342967	0.315169	-1.0882	0.276507	0.816743	81.7535	0.47597	0.310928	1.5308	0.125818	0.533624
chr1.156382405.156383587	chr1:156382405-156383587	81.8566	-0.4568	0.322631	-1.41586	0.156816	0.718984	81.8566	0.82522	0.311439	2.6497	0.00805629	0.220128
chr1.156398112.156398966	chr1:156398112-156398966	158.626	0.242007	0.250807	0.964915	0.334587	0.852908	158.626	0.0168983	0.257551	0.0656114	0.947687	0.987309
chr1.156421158.156422136	chr1:156421158-156422136	200.197	-0.0636204	0.221626	-0.287063	0.774064	0.971998	200.197	0.402327	0.222233	1.81038	0.0702366	0.448969
chr1.156445601.156446227	chr1:156445601-156446227	86.2025	0.0182502	0.332199	0.0549377	0.956188	0.995705	86.2025	0.364443	0.33437	1.08994	0.27574	0.679373
chr1.156455881.156458763	chr1:156455881-156458763	873.308	-0.0388735	0.153331	-0.253527	0.799861	0.975344	873.308	0.268154	0.15388	1.74262	0.0814004	0.467325
chr1.156461872.156463086	chr1:156461872-156463086	127.897	-0.531183	0.267722	-1.98409	0.0472463	0.485239	127.897	0.012897	0.267485	0.0482158	0.961544	0.992339
chr1.156463814.156467000	chr1:156463814-156467000	355.758	-0.307171	0.188075	-1.63324	0.102419	0.634349	355.758	0.16073	0.188349	0.853364	0.393458	0.763192
chr1.156498847.156502139	chr1:156498847-156502139	949.092	-0.147838	0.146717	-1.00764	0.313628	0.842057	949.092	0.109317	0.147402	0.741625	0.458315	0.79953
chr1.156502499.156504043	chr1:156502499-156504043	305.389	-0.0768973	0.190589	-0.403473	0.6866	0.956768	305.389	0.199125	0.192007	1.03707	0.299704	0.699379
chr1.156510542.156511336	chr1:156510542-156511336	138.633	-0.0888136	0.261416	-0.33974	0.734052	0.965808	138.633	0.12415	0.264662	0.469088	0.639007	0.8837
chr1.156511563.156512205	chr1:156511563-156512205	76.7757	0.584206	0.323478	1.80602	0.0709159	0.562416	76.7757	-0.573006	0.350067	-1.63685	0.101662	NA
chr1.156517640.156518380	chr1:156517640-156518380	67.6757	0.0379577	0.33683	0.112691	0.910276	0.990059	67.6757	0.0104778	0.345538	0.0303231	0.975809	NA
chr1.156551774.156552524	chr1:156551774-156552524	122.858	0.189341	0.264874	0.714836	0.47471	0.906598	122.858	0.240928	0.269858	0.892795	0.371967	0.750051
chr1.156571187.156573179	chr1:156571187-156573179	283.993	-0.0820914	0.201418	-0.407568	0.683591	0.955629	283.993	0.0325025	0.203846	0.159446	0.873317	0.968561
chr1.156586767.156587593	chr1:156586767-156587593	106.383	-0.0937141	0.294984	-0.317692	0.750718	0.968634	106.383	0.593484	0.293553	2.02172	0.0432049	0.381713
chr1.156591144.156592656	chr1:156591144-156592656	446.594	-0.454252	0.174023	-2.6103	0.00904625	0.247163	446.594	0.233976	0.173168	1.35116	0.176646	0.591392
chr1.156600142.156602830	chr1:156600142-156602830	271.109	0.25608	0.19721	1.29851	0.19411	0.75574	271.109	-0.0341945	0.202644	-0.168742	0.866	0.966674
chr1.156607652.156609438	chr1:156607652-156609438	102.337	-0.685337	0.304766	-2.24873	0.0245294	0.378259	102.337	0.412822	0.296971	1.39011	0.164496	0.580679
chr1.156623310.156626552	chr1:156623310-156626552	172.114	-0.302551	0.235461	-1.28493	0.198816	0.759738	172.114	0.440681	0.233357	1.88845	0.0589662	0.423611
chr1.156656953.156658285	chr1:156656953-156658285	85.5941	-0.00439188	0.316599	-0.0138721	0.988932	0.999218	85.5941	0.636651	0.314971	2.0213	0.0432487	0.381836
chr1.156659245.156662523	chr1:156659245-156662523	553.151	0.0783561	0.164215	0.477156	0.633251	0.947071	553.151	0.233261	0.16561	1.4085	0.158984	0.573786
chr1.156674560.156678690	chr1:156674560-156678690	111.665	-0.417609	0.2795	-1.49413	0.135142	0.689745	111.665	0.292019	0.277353	1.05288	0.292396	0.693994
chr1.156683924.156685442	chr1:156683924-156685442	187.898	-0.330291	0.22348	-1.47794	0.139423	0.697394	187.898	-0.252866	0.227501	-1.11149	0.266356	0.673275
chr1.156686091.156686819	chr1:156686091-156686819	82.1111	0.412453	0.310136	1.32991	0.183549	0.747274	82.1111	0.20308	0.319868	0.634887	0.525502	0.833007
chr1.156688927.156690609	chr1:156688927-156690609	237.8	-0.199015	0.208518	-0.954423	0.33987	0.855692	237.8	0.112108	0.210111	0.533565	0.593643	0.864113
chr1.156704653.156707055	chr1:156704653-156707055	255.741	0.271306	0.200788	1.35121	0.176629	0.740141	255.741	0.0651997	0.205865	0.316711	0.751463	0.928615
chr1.156708953.156711539	chr1:156708953-156711539	411.092	-0.0351198	0.182986	-0.191926	0.8478	0.98291	411.092	0.245842	0.18415	1.33501	0.181874	0.596247
chr1.156725222.156727552	chr1:156725222-156727552	266.409	0.00128883	0.199902	0.00644727	0.994856	0.999794	266.409	0.349705	0.201019	1.73966	0.0819189	0.46834
chr1.156727803.156729347	chr1:156727803-156729347	569.132	0.0457065	0.172533	0.264915	0.791075	0.974283	569.132	0.188829	0.173836	1.08625	0.27737	0.680876
chr1.156740205.156742357	chr1:156740205-156742357	613.59	-0.752026	0.169644	-4.43296	9.29497e-06	0.00396104	613.59	-0.0285187	0.168681	-0.169069	0.865742	0.966591
chr1.156748365.156754155	chr1:156748365-156754155	819.236	-0.241161	0.15166	-1.59014	0.111803	0.652935	819.236	-0.217473	0.153169	-1.41982	0.15566	0.570343
chr1.156766002.156769264	chr1:156766002-156769264	720.864	-0.522096	0.160026	-3.26256	0.00110411	0.0816869	720.864	0.021551	0.159868	0.134805	0.892766	0.973342
chr1.15678316.15679156	chr1:15678316-15679156	124.817	0.178252	0.268887	0.662926	0.507378	0.915744	124.817	0.0975138	0.275148	0.354405	0.723035	0.918788
chr1.15679704.15681600	chr1:15679704-15681600	320.028	0.265192	0.191931	1.38171	0.167062	0.729698	320.028	-0.286856	0.198418	-1.44572	0.148256	0.561725
chr1.156798340.156798740	chr1:156798340-156798740	47.7904	-0.238992	0.404228	-0.59123	0.554366	0.928445	47.7904	0.104977	0.407111	0.257858	0.796516	NA
chr1.156813342.156815938	chr1:156813342-156815938	422.928	0.209604	0.17825	1.1759	0.239635	0.792119	422.928	0.290446	0.180282	1.61106	0.107166	0.508595
chr1.156815938.156817100	chr1:156815938-156817100	141.588	0.54965	0.254746	2.15764	0.0309556	0.413695	141.588	0.359163	0.261418	1.3739	0.169471	0.584746
chr1.156822640.156824510	chr1:156822640-156824510	61.7926	-0.254749	0.352159	-0.723392	0.469439	0.905997	61.7926	-0.0269037	0.357148	-0.0753293	0.939953	NA
chr1.156859067.156861505	chr1:156859067-156861505	191.289	-0.513649	0.225872	-2.27407	0.0229616	0.367309	191.289	0.192376	0.224179	0.858136	0.390818	0.761883
chr1.156870157.156871635	chr1:156870157-156871635	145.843	-0.152301	0.253829	-0.600015	0.548496	0.927105	145.843	-0.161016	0.259151	-0.62132	0.534389	0.837422
chr1.156892062.156892806	chr1:156892062-156892806	128.393	-0.327572	0.28104	-1.16557	0.243788	0.794068	128.393	0.107292	0.281943	0.380547	0.70354	0.911907
chr1.156895426.156898880	chr1:156895426-156898880	697.398	0.134127	0.154931	0.865723	0.386642	0.877293	697.398	0.098626	0.15675	0.629191	0.529224	0.834645
chr1.156906636.156908980	chr1:156906636-156908980	211.729	-0.25455	0.217312	-1.17136	0.241456	0.792865	211.729	0.420106	0.215972	1.94519	0.0517519	0.405924
chr1.156919859.156921195	chr1:156919859-156921195	75.581	-0.318301	0.328772	-0.968153	0.332968	0.852395	75.581	0.396742	0.326072	1.21673	0.223707	NA
chr1.156926217.156927187	chr1:156926217-156927187	239.79	0.618676	0.204596	3.02389	0.0024955	0.128124	239.79	0.0108128	0.212683	0.0508398	0.959453	0.991648
chr1.156927187.156927887	chr1:156927187-156927887	122.461	-0.11513	0.267413	-0.430533	0.666808	0.953218	122.461	0.536553	0.266081	2.0165	0.0437479	0.383947
chr1.15702929.15704243	chr1:15702929-15704243	165.568	-0.656128	0.245387	-2.67386	0.00749847	0.227825	165.568	0.0453622	0.243367	0.186394	0.852136	0.961801
chr1.157044888.157046666	chr1:157044888-157046666	487.177	-0.723757	0.173507	-4.17135	3.028e-05	0.00901163	487.177	0.276861	0.171018	1.6189	0.105469	0.506417
chr1.157073630.157075190	chr1:157073630-157075190	68.6541	-0.397053	0.342957	-1.15773	0.246973	0.795122	68.6541	0.222218	0.341125	0.651425	0.514772	NA
chr1.157089856.157090756	chr1:157089856-157090756	91.8726	0.0327369	0.30011	0.109083	0.913137	0.990411	91.8726	0.389314	0.302099	1.2887	0.197504	0.6122
chr1.157137436.157139204	chr1:157137436-157139204	616.565	-0.0740743	0.164827	-0.449406	0.653139	0.950168	616.565	0.193574	0.165661	1.16849	0.242607	0.655614
chr1.157155007.157156901	chr1:157155007-157156901	183.559	-0.011493	0.237292	-0.0484341	0.96137	0.996131	183.559	0.281982	0.238898	1.18034	0.237865	0.650214
chr1.157163321.157164109	chr1:157163321-157164109	68.3687	-0.284006	0.346522	-0.81959	0.41245	0.886622	68.3687	0.580639	0.341077	1.70237	0.0886864	NA
chr1.157192970.157194410	chr1:157192970-157194410	61.6327	-0.606876	0.35571	-1.7061	0.0879899	0.604605	61.6327	0.394988	0.34686	1.13875	0.254805	NA
chr1.157359310.157359926	chr1:157359310-157359926	79.1966	0.220696	0.315508	0.699495	0.484243	0.90888	79.1966	-0.0558193	0.327386	-0.1705	0.864617	NA
chr1.157363690.157364200	chr1:157363690-157364200	40.6914	-0.644975	0.446871	-1.44331	0.148932	0.709149	40.6914	1.00242	0.420731	2.38257	0.0171923	NA
chr1.157370010.157370360	chr1:157370010-157370360	35.5084	-0.0701002	0.452563	-0.154896	0.876903	0.986095	35.5084	0.374078	0.454586	0.8229	0.410565	NA
chr1.157376800.157377970	chr1:157376800-157377970	58.1963	-0.293447	0.374824	-0.782893	0.43369	0.89435	58.1963	-0.133651	0.381048	-0.350746	0.725779	NA
chr1.157390351.157391499	chr1:157390351-157391499	168.31	0.134093	0.239083	0.560864	0.57489	0.932866	168.31	0.00792488	0.244572	0.0324031	0.974151	0.995612
chr1.1573908.1575644	chr1:1573908-1575644	213.757	0.111671	0.229044	0.487555	0.625865	0.945784	213.757	0.0374392	0.233133	0.160591	0.872415	0.968425
chr1.157402870.157403952	chr1:157402870-157403952	48.773	-0.611755	0.397844	-1.53767	0.124129	0.673562	48.773	0.244975	0.390786	0.626878	0.530739	NA
chr1.15741221.15741941	chr1:15741221-15741941	77.8658	-0.194619	0.322562	-0.603354	0.546273	0.926346	77.8658	0.232788	0.324181	0.718081	0.472707	NA
chr1.157415302.157416712	chr1:157415302-157416712	363.967	-0.187218	0.183086	-1.02257	0.306513	0.836972	363.967	0.396786	0.182562	2.17344	0.0297476	0.337476
chr1.157431440.157432380	chr1:157431440-157432380	106.482	-0.303102	0.286934	-1.05635	0.290809	0.825462	106.482	-0.273626	0.293056	-0.9337	0.350459	0.73507
chr1.157505125.157506483	chr1:157505125-157506483	65.0576	-0.491002	0.369762	-1.32788	0.184216	0.748127	65.0576	0.879946	0.35557	2.47475	0.0133329	NA
chr1.15756123.15760415	chr1:15756123-15760415	260.309	-0.0790835	0.204804	-0.386142	0.699391	0.959989	260.309	0.091881	0.207253	0.443327	0.65753	0.891281
chr1.157580060.157580990	chr1:157580060-157580990	42.8868	-0.203109	0.433768	-0.468244	0.63961	0.947715	42.8868	0.249588	0.435462	0.573158	0.566538	NA
chr1.15765048.15766580	chr1:15765048-15766580	202.163	0.313537	0.219963	1.42541	0.154039	0.714994	202.163	0.312407	0.22397	1.39486	0.163058	0.578589
chr1.157671860.157672450	chr1:157671860-157672450	51.8217	0.246318	0.383981	0.641484	0.521208	0.919234	51.8217	0.0580056	0.396211	0.146401	0.883605	NA
chr1.15784989.15787575	chr1:15784989-15787575	119.238	-0.177556	0.265881	-0.667801	0.50426	0.915647	119.238	0.202583	0.267245	0.758042	0.448426	0.794485
chr1.157851850.157853420	chr1:157851850-157853420	59.4572	0.0713786	0.37013	0.192847	0.847078	0.98291	59.4572	-0.0371322	0.379764	-0.097777	0.922109	NA
chr1.15787575.15789535	chr1:15787575-15789535	176.683	0.118111	0.264408	0.4467	0.655092	0.9505	176.683	-0.252774	0.271408	-0.931345	0.351675	0.73597
chr1.15791511.15792549	chr1:15791511-15792549	51.5032	0.508521	0.381546	1.33279	0.182601	0.746972	51.5032	0.3372	0.393152	0.857684	0.391067	NA
chr1.15794880.15795890	chr1:15794880-15795890	154.865	0.00443963	0.252943	0.0175519	0.985996	0.998907	154.865	-0.0370003	0.258034	-0.143393	0.88598	0.972044
chr1.157961963.157963209	chr1:157961963-157963209	173.517	0.132794	0.231634	0.573291	0.566448	0.931334	173.517	0.433313	0.233577	1.85512	0.0635793	0.433875
chr1.157963426.157964432	chr1:157963426-157964432	69.2366	-0.0067459	0.336441	-0.0200508	0.984003	0.998627	69.2366	0.0865717	0.342917	0.252457	0.800688	NA
chr1.15796381.15798185	chr1:15796381-15798185	182.572	0.613455	0.236726	2.59141	0.00955831	0.253399	182.572	-0.084136	0.246698	-0.341048	0.733067	0.921834
chr1.157967796.157970952	chr1:157967796-157970952	635.211	0.0619056	0.158354	0.390933	0.695847	0.959458	635.211	-0.0177691	0.160487	-0.11072	0.911839	0.978389
chr1.15798548.15801478	chr1:15798548-15801478	750.166	0.283641	0.153745	1.84488	0.0650543	0.546114	750.166	-0.0708109	0.156485	-0.45251	0.650902	0.888275
chr1.157991849.157992881	chr1:157991849-157992881	100.799	-0.0829427	0.28491	-0.291119	0.77096	0.971822	100.799	0.344457	0.285942	1.20464	0.228343	0.641645
chr1.157993131.157995547	chr1:157993131-157995547	336.763	-0.233837	0.195428	-1.19654	0.231486	0.787193	336.763	0.143547	0.196247	0.731459	0.464499	0.802692
chr1.158010217.158011603	chr1:158010217-158011603	224.897	-0.573954	0.209641	-2.7378	0.00618518	0.206344	224.897	-0.199203	0.210532	-0.946187	0.344053	0.731593
chr1.158016481.158017289	chr1:158016481-158017289	156.582	0.027806	0.246135	0.112971	0.910054	0.990037	156.582	-0.27879	0.254039	-1.09743	0.272454	0.677937
chr1.158018940.158020566	chr1:158018940-158020566	302.561	-0.0235041	0.192576	-0.122051	0.902859	0.989406	302.561	0.227662	0.194058	1.17316	0.24073	0.653486
chr1.158028719.158029379	chr1:158028719-158029379	186.848	-0.00128813	0.227633	-0.00565878	0.995485	0.999794	186.848	0.105034	0.231006	0.454681	0.649338	0.887709
chr1.158036874.158038466	chr1:158036874-158038466	318.376	0.409084	0.196121	2.08588	0.0369895	0.444659	318.376	0.267506	0.199718	1.33942	0.180435	0.595747
chr1.158086722.158088114	chr1:158086722-158088114	96.7784	-1.03541	0.303184	-3.41511	0.000637557	0.0609521	96.7784	0.402865	0.288773	1.3951	0.162987	0.578443
chr1.158124339.158125651	chr1:158124339-158125651	156.57	-0.37452	0.244794	-1.52994	0.126032	0.677014	156.57	0.30107	0.243088	1.23852	0.215522	0.629843
chr1.158144753.158147587	chr1:158144753-158147587	456.29	0.330103	0.170278	1.93861	0.0525493	0.50509	456.29	-0.00585312	0.174088	-0.0336216	0.973179	0.995437
chr1.158149153.158150489	chr1:158149153-158150489	154.253	-0.203552	0.244739	-0.83171	0.405573	0.885005	154.253	-0.103801	0.248648	-0.417463	0.67634	0.900095
chr1.158155600.158155980	chr1:158155600-158155980	41.2745	-0.765515	0.439719	-1.74092	0.0816981	0.589702	41.2745	-0.169735	0.438132	-0.387406	0.698456	NA
chr1.158179650.158181960	chr1:158179650-158181960	131.761	-0.0588244	0.254229	-0.231383	0.817017	0.977873	131.761	0.207722	0.256978	0.808327	0.418902	0.778487
chr1.15832993.15833725	chr1:15832993-15833725	117.544	0.0690153	0.262969	0.262446	0.792978	0.974495	117.544	-0.532762	0.277053	-1.92296	0.0544852	0.414175
chr1.15833725.15835993	chr1:15833725-15835993	392.582	-0.219431	0.184754	-1.18769	0.234954	0.789367	392.582	-0.231857	0.187442	-1.23695	0.216105	0.630092
chr1.15846621.15850263	chr1:15846621-15850263	466.352	-0.151783	0.173712	-0.873761	0.382248	0.87467	466.352	-0.142441	0.176059	-0.809053	0.418485	0.778391
chr1.15885830.15886976	chr1:15885830-15886976	134.244	-0.0460652	0.262207	-0.175682	0.860544	0.984018	134.244	0.0786192	0.266325	0.2952	0.767841	0.934107
chr1.158999467.159000959	chr1:158999467-159000959	187.341	-0.117808	0.225924	-0.52145	0.602054	0.939674	187.341	-0.105758	0.23044	-0.458939	0.646278	0.886568
chr1.159009317.159010687	chr1:159009317-159010687	197.434	0.120383	0.217461	0.553585	0.579863	0.933773	197.434	-0.842741	0.231604	-3.63871	0.000274003	0.0482491
chr1.159015284.159016202	chr1:159015284-159016202	122.454	-0.248701	0.262396	-0.94781	0.343226	0.857207	122.454	0.0324606	0.264984	0.1225	0.902503	0.97563
chr1.159054161.159055543	chr1:159054161-159055543	131.461	-0.31488	0.255059	-1.23454	0.217002	0.775374	131.461	-0.254731	0.260266	-0.978731	0.327713	0.720995
chr1.159087984.159088894	chr1:159087984-159088894	92.5227	-0.20319	0.290064	-0.700501	0.483614	0.90888	92.5227	-0.315629	0.298818	-1.05626	0.290849	0.692677
chr1.159090765.159092969	chr1:159090765-159092969	325.187	0.250534	0.202687	1.23607	0.216434	0.774866	325.187	-0.292652	0.208789	-1.40167	0.161014	0.576399
chr1.159122056.159122648	chr1:159122056-159122648	56.2152	0.086542	0.361573	0.239348	0.810835	0.976524	56.2152	-0.68566	0.386759	-1.77283	0.0762562	NA
chr1.159140954.159142680	chr1:159140954-159142680	132.786	-0.242583	0.257421	-0.94236	0.346009	0.858644	132.786	0.393826	0.255914	1.5389	0.12383	0.53198
chr1.159160834.159162158	chr1:159160834-159162158	192.549	0.122807	0.24416	0.502978	0.61498	0.943725	192.549	-0.0755208	0.249706	-0.302439	0.762317	0.93187
chr1.159170426.159173660	chr1:159170426-159173660	261.902	-0.474519	0.201553	-2.35431	0.0185572	0.33589	261.902	0.0526176	0.201393	0.261268	0.793886	0.943767
chr1.15919046.15919714	chr1:15919046-15919714	54.2272	0.492659	0.367245	1.3415	0.179758	0.744022	54.2272	-0.153347	0.388038	-0.395185	0.692706	NA
chr1.159197900.159198560	chr1:159197900-159198560	60.6791	-0.180427	0.372187	-0.484776	0.627835	0.945938	60.6791	0.639811	0.367492	1.74102	0.0816799	NA
chr1.15922866.15923556	chr1:15922866-15923556	41.8803	-0.268674	0.417443	-0.643618	0.519823	0.918952	41.8803	-0.194984	0.426597	-0.457068	0.647622	NA
chr1.159229483.159230495	chr1:159229483-159230495	100.297	0.131919	0.28609	0.46111	0.64472	0.948629	100.297	-0.344122	0.298701	-1.15206	0.249296	0.660798
chr1.159261437.159262091	chr1:159261437-159262091	60.7425	0.21108	0.345012	0.611803	0.540668	0.924253	60.7425	-0.879946	0.376391	-2.33785	0.0193949	NA
chr1.159428827.159430093	chr1:159428827-159430093	425.897	0.284317	0.18483	1.53826	0.123984	0.673499	425.897	0.153392	0.187594	0.817678	0.413541	0.775537
chr1.159472701.159473911	chr1:159472701-159473911	193.235	0.0846406	0.22047	0.383909	0.701046	0.960492	193.235	-0.659364	0.232122	-2.84059	0.00450308	0.174154
chr1.159474808.159475588	chr1:159474808-159475588	65.2272	0.0603167	0.344056	0.17531	0.860836	0.984025	65.2272	-0.189617	0.356258	-0.532246	0.594556	NA
chr1.15948724.15950844	chr1:15948724-15950844	433.795	0.0698962	0.171908	0.406591	0.684309	0.955858	433.795	-0.0394688	0.174995	-0.225542	0.821558	0.951981
chr1.159492078.159493732	chr1:159492078-159493732	258.727	0.108808	0.198928	0.546972	0.584398	0.93533	258.727	-0.185083	0.204752	-0.903935	0.36603	0.747162
chr1.15952237.15953429	chr1:15952237-15953429	259.42	0.200937	0.201405	0.997674	0.318438	0.845416	259.42	0.126922	0.205396	0.617941	0.536614	0.838206
chr1.159532850.159534000	chr1:159532850-159534000	30.7731	-0.0180888	0.486851	-0.0371547	0.970362	0.997367	30.7731	-0.0140193	0.498581	-0.0281184	0.977568	NA
chr1.159597526.159599130	chr1:159597526-159599130	392.984	0.065216	0.183476	0.355447	0.722254	0.963606	392.984	0.0726747	0.185897	0.39094	0.695842	0.907894
chr1.159752020.159752970	chr1:159752020-159752970	72.3738	0.52821	0.323252	1.63405	0.102248	0.634224	72.3738	-0.244012	0.343405	-0.710565	0.477354	NA
chr1.15975225.15976681	chr1:15975225-15976681	161.383	-0.0783432	0.237682	-0.329613	0.741692	0.96676	161.383	-0.063769	0.242465	-0.263003	0.792548	0.94314
chr1.159778983.159782085	chr1:159778983-159782085	1126.81	-0.199291	0.151607	-1.31452	0.188671	0.752253	1126.81	0.235998	0.151755	1.55512	0.119917	0.527095
chr1.159798596.159799374	chr1:159798596-159799374	90.3957	-0.612283	0.303747	-2.01576	0.0438248	0.472678	90.3957	0.257814	0.298616	0.863362	0.387938	0.759715
chr1.159817203.159818205	chr1:159817203-159818205	165.309	0.534577	0.255864	2.0893	0.0366811	0.443714	165.309	0.0618812	0.264061	0.234344	0.814718	0.950192
chr1.159848643.159849393	chr1:159848643-159849393	73.1431	0.219775	0.345251	0.636566	0.524408	0.91975	73.1431	0.104599	0.353574	0.295833	0.767358	NA
chr1.159854071.159855457	chr1:159854071-159855457	531.757	-0.43574	0.16987	-2.56513	0.0103136	0.260747	531.757	0.155906	0.169566	0.919444	0.357863	0.740657
chr1.159867368.159868476	chr1:159867368-159868476	183.427	-0.224253	0.228473	-0.981531	0.326331	0.849425	183.427	0.562559	0.226161	2.48743	0.0128671	0.254156
chr1.159868618.159870114	chr1:159868618-159870114	177.813	-0.059502	0.227571	-0.261466	0.793733	0.974522	177.813	0.129751	0.230453	0.563026	0.573417	0.855246
chr1.159879643.159880621	chr1:159879643-159880621	78.334	-0.0548334	0.316714	-0.173132	0.862548	0.984551	78.334	-0.171844	0.326113	-0.526947	0.59823	NA
chr1.159881618.159883082	chr1:159881618-159883082	344.01	0.345492	0.185712	1.86037	0.0628334	0.539631	344.01	-0.0584068	0.190997	-0.305799	0.759757	0.93066
chr1.159889569.159890829	chr1:159889569-159890829	174.624	0.200184	0.230435	0.868722	0.384999	0.876392	174.624	0.493348	0.232304	2.12372	0.0336934	0.353504
chr1.159890890.159892232	chr1:159890890-159892232	124.57	0.238583	0.264132	0.903271	0.366382	0.867228	124.57	0.447843	0.267368	1.675	0.0939334	0.488711
chr1.159899605.159901443	chr1:159899605-159901443	85.4365	-0.627571	0.312683	-2.00705	0.044744	0.477037	85.4365	0.215901	0.307462	0.702205	0.482552	0.810887
chr1.159910157.159910989	chr1:159910157-159910989	151.097	-0.0155896	0.250873	-0.0621414	0.95045	0.994994	151.097	0.0699295	0.254732	0.274522	0.783683	0.93973
chr1.159912473.159913149	chr1:159912473-159913149	92.4667	0.142073	0.303422	0.468234	0.639617	0.947715	92.4667	0.104437	0.310387	0.336474	0.736513	0.922721
chr1.159915886.159917008	chr1:159915886-159917008	172.225	-0.138381	0.233266	-0.593234	0.553024	0.928174	172.225	-0.391195	0.240348	-1.62762	0.103605	0.503155
chr1.159922461.159926573	chr1:159922461-159926573	1195.07	-0.152013	0.143322	-1.06064	0.288852	0.824074	1195.07	0.0452489	0.143991	0.314249	0.753332	0.929034
chr1.15993476.15995336	chr1:15993476-15995336	61.4039	-0.399752	0.356609	-1.12098	0.262296	0.808132	61.4039	0.451693	0.351112	1.28647	0.19828	NA
chr1.159935902.159937474	chr1:159935902-159937474	105.662	-0.14994	0.28778	-0.521024	0.60235	0.939792	105.662	0.338927	0.288368	1.17533	0.239864	0.652403
chr1.159945358.159946516	chr1:159945358-159946516	300.173	-0.609617	0.197448	-3.08749	0.00201856	0.116083	300.173	0.193897	0.195501	0.991796	0.321297	0.715507
chr1.159953602.159955152	chr1:159953602-159955152	82.6393	0.269295	0.310427	0.867498	0.385669	0.876898	82.6393	0.371509	0.315779	1.17648	0.239402	0.652028
chr1.159960455.159961719	chr1:159960455-159961719	201.925	-0.0790648	0.220514	-0.358548	0.719934	0.963339	201.925	-0.134226	0.225094	-0.596309	0.550968	0.844833
chr1.159996344.159997040	chr1:159996344-159997040	120.235	0.103224	0.266485	0.387355	0.698493	0.959766	120.235	0.104433	0.271944	0.384023	0.700961	0.910426
chr1.160018786.160019596	chr1:160018786-160019596	60.2336	0.257607	0.353633	0.728459	0.466332	0.90534	60.2336	0.0578505	0.365078	0.158461	0.874094	NA
chr1.160030571.160032957	chr1:160030571-160032957	472.546	-0.204249	0.169692	-1.20365	0.228726	0.785285	472.546	-0.0258572	0.171235	-0.151004	0.879972	0.970222
chr1.160046290.160047320	chr1:160046290-160047320	50.5566	-0.350622	0.384473	-0.911955	0.361792	0.86508	50.5566	0.282346	0.382031	0.739064	0.459868	NA
chr1.160085400.160086720	chr1:160085400-160086720	55.0913	-0.406502	0.373131	-1.08943	0.275962	0.816743	55.0913	0.363906	0.368696	0.987007	0.323639	NA
chr1.160096615.160097759	chr1:160096615-160097759	180.889	0.242234	0.225745	1.07304	0.283253	0.819903	180.889	-0.00507542	0.23236	-0.0218429	0.982573	0.996938
chr1.160097759.160099015	chr1:160097759-160099015	275.988	-0.114853	0.196168	-0.585484	0.558222	0.929465	275.988	0.0130734	0.198818	0.0657554	0.947573	0.987309
chr1.160124242.160125638	chr1:160124242-160125638	329.831	0.522546	0.188037	2.77895	0.00545354	0.192286	329.831	0.000142264	0.193911	0.000733657	0.999415	0.999804
chr1.16012521.16013647	chr1:16012521-16013647	164.584	0.154978	0.238019	0.651114	0.514973	0.917691	164.584	0.308765	0.241343	1.27936	0.200769	0.61481
chr1.160128044.160128786	chr1:160128044-160128786	63.5528	0.0391989	0.364141	0.107648	0.914275	0.990667	63.5528	0.525311	0.364818	1.43993	0.149888	NA
chr1.16013989.16016949	chr1:16013989-16016949	101.914	-0.47732	0.298829	-1.5973	0.110199	0.6503	101.914	0.183313	0.29709	0.617028	0.537216	0.838587
chr1.160192818.160193926	chr1:160192818-160193926	111.109	-0.294813	0.275555	-1.06989	0.284671	0.821256	111.109	0.41881	0.273206	1.53295	0.125289	0.533209
chr1.160204564.160207132	chr1:160204564-160207132	496.657	-0.0589464	0.173007	-0.340716	0.733317	0.965627	496.657	0.206593	0.173956	1.18762	0.234985	0.647217
chr1.160218170.160220840	chr1:160218170-160220840	107.05	-0.352366	0.285147	-1.23574	0.216556	0.774866	107.05	0.597015	0.279759	2.13403	0.0328402	0.351037
chr1.160251590.160252180	chr1:160251590-160252180	45.8387	-0.731661	0.426273	-1.71642	0.0860858	0.600185	45.8387	0.59288	0.408827	1.4502	0.147004	NA
chr1.160256548.160257094	chr1:160256548-160257094	57.1017	0.320705	0.374707	0.855881	0.392063	0.879449	57.1017	-0.664154	0.402247	-1.65111	0.0987162	NA
chr1.160260454.160263330	chr1:160260454-160263330	434.905	0.115071	0.173097	0.664774	0.506195	0.915744	434.905	-0.217773	0.177207	-1.22892	0.219102	0.632915
chr1.160283831.160285861	chr1:160283831-160285861	254.389	0.186013	0.204906	0.907797	0.363986	0.866038	254.389	-0.116147	0.210635	-0.551415	0.581349	0.858763
chr1.160291314.160292070	chr1:160291314-160292070	77.7198	-0.721262	0.333162	-2.1649	0.0303955	0.410655	77.7198	0.58189	0.320213	1.81719	0.0691873	NA
chr1.16032348.16033614	chr1:16032348-16033614	93.3964	-0.636474	0.302132	-2.10661	0.0351514	0.436805	93.3964	0.596576	0.291748	2.04483	0.0408716	0.375355
chr1.160342143.160344145	chr1:160342143-160344145	294.066	0.246421	0.200158	1.23114	0.218272	0.77651	294.066	-0.249949	0.206546	-1.21013	0.226228	0.639493
chr1.160375484.160378224	chr1:160375484-160378224	122.448	-0.282154	0.266076	-1.06043	0.288951	0.824145	122.448	0.198268	0.266441	0.744133	0.456796	0.798477
chr1.160407392.160409120	chr1:160407392-160409120	274.051	-0.165554	0.204969	-0.8077	0.419263	0.889506	274.051	-0.0339238	0.20753	-0.163465	0.870153	0.967903
chr1.160415266.160417788	chr1:160415266-160417788	98.1624	-0.778748	0.296202	-2.62911	0.00856087	0.241156	98.1624	0.355537	0.287519	1.23657	0.216247	0.63012
chr1.160519879.160521217	chr1:160519879-160521217	95.4244	0.0901055	0.287107	0.31384	0.753643	0.969004	95.4244	-0.587487	0.30388	-1.93329	0.0532009	0.409782
chr1.16055818.16056948	chr1:16055818-16056948	84.7866	-0.457187	0.313867	-1.45663	0.145219	0.705405	84.7866	0.581899	0.306293	1.89981	0.0574576	0.419948
chr1.160606840.160608000	chr1:160606840-160608000	57.4797	0.00580572	0.368155	0.0157698	0.987418	0.998956	57.4797	0.419021	0.370313	1.13153	0.257831	NA
chr1.160725992.160727290	chr1:160725992-160727290	108.675	-0.255012	0.278565	-0.915452	0.359955	0.864777	108.675	-0.328851	0.286032	-1.1497	0.250269	0.661872
chr1.160748062.160749264	chr1:160748062-160749264	106.05	-0.287914	0.280168	-1.02765	0.304116	0.83557	106.05	0.175372	0.280299	0.625662	0.531537	0.835614
chr1.16075214.16077882	chr1:16075214-16077882	297.083	0.555729	0.191335	2.90448	0.00367868	0.157771	297.083	0.0822336	0.197449	0.41648	0.677059	0.900164
chr1.160767445.160768581	chr1:160767445-160768581	143.746	-0.444265	0.254007	-1.74903	0.0802861	0.586923	143.746	0.0412419	0.254238	0.162218	0.871135	0.968014
chr1.16078786.16079686	chr1:16078786-16079686	69.0625	-0.215223	0.337884	-0.636972	0.524143	0.91975	69.0625	0.421029	0.336124	1.2526	0.210352	NA
chr1.160812984.160813914	chr1:160812984-160813914	134.895	0.0587999	0.255545	0.230097	0.818017	0.978122	134.895	0.127292	0.260322	0.488977	0.624858	0.878609
chr1.160950945.160953393	chr1:160950945-160953393	161.068	-0.126403	0.238654	-0.529649	0.596356	0.93802	161.068	0.022858	0.242297	0.0943389	0.92484	0.982075
chr1.160953662.160954850	chr1:160953662-160954850	46.9856	-1.03553	0.41387	-2.50206	0.0123474	0.279219	46.9856	0.286855	0.395605	0.725103	0.468389	NA
chr1.160996107.160996811	chr1:160996107-160996811	86.1369	0.308255	0.298352	1.03319	0.301513	0.833017	86.1369	-0.3199	0.314723	-1.01645	0.309415	0.706386
chr1.160997206.160998778	chr1:160997206-160998778	54.4711	-1.00559	0.391595	-2.56794	0.0102304	0.260348	54.4711	0.675989	0.366809	1.84289	0.0653448	NA
chr1.161013170.161014676	chr1:161013170-161014676	170.933	-0.0187444	0.243675	-0.0769239	0.938684	0.99363	170.933	-0.130181	0.249198	-0.522402	0.601391	0.867274
chr1.161016203.161017901	chr1:161016203-161017901	177.768	0.103472	0.230404	0.44909	0.653367	0.950168	177.768	0.168189	0.234104	0.718438	0.472487	0.807215
chr1.161019052.161022864	chr1:161019052-161022864	1080.66	0.0236806	0.14567	0.162563	0.870863	0.985004	1080.66	0.0166845	0.146889	0.113586	0.909566	0.977851
chr1.161033754.161034164	chr1:161033754-161034164	58.5095	0.316137	0.371633	0.850672	0.394952	0.880441	58.5095	-0.287866	0.3908	-0.736607	0.461361	NA
chr1.161038417.161039229	chr1:161038417-161039229	99.4095	-0.49067	0.299998	-1.63558	0.101928	0.633606	99.4095	0.380666	0.295334	1.28894	0.19742	0.6122
chr1.161041103.161042393	chr1:161041103-161042393	66.221	-0.801615	0.359588	-2.22926	0.0257968	0.386352	66.221	0.929809	0.337218	2.7573	0.00582814	NA
chr1.161044600.161046524	chr1:161044600-161046524	446.083	0.086885	0.178381	0.487074	0.626206	0.945882	446.083	-0.229094	0.1823	-1.25668	0.208869	0.622943
chr1.161073489.161074241	chr1:161073489-161074241	168.938	-0.0951607	0.239208	-0.397815	0.690766	0.958197	168.938	0.454203	0.238896	1.90126	0.0572678	0.419841
chr1.161074241.161075135	chr1:161074241-161075135	249.041	0.329852	0.202335	1.63023	0.103054	0.635812	249.041	0.124624	0.207478	0.600664	0.548064	0.843744
chr1.161082615.161084635	chr1:161082615-161084635	383.314	0.315342	0.185781	1.69739	0.0896237	0.608574	383.314	0.289097	0.188495	1.53371	0.125101	0.532901
chr1.161091696.161093650	chr1:161091696-161093650	83.3133	-0.366349	0.313289	-1.16936	0.242257	0.793716	83.3133	0.357622	0.3103	1.1525	0.249115	0.660721
chr1.161114937.161116257	chr1:161114937-161116257	323.643	0.474641	0.186986	2.53838	0.0111367	0.269495	323.643	0.0748648	0.19239	0.38913	0.69718	0.908688
chr1.161117148.161120036	chr1:161117148-161120036	479.777	-0.391641	0.169102	-2.316	0.0205583	0.350227	479.777	0.0385962	0.169402	0.227838	0.819772	0.951425
chr1.161131675.161134037	chr1:161131675-161134037	600.879	-0.251373	0.164278	-1.53017	0.125974	0.677014	600.879	-0.45325	0.167081	-2.71275	0.00667272	0.205483
chr1.161153344.161154800	chr1:161153344-161154800	147.446	0.502592	0.252726	1.98868	0.0467363	0.483444	147.446	-0.415946	0.267074	-1.55742	0.119372	0.525627
chr1.161158732.161160286	chr1:161158732-161160286	295.577	-0.0162022	0.195323	-0.0829509	0.933891	0.993164	295.577	0.0304176	0.198156	0.153503	0.878002	0.969749
chr1.161165665.161167535	chr1:161165665-161167535	850.623	-0.276307	0.163215	-1.6929	0.0904743	0.610858	850.623	0.217169	0.163269	1.33013	0.183476	0.598178
chr1.161176345.161178225	chr1:161176345-161178225	382.232	-0.226908	0.180639	-1.25614	0.209065	0.768522	382.232	0.0399428	0.182021	0.21944	0.826307	0.953425
chr1.161181740.161183358	chr1:161181740-161183358	161.641	-0.277887	0.24624	-1.12852	0.2591	0.805466	161.641	-0.090048	0.249303	-0.361199	0.717951	0.916843
chr1.161192167.161192959	chr1:161192167-161192959	71.5671	-0.696205	0.33313	-2.08989	0.0366279	0.443714	71.5671	0.240888	0.325746	0.739496	0.459606	NA
chr1.161197110.161200736	chr1:161197110-161200736	166.932	-0.34652	0.234946	-1.47489	0.140242	0.698505	166.932	0.21788	0.234359	0.929683	0.352535	0.736725
chr1.161200736.161203096	chr1:161200736-161203096	504.523	-0.134728	0.187211	-0.71966	0.471735	0.906219	504.523	-0.343894	0.190123	-1.8088	0.0704819	0.44956
chr1.161209385.161210239	chr1:161209385-161210239	75.1914	-0.495779	0.323706	-1.53157	0.125628	0.676521	75.1914	0.11674	0.322021	0.362522	0.716962	NA
chr1.16122512.16123642	chr1:16122512-16123642	142.69	-0.0275572	0.247054	-0.111543	0.911186	0.990059	142.69	0.0269159	0.251978	0.106818	0.914933	0.978946
chr1.161225183.161228245	chr1:161225183-161228245	730.444	-0.256914	0.155373	-1.65353	0.0982221	0.627309	730.444	-0.00991137	0.156192	-0.0634562	0.949403	0.988058
chr1.161258220.161260050	chr1:161258220-161260050	95.8383	-0.0715781	0.304902	-0.234758	0.814397	0.977417	95.8383	0.346022	0.306331	1.12957	0.258657	0.666957
chr1.161313745.161315235	chr1:161313745-161315235	274.285	-0.0481001	0.203906	-0.235894	0.813515	0.977227	274.285	-0.123513	0.207813	-0.594348	0.55228	0.84547
chr1.161330088.161331162	chr1:161330088-161331162	64.7095	0.343118	0.350099	0.980059	0.327057	0.849631	64.7095	-0.149723	0.365971	-0.409112	0.682458	NA
chr1.161382089.161383157	chr1:161382089-161383157	128.04	-0.0829312	0.257232	-0.322398	0.747151	0.9679	128.04	0.231998	0.259371	0.894467	0.371072	0.749231
chr1.16138618.16140720	chr1:16138618-16140720	203.722	0.622149	0.21694	2.86784	0.0041329	0.167856	203.722	0.116893	0.224918	0.519713	0.603264	0.868216
chr1.161389425.161390921	chr1:161389425-161390921	500.789	-0.203918	0.176605	-1.15466	0.24823	0.796122	500.789	0.156514	0.177239	0.88307	0.377199	0.752864
chr1.161398859.161400635	chr1:161398859-161400635	604.481	-0.0050556	0.163195	-0.030979	0.975286	0.997793	604.481	0.269442	0.164024	1.64269	0.100447	0.497888
chr1.1614156.1617160	chr1:1614156-1617160	604.519	-0.241314	0.162627	-1.48385	0.137849	0.695187	604.519	0.0486634	0.163472	0.297688	0.765942	0.933385
chr1.161421666.161422626	chr1:161421666-161422626	126.256	0.0941413	0.265107	0.355107	0.722509	0.963652	126.256	0.576275	0.265354	2.17172	0.0298768	0.338276
chr1.161427650.161428594	chr1:161427650-161428594	79.8736	0.181171	0.32326	0.56045	0.575172	0.932866	79.8736	0.251508	0.328932	0.76462	0.444498	NA
chr1.16143461.16144655	chr1:16143461-16144655	134.33	0.299692	0.258307	1.16022	0.24596	0.794638	134.33	0.250464	0.263938	0.948948	0.342647	0.730537
chr1.161439491.161441115	chr1:161439491-161441115	1116.51	0.200185	0.145605	1.37484	0.16918	0.731483	1116.51	0.465507	0.146085	3.18654	0.00143985	0.102714
chr1.161441680.161442060	chr1:161441680-161442060	364.55	-0.18936	0.19346	-0.978807	0.327675	0.850031	364.55	0.439687	0.192889	2.27948	0.0226387	0.309862
chr1.161442842.161443656	chr1:161442842-161443656	1089.62	0.407162	0.155905	2.6116	0.00901196	0.247159	1089.62	1.07141	0.155633	6.88419	5.81175e-12	5.57622e-08
chr1.161444660.161445260	chr1:161444660-161445260	178.38	-0.229208	0.235677	-0.972552	0.330776	0.851209	178.38	0.647794	0.232812	2.78247	0.00539467	0.191156
chr1.16144655.16146949	chr1:16144655-16146949	417.481	0.352597	0.173911	2.02746	0.0426151	0.467969	417.481	-0.0888187	0.178676	-0.497094	0.619123	0.875994
chr1.161447762.161448176	chr1:161447762-161448176	1206.89	-0.223225	0.144234	-1.54766	0.121705	0.669692	1206.89	0.732783	0.143291	5.11394	3.15507e-07	0.000403628
chr1.161450400.161450790	chr1:161450400-161450790	795.386	0.411964	0.161277	2.55438	0.0106377	0.265448	795.386	0.888187	0.161419	5.50237	3.74726e-08	8.45977e-05
chr1.161450950.161451390	chr1:161450950-161451390	202.171	0.0668928	0.233211	0.286834	0.774239	0.971998	202.171	1.19813	0.22877	5.23724	1.62995e-07	0.000250223
chr1.161454035.161454413	chr1:161454035-161454413	497.835	-0.0251939	0.176884	-0.142432	0.886739	0.987486	497.835	0.843381	0.175408	4.80812	1.52355e-06	0.00149929
chr1.161454680.161455110	chr1:161454680-161455110	2857.89	0.0806816	0.131813	0.612091	0.540478	0.924135	2857.89	0.554035	0.131832	4.20258	2.63889e-05	0.0126598
chr1.161456442.161456982	chr1:161456442-161456982	471.415	-0.187316	0.188292	-0.994815	0.319826	0.846054	471.415	0.393292	0.188001	2.09197	0.0364414	0.360739
chr1.161457130.161457550	chr1:161457130-161457550	257.579	-0.0786306	0.207748	-0.378491	0.705066	0.961126	257.579	0.634512	0.206551	3.07194	0.00212675	0.12464
chr1.161458352.161458700	chr1:161458352-161458700	293.268	0.232553	0.21363	1.08858	0.276341	0.816743	293.268	1.27762	0.210747	6.06237	1.34128e-09	5.71967e-06
chr1.161459510.161460200	chr1:161459510-161460200	123.41	-0.254465	0.273261	-0.931216	0.351742	0.860748	123.41	0.671716	0.269006	2.49703	0.0125238	0.250298
chr1.161470690.161471020	chr1:161470690-161471020	413.253	-0.433628	0.179114	-2.42096	0.0154795	0.30996	413.253	0.245529	0.178178	1.378	0.168203	0.583478
chr1.161472350.161473890	chr1:161472350-161473890	178.478	-0.252753	0.233602	-1.08198	0.27926	0.817935	178.478	0.497438	0.231536	2.14843	0.03168	0.345137
chr1.161481232.161482264	chr1:161481232-161482264	97.6677	0.223839	0.290175	0.771393	0.440474	0.896974	97.6677	0.0634776	0.298648	0.21255	0.831678	0.955329
chr1.161523473.161525005	chr1:161523473-161525005	352.419	0.118354	0.194906	0.607239	0.543693	0.925272	352.419	0.28246	0.196785	1.43538	0.15118	0.565291
chr1.161529861.161531547	chr1:161529861-161531547	695.62	0.122296	0.16426	0.744523	0.45656	0.901872	695.62	0.47149	0.164718	2.86241	0.00420439	0.169953
chr1.161539636.161540948	chr1:161539636-161540948	305.097	0.092878	0.191994	0.483755	0.62856	0.94601	305.097	0.162746	0.19455	0.836526	0.402859	0.769628
chr1.16154537.16157497	chr1:16154537-16157497	364.948	0.188155	0.181836	1.03475	0.300786	0.832266	364.948	-0.0418747	0.186037	-0.225088	0.821911	0.952139
chr1.161565950.161567160	chr1:161565950-161567160	42.289	-0.592966	0.419054	-1.41501	0.157065	0.719313	42.289	-0.102711	0.419827	-0.244651	0.806727	NA
chr1.16158609.16159757	chr1:16158609-16159757	143.38	0.318691	0.245632	1.29743	0.194483	0.755924	143.38	-0.184582	0.256219	-0.720408	0.471274	0.806688
chr1.161611810.161613316	chr1:161611810-161613316	602.959	0.040668	0.160567	0.253278	0.800054	0.975344	602.959	0.328119	0.161365	2.0334	0.0420122	0.3778
chr1.161621012.161622380	chr1:161621012-161622380	255.872	0.010293	0.201695	0.0510325	0.9593	0.995944	255.872	0.0551789	0.205018	0.269142	0.787821	0.940957
chr1.16164144.16164960	chr1:16164144-16164960	179.277	0.321908	0.228988	1.40578	0.159788	0.721466	179.277	0.203837	0.234416	0.869554	0.384544	0.757743
chr1.161706139.161707421	chr1:161706139-161707421	116.494	0.00699252	0.266177	0.0262701	0.979042	0.99805	116.494	0.0571652	0.271616	0.210463	0.833306	0.955537
chr1.161721670.161722544	chr1:161721670-161722544	85.7431	0.200131	0.302792	0.660953	0.508642	0.915917	85.7431	0.238068	0.308809	0.770924	0.440752	0.790387
chr1.161725436.161728218	chr1:161725436-161728218	466.374	-0.135	0.179708	-0.751219	0.452521	0.900653	466.374	0.152534	0.180639	0.844409	0.398441	0.765967
chr1.16172882.16174488	chr1:16172882-16174488	400.735	0.458693	0.17731	2.58695	0.00968293	0.255796	400.735	0.157375	0.181307	0.868007	0.385391	0.75825
chr1.161730115.161730841	chr1:161730115-161730841	84.1009	0.188654	0.303009	0.622604	0.533545	0.921801	84.1009	-0.136034	0.31467	-0.432305	0.665519	0.894828
chr1.161736078.161737002	chr1:161736078-161737002	138.427	0.672413	0.247776	2.71379	0.00665179	0.213986	138.427	-0.0410426	0.260262	-0.157697	0.874695	0.968712
chr1.161744090.161744540	chr1:161744090-161744540	57.7951	0.46184	0.357187	1.29299	0.196014	0.757162	57.7951	-0.484352	0.384101	-1.261	0.207308	NA
chr1.161749203.161750801	chr1:161749203-161750801	552.079	-0.48745	0.169566	-2.8747	0.0040441	0.166118	552.079	-0.030011	0.169735	-0.176811	0.859657	0.964729
chr1.16175344.16176586	chr1:16175344-16176586	128.296	0.239754	0.264078	0.907893	0.363935	0.866038	128.296	-0.266992	0.275601	-0.968764	0.332663	0.724117
chr1.161766079.161767109	chr1:161766079-161767109	127.139	0.768725	0.263765	2.91443	0.00356341	0.155517	127.139	-0.0831144	0.277997	-0.298976	0.764958	0.933126
chr1.161792168.161793244	chr1:161792168-161793244	87.9849	0.252664	0.297225	0.850078	0.395282	0.88062	87.9849	-0.1519	0.309815	-0.490292	0.623927	0.87821
chr1.16181483.16184569	chr1:16181483-16184569	433.094	0.019369	0.178241	0.108667	0.913466	0.990524	433.094	-0.0120248	0.180935	-0.0664592	0.947012	0.987124
chr1.16187669.16189501	chr1:16187669-16189501	259.812	0.56575	0.210695	2.68516	0.00724951	0.22438	259.812	0.144872	0.216643	0.668712	0.503679	0.821192
chr1.161884963.161885533	chr1:161884963-161885533	113.838	0.135391	0.280338	0.482955	0.629128	0.946041	113.838	-0.463585	0.294159	-1.57597	0.115033	0.51919
chr1.161958119.161958913	chr1:161958119-161958913	107.838	0.126371	0.276207	0.457522	0.647296	0.9491	107.838	0.14826	0.281856	0.526015	0.598878	0.86632
chr1.161961803.161962937	chr1:161961803-161962937	128.13	0.182393	0.297901	0.612261	0.540365	0.924135	128.13	-0.176686	0.30622	-0.576991	0.563946	0.851399
chr1.162003273.162004707	chr1:162003273-162004707	182.465	-0.0910156	0.238118	-0.382229	0.702291	0.960722	182.465	0.0652498	0.241142	0.270587	0.786709	0.940771
chr1.162023198.162024824	chr1:162023198-162024824	335.106	-0.450633	0.197918	-2.27687	0.0227939	0.365635	335.106	0.438789	0.195765	2.24141	0.0249994	0.31917
chr1.162034688.162036228	chr1:162034688-162036228	93.7488	0.131628	0.293498	0.44848	0.653807	0.9504	93.7488	0.183708	0.299678	0.61302	0.539863	0.839836
chr1.162055004.162055850	chr1:162055004-162055850	209.429	-0.19113	0.215983	-0.884931	0.376194	0.872781	209.429	0.347302	0.215747	1.60976	0.107449	0.50905
chr1.162055850.162056568	chr1:162055850-162056568	48.4463	-0.356459	0.394934	-0.90258	0.366749	0.867384	48.4463	0.484126	0.388479	1.24621	0.212687	NA
chr1.16205755.16207449	chr1:16205755-16207449	237.384	-0.370315	0.2112	-1.75339	0.0795355	0.584638	237.384	0.492622	0.208538	2.36227	0.0181636	0.287856
chr1.162069129.162071171	chr1:162069129-162071171	382.81	-0.424883	0.17977	-2.36348	0.018104	0.332635	382.81	0.213357	0.179048	1.19162	0.23341	0.645798
chr1.162074402.162075020	chr1:162074402-162075020	73.5676	-0.250431	0.326255	-0.767592	0.44273	0.897614	73.5676	0.0552431	0.328968	0.167928	0.86664	NA
chr1.162081080.162081756	chr1:162081080-162081756	83.8414	0.204304	0.308842	0.661514	0.508283	0.915785	83.8414	-0.282261	0.323729	-0.871903	0.383261	0.756684
chr1.162136466.162137372	chr1:162136466-162137372	147.581	-0.110303	0.242516	-0.45483	0.649232	0.949382	147.581	-0.301555	0.249864	-1.20688	0.227479	0.640811
chr1.162141349.162142327	chr1:162141349-162142327	127.27	0.201733	0.263126	0.766678	0.443273	0.897881	127.27	-0.119032	0.272141	-0.43739	0.661828	0.893221
chr1.16217080.16217926	chr1:16217080-16217926	196.512	-0.571384	0.222824	-2.56428	0.010339	0.261212	196.512	0.0620773	0.221715	0.279987	0.779488	0.938404
chr1.162302756.162303800	chr1:162302756-162303800	123.615	0.125402	0.267506	0.468781	0.639226	0.947715	123.615	-0.45931	0.280093	-1.63985	0.101037	0.498994
chr1.162310117.162311305	chr1:162310117-162311305	96.0881	-0.0877778	0.292616	-0.299976	0.764195	0.970995	96.0881	-0.0218465	0.298435	-0.0732036	0.941644	0.986
chr1.162349445.162350627	chr1:162349445-162350627	246.45	-0.0811848	0.214265	-0.3789	0.704762	0.961098	246.45	-0.31306	0.219654	-1.42524	0.154087	0.568516
chr1.16235933.16238051	chr1:16235933-16238051	278.353	-0.0417937	0.195419	-0.213867	0.830651	0.980075	278.353	0.108463	0.197949	0.547933	0.583738	0.859747
chr1.162373332.162374680	chr1:162373332-162374680	206.635	0.248864	0.216692	1.14847	0.250774	0.797825	206.635	0.391436	0.219556	1.78285	0.0746106	0.456768
chr1.162380791.162383221	chr1:162380791-162383221	243.132	0.208457	0.205222	1.01576	0.309743	0.839232	243.132	0.0111939	0.210351	0.0532152	0.95756	0.990941
chr1.162404680.162405820	chr1:162404680-162405820	61.2831	-0.212855	0.369514	-0.576041	0.564587	0.93114	61.2831	-0.455126	0.382709	-1.18922	0.234352	NA
chr1.162497281.162499037	chr1:162497281-162499037	256.66	0.154665	0.209311	0.738925	0.459952	0.902784	256.66	-0.237698	0.215464	-1.10319	0.269945	0.675901
chr1.162538619.162539509	chr1:162538619-162539509	333.811	-0.0116638	0.185898	-0.0627429	0.949971	0.994883	333.811	-0.000849441	0.18866	-0.00450251	0.996408	0.998981
chr1.162541386.162542424	chr1:162541386-162542424	311.478	-0.13515	0.192588	-0.701756	0.482831	0.90888	311.478	-0.143341	0.19573	-0.73234	0.463961	0.802384
chr1.162547980.162548630	chr1:162547980-162548630	41.5067	-0.42802	0.420382	-1.01817	0.308597	0.838401	41.5067	-0.0665606	0.423284	-0.157248	0.875049	NA
chr1.162560525.162562897	chr1:162560525-162562897	1108.98	-0.143666	0.151361	-0.949159	0.34254	0.857012	1108.98	0.230234	0.151649	1.51821	0.128963	0.538211
chr1.162604960.162605988	chr1:162604960-162605988	219.614	0.168249	0.210953	0.79757	0.42512	0.891743	219.614	-0.507619	0.220969	-2.29724	0.0216048	0.305404
chr1.162613330.162614190	chr1:162613330-162614190	78.2247	-0.330232	0.347493	-0.950326	0.341947	0.8567	78.2247	0.722006	0.339602	2.12603	0.0335004	NA
chr1.1626342.1628468	chr1:1626342-1628468	180.65	-0.747966	0.245334	-3.04877	0.00229784	0.122389	180.65	0.82999	0.235323	3.52703	0.000420256	0.0619749
chr1.162678124.162679108	chr1:162678124-162679108	129.371	0.139274	0.256421	0.543145	0.58703	0.936387	129.371	-0.436954	0.268958	-1.62462	0.104244	0.504366
chr1.162689883.162691775	chr1:162689883-162691775	424.663	0.366329	0.176183	2.07926	0.0375938	0.448038	424.663	-0.207321	0.181559	-1.14189	0.253498	0.663569
chr1.162696073.162697381	chr1:162696073-162697381	216.066	-0.173211	0.214436	-0.807752	0.419233	0.889506	216.066	0.0905053	0.216525	0.41799	0.675955	0.900092
chr1.162790221.162791259	chr1:162790221-162791259	611.072	0.0190713	0.168146	0.113421	0.909697	0.990004	611.072	0.363257	0.16868	2.15353	0.0312771	0.343396
chr1.162800060.162800680	chr1:162800060-162800680	56.7017	-0.225053	0.374191	-0.60144	0.547547	0.926751	56.7017	0.274502	0.374714	0.732564	0.463824	NA
chr1.162822240.162823520	chr1:162822240-162823520	107.581	-0.295801	0.280466	-1.05468	0.291572	0.826633	107.581	0.284698	0.279606	1.01821	0.308576	0.705533
chr1.162846488.162847358	chr1:162846488-162847358	80.519	0.283714	0.308583	0.919409	0.357881	0.864001	80.519	-0.312696	0.325047	-0.962002	0.336049	NA
chr1.162854136.162855418	chr1:162854136-162855418	55.9849	-0.189945	0.371634	-0.511108	0.609276	0.942053	55.9849	0.429304	0.369572	1.16162	0.245388	NA
chr1.162855418.162856642	chr1:162855418-162856642	326.701	0.122886	0.189228	0.649405	0.516077	0.917866	326.701	-0.471686	0.196155	-2.40466	0.0161874	0.278458
chr1.162857480.162858800	chr1:162857480-162858800	58.8416	-0.103502	0.347533	-0.297819	0.765841	0.971342	58.8416	-0.713956	0.369825	-1.93052	0.0535421	NA
chr1.162873513.162874365	chr1:162873513-162874365	78.0342	0.222559	0.332306	0.669742	0.503022	0.915511	78.0342	-0.216999	0.345513	-0.62805	0.529971	NA
chr1.162905180.162906400	chr1:162905180-162906400	175.477	-0.0574072	0.242925	-0.236316	0.813187	0.977159	175.477	-0.359112	0.250272	-1.43489	0.151319	0.565478
chr1.162908223.162909695	chr1:162908223-162909695	234.366	0.221224	0.208942	1.05878	0.289699	0.824757	234.366	-0.54931	0.219011	-2.50814	0.0121368	0.248673
chr1.162987470.162988788	chr1:162987470-162988788	179.155	-0.121852	0.226248	-0.538575	0.59018	0.93695	179.155	-0.227309	0.231812	-0.980574	0.326803	0.720205
chr1.163035437.163036345	chr1:163035437-163036345	297.28	-0.106601	0.191413	-0.556917	0.577584	0.933474	297.28	-0.380154	0.196731	-1.93235	0.0533163	0.41031
chr1.163071871.163072281	chr1:163071871-163072281	77.5203	-0.141886	0.320979	-0.442041	0.65846	0.951231	77.5203	-0.0349563	0.326814	-0.106961	0.91482	NA
chr1.163090330.163091140	chr1:163090330-163091140	52.8287	-0.178521	0.394815	-0.452163	0.651151	0.949981	52.8287	0.389315	0.393351	0.98974	0.322301	NA
chr1.163167515.163168687	chr1:163167515-163168687	152.233	0.0792551	0.260271	0.30451	0.760739	0.970624	152.233	-0.690712	0.273392	-2.52645	0.0115221	0.2445
chr1.163227008.163227566	chr1:163227008-163227566	54.0374	-0.232372	0.365079	-0.636498	0.524452	0.91975	54.0374	-0.62879	0.383237	-1.64073	0.100852	NA
chr1.163321138.163322904	chr1:163321138-163322904	483.518	0.215444	0.176361	1.22161	0.221854	0.779021	483.518	0.102119	0.178883	0.570873	0.568086	0.852495
chr1.16351489.16353193	chr1:16351489-16353193	349.97	-0.243558	0.184801	-1.31795	0.187522	0.7509	349.97	0.138041	0.185471	0.744272	0.456712	0.79844
chr1.16366735.16368549	chr1:16366735-16368549	345.924	-0.171956	0.182942	-0.939943	0.347247	0.859138	345.924	-0.296426	0.186644	-1.58819	0.112244	0.516215
chr1.16386069.16386903	chr1:16386069-16386903	87.6228	-0.119142	0.299817	-0.397382	0.691086	0.958249	87.6228	0.0915241	0.304092	0.300975	0.763434	0.932432
chr1.163875240.163876650	chr1:163875240-163876650	68.5505	-0.22902	0.338623	-0.676326	0.498834	0.914127	68.5505	-0.154638	0.345399	-0.447707	0.654364	NA
chr1.16396214.16397184	chr1:16396214-16397184	143.521	-0.10203	0.249018	-0.409729	0.682005	0.955367	143.521	0.290537	0.250168	1.16136	0.245494	0.657763
chr1.16440105.16441677	chr1:16440105-16441677	191.939	-0.0746778	0.220634	-0.338469	0.73501	0.966043	191.939	-0.115464	0.225475	-0.512091	0.608587	0.870522
chr1.164558410.164559848	chr1:164558410-164559848	609.762	-0.334228	0.165714	-2.01689	0.0437071	0.47218	609.762	0.460621	0.164576	2.79883	0.0051288	0.187109
chr1.164612019.164612663	chr1:164612019-164612663	209.525	-0.272011	0.214462	-1.26834	0.204675	0.76495	209.525	-0.12279	0.217484	-0.564594	0.57235	0.855153
chr1.164612663.164613355	chr1:164612663-164613355	64.5219	0.106573	0.34888	0.305473	0.760006	0.970515	64.5219	0.21753	0.354926	0.612887	0.539951	NA
chr1.164637238.164638500	chr1:164637238-164638500	133.477	0.188391	0.253548	0.743018	0.457471	0.901926	133.477	0.0849041	0.259742	0.326879	0.743759	0.925098
chr1.164696080.164696700	chr1:164696080-164696700	50.3027	0.509603	0.39512	1.28974	0.197141	0.758099	50.3027	-0.0281799	0.413287	-0.0681847	0.945639	NA
chr1.164706796.164708694	chr1:164706796-164708694	193.322	-0.169568	0.235581	-0.719784	0.471658	0.906219	193.322	-0.125088	0.239407	-0.522492	0.601328	0.867274
chr1.164717100.164717400	chr1:164717100-164717400	28.2108	0.767877	0.511069	1.50249	0.13297	0.68718	28.2108	0.00917828	0.541111	0.0169619	0.986467	NA
chr1.164732990.164733590	chr1:164732990-164733590	46.2278	0.774275	0.396789	1.95135	0.051015	0.500052	46.2278	-0.102274	0.423146	-0.241699	0.809013	NA
chr1.164765280.164766430	chr1:164765280-164766430	84.3845	-0.114517	0.309591	-0.369898	0.711459	0.96271	84.3845	-0.299309	0.319448	-0.936957	0.348781	0.734209
chr1.164767340.164767860	chr1:164767340-164767860	49.2218	0.351702	0.386103	0.9109	0.362348	0.86508	49.2218	-0.0165507	0.402141	-0.0411564	0.967171	NA
chr1.164771425.164773229	chr1:164771425-164773229	347.708	-0.137489	0.18388	-0.747714	0.454633	0.90149	347.708	-0.0361879	0.186143	-0.19441	0.845855	0.959788
chr1.164780655.164781665	chr1:164780655-164781665	120.194	0.281641	0.267054	1.05462	0.291598	0.826633	120.194	0.20204	0.273475	0.738788	0.460036	0.800179
chr1.164786843.164788095	chr1:164786843-164788095	88.7016	0.141885	0.309689	0.458152	0.646843	0.948907	88.7016	0.505828	0.311668	1.62297	0.104596	0.504816
chr1.164794294.164794934	chr1:164794294-164794934	101.932	-0.184215	0.281352	-0.654749	0.512629	0.917198	101.932	-0.0238008	0.285762	-0.0832889	0.933622	0.984419
chr1.16498357.16500115	chr1:16498357-16500115	242.557	-0.372476	0.205944	-1.80863	0.0705093	0.561109	242.557	0.0763302	0.206512	0.369616	0.711669	0.915203
chr1.165065140.165065790	chr1:165065140-165065790	44.4001	-0.09351	0.403252	-0.23189	0.816624	0.977873	44.4001	0.0714295	0.40975	0.174324	0.861611	NA
chr1.165116156.165117596	chr1:165116156-165117596	729.211	0.0261381	0.158257	0.165162	0.868816	0.985004	729.211	0.261363	0.159082	1.64294	0.100395	0.497888
chr1.165129412.165130712	chr1:165129412-165130712	54.7008	-0.52216	0.377255	-1.3841	0.166327	0.728712	54.7008	0.561707	0.366427	1.53293	0.125293	NA
chr1.165144530.165145770	chr1:165144530-165145770	50.6418	0.227484	0.395788	0.574763	0.565451	0.931216	50.6418	0.833795	0.394288	2.11469	0.0344566	NA
chr1.165162514.165163340	chr1:165162514-165163340	126.251	-0.0420417	0.259031	-0.162304	0.871067	0.985131	126.251	0.247053	0.261345	0.945315	0.344498	0.731875
chr1.165257860.165258518	chr1:165257860-165258518	56.9919	-0.0247225	0.368276	-0.0671305	0.946478	0.994623	56.9919	0.44441	0.36895	1.20453	0.228386	NA
chr1.16534604.16535462	chr1:16534604-16535462	258.027	-0.00884565	0.205571	-0.0430297	0.965678	0.996816	258.027	0.928243	0.202767	4.57788	4.69722e-06	0.00346682
chr1.165364274.165365970	chr1:165364274-165365970	530.579	0.210037	0.164922	1.27356	0.20282	0.762654	530.579	-0.00524936	0.167954	-0.0312547	0.975066	0.995612
chr1.165367401.165367751	chr1:165367401-165367751	43.6492	0.580512	0.415136	1.39837	0.162003	0.724055	43.6492	0.606209	0.423474	1.43151	0.152283	NA
chr1.165375784.165377098	chr1:165375784-165377098	363.492	-0.0845528	0.184832	-0.457458	0.647342	0.9491	363.492	0.148538	0.186351	0.797089	0.425399	0.782552
chr1.165382642.165384058	chr1:165382642-165384058	177.291	0.0111521	0.239562	0.0465518	0.96287	0.996362	177.291	0.190656	0.24224	0.787052	0.431252	0.786236
chr1.165392675.165393763	chr1:165392675-165393763	206.025	-0.0738194	0.217459	-0.339463	0.734261	0.965808	206.025	0.344321	0.218243	1.5777	0.114635	0.518762
chr1.16545721.16546079	chr1:16545721-16546079	153.019	0.198534	0.254541	0.779966	0.435411	0.894913	153.019	0.79564	0.253828	3.13456	0.00172109	0.114876
chr1.165481876.165482798	chr1:165481876-165482798	261.084	-0.00785203	0.201701	-0.0389291	0.968947	0.997198	261.084	0.05299	0.204808	0.25873	0.795843	0.944205
chr1.165580110.165581960	chr1:165580110-165581960	108.358	0.211453	0.284777	0.742521	0.457772	0.901926	108.358	0.192691	0.290487	0.663336	0.507115	0.822969
chr1.165597515.165598975	chr1:165597515-165598975	524.644	-0.179009	0.176244	-1.01569	0.309777	0.839281	524.644	0.323203	0.176274	1.83353	0.0667235	0.440747
chr1.165601289.165602253	chr1:165601289-165602253	62.1666	-0.374293	0.355756	-1.05211	0.292751	0.827231	62.1666	0.443946	0.350209	1.26766	0.20492	NA
chr1.165630155.165632603	chr1:165630155-165632603	957.873	0.0599589	0.153603	0.39035	0.696278	0.959482	957.873	0.15266	0.154572	0.987629	0.323334	0.717136
chr1.165633630.165633870	chr1:165633630-165633870	29.2695	0.269924	0.528863	0.510386	0.609781	0.942229	29.2695	0.103294	0.543543	0.190038	0.849279	NA
chr1.165644089.165644639	chr1:165644089-165644639	79.477	-0.019202	0.311544	-0.061635	0.950854	0.995079	79.477	0.104111	0.316956	0.32847	0.742556	NA
chr1.165645630.165646414	chr1:165645630-165646414	71.7328	0.508321	0.329638	1.54206	0.12306	0.672009	71.7328	0.338794	0.339629	0.997543	0.318501	NA
chr1.165695513.165696587	chr1:165695513-165696587	113.034	0.28903	0.271535	1.06443	0.287133	0.822775	113.034	-0.164585	0.282853	-0.581875	0.560651	0.84944
chr1.165696828.165699396	chr1:165696828-165699396	692.567	-0.370467	0.15694	-2.36056	0.0182474	0.333872	692.567	0.121233	0.156957	0.772393	0.439882	0.789997
chr1.165768355.165769643	chr1:165768355-165769643	447.052	0.0118519	0.184441	0.0642588	0.948764	0.99485	447.052	0.032712	0.186537	0.175364	0.860794	0.96495
chr1.165773113.165773953	chr1:165773113-165773953	182.935	-0.116835	0.231731	-0.504184	0.614132	0.943215	182.935	0.188084	0.233279	0.806261	0.420093	0.778958
chr1.165826949.165829899	chr1:165826949-165829899	590.045	-0.154128	0.167663	-0.91927	0.357954	0.864001	590.045	0.14578	0.168401	0.865668	0.386672	0.758929
chr1.165841319.165842077	chr1:165841319-165842077	63.8768	0.663865	0.338357	1.96203	0.0497593	0.494379	63.8768	-0.643537	0.371359	-1.73292	0.0831092	NA
chr1.165850777.165851979	chr1:165850777-165851979	187.511	0.51873	0.23589	2.19904	0.0278753	0.398119	187.511	0.120961	0.242896	0.497994	0.618489	0.875557
chr1.165853679.165854597	chr1:165853679-165854597	194.124	-0.0267662	0.222427	-0.120337	0.904216	0.989659	194.124	0.166299	0.224843	0.739623	0.459529	0.799952
chr1.1658549.1659563	chr1:1658549-1659563	312.179	0.118217	0.198271	0.596238	0.551016	0.927744	312.179	0.132488	0.201125	0.658734	0.510067	0.824871
chr1.165881970.165885700	chr1:165881970-165885700	106.076	-0.338253	0.301401	-1.12227	0.261749	0.807646	106.076	0.0645148	0.302234	0.21346	0.830968	0.9553
chr1.165896102.165896968	chr1:165896102-165896968	94.3091	-0.176782	0.295952	-0.597333	0.550285	0.927584	94.3091	0.31281	0.295713	1.05782	0.290139	0.691912
chr1.165898011.165899967	chr1:165898011-165899967	225.133	0.142962	0.217811	0.65636	0.511592	0.917105	225.133	0.157668	0.221271	0.712557	0.47612	0.808573
chr1.165902913.165904591	chr1:165902913-165904591	230.101	-0.102028	0.208346	-0.489705	0.624343	0.945642	230.101	0.122729	0.210363	0.583414	0.559615	0.849048
chr1.165913444.165915234	chr1:165913444-165915234	90.0775	-0.684244	0.31874	-2.14671	0.0318161	0.418909	90.0775	0.118519	0.313998	0.377453	0.705837	0.912571
chr1.165924354.165925614	chr1:165924354-165925614	79.3779	-0.696218	0.345285	-2.01636	0.0437622	0.47218	79.3779	0.388586	0.33631	1.15544	0.24791	NA
chr1.16611921.16614555	chr1:16611921-16614555	1039.8	-0.0722285	0.144591	-0.499535	0.617402	0.944132	1039.8	0.141973	0.14536	0.9767	0.328718	0.721662
chr1.166165459.166167939	chr1:166165459-166167939	279.37	-0.20684	0.200197	-1.03318	0.301518	0.833017	279.37	0.273244	0.200444	1.36319	0.172821	0.587596
chr1.166171874.166172786	chr1:166171874-166172786	88.5993	0.589721	0.296545	1.98864	0.0467411	0.483444	88.5993	0.0767238	0.309909	0.247569	0.804468	0.946379
chr1.166173680.166174380	chr1:166173680-166174380	36.5838	-0.242694	0.446509	-0.543536	0.586761	0.936313	36.5838	-0.40078	0.462174	-0.867163	0.385852	NA
chr1.166184678.166185632	chr1:166184678-166185632	106.349	-0.108224	0.276117	-0.39195	0.695095	0.958923	106.349	-0.00480752	0.280872	-0.0171164	0.986344	0.997572
chr1.16620725.16621855	chr1:16620725-16621855	281.437	-0.0201349	0.1986	-0.101384	0.919245	0.991338	281.437	0.542247	0.19825	2.73517	0.00623475	0.201014
chr1.16622839.16625187	chr1:16622839-16625187	989.23	-0.11922	0.148294	-0.803944	0.421429	0.890746	989.23	-0.036964	0.149445	-0.247342	0.804643	0.94641
chr1.16643654.16645356	chr1:16643654-16645356	541.051	0.0896818	0.163782	0.547567	0.58399	0.93533	541.051	-0.00780636	0.166297	-0.0469422	0.962559	0.992583
chr1.16665959.16666487	chr1:16665959-16666487	803.699	-0.0686357	0.160531	-0.427555	0.668975	0.953521	803.699	0.394542	0.160561	2.45727	0.0139997	0.26325
chr1.16666654.16667234	chr1:16666654-16667234	1898.85	0.00969002	0.140074	0.069178	0.944848	0.994429	1898.85	0.40706	0.140231	2.90278	0.00369863	0.160576
chr1.166836520.166837198	chr1:166836520-166837198	74.5387	-0.00979137	0.318137	-0.0307773	0.975447	0.997793	74.5387	-0.0638575	0.327076	-0.195237	0.845207	NA
chr1.166838647.166841155	chr1:166838647-166841155	701.488	-0.547868	0.158683	-3.45259	0.000555231	0.056682	701.488	0.219947	0.157767	1.39413	0.163278	0.578975
chr1.166875303.166876999	chr1:166875303-166876999	741.977	-0.340082	0.160603	-2.11754	0.0342142	0.431379	741.977	0.0493815	0.160915	0.30688	0.758935	0.930561
chr1.166901888.166902770	chr1:166901888-166902770	71.5583	0.0698092	0.323704	0.215657	0.829255	0.98	71.5583	-0.199282	0.335867	-0.593336	0.552956	NA
chr1.166910292.166910928	chr1:166910292-166910928	111.696	0.242068	0.279185	0.86705	0.385915	0.876898	111.696	0.342394	0.283874	1.20615	0.227761	0.640813
chr1.166915710.166916250	chr1:166915710-166916250	39.1267	0.128099	0.425257	0.301228	0.763241	0.970995	39.1267	-0.233478	0.444399	-0.525379	0.59932	NA
chr1.166952038.166952932	chr1:166952038-166952932	141.102	-0.160156	0.250392	-0.639621	0.522419	0.919234	141.102	-0.413157	0.258605	-1.59764	0.110124	0.513526
chr1.166974927.166977275	chr1:166974927-166977275	146.762	-0.479292	0.252071	-1.90142	0.057247	0.522735	146.762	0.160875	0.250776	0.64151	0.521192	0.830889
chr1.16702930.16703374	chr1:16702930-16703374	72.4587	-1.09884	0.335867	-3.27166	0.00106919	0.080775	72.4587	0.162987	0.322016	0.506144	0.612755	NA
chr1.167043553.167044939	chr1:167043553-167044939	165.376	0.0620609	0.233937	0.265289	0.790787	0.974283	165.376	0.284512	0.236634	1.20233	0.229236	0.642178
chr1.167058814.167059856	chr1:167058814-167059856	76.5774	-0.118712	0.321359	-0.369407	0.711825	0.96271	76.5774	0.223563	0.323723	0.6906	0.489817	NA
chr1.167066221.167067189	chr1:167066221-167067189	106.255	0.189882	0.29742	0.638431	0.523193	0.919234	106.255	0.362661	0.301407	1.20323	0.228888	0.642095
chr1.167094838.167096066	chr1:167094838-167096066	134.534	0.0553918	0.279887	0.197908	0.843117	0.982238	134.534	-0.382967	0.289408	-1.32328	0.185743	0.60041
chr1.16709707.16710055	chr1:16709707-16710055	107.166	0.100272	0.295463	0.339374	0.734328	0.965824	107.166	0.469023	0.297182	1.57824	0.114512	0.518504
chr1.167121093.167122593	chr1:167121093-167122593	86.9318	-0.33842	0.304542	-1.11124	0.266465	0.810431	86.9318	0.110587	0.305957	0.361446	0.717766	0.916843
chr1.167135641.167137083	chr1:167135641-167137083	213.622	0.369279	0.21432	1.72302	0.0848843	0.596337	213.622	0.091287	0.220243	0.414484	0.67852	0.900723
chr1.167145896.167146296	chr1:167145896-167146296	42.485	0.742572	0.413268	1.79683	0.0723628	0.567913	42.485	-0.142826	0.441414	-0.323565	0.746267	NA
chr1.167169488.167170086	chr1:167169488-167170086	76.0904	-0.329481	0.329078	-1.00123	0.316717	0.843976	76.0904	0.369435	0.326252	1.13236	0.257484	NA
chr1.167170650.167172430	chr1:167170650-167172430	74.8918	-0.0664087	0.327522	-0.202761	0.839322	0.982028	74.8918	0.440994	0.32775	1.34552	0.178458	NA
chr1.167173580.167174140	chr1:167173580-167174140	55.7887	-0.20899	0.376548	-0.555016	0.578884	0.933631	55.7887	-0.560442	0.392423	-1.42816	0.153246	NA
chr1.167195707.167196667	chr1:167195707-167196667	99.941	0.459221	0.279247	1.6445	0.100074	0.630514	99.941	-0.702026	0.303281	-2.31477	0.0206254	0.300753
chr1.167219318.167222948	chr1:167219318-167222948	1126.62	-0.280134	0.142486	-1.96605	0.0492928	0.492733	1126.62	-0.1654	0.143391	-1.15349	0.248711	0.660704
chr1.167267606.167268098	chr1:167267606-167268098	120.038	-0.724244	0.272715	-2.65568	0.00791482	0.233428	120.038	0.139069	0.2681	0.518722	0.603955	0.868915
chr1.16740193.16741319	chr1:16740193-16741319	3129.04	0.0140018	0.134054	0.104449	0.916813	0.991338	3129.04	0.402568	0.134149	3.00091	0.00269177	0.138292
chr1.167441996.167442748	chr1:167441996-167442748	96.5991	-0.576409	0.302222	-1.90724	0.05649	0.519602	96.5991	0.378555	0.296446	1.27698	0.201611	0.615839
chr1.167454519.167456377	chr1:167454519-167456377	315.71	-0.341223	0.21488	-1.58797	0.112294	0.653423	315.71	0.403539	0.213548	1.88969	0.0587991	0.423374
chr1.167517119.167518131	chr1:167517119-167518131	139.954	-0.0396297	0.262295	-0.151088	0.879906	0.986577	139.954	0.211797	0.265112	0.798896	0.424351	0.78186
chr1.167533351.167534589	chr1:167533351-167534589	93.3923	-0.096628	0.29879	-0.323397	0.746394	0.967753	93.3923	0.18039	0.301917	0.597481	0.550186	0.844761
chr1.167544390.167545090	chr1:167544390-167545090	56.5989	0.258415	0.365804	0.70643	0.479921	0.908107	56.5989	-0.396028	0.387101	-1.02306	0.306279	NA
chr1.167552546.167554332	chr1:167552546-167554332	640.201	-0.215796	0.163907	-1.31658	0.187981	0.751496	640.201	0.329976	0.163786	2.01468	0.0439381	0.384747
chr1.167563567.167565309	chr1:167563567-167565309	281.852	0.175001	0.200369	0.873393	0.382449	0.87467	281.852	-0.337409	0.207281	-1.62779	0.10357	0.503155
chr1.167565809.167567579	chr1:167565809-167567579	175.264	0.686119	0.232678	2.9488	0.00319012	0.148002	175.264	-0.199172	0.24495	-0.813113	0.416153	0.777242
chr1.167616680.167619050	chr1:167616680-167619050	112.049	-0.245223	0.272813	-0.898867	0.368723	0.868233	112.049	-0.195219	0.278674	-0.700528	0.483598	0.811218
chr1.16764212.16764614	chr1:16764212-16764614	142.679	0.0500372	0.245511	0.203808	0.838503	0.981678	142.679	-0.0742077	0.252271	-0.294158	0.768637	0.934327
chr1.167661233.167662467	chr1:167661233-167662467	246.76	0.387561	0.2146	1.80597	0.0709233	0.562416	246.76	-0.25349	0.222646	-1.13853	0.254898	0.663935
chr1.167662633.167664823	chr1:167662633-167664823	577.144	0.416828	0.160725	2.59343	0.00950246	0.25284	577.144	-0.0186947	0.164423	-0.113699	0.909477	0.977851
chr1.167666006.167666948	chr1:167666006-167666948	79.3294	-0.0795514	0.316337	-0.251477	0.801445	0.975614	79.3294	-0.0422655	0.323323	-0.130722	0.895995	NA
chr1.167683081.167684547	chr1:167683081-167684547	126.689	0.0685965	0.259691	0.264146	0.791667	0.974283	126.689	0.333304	0.262335	1.27053	0.203895	0.617235
chr1.167688318.167689538	chr1:167688318-167689538	98.8622	0.204168	0.286876	0.711696	0.476653	0.907014	98.8622	-0.191892	0.298369	-0.643135	0.520137	0.830794
chr1.16770185.16770987	chr1:16770185-16770987	444.184	0.083469	0.172295	0.484455	0.628063	0.94599	444.184	0.131375	0.174494	0.752889	0.451517	0.795922
chr1.167707710.167708600	chr1:167707710-167708600	42.371	-0.550812	0.424178	-1.29854	0.194102	0.75574	42.371	0.346009	0.415801	0.832151	0.405324	NA
chr1.167715497.167717341	chr1:167715497-167717341	283.458	-0.159391	0.223941	-0.711755	0.476616	0.907014	283.458	-0.0175	0.226074	-0.0774083	0.938299	0.985492
chr1.167720998.167723214	chr1:167720998-167723214	699.418	-0.127147	0.168477	-0.754684	0.450438	0.900596	699.418	0.311953	0.168667	1.84953	0.0643818	0.436171
chr1.16772545.16773183	chr1:16772545-16773183	164.224	0.229976	0.236577	0.9721	0.331001	0.851257	164.224	-0.417654	0.248259	-1.68233	0.0925051	0.487448
chr1.16773331.16774241	chr1:16773331-16774241	125.505	0.123112	0.261183	0.471364	0.637381	0.947683	125.505	0.0650887	0.267484	0.243337	0.807744	0.947378
chr1.167751928.167753690	chr1:167751928-167753690	131.953	-0.332804	0.25519	-1.30414	0.192186	0.754073	131.953	-0.380794	0.261897	-1.45399	0.14595	0.560096
chr1.167789284.167790728	chr1:167789284-167790728	464.276	0.104898	0.171333	0.612243	0.540377	0.924135	464.276	-0.374328	0.176209	-2.12434	0.0336419	0.353496
chr1.167795400.167797080	chr1:167795400-167797080	231.119	0.204476	0.211308	0.967666	0.333211	0.852395	231.119	-0.416375	0.220106	-1.8917	0.058531	0.422725
chr1.167799680.167800100	chr1:167799680-167800100	54.0104	0.0271773	0.36971	0.0735098	0.9414	0.994147	54.0104	-0.359354	0.386814	-0.929009	0.352885	NA
chr1.167803063.167803881	chr1:167803063-167803881	151.673	-0.147362	0.252791	-0.582941	0.559933	0.92978	151.673	0.29535	0.253624	1.16452	0.244214	0.65699
chr1.16780814.16781568	chr1:16780814-16781568	629.167	0.170617	0.158521	1.0763	0.281792	0.819395	629.167	-0.319876	0.162368	-1.97007	0.0488302	0.397781
chr1.167819702.167821250	chr1:167819702-167821250	485.569	0.0928419	0.168793	0.550035	0.582295	0.934756	485.569	0.18921	0.170575	1.10925	0.267322	0.673815
chr1.167934446.167938122	chr1:167934446-167938122	1047.33	-0.245947	0.147893	-1.66301	0.0963099	0.623908	1047.33	-0.1048	0.148738	-0.704595	0.481062	0.810113
chr1.168079649.168080463	chr1:168079649-168080463	59.2334	0.135037	0.349776	0.386067	0.699447	0.959989	59.2334	-0.26598	0.365808	-0.727102	0.467163	NA
chr1.168081322.168082864	chr1:168081322-168082864	156.853	-0.452372	0.276264	-1.63746	0.101533	0.632806	156.853	0.295026	0.274038	1.07659	0.281664	0.68452
chr1.168083860.168085860	chr1:168083860-168085860	77.8621	-0.193581	0.319221	-0.606415	0.544239	0.925272	77.8621	0.333157	0.319111	1.04402	0.296478	NA
chr1.168112593.168113793	chr1:168112593-168113793	297.93	-0.0209641	0.190913	-0.10981	0.91256	0.990275	297.93	-0.248659	0.195904	-1.26929	0.204337	0.617891
chr1.168121189.168122927	chr1:168121189-168122927	90.8219	-0.618941	0.298225	-2.07542	0.0379476	0.44927	90.8219	0.128702	0.294812	0.436556	0.662433	0.893465
chr1.168135244.168138108	chr1:168135244-168138108	503.222	-0.359798	0.182622	-1.97018	0.0488178	0.490946	503.222	0.254333	0.182197	1.39592	0.162739	0.578389
chr1.168145337.168146103	chr1:168145337-168146103	78.3495	0.324996	0.316388	1.0272	0.304324	0.835573	78.3495	0.465729	0.321735	1.44755	0.147742	NA
chr1.168178186.168180502	chr1:168178186-168180502	734.11	-0.27689	0.168646	-1.64184	0.100622	0.631655	734.11	0.164803	0.168814	0.976241	0.328945	0.721817
chr1.168224930.168228196	chr1:168224930-168228196	472.995	-0.0796107	0.176109	-0.452055	0.65123	0.949981	472.995	-0.00699666	0.178064	-0.0392929	0.968657	0.994472
chr1.168234698.168235948	chr1:168234698-168235948	78.3342	-1.31086	0.350775	-3.73704	0.000186202	0.0306517	78.3342	0.361491	0.330074	1.09518	0.273436	NA
chr1.168266576.168267390	chr1:168266576-168267390	127.72	0.116539	0.273825	0.425596	0.670402	0.953695	127.72	-0.00626466	0.280509	-0.0223332	0.982182	0.996839
chr1.168284578.168285226	chr1:168284578-168285226	76.5343	0.249663	0.318449	0.783997	0.433042	0.89435	76.5343	-0.379211	0.33591	-1.1289	0.258938	NA
chr1.168288240.168288952	chr1:168288240-168288952	108.461	0.337348	0.288433	1.16959	0.242166	0.793616	108.461	-0.885501	0.311754	-2.84038	0.00450598	0.174154
chr1.168301160.168302622	chr1:168301160-168302622	409.389	0.00502468	0.173854	0.0289017	0.976943	0.997797	409.389	-0.292529	0.178128	-1.64224	0.10054	0.497888
chr1.168320626.168322024	chr1:168320626-168322024	213.102	-0.133957	0.215632	-0.621228	0.53445	0.921927	213.102	0.282849	0.21641	1.30701	0.191211	0.605385
chr1.168342369.168343081	chr1:168342369-168343081	98.9538	-0.587634	0.289416	-2.03041	0.0423144	0.466708	98.9538	0.221698	0.285443	0.776681	0.437347	0.788733
chr1.168386467.168388157	chr1:168386467-168388157	104.081	0.00671021	0.279387	0.0240176	0.980839	0.998128	104.081	0.262851	0.28254	0.930313	0.352209	0.736283
chr1.168391889.168392807	chr1:168391889-168392807	106.617	0.19328	0.283314	0.68221	0.495106	0.912898	106.617	-0.00986933	0.291865	-0.0338148	0.973025	0.995437
chr1.168408569.168409345	chr1:168408569-168409345	146.924	0.479034	0.243191	1.96978	0.0488633	0.491122	146.924	0.0220719	0.252712	0.0873405	0.930401	0.983995
chr1.168439451.168440473	chr1:168439451-168440473	72.095	-0.322284	0.340407	-0.946762	0.34376	0.857408	72.095	0.179597	0.340241	0.527853	0.597602	NA
chr1.168465970.168466970	chr1:168465970-168466970	64.9918	-0.409131	0.345288	-1.1849	0.236057	0.790341	64.9918	0.0348341	0.346428	0.100552	0.919906	NA
chr1.168469483.168470149	chr1:168469483-168470149	107.447	0.610445	0.282597	2.16013	0.0307626	0.412756	107.447	-0.181462	0.29812	-0.608686	0.542733	0.841121
chr1.168470852.168471498	chr1:168470852-168471498	111.992	-0.0474767	0.277848	-0.170873	0.864324	0.984713	111.992	-0.126299	0.284509	-0.44392	0.657101	0.891124
chr1.168483230.168484340	chr1:168483230-168484340	56.8799	0.148493	0.358572	0.414124	0.678783	0.954864	56.8799	-0.856526	0.389002	-2.20186	0.0276755	NA
chr1.168504061.168504669	chr1:168504061-168504669	98.739	0.0416872	0.32011	0.130228	0.896386	0.988488	98.739	-0.101277	0.327681	-0.309074	0.757265	0.930037
chr1.168506094.168507272	chr1:168506094-168507272	172.891	-0.2892	0.22903	-1.26272	0.206691	0.76699	172.891	-0.407973	0.235267	-1.73408	0.0829035	0.469062
chr1.168574400.168574970	chr1:168574400-168574970	47.1519	-0.40446	0.398595	-1.01471	0.310242	0.839554	47.1519	0.112645	0.398661	0.282558	0.777515	NA
chr1.168603256.168604020	chr1:168603256-168604020	59.0811	0.254453	0.3642	0.698664	0.484762	0.90888	59.0811	0.56151	0.367565	1.52765	0.1266	NA
chr1.1686045.1687217	chr1:1686045-1687217	169.508	0.0337895	0.260539	0.129691	0.896811	0.988569	169.508	-0.183161	0.266726	-0.686701	0.492271	0.815729
chr1.16861839.16862211	chr1:16861839-16862211	147.449	0.145226	0.260447	0.557604	0.577115	0.933415	147.449	0.896988	0.258405	3.47125	0.000518047	0.0667185
chr1.168622904.168623840	chr1:168622904-168623840	131.42	0.339642	0.254498	1.33456	0.182022	0.746235	131.42	-0.0331218	0.264047	-0.125439	0.900176	0.975199
chr1.168628433.168629745	chr1:168628433-168629745	408.573	0.00890916	0.179281	0.0496939	0.960366	0.995986	408.573	0.0120101	0.181853	0.0660429	0.947344	0.987277
chr1.168636175.168637535	chr1:168636175-168637535	213.025	0.255981	0.211513	1.21024	0.226188	0.783419	213.025	-0.18754	0.219172	-0.855677	0.392177	0.762474
chr1.168654178.168655208	chr1:168654178-168655208	97.805	0.246698	0.284778	0.866281	0.386336	0.877048	97.805	-0.0174633	0.294478	-0.0593026	0.952711	0.98919
chr1.168689925.168690831	chr1:168689925-168690831	87.0493	-0.354466	0.301379	-1.17615	0.239536	0.79206	87.0493	-0.318798	0.308583	-1.0331	0.301556	0.700822
chr1.168708690.168711020	chr1:168708690-168711020	576.554	0.394803	0.163007	2.422	0.0154354	0.309749	576.554	-0.581287	0.169325	-3.43298	0.000596994	0.0705733
chr1.168713875.168714445	chr1:168713875-168714445	105.786	1.32515	0.297348	4.45655	8.3289e-06	0.003744	105.786	-0.0474125	0.319722	-0.148293	0.882112	0.970745
chr1.168718883.168720123	chr1:168718883-168720123	315.917	0.201904	0.189014	1.0682	0.285432	0.821391	315.917	0.164479	0.192113	0.856156	0.391912	0.762423
chr1.16872566.16872856	chr1:16872566-16872856	44.0061	0.296845	0.417802	0.710492	0.477399	0.907184	44.0061	0.669937	0.420554	1.59299	0.111163	NA
chr1.16872946.16873916	chr1:16872946-16873916	112.812	-0.442589	0.27955	-1.58322	0.113371	0.655495	112.812	0.731116	0.271579	2.6921	0.00710044	0.210464
chr1.168762735.168763851	chr1:168762735-168763851	93.2447	-0.0827885	0.293287	-0.282278	0.77773	0.972333	93.2447	-0.120473	0.300949	-0.400312	0.688926	0.905034
chr1.168811140.168811470	chr1:168811140-168811470	41.1004	0.168989	0.418913	0.4034	0.686654	0.956768	41.1004	-0.19929	0.437671	-0.455342	0.648863	NA
chr1.1688336.1688796	chr1:1688336-1688796	89.1214	-0.325551	0.311043	-1.04664	0.295265	0.828645	89.1214	-0.273408	0.31731	-0.861642	0.388885	0.760197
chr1.168920366.168920846	chr1:168920366-168920846	61.8719	0.271575	0.343313	0.791043	0.428919	0.893279	61.8719	-0.647302	0.369971	-1.7496	0.0801868	NA
chr1.16895502.16897314	chr1:16895502-16897314	2396.14	0.0832772	0.139968	0.594973	0.551861	0.927822	2396.14	0.385279	0.140172	2.7486	0.00598496	0.199942
chr1.16903774.16906328	chr1:16903774-16906328	442.36	0.0399724	0.178798	0.223562	0.823098	0.979075	442.36	0.274121	0.179943	1.52338	0.127664	0.536146
chr1.169059325.169061391	chr1:169059325-169061391	319.159	-0.0204157	0.185993	-0.109766	0.912595	0.990286	319.159	-0.2908	0.19101	-1.52243	0.127901	0.536353
chr1.169102407.169103095	chr1:169102407-169103095	135.13	0.284094	0.256713	1.10666	0.268442	0.811984	135.13	0.150431	0.263112	0.571739	0.567499	0.852495
chr1.169105212.169110792	chr1:169105212-169110792	1247.62	-0.299904	0.141783	-2.11524	0.0344093	0.43239	1247.62	0.15373	0.141876	1.08355	0.278564	0.681908
chr1.169113248.169114296	chr1:169113248-169114296	260.608	0.071096	0.217002	0.327628	0.743193	0.967018	260.608	0.254646	0.218947	1.16305	0.24481	0.657169
chr1.169119344.169120060	chr1:169119344-169120060	91.5039	-0.283281	0.303539	-0.933262	0.350685	0.860437	91.5039	0.0647987	0.305262	0.212273	0.831894	0.955329
chr1.16913350.16914856	chr1:16913350-16914856	449.132	-0.215304	0.177292	-1.21441	0.224592	0.781993	449.132	0.304016	0.177233	1.71534	0.0862821	0.476157
chr1.169161070.169162250	chr1:169161070-169162250	85.036	0.0586266	0.316995	0.184945	0.853272	0.982962	85.036	-0.0940348	0.32592	-0.288521	0.772948	0.935764
chr1.1692359.1693497	chr1:1692359-1693497	1276.59	-0.213516	0.142823	-1.49497	0.134922	0.6893	1276.59	0.0225795	0.14338	0.15748	0.874867	0.968712
chr1.169249840.169250280	chr1:169249840-169250280	61.1292	0.249379	0.373496	0.667688	0.504333	0.915654	61.1292	-0.630896	0.397416	-1.5875	0.1124	NA
chr1.16925167.16926417	chr1:16925167-16926417	152.588	0.102252	0.242991	0.420807	0.673896	0.9542	152.588	0.0659144	0.248559	0.265186	0.790866	0.942241
chr1.169311905.169312879	chr1:169311905-169312879	202.428	0.397186	0.22171	1.79146	0.0732188	0.569964	202.428	0.0023709	0.228849	0.0103601	0.991734	0.998221
chr1.169321402.169321938	chr1:169321402-169321938	50.449	0.392286	0.376174	1.04283	0.297027	0.830355	50.449	-0.243447	0.398341	-0.611153	0.541098	NA
chr1.169362841.169364089	chr1:169362841-169364089	178.355	0.31425	0.22451	1.39971	0.161599	0.723576	178.355	-0.212814	0.234011	-0.909421	0.363128	0.744748
chr1.169364621.169365517	chr1:169364621-169365517	175.194	0.0657008	0.22724	0.289124	0.772486	0.971998	175.194	-0.238738	0.234688	-1.01726	0.309032	0.706141
chr1.169367218.169368870	chr1:169367218-169368870	466.517	0.136814	0.1736	0.788098	0.430639	0.893654	466.517	-0.127453	0.177	-0.720074	0.471479	0.806695
chr1.16947830.16949574	chr1:16947830-16949574	647.951	-0.112887	0.162286	-0.695605	0.486676	0.909967	647.951	-0.0489833	0.163874	-0.298908	0.765011	0.933126
chr1.169483902.169487632	chr1:169483902-169487632	1013.91	-0.070871	0.153776	-0.460871	0.644891	0.948629	1013.91	0.13797	0.154466	0.893206	0.371747	0.749765
chr1.169511237.169512187	chr1:169511237-169512187	96.1508	0.422855	0.299533	1.41171	0.158034	0.719987	96.1508	-0.587848	0.320171	-1.83605	0.066351	0.440212
chr1.16951440.16952254	chr1:16951440-16952254	128.498	0.0284705	0.261471	0.108886	0.913293	0.990437	128.498	0.176955	0.265351	0.66687	0.504855	0.82195
chr1.169528980.169530080	chr1:169528980-169530080	56.0834	-0.107733	0.360657	-0.298713	0.765159	0.971202	56.0834	-0.104425	0.369935	-0.282281	0.777728	NA
chr1.169538881.169539909	chr1:169538881-169539909	152.934	0.0629402	0.23987	0.262393	0.793019	0.974499	152.934	0.0660372	0.244694	0.269877	0.787255	0.94085
chr1.169545840.169547040	chr1:169545840-169547040	52.7672	-0.205152	0.3816	-0.537609	0.590847	0.937147	52.7672	0.397057	0.379517	1.04622	0.295461	NA
chr1.169586040.169587260	chr1:169586040-169587260	48.5467	-0.368263	0.411351	-0.895252	0.370652	0.869471	48.5467	0.728637	0.400256	1.82042	0.0686944	NA
chr1.169711334.169712488	chr1:169711334-169712488	68.1438	-0.934911	0.346682	-2.69674	0.00700216	0.220762	68.1438	0.198502	0.334855	0.592801	0.553314	NA
chr1.169794046.169795812	chr1:169794046-169795812	382.938	0.0466268	0.188374	0.247523	0.804504	0.9759	382.938	0.145982	0.190288	0.767166	0.442983	0.791676
chr1.16980752.16982112	chr1:16980752-16982112	114.622	0.0672806	0.271652	0.247672	0.804389	0.975895	114.622	0.177033	0.276296	0.640736	0.521694	0.83103
chr1.16984547.16985239	chr1:16984547-16985239	108.998	-0.235535	0.280271	-0.840381	0.400695	0.882858	108.998	0.216617	0.280803	0.771422	0.440457	0.79029
chr1.169892463.169895001	chr1:169892463-169895001	795.295	-0.0325439	0.174714	-0.18627	0.852233	0.982962	795.295	-0.0615171	0.176095	-0.349341	0.726833	0.919822
chr1.169934048.169934906	chr1:169934048-169934906	90.2028	-0.10387	0.292232	-0.355438	0.722262	0.963606	90.2028	-0.529369	0.306429	-1.72754	0.0840703	0.470889
chr1.169999192.169999928	chr1:169999192-169999928	102.937	-0.254027	0.284854	-0.891778	0.372512	0.870668	102.937	-0.456021	0.294297	-1.54953	0.121255	0.529126
chr1.17003565.17004525	chr1:17003565-17004525	248.896	0.108731	0.224566	0.484183	0.628256	0.94599	248.896	-0.106024	0.229356	-0.462267	0.64389	0.886176
chr1.170063102.170063706	chr1:170063102-170063706	93.4836	-0.0824015	0.297487	-0.276992	0.781786	0.972906	93.4836	-0.0481839	0.303667	-0.158674	0.873926	0.968712
chr1.170073972.170075440	chr1:170073972-170075440	804.205	-0.302806	0.16615	-1.82249	0.0683806	0.554516	804.205	0.405049	0.16557	2.44639	0.0144293	0.265894
chr1.17010605.17012569	chr1:17010605-17012569	306.208	-0.144257	0.196898	-0.732649	0.463772	0.904552	306.208	0.341102	0.19714	1.73025	0.0835856	0.469802
chr1.170531222.170533088	chr1:170531222-170533088	465.581	0.0417696	0.170378	0.245158	0.806334	0.976375	465.581	0.143313	0.172171	0.832387	0.40519	0.77033
chr1.17053810.17054668	chr1:17053810-17054668	318.666	-0.270947	0.187638	-1.44399	0.148743	0.708798	318.666	-0.0492005	0.189307	-0.259899	0.794942	0.943811
chr1.17054668.17055750	chr1:17054668-17055750	61.0005	0.141413	0.357257	0.395829	0.692231	0.95853	61.0005	0.119952	0.366137	0.327615	0.743203	NA
chr1.170562522.170563530	chr1:170562522-170563530	119.057	0.239371	0.266129	0.899455	0.36841	0.868156	119.057	0.2307	0.271487	0.849765	0.395456	0.764364
chr1.170623130.170623686	chr1:170623130-170623686	135.612	0.345125	0.247523	1.39431	0.163223	0.726315	135.612	-0.39246	0.261382	-1.50148	0.13323	0.542995
chr1.170707619.170709113	chr1:170707619-170709113	251.707	0.140727	0.200563	0.701663	0.482889	0.90888	251.707	-0.388218	0.208291	-1.86383	0.0623461	0.431725
chr1.170929532.170930218	chr1:170929532-170930218	64.6642	-0.40386	0.34224	-1.18005	0.237981	0.791222	64.6642	0.00400116	0.344113	0.0116275	0.990723	NA
chr1.17096827.17099119	chr1:17096827-17099119	111.456	-0.482243	0.279799	-1.72353	0.0847924	0.596337	111.456	0.274478	0.276932	0.991138	0.321618	0.715725
chr1.17119147.17119859	chr1:17119147-17119859	89.6576	-0.516389	0.309505	-1.66843	0.0952298	0.621364	89.6576	0.220844	0.306585	0.720336	0.471318	0.806688
chr1.171217315.171221279	chr1:171217315-171221279	251.841	-0.0450105	0.212617	-0.211697	0.832343	0.980379	251.841	-0.578606	0.220293	-2.62653	0.00862613	0.227677
chr1.171225620.171227580	chr1:171225620-171227580	58.7201	-0.635625	0.373777	-1.70054	0.0890287	0.606968	58.7201	0.0725536	0.369858	0.196166	0.84448	NA
chr1.171251061.171252163	chr1:171251061-171252163	105.831	-0.0375739	0.277814	-0.135248	0.892415	0.988091	105.831	-0.0719787	0.284506	-0.252995	0.800272	0.945588
chr1.171254570.171256210	chr1:171254570-171256210	81.075	-0.0194634	0.317193	-0.0613614	0.951071	0.995111	81.075	-0.178811	0.326692	-0.547337	0.584147	0.86002
chr1.171257023.171257805	chr1:171257023-171257805	159.828	0.0217219	0.240431	0.0903455	0.928013	0.992406	159.828	0.0768568	0.244756	0.314014	0.753511	0.929064
chr1.17128242.17128996	chr1:17128242-17128996	155.581	0.44419	0.24492	1.81361	0.0697373	0.558523	155.581	-0.409854	0.258601	-1.58489	0.112991	0.516735
chr1.171313597.171314621	chr1:171313597-171314621	236.16	0.0305896	0.21669	0.141168	0.887738	0.987486	236.16	0.407229	0.217539	1.87198	0.061209	0.429459
chr1.171403084.171404084	chr1:171403084-171404084	133.076	-0.359282	0.254516	-1.41163	0.158058	0.719987	133.076	-0.198936	0.25822	-0.770414	0.441054	0.790511
chr1.171434025.171435545	chr1:171434025-171435545	165.347	-0.156319	0.275139	-0.568145	0.569936	0.932345	165.347	-0.361894	0.281188	-1.28702	0.198088	0.612605
chr1.171438125.171439237	chr1:171438125-171439237	193.31	-0.103858	0.229555	-0.452431	0.650959	0.949903	193.31	-0.0166546	0.232901	-0.0715093	0.942992	0.986
chr1.171441200.171441698	chr1:171441200-171441698	66.9851	-0.0257205	0.330418	-0.0778422	0.937954	0.993515	66.9851	-0.372364	0.345283	-1.07843	0.280841	NA
chr1.171467986.171469128	chr1:171467986-171469128	91.5711	-0.0709024	0.296653	-0.239008	0.811099	0.976559	91.5711	-0.246577	0.306031	-0.805727	0.4204	0.779296
chr1.171484657.171487037	chr1:171484657-171487037	570.463	-0.114114	0.166752	-0.684333	0.493765	0.912293	570.463	0.0309775	0.167999	0.184391	0.853707	0.962546
chr1.17162579.17163481	chr1:17162579-17163481	95.1413	0.258038	0.291512	0.885171	0.376065	0.872781	95.1413	0.504587	0.295178	1.70943	0.0873707	0.479113
chr1.171644699.171645711	chr1:171644699-171645711	92.6841	-0.173196	0.302189	-0.57314	0.56655	0.931334	92.6841	0.819123	0.295897	2.76827	0.00563543	0.195024
chr1.17167716.17169026	chr1:17167716-17169026	214.601	0.595176	0.222152	2.67914	0.0073811	0.226055	214.601	-0.220128	0.232252	-0.947799	0.343232	0.730874
chr1.171740793.171743967	chr1:171740793-171743967	546.383	0.0645244	0.166083	0.388507	0.697641	0.959482	546.383	0.0399312	0.168161	0.237458	0.812301	0.949414
chr1.171780635.171782397	chr1:171780635-171782397	1101.17	-0.181083	0.150075	-1.20662	0.22758	0.78487	1101.17	0.367412	0.149961	2.45004	0.0142839	0.264704
chr1.171788220.171789330	chr1:171788220-171789330	71.7997	-0.0574444	0.330076	-0.174034	0.861839	0.984408	71.7997	0.269074	0.332632	0.808926	0.418558	NA
chr1.171793781.171794787	chr1:171793781-171794787	202.238	0.556144	0.218335	2.54721	0.0108589	0.267297	202.238	0.143397	0.225411	0.636159	0.524673	0.832501
chr1.171817325.171818505	chr1:171817325-171818505	277.264	-0.463492	0.199219	-2.32655	0.0199893	0.346488	277.264	-0.342803	0.202165	-1.69566	0.08995	0.4835
chr1.171840846.171842656	chr1:171840846-171842656	320.209	-0.303722	0.190282	-1.59617	0.110451	0.650455	320.209	0.208856	0.190291	1.09756	0.272397	0.677937
chr1.17186147.17187097	chr1:17186147-17187097	77.7358	0.203364	0.314868	0.645872	0.518362	0.91861	77.7358	0.274367	0.3212	0.854196	0.392996	NA
chr1.17189647.17190871	chr1:17189647-17190871	173.58	0.0452615	0.229406	0.197299	0.843594	0.982238	173.58	0.150519	0.233036	0.645903	0.518342	0.829614
chr1.171898830.171899554	chr1:171898830-171899554	59.0155	0.365548	0.351649	1.03953	0.298561	0.831633	59.0155	-0.184062	0.370205	-0.497189	0.619056	NA
chr1.172040135.172041381	chr1:172040135-172041381	187.127	-0.0184492	0.227989	-0.0809213	0.935505	0.993212	187.127	-0.181959	0.233662	-0.778729	0.43614	0.788404
chr1.17207693.17208565	chr1:17207693-17208565	110.134	0.169663	0.279301	0.607454	0.54355	0.925252	110.134	0.223253	0.284925	0.783549	0.433305	0.787516
chr1.172089947.172090549	chr1:172089947-172090549	38.7868	-0.651475	0.466768	-1.39571	0.1628	0.725413	38.7868	0.7115	0.447489	1.58998	0.111839	NA
chr1.17212421.17213269	chr1:17212421-17213269	70.1637	0.554221	0.331227	1.67324	0.0942806	0.6191	70.1637	0.542747	0.33881	1.60192	0.109173	NA
chr1.17214725.17216221	chr1:17214725-17216221	154.02	0.133697	0.241094	0.554544	0.579207	0.933711	154.02	-0.0105987	0.247603	-0.0428053	0.965857	0.993336
chr1.172154391.172155305	chr1:172154391-172155305	75.0894	-0.00170657	0.317135	-0.0053812	0.995706	0.999794	75.0894	-0.515373	0.333662	-1.5446	0.122444	NA
chr1.172181340.172182120	chr1:172181340-172182120	52.9002	-0.702283	0.382425	-1.83639	0.0662997	0.549735	52.9002	-0.833541	0.396991	-2.09965	0.03576	NA
chr1.172254610.172255830	chr1:172254610-172255830	149.982	0.232448	0.242002	0.960523	0.336792	0.853696	149.982	0.0728748	0.2484	0.293376	0.769234	0.934468
chr1.17226023.17227129	chr1:17226023-17227129	102.77	0.291686	0.277904	1.04959	0.293906	0.828014	102.77	-0.162122	0.290141	-0.558772	0.576317	0.85631
chr1.172286606.172287516	chr1:172286606-172287516	102.313	0.00370269	0.292141	0.0126743	0.989888	0.999218	102.313	-0.203986	0.301204	-0.677237	0.498255	0.818707
chr1.172322205.172323169	chr1:172322205-172323169	309.928	0.279722	0.189199	1.47846	0.139286	0.697315	309.928	-0.334975	0.196491	-1.70479	0.0882343	0.48039
chr1.17232505.17234579	chr1:17232505-17234579	419.592	0.318162	0.174991	1.81816	0.0690395	0.55634	419.592	-0.0600527	0.179398	-0.334745	0.737818	0.923167
chr1.172325262.172326272	chr1:172325262-172326272	102.35	0.625427	0.282238	2.21596	0.0266944	0.392349	102.35	-0.354323	0.301419	-1.17551	0.239789	0.652403
chr1.172343171.172344313	chr1:172343171-172344313	113.183	0.301688	0.301585	1.00034	0.317145	0.844304	113.183	-0.538146	0.317747	-1.69363	0.0903353	0.483809
chr1.172351446.172353124	chr1:172351446-172353124	265.225	0.467978	0.197538	2.36906	0.0178336	0.330549	265.225	-0.472582	0.208275	-2.26903	0.0232664	0.313174
chr1.172356576.172357018	chr1:172356576-172357018	73.3961	0.041586	0.331705	0.12537	0.90023	0.989008	73.3961	-0.615576	0.350745	-1.75505	0.07925	NA
chr1.172358229.172359179	chr1:172358229-172359179	238.075	0.262791	0.204624	1.28427	0.199049	0.759738	238.075	-0.538122	0.215262	-2.49985	0.0124246	0.249721
chr1.172360520.172361010	chr1:172360520-172361010	39.5984	0.797562	0.421799	1.89086	0.0586433	0.527223	39.5984	-0.199988	0.45433	-0.440183	0.659805	NA
chr1.17236594.17237896	chr1:17236594-17237896	195.724	0.595038	0.231051	2.57535	0.0100138	0.257499	195.724	0.292703	0.237113	1.23444	0.217038	0.630584
chr1.17238920.17240724	chr1:17238920-17240724	68.6014	-0.681373	0.338349	-2.01382	0.0440289	0.473763	68.6014	0.145763	0.332557	0.438311	0.661161	NA
chr1.1723918.1724942	chr1:1723918-1724942	478.585	0.097411	0.17203	0.566244	0.571228	0.932371	478.585	0.21997	0.173732	1.26615	0.205461	0.619189
chr1.172398978.172400058	chr1:172398978-172400058	72.8169	-0.210163	0.330361	-0.636163	0.52467	0.91991	72.8169	-0.202812	0.338172	-0.59973	0.548686	NA
chr1.172413997.172415855	chr1:172413997-172415855	144.861	0.0378962	0.246544	0.15371	0.877839	0.986443	144.861	-0.463338	0.257227	-1.80128	0.0716591	0.451895
chr1.172416520.172418090	chr1:172416520-172418090	60.6892	-0.0551284	0.349164	-0.157887	0.874546	0.985767	60.6892	-0.44554	0.365131	-1.22022	0.222383	NA
chr1.172443403.172444611	chr1:172443403-172444611	251.352	0.181477	0.202383	0.896697	0.36988	0.868939	251.352	0.268895	0.205271	1.30995	0.190211	0.604186
chr1.172448159.172451105	chr1:172448159-172451105	269.026	-0.238136	0.2224	-1.07075	0.28428	0.820865	269.026	0.208448	0.222764	0.935734	0.34941	0.734876
chr1.172466873.172467641	chr1:172466873-172467641	61.7213	0.065085	0.36281	0.179391	0.85763	0.983721	61.7213	0.0621574	0.37122	0.167441	0.867023	NA
chr1.172475832.172476654	chr1:172475832-172476654	132.286	0.0683955	0.251479	0.271973	0.785643	0.973228	132.286	-0.232945	0.260577	-0.893956	0.371346	0.749349
chr1.172497110.172497960	chr1:172497110-172497960	53.2455	-0.825999	0.389943	-2.11826	0.0341532	0.431022	53.2455	0.303848	0.377644	0.804587	0.421058	NA
chr1.172499620.172500120	chr1:172499620-172500120	64.6179	0.714983	0.347052	2.06016	0.0393833	0.454709	64.6179	0.702916	0.354886	1.98068	0.047627	NA
chr1.17250593.17252597	chr1:17250593-17252597	253.016	0.193651	0.211437	0.915884	0.359728	0.864692	253.016	0.249812	0.214578	1.1642	0.244342	0.657109
chr1.172531705.172534351	chr1:172531705-172534351	1412.08	-0.187734	0.141679	-1.32506	0.185151	0.749042	1412.08	0.189804	0.141907	1.33753	0.18105	0.59608
chr1.172585270.172586190	chr1:172585270-172586190	65.7685	0.509546	0.349812	1.45663	0.145219	0.705405	65.7685	-0.326511	0.371494	-0.878913	0.379448	NA
chr1.172588334.172589576	chr1:172588334-172589576	136.303	0.261846	0.254342	1.0295	0.303243	0.835081	136.303	-0.119643	0.263547	-0.453973	0.649848	0.887865
chr1.172637455.172638225	chr1:172637455-172638225	133.776	-0.227715	0.257206	-0.885342	0.375972	0.872781	133.776	-0.2997	0.263521	-1.13729	0.255416	0.664437
chr1.172638225.172639677	chr1:172638225-172639677	502.556	0.215421	0.166628	1.29282	0.196072	0.757189	502.556	-0.102043	0.170144	-0.599746	0.548675	0.843892
chr1.172653120.172653640	chr1:172653120-172653640	54.0609	0.0146684	0.365541	0.0401278	0.967991	0.99704	54.0609	-0.0418481	0.376472	-0.111159	0.911491	NA
chr1.172654460.172655158	chr1:172654460-172655158	87.738	0.2552	0.298893	0.853817	0.393206	0.879694	87.738	-0.0490485	0.309653	-0.158398	0.874143	0.968712
chr1.172662416.172663224	chr1:172662416-172663224	93.1495	0.07042	0.2927	0.240587	0.809875	0.976422	93.1495	-0.200064	0.303089	-0.660083	0.509201	0.824026
chr1.172671580.172672650	chr1:172671580-172672650	44.5423	0.0601255	0.39994	0.150336	0.880499	0.986577	44.5423	-0.0929159	0.413214	-0.224862	0.822087	NA
chr1.172698990.172699680	chr1:172698990-172699680	51.7651	-0.0522028	0.376234	-0.138751	0.889647	0.987697	51.7651	-0.0499844	0.385216	-0.129757	0.896759	NA
chr1.172718679.172720231	chr1:172718679-172720231	124.138	0.0156793	0.262996	0.0596181	0.95246	0.995131	124.138	-0.389594	0.273538	-1.42428	0.154366	0.569218
chr1.172744960.172747438	chr1:172744960-172747438	403.582	0.290465	0.177206	1.63914	0.101184	0.632572	403.582	-0.1364	0.181961	-0.749614	0.453488	0.79704
chr1.172761351.172762451	chr1:172761351-172762451	69.2022	0.353029	0.333164	1.05963	0.289315	0.824386	69.2022	-0.763126	0.3618	-2.10925	0.0349232	NA
chr1.17276425.17277273	chr1:17276425-17277273	88.0643	0.049949	0.296786	0.1683	0.866348	0.984759	88.0643	-0.273171	0.308963	-0.884155	0.376613	0.752382
chr1.172837546.172839080	chr1:172837546-172839080	155.511	0.433131	0.24662	1.75627	0.0790427	0.583903	155.511	-0.29296	0.258849	-1.13178	0.257727	0.666127
chr1.172859010.172859640	chr1:172859010-172859640	66.9963	0.159979	0.348958	0.458448	0.64663	0.948907	66.9963	-0.93779	0.37833	-2.47876	0.0131839	NA
chr1.17286967.17288193	chr1:17286967-17288193	232.61	0.617659	0.211562	2.91951	0.00350578	0.154036	232.61	0.0162267	0.219807	0.0738227	0.941151	0.986
chr1.17289384.17290272	chr1:17289384-17290272	109.947	0.232492	0.272399	0.853497	0.393384	0.87978	109.947	-0.315774	0.285617	-1.10559	0.268906	0.675156
chr1.172902641.172904365	chr1:172902641-172904365	165.768	0.161084	0.236968	0.679774	0.496648	0.913446	165.768	-0.768197	0.25196	-3.04888	0.00229696	0.128058
chr1.172909254.172910136	chr1:172909254-172910136	106.462	0.00610723	0.279347	0.0218625	0.982558	0.998326	106.462	-0.190437	0.288093	-0.661026	0.508596	0.823817
chr1.172917631.172918751	chr1:172917631-172918751	244.788	0.151723	0.208079	0.729163	0.465902	0.905195	244.788	-0.313857	0.21535	-1.45743	0.144998	0.558554
chr1.172933646.172934674	chr1:172933646-172934674	220.339	0.152037	0.211951	0.71732	0.473177	0.906369	220.339	-0.0785115	0.21776	-0.360541	0.718443	0.917001
chr1.172948050.172949156	chr1:172948050-172949156	120.295	0.109225	0.2658	0.41093	0.681124	0.955189	120.295	-0.019553	0.272916	-0.0716448	0.942885	0.986
chr1.172969637.172970627	chr1:172969637-172970627	125.54	0.320846	0.25744	1.24629	0.212657	0.771302	125.54	-0.803063	0.278254	-2.88608	0.00390076	0.165045
chr1.172973172.172974052	chr1:172973172-172974052	183.045	0.181674	0.233539	0.777917	0.436618	0.895114	183.045	-0.275333	0.242181	-1.13689	0.255584	0.664621
chr1.172976039.172977147	chr1:172976039-172977147	156.918	0.245287	0.238482	1.02853	0.303698	0.83537	156.918	-0.651269	0.253426	-2.56986	0.0101739	0.237732
chr1.17297791.17298645	chr1:17297791-17298645	123.327	0.194196	0.258256	0.751953	0.45208	0.900596	123.327	-0.277511	0.269671	-1.02907	0.303445	0.702085
chr1.173002879.173003711	chr1:173002879-173003711	112.621	0.0607667	0.276559	0.219724	0.826086	0.979475	112.621	-0.692666	0.292845	-2.3653	0.0180153	0.286942
chr1.173042658.173043776	chr1:173042658-173043776	73.3635	-0.0748227	0.330412	-0.226453	0.820849	0.978883	73.3635	-0.601026	0.347236	-1.73088	0.0834727	NA
chr1.173048449.173049361	chr1:173048449-173049361	70.6137	0.0927915	0.325738	0.284865	0.775748	0.972096	70.6137	-0.473211	0.343818	-1.37634	0.168716	NA
chr1.173050640.173051250	chr1:173050640-173051250	54.5751	0.193229	0.383382	0.504013	0.614252	0.943215	54.5751	-0.365089	0.402819	-0.906336	0.364758	NA
chr1.173052413.173053385	chr1:173052413-173053385	86.0888	0.150566	0.298153	0.504997	0.613561	0.943152	86.0888	-0.782211	0.321276	-2.4347	0.0149041	0.269191
chr1.173061845.173062935	chr1:173061845-173062935	345.446	0.0487363	0.184373	0.264335	0.791522	0.974283	345.446	-0.0664245	0.187999	-0.353324	0.723846	0.919018
chr1.173095451.173096153	chr1:173095451-173096153	82.5944	-0.00336688	0.307242	-0.0109584	0.991257	0.999492	82.5944	0.157343	0.311971	0.504352	0.614014	0.873659
chr1.173113072.173113738	chr1:173113072-173113738	65.0607	-0.336404	0.337324	-0.997273	0.318632	0.845416	65.0607	-0.94745	0.358962	-2.63942	0.00830489	NA
chr1.173122550.173123790	chr1:173122550-173123790	194.593	0.0620714	0.218781	0.283714	0.776629	0.972143	194.593	-0.273528	0.22625	-1.20896	0.226678	0.639966
chr1.173149734.173150540	chr1:173149734-173150540	106.268	0.262879	0.276362	0.951215	0.341495	0.856533	106.268	-0.14896	0.287988	-0.517246	0.604985	0.869149
chr1.173161641.173162287	chr1:173161641-173162287	125.074	-0.0494278	0.267926	-0.184483	0.853635	0.982969	125.074	-0.3013	0.276353	-1.09027	0.275592	0.679373
chr1.173190012.173191568	chr1:173190012-173191568	267.613	0.448803	0.196341	2.28584	0.0222637	0.362083	267.613	-0.627694	0.208459	-3.01112	0.00260285	0.135543
chr1.173269148.173270426	chr1:173269148-173270426	158.989	0.507297	0.233529	2.17231	0.0298322	0.408573	158.989	-0.439613	0.248461	-1.76934	0.0768365	0.459653
chr1.173393005.173393899	chr1:173393005-173393899	103.899	0.21038	0.282653	0.744304	0.456692	0.901926	103.899	0.0223216	0.291	0.0767066	0.938857	0.985492
chr1.17339965.17340831	chr1:17339965-17340831	82.445	0.426521	0.307355	1.38772	0.165224	0.728484	82.445	0.262774	0.316616	0.829944	0.40657	0.770924
chr1.173405357.173406335	chr1:173405357-173406335	98.6038	0.332805	0.287777	1.15647	0.247489	0.795421	98.6038	-0.209604	0.301285	-0.6957	0.486617	0.812889
chr1.173420175.173420821	chr1:173420175-173420821	60.6027	-0.0155508	0.359347	-0.0432753	0.965482	0.996816	60.6027	0.266289	0.362811	0.73396	0.462973	NA
chr1.173424577.173425409	chr1:173424577-173425409	66.8362	0.793608	0.346058	2.29328	0.0218318	0.358043	66.8362	-0.62319	0.378865	-1.64489	0.099993	NA
chr1.173429476.173430666	chr1:173429476-173430666	167.966	-0.226576	0.235997	-0.960084	0.337013	0.853859	167.966	-0.0303347	0.238827	-0.127015	0.898928	0.975016
chr1.173473310.173474428	chr1:173473310-173474428	98.4285	-0.0214842	0.289302	-0.0742624	0.940802	0.994115	98.4285	-0.0323048	0.29605	-0.10912	0.913108	0.978647
chr1.173475581.173476449	chr1:173475581-173476449	69.9309	0.443249	0.335164	1.32249	0.186007	0.749729	69.9309	-0.0847494	0.351043	-0.241422	0.809228	NA
chr1.173476449.173478099	chr1:173476449-173478099	720	-0.0766903	0.16267	-0.471447	0.637321	0.947683	720	0.254557	0.163293	1.5589	0.11902	0.525244
chr1.17347904.17348930	chr1:17347904-17348930	102.61	0.195003	0.277017	0.703939	0.48147	0.908553	102.61	-0.274773	0.289786	-0.948193	0.343031	0.730874
chr1.173506557.173508215	chr1:173506557-173508215	140.143	-0.271364	0.256764	-1.05686	0.290575	0.825212	140.143	-0.271044	0.262284	-1.0334	0.301416	0.700797
chr1.173526892.173527754	chr1:173526892-173527754	81.6843	-0.0261782	0.306884	-0.085303	0.93202	0.992987	81.6843	-0.168823	0.316506	-0.533394	0.593761	0.864113
chr1.173590593.173590861	chr1:173590593-173590861	46.5208	0.324973	0.390155	0.832935	0.404882	0.884784	46.5208	-0.682721	0.423251	-1.61304	0.106736	NA
chr1.17369303.17370205	chr1:17369303-17370205	171.471	0.093484	0.230896	0.404875	0.685569	0.956351	171.471	0.17129	0.234748	0.729675	0.465589	0.803505
chr1.173714360.173716000	chr1:173714360-173716000	386.762	-0.0120897	0.18154	-0.0665954	0.946904	0.994623	386.762	0.205171	0.182979	1.12128	0.26217	0.669386
chr1.173823287.173825797	chr1:173823287-173825797	686.078	0.104693	0.160964	0.650416	0.515423	0.917704	686.078	-0.138146	0.163464	-0.845117	0.398046	0.765629
chr1.173859413.173865329	chr1:173859413-173865329	562.92	-0.215683	0.341419	-0.631727	0.527565	0.920516	562.92	-0.0467744	0.341946	-0.136789	0.891198	0.97304
chr1.173866015.173869873	chr1:173866015-173869873	1128.1	-0.0881971	0.148008	-0.595894	0.551246	0.927744	1128.1	0.150123	0.148567	1.01048	0.312268	0.708415
chr1.173914050.173915570	chr1:173914050-173915570	51.4845	-0.598068	0.388828	-1.53813	0.124016	0.673499	51.4845	0.406203	0.379196	1.07122	0.28407	NA
chr1.173945881.173948127	chr1:173945881-173948127	123.338	-0.0555546	0.287336	-0.193344	0.84669	0.9829	123.338	-0.565894	0.298961	-1.89287	0.0583748	0.422392
chr1.174020451.174023433	chr1:174020451-174023433	550.842	-0.0963598	0.165512	-0.582192	0.560438	0.930055	550.842	0.0341356	0.166957	0.204457	0.837996	0.956983
chr1.17402816.17403826	chr1:17402816-17403826	90.1733	0.273044	0.305553	0.893607	0.371532	0.870063	90.1733	0.278208	0.311782	0.892318	0.372223	0.750172
chr1.174040012.174041168	chr1:174040012-174041168	161.866	0.0763663	0.241946	0.315634	0.75228	0.968897	161.866	-0.336291	0.251036	-1.33961	0.180371	0.595747
chr1.17404469.17406813	chr1:17404469-17406813	92.7898	-0.69998	0.317635	-2.20372	0.0275439	0.396388	92.7898	0.483167	0.308174	1.56784	0.116918	0.52205
chr1.1740915.1742167	chr1:1740915-1742167	237.313	-0.220482	0.218987	-1.00683	0.314019	0.842057	237.313	-0.442023	0.224404	-1.96977	0.0488652	0.397781
chr1.174114746.174115810	chr1:174114746-174115810	99.6134	0.0955754	0.284532	0.335904	0.736943	0.96642	99.6134	0.34585	0.287777	1.2018	0.229441	0.642482
chr1.174153000.174154268	chr1:174153000-174154268	102.497	0.267272	0.284718	0.938727	0.347871	0.85949	102.497	-0.127434	0.295997	-0.430523	0.666815	0.895679
chr1.174156795.174157769	chr1:174156795-174157769	121.862	0.185899	0.284784	0.652773	0.513903	0.917376	121.862	-0.625766	0.29999	-2.08596	0.0369823	0.362888
chr1.174158620.174160576	chr1:174158620-174160576	866.104	-0.395414	0.153532	-2.57544	0.0100111	0.257499	866.104	0.306637	0.152955	2.00475	0.0449897	0.388537
chr1.17419056.17420606	chr1:17419056-17420606	42.2199	-0.290811	0.42288	-0.687691	0.491648	0.911727	42.2199	0.330453	0.420903	0.785104	0.432393	NA
chr1.174221754.174222786	chr1:174221754-174222786	193.035	0.180712	0.21882	0.825845	0.408892	0.886268	193.035	-0.113795	0.225619	-0.504366	0.614004	0.873659
chr1.17443214.17444084	chr1:17443214-17444084	174.195	0.15708	0.245277	0.640419	0.5219	0.919234	174.195	-0.281716	0.253523	-1.1112	0.266481	0.673275
chr1.1745931.1746667	chr1:1745931-1746667	587.587	-0.268878	0.163062	-1.64893	0.0991624	0.629246	587.587	-0.0405849	0.164162	-0.247225	0.804734	0.94641
chr1.17459867.17461235	chr1:17459867-17461235	312.103	0.164744	0.191129	0.861952	0.388714	0.877961	312.103	0.395213	0.192855	2.04927	0.0404355	0.373738
chr1.174659419.174660889	chr1:174659419-174660889	299.472	-0.0777704	0.1918	-0.405476	0.685128	0.956317	299.472	-0.0449988	0.194733	-0.23108	0.817252	0.950984
chr1.1746667.1747389	chr1:1746667-1747389	222.614	-0.196829	0.210861	-0.933451	0.350587	0.860412	222.614	-0.0846304	0.214245	-0.395017	0.69283	0.90677
chr1.17475677.17476385	chr1:17475677-17476385	116.179	0.00287125	0.264317	0.0108629	0.991333	0.999492	116.179	-0.147692	0.272483	-0.542023	0.587802	0.861697
chr1.174788895.174789757	chr1:174788895-174789757	104.655	0.0695263	0.293739	0.236694	0.812894	0.977157	104.655	-0.494545	0.307245	-1.60961	0.107483	0.50905
chr1.174795762.174796390	chr1:174795762-174796390	81.1304	-0.247644	0.308612	-0.802443	0.422297	0.890912	81.1304	-0.115041	0.314404	-0.365901	0.714439	0.916174
chr1.174799220.174799948	chr1:174799220-174799948	132.395	-0.375807	0.269009	-1.39701	0.162411	0.72459	132.395	0.199912	0.268068	0.745751	0.455818	0.798113
chr1.174814691.174815525	chr1:174814691-174815525	167.871	0.0913009	0.23978	0.38077	0.703374	0.961013	167.871	0.317234	0.242183	1.3099	0.190231	0.604186
chr1.174818587.174819591	chr1:174818587-174819591	163.415	0.447945	0.2481	1.80551	0.0709956	0.562613	163.415	-0.267706	0.259223	-1.03273	0.301732	0.700895
chr1.17491656.17492376	chr1:17491656-17492376	70.4565	0.0364921	0.324755	0.112368	0.910531	0.990059	70.4565	-0.350766	0.340153	-1.0312	0.302447	NA
chr1.17494017.17494907	chr1:17494017-17494907	78.9972	0.0633312	0.317978	0.199169	0.842131	0.982196	78.9972	0.45685	0.31973	1.42886	0.153044	NA
chr1.174976308.174977532	chr1:174976308-174977532	118.167	-0.229057	0.267208	-0.857224	0.391321	0.878844	118.167	-0.232875	0.273305	-0.852069	0.394176	0.763581
chr1.174990366.174990984	chr1:174990366-174990984	134.27	-0.0205496	0.265322	-0.0774513	0.938265	0.993565	134.27	0.0887314	0.269273	0.329522	0.741761	0.924182
chr1.174996350.174997022	chr1:174996350-174997022	63.9304	0.153521	0.350067	0.438548	0.660989	0.951764	63.9304	-0.291649	0.366294	-0.796215	0.425907	NA
chr1.174999999.175001671	chr1:174999999-175001671	408.203	-0.207226	0.179616	-1.15371	0.248617	0.796228	408.203	0.248204	0.179741	1.38089	0.167312	0.582956
chr1.17502006.17502886	chr1:17502006-17502886	53.3263	-0.128512	0.381129	-0.337188	0.735975	0.96618	53.3263	0.750457	0.374982	2.00131	0.0453585	NA
chr1.175022593.175024051	chr1:175022593-175024051	343.376	0.248148	0.19694	1.26002	0.207663	0.767352	343.376	0.0604346	0.200523	0.301385	0.763121	0.932311
chr1.175029567.175030057	chr1:175029567-175030057	128.029	-0.13723	0.266635	-0.514672	0.606782	0.941161	128.029	0.741263	0.262835	2.82026	0.00479843	0.180725
chr1.175125246.175125746	chr1:175125246-175125746	42.9683	-0.629777	0.445671	-1.4131	0.157626	0.7199	42.9683	0.669478	0.428941	1.56077	0.118578	NA
chr1.175145973.175147651	chr1:175145973-175147651	81.3015	-0.364	0.312539	-1.16465	0.244159	0.794152	81.3015	0.282844	0.310414	0.911184	0.362199	0.743877
chr1.175150223.175151453	chr1:175150223-175151453	83.361	-0.145	0.315517	-0.459562	0.645831	0.948884	83.361	0.761089	0.310001	2.45512	0.0140839	0.263725
chr1.175168641.175170421	chr1:175168641-175170421	195.246	-0.103116	0.222657	-0.463115	0.643282	0.948255	195.246	-0.0515587	0.226566	-0.227566	0.819984	0.95145
chr1.175191463.175194063	chr1:175191463-175194063	546.037	-0.142928	0.163696	-0.873127	0.382594	0.87467	546.037	0.24429	0.164182	1.48792	0.136771	0.546997
chr1.175197152.175198428	chr1:175197152-175198428	205.358	-0.0261821	0.215475	-0.121509	0.903288	0.989406	205.358	-0.467207	0.223983	-2.08591	0.0369871	0.362888
chr1.17519906.17520706	chr1:17519906-17520706	59.6493	-0.201979	0.365622	-0.552426	0.580656	0.934232	59.6493	0.739268	0.358297	2.06328	0.0390859	NA
chr1.175220773.175222951	chr1:175220773-175222951	341.74	-0.198068	0.191199	-1.03593	0.300236	0.832069	341.74	0.0819458	0.19243	0.425848	0.670219	0.897255
chr1.175268573.175269407	chr1:175268573-175269407	60.5146	0.196087	0.353132	0.555279	0.578704	0.933631	60.5146	-0.0757412	0.366182	-0.20684	0.836135	NA
chr1.175319145.175320265	chr1:175319145-175320265	55.401	-0.058724	0.371954	-0.15788	0.874552	0.985767	55.401	0.252528	0.37572	0.672117	0.501509	NA
chr1.175338210.175339260	chr1:175338210-175339260	45.7953	-0.539626	0.416532	-1.29552	0.195141	0.756454	45.7953	0.46705	0.406478	1.14902	0.25055	NA
chr1.175373445.175374597	chr1:175373445-175374597	54.234	-0.436213	0.383465	-1.13756	0.255306	0.801893	54.234	0.274677	0.380084	0.722674	0.46988	NA
chr1.17538316.17541166	chr1:17538316-17541166	137.994	-0.0235225	0.264207	-0.0890305	0.929058	0.992516	137.994	0.241326	0.266987	0.903884	0.366057	0.747162
chr1.175470729.175471775	chr1:175470729-175471775	392.045	0.124947	0.179216	0.697189	0.485684	0.909533	392.045	-0.182747	0.1835	-0.995894	0.319301	0.713813
chr1.175497850.175498290	chr1:175497850-175498290	40.0374	0.184078	0.436024	0.422173	0.672899	0.9542	40.0374	0.183749	0.446399	0.411625	0.680614	NA
chr1.17550720.17552446	chr1:17550720-17552446	148.665	-0.00229428	0.246386	-0.00931174	0.99257	0.999598	148.665	0.197406	0.249335	0.79173	0.428518	0.784786
chr1.17553706.17554762	chr1:17553706-17554762	142.599	0.064233	0.249448	0.2575	0.796793	0.974814	142.599	0.478064	0.250532	1.9082	0.0563657	0.417811
chr1.175555148.175555622	chr1:175555148-175555622	45.9683	-0.626466	0.429107	-1.45993	0.14431	0.704337	45.9683	0.0428636	0.425203	0.100807	0.919703	NA
chr1.175597790.175599650	chr1:175597790-175599650	92.2253	-0.280999	0.301414	-0.932268	0.351198	0.860748	92.2253	-0.103494	0.305635	-0.33862	0.734896	0.921932
chr1.17569163.17570331	chr1:17569163-17570331	132.333	-0.103661	0.265269	-0.390778	0.695961	0.959481	132.333	0.246077	0.267111	0.921254	0.356918	0.739841
chr1.175757306.175758094	chr1:175757306-175758094	53.9234	-0.547405	0.383434	-1.42764	0.153396	0.714538	53.9234	0.555999	0.371996	1.49464	0.135009	NA
chr1.175822386.175823392	chr1:175822386-175823392	83.9315	-0.0986064	0.30112	-0.327465	0.743316	0.967018	83.9315	-0.330978	0.312044	-1.06068	0.288838	0.690792
chr1.175839765.175840921	chr1:175839765-175840921	89.1106	0.0842215	0.302807	0.278136	0.780908	0.972849	89.1106	0.229121	0.307516	0.745071	0.456229	0.798244
chr1.17585985.17587449	chr1:17585985-17587449	94.1707	-0.285708	0.294982	-0.968562	0.332764	0.852395	94.1707	0.466944	0.291652	1.60103	0.10937	0.512371
chr1.175887389.175889807	chr1:175887389-175889807	107.095	-0.548496	0.292117	-1.87766	0.0604281	0.532481	107.095	0.837555	0.281113	2.97942	0.0028879	0.142919
chr1.176073285.176074197	chr1:176073285-176074197	67.3225	-0.394464	0.344416	-1.14531	0.25208	0.798827	67.3225	0.571846	0.336731	1.69823	0.0894643	NA
chr1.176205257.176208285	chr1:176205257-176208285	835.282	-0.161349	0.154	-1.04772	0.294767	0.828413	835.282	0.127302	0.154548	0.823709	0.410105	0.773132
chr1.17623918.17626006	chr1:17623918-17626006	192.065	0.311133	0.224357	1.38678	0.16551	0.728484	192.065	0.288761	0.228775	1.26221	0.206875	0.621465
chr1.176241207.176241905	chr1:176241207-176241905	86.4789	-0.144772	0.303617	-0.476823	0.633488	0.947087	86.4789	-0.247091	0.312244	-0.791341	0.428745	0.784878
chr1.17632115.17633255	chr1:17632115-17633255	142.42	0.124222	0.255006	0.487134	0.626163	0.945882	142.42	0.209748	0.259141	0.809396	0.418287	0.778391
chr1.17633426.17634168	chr1:17633426-17634168	126.968	0.194528	0.266059	0.731146	0.46469	0.904988	126.968	0.20852	0.271089	0.769192	0.441779	0.790703
chr1.1763562.1765046	chr1:1763562-1765046	205.609	0.343032	0.214257	1.60103	0.10937	0.648219	205.609	-0.119689	0.222557	-0.53779	0.590722	0.863086
chr1.176515004.176515876	chr1:176515004-176515876	205.896	0.527419	0.228368	2.30951	0.0209154	0.353469	205.896	-0.315501	0.239066	-1.31973	0.186926	0.601206
chr1.176517398.176518074	chr1:176517398-176518074	117.68	0.462638	0.263906	1.75304	0.0795946	0.584638	117.68	0.115229	0.273553	0.421229	0.673588	0.89875
chr1.176559573.176560629	chr1:176559573-176560629	56.7867	-0.0436846	0.374851	-0.116539	0.907226	0.990004	56.7867	0.446746	0.375044	1.19118	0.233581	NA
chr1.176691410.176692810	chr1:176691410-176692810	36.3259	-0.701744	0.476698	-1.47209	0.140996	0.698817	36.3259	0.357547	0.464227	0.770199	0.441182	NA
chr1.176795982.176796428	chr1:176795982-176796428	73.2271	0.439771	0.338518	1.2991	0.193908	0.755664	73.2271	0.19758	0.348711	0.566599	0.570986	NA
chr1.176857446.176858942	chr1:176857446-176858942	186.768	0.527863	0.228624	2.30887	0.0209507	0.353611	186.768	0.0494034	0.236797	0.208632	0.834735	0.955961
chr1.176880806.176881560	chr1:176880806-176881560	60.9332	0.249833	0.373257	0.669333	0.503283	0.915539	60.9332	0.276287	0.38051	0.726095	0.46778	NA
chr1.176897450.176898382	chr1:176897450-176898382	56.6546	0.309298	0.372687	0.829914	0.406587	0.885413	56.6546	0.104013	0.384657	0.270404	0.786849	NA
chr1.176948630.176950230	chr1:176948630-176950230	44.8021	-0.394131	0.412088	-0.956425	0.338858	0.855131	44.8021	0.516933	0.404223	1.27883	0.200956	NA
chr1.176987090.176987610	chr1:176987090-176987610	62.2173	0.251279	0.358462	0.700991	0.483309	0.90888	62.2173	-0.328757	0.376966	-0.872114	0.383146	NA
chr1.177170680.177171870	chr1:177170680-177171870	62.5864	-0.0819445	0.354705	-0.231021	0.817298	0.977919	62.5864	0.603425	0.352434	1.71216	0.0868664	NA
chr1.177181211.177182287	chr1:177181211-177182287	121.252	-0.46545	0.269339	-1.72812	0.0839666	0.594324	121.252	0.17692	0.267768	0.660723	0.50879	0.823848
chr1.177208846.177209918	chr1:177208846-177209918	448.512	0.100126	0.172094	0.58181	0.560695	0.9302	448.512	0.100403	0.174438	0.575579	0.5649	0.851662
chr1.177219493.177220569	chr1:177219493-177220569	150.774	-0.167583	0.246884	-0.67879	0.497271	0.913632	150.774	0.317054	0.247115	1.28302	0.199483	0.613853
chr1.177255026.177257340	chr1:177255026-177257340	448.438	0.164455	0.176796	0.930192	0.352272	0.861171	448.438	-0.214939	0.180937	-1.18792	0.234863	0.647158
chr1.177289327.177290121	chr1:177289327-177290121	64.1123	0.323349	0.346016	0.934491	0.350051	0.860107	64.1123	-0.474209	0.368161	-1.28805	0.197729	NA
chr1.177304783.177305747	chr1:177304783-177305747	74.795	-0.126971	0.335655	-0.378277	0.705225	0.961199	74.795	-0.212894	0.344854	-0.617347	0.537006	NA
chr1.177306951.177307671	chr1:177306951-177307671	52.9237	0.109716	0.376745	0.291221	0.770882	0.971822	52.9237	0.137881	0.385508	0.357659	0.720598	NA
chr1.177506000.177506770	chr1:177506000-177506770	46.7415	0.0582821	0.401572	0.145135	0.884605	0.987126	46.7415	-0.364788	0.420008	-0.868526	0.385107	NA
chr1.177517490.177518102	chr1:177517490-177518102	52.9084	0.166149	0.372664	0.445842	0.655711	0.950675	52.9084	-0.475987	0.394758	-1.20577	0.227907	NA
chr1.17765281.17766453	chr1:17765281-17766453	174.722	0.0819357	0.227785	0.359706	0.719067	0.963339	174.722	0.0260286	0.233003	0.111709	0.911054	0.978134
chr1.17768294.17769388	chr1:17768294-17769388	148.468	0.0030757	0.248656	0.0123693	0.990131	0.999218	148.468	0.455134	0.249205	1.82635	0.0677983	0.443405
chr1.1777524.1780202	chr1:1777524-1780202	401.532	-0.356084	0.17999	-1.97836	0.0478884	0.487715	401.532	0.302236	0.179193	1.68666	0.0916697	0.486274
chr1.177872936.177873882	chr1:177872936-177873882	142.034	-0.201447	0.246907	-0.815884	0.414567	0.887416	142.034	0.0650461	0.249298	0.260917	0.794156	0.943767
chr1.177915298.177916372	chr1:177915298-177916372	174.202	0.0437884	0.233753	0.187328	0.851403	0.982962	174.202	0.0849042	0.237832	0.356993	0.721097	0.918144
chr1.177926616.177927690	chr1:177926616-177927690	210.805	0.222467	0.219345	1.01423	0.310472	0.839695	210.805	0.142735	0.223519	0.63858	0.523096	0.83175
chr1.177945453.177946833	chr1:177945453-177946833	102.311	-0.276457	0.286813	-0.963894	0.335099	0.852953	102.311	0.42265	0.284352	1.48636	0.137184	0.5474
chr1.177947130.177948930	chr1:177947130-177948930	67.7548	0.0532131	0.343068	0.15511	0.876735	0.986095	67.7548	0.669304	0.341018	1.96266	0.0496855	NA
chr1.177975774.177976814	chr1:177975774-177976814	117.444	-0.0542505	0.271591	-0.199751	0.841676	0.982071	117.444	-0.300397	0.280367	-1.07144	0.283969	0.685807
chr1.178004807.178005597	chr1:178004807-178005597	70.6001	-0.0853952	0.322905	-0.264459	0.791426	0.974283	70.6001	-0.457642	0.337743	-1.355	0.175417	NA
chr1.178011135.178012181	chr1:178011135-178012181	128.413	-0.133463	0.258553	-0.516193	0.605719	0.940863	128.413	-0.474493	0.268714	-1.76579	0.0774304	0.460459
chr1.178031535.178032257	chr1:178031535-178032257	86.1688	-0.0436088	0.304625	-0.143156	0.886167	0.987469	86.1688	0.384796	0.30572	1.25865	0.208155	0.622776
chr1.178054683.178056363	chr1:178054683-178056363	168.852	-0.117914	0.231266	-0.509865	0.610146	0.942293	168.852	0.122609	0.233757	0.524515	0.599921	0.866781
chr1.178092783.178095861	chr1:178092783-178095861	724.53	-0.308014	0.155101	-1.9859	0.0470449	0.484291	724.53	0.110462	0.155326	0.711164	0.476983	0.808828
chr1.178126282.178127468	chr1:178126282-178127468	252.058	0.398638	0.203009	1.96365	0.0495704	0.493698	252.058	-0.116473	0.210156	-0.554223	0.579426	0.857814
chr1.178151458.178152342	chr1:178151458-178152342	87.3237	0.038498	0.295245	0.130393	0.896255	0.988488	87.3237	-0.404858	0.309504	-1.30808	0.190845	0.605096
chr1.1781603.1783901	chr1:1781603-1783901	173.061	-0.343331	0.233965	-1.46744	0.142256	0.701309	173.061	0.32094	0.232502	1.38037	0.167472	0.583091
chr1.178168469.178168893	chr1:178168469-178168893	64.2102	0.109611	0.346898	0.315976	0.752021	0.968847	64.2102	0.0545473	0.35578	0.153318	0.878148	NA
chr1.178172717.178173717	chr1:178172717-178173717	127.329	0.584184	0.257652	2.26734	0.0233698	0.37001	127.329	-0.235461	0.272555	-0.863902	0.387642	0.759656
chr1.178192468.178193262	chr1:178192468-178193262	131.406	0.217364	0.263449	0.825068	0.409333	0.886268	131.406	-0.201598	0.273283	-0.737688	0.460704	0.80041
chr1.178219830.178220530	chr1:178219830-178220530	70.5074	0.227829	0.371716	0.612911	0.539935	0.923984	70.5074	-0.241273	0.384949	-0.626766	0.530812	NA
chr1.178238270.178239916	chr1:178238270-178239916	386.417	0.230167	0.186954	1.23114	0.21827	0.77651	386.417	-0.435223	0.193194	-2.25279	0.0242727	0.316535
chr1.178241075.178242119	chr1:178241075-178242119	91.9916	0.124628	0.303311	0.410892	0.681152	0.955189	91.9916	-0.718573	0.323067	-2.22422	0.0261337	0.323477
chr1.178267459.178268659	chr1:178267459-178268659	119.667	0.0372901	0.275936	0.13514	0.892501	0.988091	119.667	-0.0345246	0.281982	-0.122436	0.902554	0.97563
chr1.178299539.178300579	chr1:178299539-178300579	94.6948	0.083586	0.320456	0.260835	0.79422	0.974522	94.6948	0.122932	0.325912	0.377195	0.706029	0.912571
chr1.178310340.178311260	chr1:178310340-178311260	48.6065	0.246835	0.40188	0.614201	0.539082	0.923522	48.6065	0.483979	0.406337	1.19108	0.233623	NA
chr1.178340962.178342112	chr1:178340962-178342112	187.605	-0.174179	0.230423	-0.755912	0.449702	0.900596	187.605	0.183422	0.231606	0.791956	0.428386	0.784738
chr1.178344228.178345498	chr1:178344228-178345498	235.37	0.17656	0.216915	0.81396	0.415668	0.887416	235.37	-0.0600113	0.222134	-0.270158	0.787039	0.940784
chr1.178397457.178397965	chr1:178397457-178397965	67.328	0.0634657	0.342528	0.185286	0.853005	0.982962	67.328	-0.0986551	0.352757	-0.279668	0.779732	NA
chr1.178417671.178418589	chr1:178417671-178418589	170.939	0.512359	0.228279	2.24444	0.0248041	0.380823	170.939	-0.43489	0.242715	-1.79177	0.0731701	0.453684
chr1.178464833.178465697	chr1:178464833-178465697	129.435	0.131822	0.278342	0.473597	0.635787	0.947542	129.435	-0.225002	0.287018	-0.783929	0.433082	0.787401
chr1.178470056.178471242	chr1:178470056-178471242	76.1602	-0.432784	0.328791	-1.31629	0.188077	0.751637	76.1602	0.646753	0.320174	2.02001	0.0433827	NA
chr1.178501352.178502236	chr1:178501352-178502236	92.1792	-0.397889	0.303333	-1.31172	0.189614	0.752753	92.1792	0.263976	0.301282	0.876175	0.380935	0.754809
chr1.178529286.178530936	chr1:178529286-178530936	416.609	0.351933	0.17516	2.0092	0.0445156	0.476809	416.609	0.166367	0.178567	0.931682	0.351501	0.735882
chr1.178531577.178532921	chr1:178531577-178532921	136.473	0.172309	0.256036	0.672987	0.500956	0.914773	136.473	0.421073	0.258613	1.6282	0.103483	0.503091
chr1.178536701.178538177	chr1:178536701-178538177	432.084	0.364552	0.172129	2.1179	0.0341833	0.431102	432.084	0.101522	0.175763	0.577609	0.563528	0.851114
chr1.178538177.178539105	chr1:178538177-178539105	166.288	-0.196808	0.232711	-0.845717	0.397711	0.881812	166.288	-0.307599	0.238731	-1.28847	0.197581	0.6122
chr1.178540300.178541430	chr1:178540300-178541430	65.4237	-0.486667	0.341993	-1.42303	0.154727	0.716247	65.4237	0.111238	0.34021	0.32697	0.743691	NA
chr1.178541762.178543778	chr1:178541762-178543778	467.228	-0.0195583	0.170631	-0.114623	0.908744	0.990004	467.228	0.258759	0.171534	1.5085	0.131427	0.540857
chr1.178608287.178609537	chr1:178608287-178609537	157.047	0.0318352	0.246859	0.128961	0.897389	0.988614	157.047	-0.494842	0.257348	-1.92285	0.0544986	0.414175
chr1.178610333.178611397	chr1:178610333-178611397	189.667	0.0329074	0.220006	0.149575	0.8811	0.986577	189.667	-0.194485	0.22645	-0.858842	0.390427	0.761548
chr1.178632625.178633603	chr1:178632625-178633603	250.235	-0.0949743	0.204666	-0.464046	0.642615	0.948083	250.235	-0.456545	0.211244	-2.16122	0.0306782	0.340574
chr1.178652875.178653795	chr1:178652875-178653795	199.736	0.123931	0.220823	0.561224	0.574645	0.932866	199.736	0.00653986	0.226156	0.0289175	0.97693	0.996153
chr1.178655580.178656310	chr1:178655580-178656310	64.3161	0.435022	0.337176	1.29019	0.196983	0.757928	64.3161	-0.304982	0.358525	-0.850658	0.394959	NA
chr1.17866071.17867029	chr1:17866071-17867029	98.9765	0.104237	0.289202	0.36043	0.718525	0.963213	98.9765	-0.448995	0.303239	-1.48066	0.138697	0.549532
chr1.178683952.178685436	chr1:178683952-178685436	182.501	0.179045	0.25624	0.698739	0.484715	0.90888	182.501	-0.549484	0.266555	-2.06142	0.0392626	0.370054
chr1.178724256.178728286	chr1:178724256-178728286	647.965	-0.0721195	0.16038	-0.44968	0.652941	0.950168	647.965	-0.000139105	0.161874	-0.000859341	0.999314	0.999804
chr1.17873487.17875565	chr1:17873487-17875565	176.873	0.301239	0.228021	1.3211	0.186467	0.749824	176.873	0.149974	0.233549	0.642153	0.520774	0.830889
chr1.178739260.178739700	chr1:178739260-178739700	49.4454	0.0605721	0.395277	0.153239	0.878209	0.986459	49.4454	-0.776172	0.423616	-1.83225	0.0669137	NA
chr1.179002342.179003500	chr1:179002342-179003500	91.2693	-0.153127	0.30686	-0.499011	0.617771	0.944132	91.2693	0.445684	0.305703	1.4579	0.144868	0.558355
chr1.179016736.179018360	chr1:179016736-179018360	274.104	0.00298821	0.203129	0.0147109	0.988263	0.999095	274.104	-0.0956474	0.207244	-0.461521	0.644425	0.886402
chr1.179025306.179027290	chr1:179025306-179027290	762.09	-0.43062	0.160702	-2.67962	0.00737053	0.225862	762.09	0.157214	0.160484	0.979622	0.327273	0.720662
chr1.179036610.179037850	chr1:179036610-179037850	52.1363	0.069588	0.373985	0.186072	0.852388	0.982962	52.1363	-0.194621	0.388175	-0.501375	0.616107	NA
chr1.179038628.179039712	chr1:179038628-179039712	93.3616	-0.0713351	0.29438	-0.242323	0.80853	0.976422	93.3616	-0.762152	0.312252	-2.44082	0.0146538	0.266883
chr1.179078366.179079812	chr1:179078366-179079812	90.8277	-0.874741	0.311201	-2.81086	0.00494099	0.183293	90.8277	0.0664047	0.304458	0.218108	0.827345	0.953763
chr1.179080618.179083758	chr1:179080618-179083758	914.459	-0.00767013	0.16036	-0.0478307	0.961851	0.99619	914.459	0.439914	0.160517	2.74061	0.00613251	0.200652
chr1.179141623.179142293	chr1:179141623-179142293	128.945	0.210474	0.25498	0.82545	0.409116	0.886268	128.945	-0.182635	0.264986	-0.689225	0.490681	0.814886
chr1.179142581.179143853	chr1:179142581-179143853	261.95	0.261466	0.213427	1.22508	0.220544	0.778088	261.95	-0.16938	0.219844	-0.770457	0.441029	0.790511
chr1.179169306.179170516	chr1:179169306-179170516	104.65	0.0283127	0.302338	0.093646	0.92539	0.992107	104.65	-0.00726218	0.308625	-0.0235307	0.981227	0.99663
chr1.179175046.179176076	chr1:179175046-179176076	111.835	0.300034	0.272464	1.10119	0.270814	0.814157	111.835	-0.192884	0.284546	-0.677867	0.497856	0.818451
chr1.179228280.179230908	chr1:179228280-179230908	277.004	0.0716591	0.196345	0.364965	0.715138	0.96304	277.004	0.0382029	0.199954	0.191059	0.84848	0.960671
chr1.179233319.179234447	chr1:179233319-179234447	104.662	-0.208969	0.28196	-0.741129	0.458615	0.902049	104.662	0.434903	0.28007	1.55284	0.120462	0.527764
chr1.179292391.179295401	chr1:179292391-179295401	569.117	-0.067421	0.165918	-0.406352	0.684484	0.956005	569.117	0.138322	0.167049	0.828037	0.407649	0.771846
chr1.179310169.179311343	chr1:179310169-179311343	176.076	0.0935937	0.23149	0.404309	0.685985	0.95659	176.076	-0.461541	0.241602	-1.91034	0.0560901	0.417248
chr1.179365162.179366558	chr1:179365162-179366558	216.112	-0.0975284	0.218393	-0.446572	0.655184	0.950513	216.112	-0.0732621	0.222154	-0.32978	0.741566	0.92415
chr1.179369707.179370349	chr1:179369707-179370349	49.6867	0.485924	0.415285	1.1701	0.241962	0.793428	49.6867	0.203852	0.428181	0.476088	0.634011	NA
chr1.179390.179890	chr1:179390-179890	127.436	0.424327	0.269032	1.57723	0.114742	0.658527	127.436	0.0892605	0.277605	0.321538	0.747803	0.926897
chr1.17955036.17956406	chr1:17955036-17956406	59.2198	-0.298472	0.366699	-0.813943	0.415678	0.887416	59.2198	0.682807	0.358931	1.90234	0.0571273	NA
chr1.179550720.179552090	chr1:179550720-179552090	85.5329	0.357194	0.299486	1.19269	0.232992	0.787717	85.5329	-0.101736	0.313062	-0.324971	0.745203	0.925601
chr1.179809537.179810617	chr1:179809537-179810617	110.669	-0.414898	0.278935	-1.48743	0.136901	0.693282	110.669	0.310334	0.276343	1.123	0.261437	0.668645
[truncated: 50,684 more rows]
