# Supplementary material for: Cellular zinc status alters chromatin accessibility and binding of p53 to DNA
Source: Life Sci Alliance. 2024 Jul 8;7(9):e202402638. doi: 10.26508/lsa.202402638 (PMC11231577; doi:10.26508/lsa.202402638)
Supplement: Supplementary file 2 [file LSA-2024-02638_SdataF4.1.xlsx]

## Sheet: TFEA_results_TPA_and_ZN_promote
TF motif	E-Score (TPA)	Corrected E-Score	Events	GC	FPKM	Depleted in TPA	Enriched in TPA	P-adj (TPA)	Corrected P-adj	E-Score (Zn)	Depleted in ZnCl2	Enriched in ZnCl2	P-adj (Zn)	Unique TF name	Unique TF?	Zn-TF?	KRAB?	KRAB x Unique TF	Depleted in TPA x Unique TF	Depleted in TPA x Unique TF x Zn TF	Enriched in TPA x Unique TF	Enriched in TPA x Unique TF x Zn TF	Depleted in ZnCl2 x Unique TF	Depleted in ZnCl2 x Unique TF x Zn TF	Enriched in ZnCl2 x Unique TF	Enriched in ZnCl2 x Unique TF x Zn TF	TF Family	Sequence logo	Function	Significance:	Both TPA/ZnCl2
AIRE_M06440_1	0.0716728	-0.00365228	6421	0.394571	nan	0	1	1e-07	1	-0.0910209	1	0	1e-13	AIRE	1	1	0	0	0	0	1	1	1	1	0	0	AIRE		This gene encodes a transcriptional regulator that forms nuclear bodies and interacts with the transcriptional coactivator CREB binding protein.		TPA only
ALX1_M05586_1	0.142029	0.006675	7992	0.228063	nan	0	1	1e-44	1	-0.0754127	1	0	1e-12	ALX1	1	0	0	0	0	0	1	0	1	0	0	0	PHD		Sequence-specific DNA-binding transcription factor that binds palindromic sequences within promoters and may activate or repress the transcription of a subset of genes (PubMed:9753625, 8756334). Most probably regulates the expression of genes involved in the development of mesenchyme-derived craniofacial structures.		ZnCl2 only
ALX1_M08464_1	0.135441	-0.057148	7914	0.0693045	nan	0	1	1e-39	1e-06	-0.0937824	1	0	1e-18	ALX1	0	0	0	0	0	0	0	0	0	0	0	0	PHD		Sequence-specific DNA-binding transcription factor that binds palindromic sequences within promoters and may activate or repress the transcription of a subset of genes (PubMed:9753625, 8756334). Most probably regulates the expression of genes involved in the development of mesenchyme-derived craniofacial structures.		Neither
ALX4_M05562_1	0.145801	0.0128013	6703	0.234592	nan	0	1	1e-36	1	-0.0782261	1	0	1e-10	ALX4	1	0	0	0	0	0	1	0	1	0	0	0	PHD		Transcription factor involved in skull and limb development. Plays an essential role in craniofacial development, skin and hair follicle development.
ARGFX_M09430_1	0.136446	-0.0309505	7895	0.139183	nan	0	1	1e-43	0.1	-0.12506	1	0	1e-34	ARGFX	1	0	0	0	0	0	1	0	1	0	0	0	ARGFX		Transcription factor that acts as activator.
ARID3A_M00140_1	0.105727	-0.0566957	11208	0.152978	nan	0	1	1e-38	1e-10	-0.0954404	1	0	1e-30	ARID3A	1	0	0	0	0	0	1	0	1	0	0	0	ARID		Transcription factor which may be involved in the control of cell cycle progression by the RB1/E2F1 pathway and in B-cell differentiation.
ARID3A_M00142_1	0.123355	-0.0136668	17091	0.223437	nan	0	1	1e-78	0.896	-0.0651423	1	0	1e-24	ARID3A	0	0	0	0	0	0	0	0	0	0	0	0	ARID		Transcription factor which may be involved in the control of cell cycle progression by the RB1/E2F1 pathway and in B-cell differentiation.
ARID5A_M00143_1	0.146655	0.0467624	3551	0.326426	nan	0	1	1e-17	1	-0.125259	1	0	1e-12	ARID5A	1	0	0	0	0	0	1	0	1	0	0	0	ARID		Binds to AT-rich stretches in the modulator region upstream of the human cytomegalovirus major intermediate early gene enhancer. May act as repressor and down-regulate enhancer-dependent gene expressison (PubMed:8649988).
ARID5A_M00144_1	0.122055	-0.0205868	7791	0.207847	nan	0	1	1e-31	1	-0.090749	1	0	1e-20	ARID5A	0	0	0	0	0	0	0	0	0	0	0	0	ARID		Binds to AT-rich stretches in the modulator region upstream of the human cytomegalovirus major intermediate early gene enhancer. May act as repressor and down-regulate enhancer-dependent gene expressison (PubMed:8649988).
ARID5A_M00146_1	0.127415	0.0371545	2937	0.353143	nan	0	1	1e-11	0.835	-0.104101	1	0	1e-07	ARID5A	0	0	0	0	0	0	0	0	0	0	0	0	ARID		Binds to AT-rich stretches in the modulator region upstream of the human cytomegalovirus major intermediate early gene enhancer. May act as repressor and down-regulate enhancer-dependent gene expressison (PubMed:8649988).
ARNT_M00267_1	0.206018	0.198818	2735	0.583537	nan	0	1	1e-26	1e-24	-0.244158	1	0	1e-34	ARNT	1	0	0	0	0	0	1	0	1	0	0	0	PAS		The complex initiates transcription of genes involved in the regulation of a variety of biological processes, including angiogenesis, hematopoiesis, drug and lipid metabolism, cell motility and immune modulation
ARNT_M08469_1	0.170775	0.170731	2908	0.603386	nan	0	1	1e-17	1e-17	-0.25059	1	0	1e-37	ARNT	0	0	0	0	0	0	0	0	0	0	0	0	PAS		The complex initiates transcription of genes involved in the regulation of a variety of biological processes, including angiogenesis, hematopoiesis, drug and lipid metabolism, cell motility and immune modulation
ARNT_M08470_1	0.170666	0.173574	2908	0.611574	nan	0	1	1e-17	1e-18	-0.2504	1	0	1e-36	ARNT	0	0	0	0	0	0	0	0	0	0	0	0	PAS		The complex initiates transcription of genes involved in the regulation of a variety of biological processes, including angiogenesis, hematopoiesis, drug and lipid metabolism, cell motility and immune modulation
ARNTL_M05565_1	0.171006	0.167886	2490	0.594855	nan	0	1	1e-14	1e-14	-0.279086	1	0	1e-39	ARNTL/BMAL1	1	0	0	0	0	0	1	0	1	0	0	0	PAS		Transcriptional activator which forms a core component of the circadian clock. The protein encoded by this gene is a basic helix-loop-helix protein that forms a heterodimer with CLOCK.
ARX_M05566_1	0.127121	-0.0210154	7302	0.192606	nan	0	1	1e-32	1	-0.0625713	1	0	1e-07	ARX	1	0	0	0	0	0	1	0	1	0	0	0	PHD		Positively modulates transcription of KDM5C (PubMed:31691806). Activates expression of KDM5C synergistically with histone lysine demethylase PHF8 and perhaps in competition with transcription regulator ZNF711
BACH1_M06885_1	0.166763	0.100938	4576	0.420923	nan	0	1	1e-29	1e-10	-0.114823	1	0	1e-12	BACH1	1	1	0	0	0	0	1	1	1	1	0	0	JUN		Transcriptional regulator that acts as a repressor or activator, depending on the context. Binds to NF-E2 DNA binding sites. Plays important roles in coordinating transcription activation and repression by MAFK
BACH1_M09445_1	0.267223	0.198454	2978	0.412759	nan	0	1	1e-45	1e-24	-0.167906	1	0	1e-19	BACH1	0	0	0	0	0	0	0	0	0	0	0	0	JUN		Transcriptional regulator that acts as a repressor or activator, depending on the context. Binds to NF-E2 DNA binding sites. Plays important roles in coordinating transcription activation and repression by MAFK
BARX1_M05575_1	0.0995852	-0.0258587	10600	0.255551	nan	0	1	1e-32	0.1	-0.056775	1	0	1e-10	BARX1	1	0	0	0	0	0	1	0	1	0	0	0	NK		Transcription factor, which is involved in craniofacial development, in odontogenesis and in stomach organogenesis. May have a role in the differentiation of molars from incisors. Plays a role in suppressing endodermal Wnt activity
BHLHE40_M05580_1	0.166164	0.167106	2942	0.606121	nan	0	1	1e-16	1e-16	-0.226173	1	0	1e-33	BHLHE40	1	0	0	0	0	0	1	0	1	0	0	0	HAIRY		Transcriptional repressor involved in the regulation of the circadian rhythm by negatively regulating the activity of the clock genes and clock-controlled genes (PubMed:12397359, 18411297).
BHLHE40_M08516_1	0.166057	0.163305	2362	0.595875	nan	0	1	1e-13	1e-13	-0.284935	1	0	1e-40	BHLHE40	0	0	0	0	0	0	0	0	0	0	0	0	HAIRY		Transcriptional repressor involved in the regulation of the circadian rhythm by negatively regulating the activity of the clock genes and clock-controlled genes (PubMed:12397359, 18411297).
BHLHE41_M05584_1	0.183616	0.178408	2335	0.589061	nan	0	1	1e-17	1e-16	-0.282574	1	0	1e-36	BHLHE41	1	0	0	0	0	0	1	0	1	0	0	0	HAIRY		Transcriptional repressor involved in the regulation of the circadian rhythm by negatively regulating the activity of the clock genes and clock-controlled genes (PubMed:11278948, 14672706, 15193144, 15560782, 18411297, 19786558, 25083013).
BPTF_M04009_1	0.110693	0.0422613	18338	0.413691	nan	0	1	1e-75	1e-10	-0.0835301	1	0	1e-41	BPTF	1	1	0	0	0	0	1	1	1	1	0	0	BPTF		Regulatory subunit of the ATP-dependent NURF-1 and NURF-5 ISWI chromatin remodeling complexes, which form ordered nucleosome arrays on chromatin and facilitate access to DNA during DNA-templated processes such as DNA replication, transcription, and repair (PubMed:14609955, 28801535).
BPTF_M06463_1	0.0703718	-0.00700179	32576	0.388889	nan	0	1	1e-70	1	-0.0733017	1	0	1e-80	BPTF	0	0	0	0	0	0	0	0	0	0	0	0	BPTF		Regulatory subunit of the ATP-dependent NURF-1 and NURF-5 ISWI chromatin remodeling complexes, which form ordered nucleosome arrays on chromatin and facilitate access to DNA during DNA-templated processes such as DNA replication, transcription, and repair (PubMed:14609955, 28801535).
CDC5L_M03776_1	0.140534	0.0190971	5914	0.266667	nan	0	1	1e-30	1	-0.142107	1	0	1e-31	CDC5L	1	0	0	0	0	0	1	0	1	0	0	0	CEBP		This protein has been demonstrated to act as a positive regulator of cell cycle G2/M progression. The protein encoded by this gene shares a significant similarity with Schizosaccharomyces pombe cdc5 gene product, which is a cell cycle regulator important for G2/M transition.
CDC5L_M06466_1	0.158812	0.0578052	5261	0.323333	nan	0	1	1e-35	0.0001	-0.11417	1	0	1e-15	CDC5L	0	0	0	0	0	0	0	0	0	0	0	0	CEBP		This protein has been demonstrated to act as a positive regulator of cell cycle G2/M progression. The protein encoded by this gene shares a significant similarity with Schizosaccharomyces pombe cdc5 gene product, which is a cell cycle regulator important for G2/M transition.
CPEB1_M05597_1	0.0812465	-0.0978337	21432	0.106774	nan	0	1	1e-45	1e-67	-0.0515584	1	0	1e-18	CPEB1	1	1	0	0	0	0	1	1	1	1	0	0	CPEB		This gene encodes a member of the cytoplasmic polyadenylation element binding protein family. It is involved in the regulation of mRNA translation, as well as processing of the 3' untranslated region, and may play a role in cell proliferation and tumorigenesis.
CTCF_M05451_1	-0.121613	-0.0515439	11033	0.797867	nan	1	0	1e-41	1e-06	0.0903529		1	1e-21	CTCF	1	1	0	0	1	1	0	0	0	0	1	1	CTCF		Chromatin binding factor that binds to DNA sequence specific sites. Involved in transcriptional regulation by binding to chromatin insulators and preventing interaction between promoter and nearby enhancers and silencers.
CTCF_M10351_1	-0.113144	-0.0460006	13047	0.789751	nan	1	0	1e-41	1e-06	0.0677416		1	1e-15	CTCF	0	0	0	0	0	0	0	0	0	0	0	0	CTCF		Chromatin binding factor that binds to DNA sequence specific sites. Involved in transcriptional regulation by binding to chromatin insulators and preventing interaction between promoter and nearby enhancers and silencers.
DMRT2_M00897_1	0.0910297	0.00986891	4426	0.378384	nan	0	1	1e-08	1	-0.12534	1	0	1e-17	DMRT2	1	1	0	0	0	0	1	1	1	1	0	0	DMRT		Transcriptional activator that directly regulates early activation of the myogenic determination gene MYF5 by binding in a sequence-specific manner to the early epaxial enhancer element of it.
DMRT2_M00898_1	0.0811163	-0.0757854	8433	0.168293	nan	0	1	1e-15	1e-13	-0.0817575	1	0	1e-15	DMRT2	0	0	0	0	0	0	0	0	0	0	0	0	DMRT		Transcriptional activator that directly regulates early activation of the myogenic determination gene MYF5 by binding in a sequence-specific manner to the early epaxial enhancer element of it.
DMRT2_M08579_1	0.0921653	0.00175296	4352	0.352722	nan	0	1	1e-09	1	-0.110238	1	0	1e-12	DMRT2	0	0	0	0	0	0	0	0	0	0	0	0	DMRT		Transcriptional activator that directly regulates early activation of the myogenic determination gene MYF5 by binding in a sequence-specific manner to the early epaxial enhancer element of it.
DMRT3_M08575_1	0.0812166	-0.0428323	5350	0.25942	nan	0	1	1e-08	0.1	-0.0938128	1	0	1e-11	DMRT3	1	1	0	0	0	0	1	1	1	1	0	0	DMRT		Probable transcription factor that plays a role in configuring the spinal circuits controlling stride in vertebrates.
DMRTA1_M08577_1	0.115478	0.010316	4988	0.311808	nan	0	1	1e-17	1	-0.0905782	1	0	1e-10	DMRTA1	1	1	0	0	0	0	1	1	1	1	0	0	DMRT		Enables sequence-specific double-stranded DNA binding activity. Predicted to be involved in germ cell development; regulation of transcription by RNA polymerase II; and sex differentiation.
DMRTC2_M09488_1	0.110134	0.000153132	4520	0.298444	nan	0	1	1e-13	1	-0.0993104	1	0	1e-10	DMRTC2	1	1	0	0	0	0	1	1	1	1	0	0	DMRT		Enables sequence-specific double-stranded DNA binding activity. Predicted to be involved in germ cell development; regulation of transcription by RNA polymerase II; and sex differentiation.
DRGX_M05623_1	0.138125	-0.00762369	6845	0.199229	nan	0	1	1e-37	1	-0.072487	1	0	1e-07	DRGX	1	0	0	0	0	0	1	0	1	0	0	0	PHD		Transcription factor required for the formation of correct projections from nociceptive sensory neurons to the dorsal horn of the spinal cord and normal perception of pain.
EGR1_M05640_1	-0.159183	-0.126207	5557	0.694976	nan	1	0	1e-28	1e-17	0.10391	0	1	1e-11	EGR1	1	1	0	0	1	1	0	0	0	0	1	1	EGR		Transcriptional regulator (PubMed:20121949). Recognizes and binds to the DNA sequence 5'-GCG(T/G)GGGCG-3'(EGR-site) in the promoter region of target genes (By similarity). Binds double-stranded target DNA, irrespective of the cytosine methylation status (PubMed:25258363, 25999311). Regulates the transcription of numerous target genes, and thereby plays an important role in regulating the response…
EGR1_M08604_1	-0.151011	-0.0986072	9338	0.748867	nan	1	0	1e-47	1e-19	0.0896237	0	1	1e-18	EGR1	0	0	0	0	0	0	0	0	0	0	0	0	EGR		Transcriptional regulator (PubMed:20121949). Recognizes and binds to the DNA sequence 5'-GCG(T/G)GGGCG-3'(EGR-site) in the promoter region of target genes (By similarity). Binds double-stranded target DNA, irrespective of the cytosine methylation status (PubMed:25258363, 25999311). Regulates the transcription of numerous target genes, and thereby plays an important role in regulating the response…
EGR2_M05643_1	-0.131702	-0.106673	3666	0.672936	nan	1	0	1e-14	1e-09	0.123154	0	1	1e-11	EGR2	1	1	0	0	1	1	0	0	0	0	1	1	EGR		Sequence-specific DNA-binding transcription factor (PubMed:17717711). Plays a role in hindbrain segmentation by regulating the expression of a subset of homeobox containing genes and in Schwann cell myelination by regulating the expression of genes involved in the formation and maintenance of myelin (By similarity).
EGR3_M05644_1	-0.159676	-0.127172	7992	0.693667	nan	1	0	1e-41	1e-26	0.0892168	0	1	1e-14	EGR3	1	1	0	0	1	1	0	0	0	0	1	1	EGR		This gene encodes a transcriptional regulator that belongs to the EGR family of C2H2-type zinc-finger proteins. It is an immediate-early growth response gene which is induced by mitogenic stimulation. The protein encoded by this gene participates in the transcriptional regulation of genes in controling biological rhythm.
ELF3_M05650_1	0.104448	0.0748323	4643	0.521361	nan	0	1	1e-10	1e-05	-0.118628	1	0	1e-13	ELF3	1	0	0	0	0	0	1	0	1	0	0	0	ETS		Transcriptional activator that binds and transactivates ETS sequences containing the consensus nucleotide core sequence GGA[AT].
ELF5_M05654_1	0.0845374	0.0510634	4945	0.510658	nan	0	1	1e-07	0.01	-0.0877591	1	0	1e-07	ELF5	1	0	0	0	0	0	1	0	1	0	0	0	ETS		Transcriptionally activator that may play a role in regulating the later stages of keratinocytes terminal differentiation.
ELK1_M05658_1	0.106105	0.0972649	5260	0.578987	nan	0	1	1e-12	1e-10	-0.155962	1	0	1e-27	ELK1	1	0	0	0	0	0	1	0	1	0	0	0	ETS		Transcription factor that binds to purine-rich DNA sequences. Forms a ternary complex with SRF and the ETS and SRF motifs of the serum response element (SRE) on the promoter region of immediate early genes such as FOS and IER2.
ELK1_M08656_1	0.0988712	0.0957455	5347	0.594838	nan	0	1	1e-11	1e-11	-0.179863	1	0	1e-37	ELK1	0	0	0	0	0	0	0	0	0	0	0	0	ETS		Transcription factor that binds to purine-rich DNA sequences. Forms a ternary complex with SRF and the ETS and SRF motifs of the serum response element (SRE) on the promoter region of immediate early genes such as FOS and IER2.
FEZF1_M07239_1	0.0956038	0.00792532	4643	0.360305	nan	0	1	1e-09	1	-0.0869382	1	0	1e-08	FEZF1	1	1	0	0	0	0	1	1	1	1	0	0	FEZ		Transcription repressor. Involved in the axonal projection and proper termination of olfactory sensory neurons (OSN). Plays a role in rostro-caudal patterning of the diencephalon and in prethalamic formation.
FEZF1_M10319_1	0.0656411	0.00340451	17101	0.430876	nan	0	1	1e-24	1	-0.0784543	1	0	1e-34	FEZF1	0	0	0	0	0	0	0	0	0	0	0	0	FEZ		Transcription repressor. Involved in the axonal projection and proper termination of olfactory sensory neurons (OSN). Plays a role in rostro-caudal patterning of the diencephalon and in prethalamic formation.
FOXA1_M08671_1	0.0999872	-0.0243808	12537	0.258535	nan	0	1	1e-36	0.1	-0.0548934	1	0	1e-11	FOXA1	1	0	0	0	0	0	1	0	1	0	0	0	FOX		Transcription factor that is involved in embryonic development, establishment of tissue-specific gene expression and regulation of gene expression in differentiated tissues. Is thought to act as a 'pioneer' factor opening the compacted chromatin for other proteins through interactions with nucleosomal core histones and thereby replacing linker histones at target enhancer and/or promoter sites.
FOXA1_M09569_1	0.0881939	-0.0213058	9604	0.299777	nan	0	1	1e-20	0.474	-0.0892761	1	0	1e-22	FOXA1	0	0	0	0	0	0	0	0	0	0	0	0	FOX		Transcription factor that is involved in embryonic development, establishment of tissue-specific gene expression and regulation of gene expression in differentiated tissues. Is thought to act as a 'pioneer' factor opening the compacted chromatin for other proteins through interactions with nucleosomal core histones and thereby replacing linker histones at target enhancer and/or promoter sites.
FOXA1_M09573_1	0.0921053	-0.0215845	9111	0.288154	nan	0	1	1e-21	0.518	-0.0981257	1	0	1e-25	FOXA1	0	0	0	0	0	0	0	0	0	0	0	0	FOX		Transcription factor that is involved in embryonic development, establishment of tissue-specific gene expression and regulation of gene expression in differentiated tissues. Is thought to act as a 'pioneer' factor opening the compacted chromatin for other proteins through interactions with nucleosomal core histones and thereby replacing linker histones at target enhancer and/or promoter sites.
FOXA1_M09574_1	0.0925593	-0.0379885	12981	0.241394	nan	0	1	1e-33	0.0001	-0.0589325	1	0	1e-12	FOXA1	0	0	0	0	0	0	0	0	0	0	0	0	FOX		Transcription factor that is involved in embryonic development, establishment of tissue-specific gene expression and regulation of gene expression in differentiated tissues. Is thought to act as a 'pioneer' factor opening the compacted chromatin for other proteins through interactions with nucleosomal core histones and thereby replacing linker histones at target enhancer and/or promoter sites.
FOXB1_M05711_1	0.0989733	-0.0352811	12300	0.231112	nan	0	1	1e-36	0.001	-0.0641416	1	0	1e-14	FOXB1	1	0	0	0	0	0	1	0	1	0	0	0	FOX		Transcription factor expressed by neural progenitor cells in specific regions of the embryonic neuroepithelium. Essential for the mammillary nuclei maintenance.
FOXC1_M01039_1	0.0730944	-0.0295557	16856	0.318777	nan	0	1	1e-30	0.0001	-0.0677985	1	0	1e-25	FOXC1	1	0	0	0	0	0	1	0	1	0	0	0	FOX		DNA-binding transcriptional factor that plays a role in a broad range of cellular and developmental processes such as eye, bones, cardiovascular, kidney and skin development (PubMed:11782474,
FOXC1_M05716_1	0.0916593	-0.0522444	15257	0.204347	nan	0	1	1e-39	1e-12	-0.0605245	1	0	1e-16	FOXC1	0	0	0	0	0	0	0	0	0	0	0	0	FOX		DNA-binding transcriptional factor that plays a role in a broad range of cellular and developmental processes such as eye, bones, cardiovascular, kidney and skin development (PubMed:11782474,
FOXC2_M05719_1	0.0882356	-0.0456857	19907	0.232036	nan	0	1	1e-55	1e-14	-0.0693538	1	0	1e-32	FOXC2	1	0	0	0	0	0	1	0	1	0	0	0	FOX		This gene belongs to the forkhead family of transcription factors which is characterized by a distinct DNA-binding forkhead domain. The specific function of this gene has not yet been determined; however, it may play a role in the development of mesenchymal tissues.
FOXD1_M09581_1	0.134146	-0.00692449	14626	0.212207	nan	0	1	1e-80	1	-0.0749457	1	0	1e-25	FOXD1	1	0	0	0	0	0	1	0	1	0	0	0	FOX		Transcription factor involved in regulation of gene expression in a variety of processes, including formation of positional identity in the developing retina, regionalization of the optic chiasm, morphogenesis of the kidney, and neuralization of ectodermal cells (By similarity).
FOXD1_M09582_1	0.0840804	-0.0343081	13370	0.275121	nan	0	1	1e-27	0.001	-0.0884439	1	0	1e-28	FOXD1	0	0	0	0	0	0	0	0	0	0	0	0	FOX		Transcription factor involved in regulation of gene expression in a variety of processes, including formation of positional identity in the developing retina, regionalization of the optic chiasm, morphogenesis of the kidney, and neuralization of ectodermal cells (By similarity).
FOXD3_M08675_1	0.0673917	-0.0431421	11767	0.296908	nan	0	1	1e-14	1e-05	-0.0602848	1	0	1e-12	FOXD3	1	0	0	0	0	0	1	0	1	0	0	0	FOX		Acts as a transcriptional repressor (PubMed:11891324). Also acts as a transcriptional activator (PubMed:11891324). Negatively regulates transcription of transcriptional repressor RHIT/ZNF205 (PubMed:22306510).
FOXF1_M04169_1	0.110428	-0.00835111	13735	0.274039	nan	0	1	1e-48	1	-0.0611338	1	0	1e-13	FOXF1	1	0	0	0	0	0	1	0	1	0	0	0	FOX		Probable transcription activator for a number of lung-specific genes.
FOXJ1_M01034_1	0.0805913	-0.029578	18968	0.29792	nan	0	1	1e-39	0.0001	-0.0602615	1	0	1e-22	FOXJ1	1	0	0	0	0	0	1	0	1	0	0	0	FOX		Transcription factor specifically required for the formation of motile cilia (PubMed:31630787). Acts by activating transcription of genes that mediate assembly of motile cilia, such as CFAP157.
FOXJ2_M05730_1	0.113936	-0.016915	19512	0.240553	nan	0	1	1e-84	1	-0.0494224	1	0	1e-15	FOXJ2	1	0	0	0	0	0	1	0	1	0	0	0	FOX		Transcriptional activator. Able to bind to two different type of DNA binding sites. More effective than isoform FOXJ2.S in transcriptional activation (PubMed:10777590, 10966786). Plays an important role in spermatogenesis, especially in spermatocyte meiosis
FOXK1_M01020_1	0.0666045	-0.0202622	7579	0.362557	nan	0	1	1e-08	1	-0.0648754	1	0	1e-07	FOXK1	1	0	0	0	0	0	1	0	1	0	0	0	FOX		Transcriptional regulator involved in different processes such as glucose metabolism, aerobic glycolysis, muscle cell differentiation and autophagy (By similarity). Recognizes and binds the forkhead DNA sequence motif (5'-GTAAACA-3') and can both act as a transcription activator or repressor,
FOXL1_M05736_1	0.0870481	-0.0498527	22456	0.223772	nan	0	1	1e-57	1e-18	-0.0573924	1	0	1e-25	FOXL1	1	0	0	0	0	0	1	0	1	0	0	0	FOX		Transcription factor required for proper proliferation and differentiation in the gastrointestinal epithelium. Target gene of the hedgehog (Hh) signaling pathway via GLI2 and GLI3 transcription factors
FOXP1_M10259_1	0.104959	-0.0160379	9292	0.267886	nan	0	1	1e-28	1	-0.0601975	1	0	1e-08	FOXP1	1	0	0	0	0	0	1	0	1	0	0	0	FOX		Transcriptional repressor (PubMed:18347093, 26647308). Can act with CTBP1 to synergistically repress transcription but CTPBP1 is not essential (By similarity). Plays an important role in the specification and differentiation of lung epithelium.
FOXQ1_M08701_1	0.0645237	-0.0558862	7365	0.269514	nan	0	1	1e-07	1e-05	-0.100333	1	0	1e-18	FOXQ1	1	0	0	0	0	0	1	0	1	0	0	0	FOX		Plays a role in hair follicle differentiation.
FOXR1_M08703_1	0.124156	-0.0163349	17546	0.213814	nan	0	1	1e-97	1	-0.0816741	1	0	1e-37	FOXR1	1	0	0	0	0	0	1	0	1	0	0	0	FOX		Transcription factor which acts as both an activator and a repressor (PubMed:34723967). Activates transcription of a number of genes including the heat shock chaperones HSPA1A and HSPA6 and the antioxidant NADPH-dependent reductase DHRS2 which are involved in protection against oxidative stress (PubMed:34723967)
GR_D6_dimer6_Pufall	0.132607	0.0908716	4158	0.487743	nan	0	1	1e-19	1e-08	-0.132711	1	0	1e-21	GCR	1	0	0	0	0	0	1	0	1	0	0	0	SH		Receptor for glucocorticoids (GC) (PubMed:27120390). Has a dual mode of action: as a transcription factor that binds to glucocorticoid response elements (GRE), both for nuclear and mitochondrial DNA, and as a modulator of other transcription factors (PubMed:28139699).
GR_M1_monomer1_Pufall	0.154731	0.0894659	4827	0.422475	nan	0	1	1e-30	1e-09	-0.0904028	1	0	1e-08	GCR	0	0	0	0	0	0	0	0	0	0	0	0	SH		Receptor for glucocorticoids (GC) (PubMed:27120390). Has a dual mode of action: as a transcription factor that binds to glucocorticoid response elements (GRE), both for nuclear and mitochondrial DNA, and as a modulator of other transcription factors (PubMed:28139699).
GR_M6_monomer6_Pufall	0.114848	0.0674443	13079	0.47202	nan	0	1	1e-49	1e-16	-0.0583572	1	0	1e-14	GCR	0	0	0	0	0	0	0	0	0	0	0	0	SH		Receptor for glucocorticoids (GC) (PubMed:27120390). Has a dual mode of action: as a transcription factor that binds to glucocorticoid response elements (GRE), both for nuclear and mitochondrial DNA, and as a modulator of other transcription factors (PubMed:28139699).
GFI1_M08721_1	0.0712041	0.0287352	8022	0.485708	nan	0	1	1e-10	1	-0.0769325	1	0	1e-12	GFI1	1	1	0	0	0	0	1	1	1	1	0	0	SNAG		Transcription repressor essential for hematopoiesis. Functions in a cell-context and development-specific manner.
GFI1_M08723_1	0.0840748	0.029321	5837	0.451632	nan	0	1	1e-10	0.413	-0.101176	1	0	1e-13	GFI1	0	0	0	0	0	0	0	0	0	0	0	0	SNAG		Transcription repressor essential for hematopoiesis. Functions in a cell-context and development-specific manner.
GSX2_M05778_1	0.154888	0.0432868	6804	0.293948	nan	0	1	1e-38	0.01	-0.079874	1	0	1e-10	GSX2	1	0	0	0	0	0	1	0	1	0	0	0	HOX		Transcription factor that binds 5'-CNAATTAG-3' DNA sequence and regulates the expression of numerous genes including genes important for brain development (PubMed:31412107).
HMG20B_M02159_1	0.10917	-0.0519609	14207	0.156562	nan	0	1	1e-50	1e-10	-0.0832177	1	0	1e-28	HMG20B	1	0	0	0	0	0	1	0	1	0	0	0	HMG		Predicted to enable DNA binding activity. Required for correct progression through G2 phase of the cell cycle and entry into mitosis.
HNF1A_M05796_1	0.082933	-0.0527849	9123	0.227053	nan	0	1	1e-17	1e-06	-0.0721519	1	0	1e-13	HNF1A	1	0	0	0	0	0	1	0	1	0	0	0	POU		Transcriptional activator that regulates the tissue specific expression of multiple genes, especially in pancreatic islet cells and in liver
HNF1B_M05798_1	0.0790665	-0.0529212	6806	0.2374	nan	0	1	1e-11	0.0001	-0.079455	1	0	1e-10	HNF1B	1	0	0	0	0	0	1	0	1	0	0	0	POU		Transcription factor that binds to the inverted palindrome 5'-GTTAATNATTAAC-3'. The gene has been shown to function in nephron development, and regulates development of the embryonic pancreas. (PubMed:7900999, 17924661).
HOMEZ_M05805_1	0.151106	0.0220095	4403	0.24542	nan	0	1	1e-24	1	-0.133679	1	0	1e-20	HOMEZ	1	0	0	0	0	0	1	0	1	0	0	0	HOX		May function as a transcriptional regulator.
HOXA1_M08790_1	0.0949199	-0.0153959	4081	0.297513	nan	0	1	1e-08	1	-0.121482	1	0	1e-13	HOXA1	1	0	0	0	0	0	1	0	1	0	0	0	HOX		Sequence-specific transcription factor (By similarity). Regulates multiple developmental processes including brainstem, inner and outer ear, abducens nerve and cardiovascular development and morphogenesis as well as cognition and behavior (PubMed:16155570).
HOXA10_M01317_1	0.0949199	-0.0676341	4081	0.152614	nan	0	1	1e-08	0.001	-0.121482	1	0	1e-15	HOXA10	1	0	0	0	0	0	1	0	1	0	0	0	HOX		Sequence-specific transcription factor which is part of a developmental regulatory system that provides cells with specific positional identities on the anterior-posterior axis. Binds to the DNA sequence 5'-AA[AT]TTTTATTAC-3'.
HOXA10_M08796_1	0.0949199	-0.00950138	4081	0.313864	nan	0	1	1e-09	1	-0.121482	1	0	1e-14	HOXA10	0	0	0	0	0	0	0	0	0	0	0	0	HOX		Sequence-specific transcription factor which is part of a developmental regulatory system that provides cells with specific positional identities on the anterior-posterior axis. Binds to the DNA sequence 5'-AA[AT]TTTTATTAC-3'.
HOXA10_M09689_1	0.163354	0.0615742	1825	0.321191	nan	0	1	1e-10	1	-0.137627	1	0	1e-07	HOXA10	0	0	0	0	0	0	0	0	0	0	0	0	HOX		Sequence-specific transcription factor which is part of a developmental regulatory system that provides cells with specific positional identities on the anterior-posterior axis. Binds to the DNA sequence 5'-AA[AT]TTTTATTAC-3'.
HOXA13_M01268_1	0.0876351	-0.00697079	6688	0.341089	nan	0	1	1e-11	1	-0.10443	1	0	1e-19	HOXA13	1	0	0	0	0	0	1	0	1	0	0	0	HOX		Sequence-specific, AT-rich binding transcription factor which is part of a developmental regulatory system that provides cells with specific positional identities on the anterior-posterior axis.
HOXA13_M09621_1	0.080457	-0.0378642	6921	0.275308	nan	0	1	1e-11	0.1	-0.094496	1	0	1e-15	HOXA13	0	0	0	0	0	0	0	0	0	0	0	0	HOX		Sequence-specific, AT-rich binding transcription factor which is part of a developmental regulatory system that provides cells with specific positional identities on the anterior-posterior axis.
HOXA2_M08797_1	0.0949199	-0.0212394	4081	0.281305	nan	0	1	1e-08	1	-0.121482	1	0	1e-14	HOXA2	1	0	0	0	0	0	1	0	1	0	0	0	HOX		Sequence-specific transcription factor which is part of a developmental regulatory system that provides cells with specific positional identities on the anterior-posterior axis.
HOXB2_M05816_1	0.105582	-0.00121232	3747	0.307281	nan	0	1	1e-09	1	-0.092616	1	0	1e-08	HOXB2	1	0	0	0	0	0	1	0	1	0	0	0	HOX		Sequence-specific transcription factor which is part of a developmental regulatory system that provides cells with specific positional identities on the anterior-posterior axis.
HSF4_M05842_1	0.124966	0.0581556	5029	0.418188	nan	0	1	1e-17	0.001	-0.102006	1	0	1e-11	HSF4	1	0	0	0	0	0	1	0	1	0	0	0	HSF		Heat-shock transcription factor that specifically binds heat shock promoter elements (HSE) (PubMed:22587838, 23507146).
IRF1_M06920_1	0.0646607	-0.026102	14448	0.35175	nan	0	1	1e-18	0.01	-0.0629553	1	0	1e-16	IRF1	1	0	0	0	0	0	1	0	1	0	0	0	IRF		Transcriptional regulator which displays a remarkable functional diversity in the regulation of cellular responses. Regulates transcription of IFN and IFN-inducible genes, host response to viral and bacterial infections, regulation of many genes expressed during hematopoiesis, inflammation, immune responses and cell proliferation and differentiation, regulation of the cell cycle and induction of …
IRF1_M08823_1	0.0714515	0.001208	7131	0.408666	nan	0	1	1e-07	1	-0.10798	1	0	1e-18	IRF1	0	0	0	0	0	0	0	0	0	0	0	0	IRF		Transcriptional regulator which displays a remarkable functional diversity in the regulation of cellular responses. Regulates transcription of IFN and IFN-inducible genes, host response to viral and bacterial infections, regulation of many genes expressed during hematopoiesis, inflammation, immune responses and cell proliferation and differentiation, regulation of the cell cycle and induction of …
IRF3_M08827_1	0.0495892	-0.0157695	20452	0.422216	nan	0	1	1e-15	1	-0.0812588	1	0	1e-43	IRF3	1	0	0	0	0	0	1	0	1	0	0	0	IRF		Key transcriptional regulator of type I interferon (IFN)-dependent immune responses which plays a critical role in the innate immune response against DNA and RNA viruses (PubMed:8524823,
IRF7_M08839_1	0.091527	0.0177367	7758	0.398828	nan	0	1	1e-15	1	-0.067768	1	0	1e-07	IRF7	1	0	0	0	0	0	1	0	1	0	0	0	IRF		Regulates the transcription of type I IFN genes (IFN-alpha and IFN-beta) and IFN-stimulated genes (ISG) by binding to an interferon-stimulated response element (ISRE) in their promoters (PubMed:17574024, 32972995).
IRX1_M08847_1	0.0899825	0.0300831	4620	0.437359	nan	0	1	1e-09	0.589	-0.113643	1	0	1e-15	IRX1	1	0	0	0	0	0	1	0	1	0	0	0	TALE		The gene product has been identified as a tumor suppressor in gastric (PMID: 21602894, 20440264) and head and neck cancers (PMID: 18559491).
KLF1_M00600_1	-0.0800927	-0.0427842	12231	0.706995	nan	1	0	1e-19	0.0001	0.0551664	0	1	1e-07	KLF1	1	1	0	0	1	1	0	0	0	0	1	1	KRUPPEL		Transcription regulator of erythrocyte development that probably serves as a general switch factor during erythropoiesis. Is a dual regulator of fetal-to-adult globin switching.
KLF10_M08863_1	-0.132212	-0.0920308	23199	0.714964	nan	1	0	1e-118	1e-56	0.049468	0	1	1e-17	KLF10	1	1	0	0	1	1	0	0	0	0	1	1	SP1		Transcriptional repressor which binds to the consensus sequence 5'-GGTGTG-3'. Plays a role in the regulation of the circadian clock; binds to the GC box sequence in the promoter of the core clock component ARTNL/BMAL1 and represses its transcriptional activity.
KLF10_M08865_1	-0.129973	-0.0789055	27846	0.74516	nan	1	0	1e-153	1e-56	0.0429388	0	1	1e-15	KLF10	0	0	0	0	0	0	0	0	0	0	0	0	SP1		Transcriptional repressor which binds to the consensus sequence 5'-GGTGTG-3'. Plays a role in the regulation of the circadian clock; binds to the GC box sequence in the promoter of the core clock component ARTNL/BMAL1 and represses its transcriptional activity.
KLF10_M08868_1	-0.131402	-0.0865988	16393	0.727785	nan	1	0	1e-76	1e-32	0.0809472	0	1	1e-26	KLF10	0	0	0	0	0	0	0	0	0	0	0	0	SP1		Transcriptional repressor which binds to the consensus sequence 5'-GGTGTG-3'. Plays a role in the regulation of the circadian clock; binds to the GC box sequence in the promoter of the core clock component ARTNL/BMAL1 and represses its transcriptional activity.
KLF11_M08872_1	-0.128638	-0.0885935	14952	0.714584	nan	1	0	1e-57	1e-26	0.066943	0	1	1e-16	KLF11	1	1	0	0	1	1	0	0	0	0	1	1	SP1		Transcription factor (PubMed:9748269, 10207080). Activates the epsilon- and gamma-globin gene promoters and, to a much lower degree, the beta-globin gene and represses promoters containing SP1-like binding inhibiting cell growth (PubMed:9748269, 10207080, 16131492)
KLF14_M05867_1	-0.100901	-0.0714534	10079	0.68519	nan	1	0	1e-25	1e-12	0.0825569	0	1	1e-15	KLF14	1	1	0	0	1	1	0	0	0	0	1	1	SP1		The encoded protein functions as a transcriptional co-repressor, and is induced by transforming growth factor-beta (TGF-beta) to repress TGF-beta receptor II gene expression.
KLF15_M08874_1	-0.131246	-0.0860959	20611	0.728745	nan	1	0	1e-101	1e-43	0.0619506	0	1	1e-23	KLF15	1	1	0	0	1	1	0	0	0	0	1	1	SP1		Transcriptional regulator that binds to the GA element of the CLCNKA promoter. Binds to the KCNIP2 promoter and regulates KCNIP2 circadian expression in the heart (By similarity)
KLF15_M08876_1	-0.127675	-0.0899145	20019	0.70825	nan	1	0	1e-89	1e-44	0.0735363	0	1	1e-33	KLF15	0	0	0	0	0	0	0	0	0	0	0	0	SP1		Transcriptional regulator that binds to the GA element of the CLCNKA promoter. Binds to the KCNIP2 promoter and regulates KCNIP2 circadian expression in the heart (By similarity)
KLF16_M05868_1	-0.126952	-0.0618071	17687	0.784208	nan	1	0	1e-78	1e-18	0.0946368	0	1	1e-45	KLF16	1	1	0	0	1	1	0	0	0	0	1	1	SP1		Transcription factor that binds GC and GT boxes and displaces Sp1 and Sp3 from these sequences. Modulates dopaminergic transmission in the brain (By similarity)
LCOR_M02074_1	0.0832813	0.00484151	6455	0.385931	nan	0	1	1e-10	1	-0.082846	1	0	1e-10	LCOR	1	0	0	0	0	0	1	0	1	0	0	0	HOX		May act as transcription activator that binds DNA elements with the sequence 5'-CCCTATCGATCGATCTCTACCT-3' (By similarity). Repressor of ligand-dependent transcription activation by target nuclear receptors.
LHX1_M01363_1	0.128006	0.000175906	8924	0.248932	nan	0	1	1e-42	1	-0.0837884	1	0	1e-17	LHX1	1	1	0	0	0	0	1	1	1	1	0	0	LIM		Potential transcription factor. May play a role in early mesoderm formation and later in lateral mesoderm differentiation and neurogenesis.
LHX1_M08893_1	0.179804	0.0561077	4170	0.260398	nan	0	1	1e-34	0.01	-0.127481	1	0	1e-16	LHX1	0	0	0	0	0	0	0	0	0	0	0	0	LIM		Potential transcription factor. May play a role in early mesoderm formation and later in lateral mesoderm differentiation and neurogenesis.
LHX1_M08894_1	0.0949199	-0.0501686	4081	0.20106	nan	0	1	1e-08	0.1	-0.121482	1	0	1e-13	LHX1	0	0	0	0	0	0	0	0	0	0	0	0	LIM		Potential transcription factor. May play a role in early mesoderm formation and later in lateral mesoderm differentiation and neurogenesis.
LIN54_M02269_1	0.0710082	-0.0785701	9512	0.188607	nan	0	1	1e-12	1e-15	-0.0620973	1	0	1e-09	LIN54	1	1	0	0	0	0	1	1	1	1	0	0	CRC		Component of the DREAM complex, a multiprotein complex that can both act as a transcription activator or repressor depending on the context (PubMed:17671431, 17531812).
LMX1A_M05879_1	0.179804	0.0229103	4170	0.168315	nan	0	1	1e-32	1	-0.127481	1	0	1e-16	LMX1A	1	0	0	0	0	0	1	0	1	0	0	0	LIM		Acts as a transcriptional activator by binding to an A/T-rich sequence, the FLAT element, in the insulin gene promoter. Required for development of the roof plate and, in turn, for specification of dorsal cell fates in the CNS and developing vertebrae
LMX1A_M08899_1	0.179804	0.00377041	4170	0.115225	nan	0	1	1e-38	1	-0.127481	1	0	1e-16	LMX1A	0	0	0	0	0	0	0	0	0	0	0	0	LIM		Acts as a transcriptional activator by binding to an A/T-rich sequence, the FLAT element, in the insulin gene promoter. Required for development of the roof plate and, in turn, for specification of dorsal cell fates in the CNS and developing vertebrae
LMX1B_M05880_1	0.179804	0.0288046	4170	0.184665	nan	0	1	1e-35	0.964	-0.127481	1	0	1e-16	LMX1B	1	1	0	0	0	0	1	1	1	1	0	0	LIM		Transcription factor involved in the regulation of podocyte-expressed genes (PubMed:24042019, 28059119). Essential for the specification of dorsal limb fate at both the zeugopodal and autopodal levels.
MECOM_M06525_1	0.104103	-0.00859061	7669	0.290917	nan	0	1	1e-21	1	-0.0665667	1	0	1e-08	MECOM	1	1	0	0	0	0	1	1	1	1	0	0	SET		Functions as a transcriptional regulator binding to DNA sequences in the promoter region of target genes and regulating positively or negatively their expression. Oncogene which plays a role in development, cell proliferation and differentiation.
BORCS8-MEF2B_M06400_1	0.101562	-0.0514285	22341	0.179141	nan	0	1	1e-83	1e-20	-0.0585084	1	0	1e-27	MEF2B	1	0	0	0	0	0	1	0	1	0	0	0	MEF2		Transcriptional activator which binds specifically to the MEF2 element, 5'-YTA[AT](4)TAR-3', found in numerous muscle-specific genes. Activates transcription via this element. May be involved in muscle-specific and/or growth factor-related transcription.
MEF2D_M05892_1	0.10054	-0.0358191	22928	0.225275	nan	0	1	1e-83	1e-10	-0.0449129	1	0	1e-16	MEF2D	1	0	0	0	0	0	1	0	1	0	0	0	MEF2		Transcriptional activator which binds specifically to the MEF2 element, 5'-YTA[AT](4)TAR-3', found in numerous muscle-specific, growth factor- and stress-induced genes. Mediates cellular functions not only in skeletal and cardiac muscle development, but also in neuronal differentiation and survival.
MEOX2_M05899_1	0.108558	0.00315655	4815	0.311143	nan	0	1	1e-13	1	-0.0910695	1	0	1e-10	MEOX2	1	0	0	0	0	0	1	0	1	0	0	0	HOX		Mesodermal transcription factor that plays a key role in somitogenesis and somitogenesis and limb muscle differentiation (By similarity). Required during limb development for normal appendicular muscle formation and for the normal regulation of myogenic genes
MITF_M00255_1	0.167006	0.154976	3568	0.570139	nan	0	1	1e-21	1e-18	-0.159429	1	0	1e-19	MITF	1	0	0	0	0	0	1	0	1	0	0	0	bHLH		Transcription factor that acts as a master regulator of melanocyte survival and differentiation as well as melanosome biogenesis (PubMed:10587587, 22647378, 27889061, 9647758).
MITF_M09241_1	0.129529	0.130791	2942	0.607008	nan	0	1	1e-09	1e-09	-0.130965	1	0	1e-10	MITF	0	0	0	0	0	0	0	0	0	0	0	0	bHLH		Transcription factor that acts as a master regulator of melanocyte survival and differentiation as well as melanosome biogenesis (PubMed:10587587, 22647378, 27889061, 9647758).
MLXIPL_M05908_1	0.151301	0.118668	1912	0.512991	nan	0	1	1e-09	1e-05	-0.283124	1	0	1e-30	MLXIPL	1	0	0	0	0	0	1	0	1	0	0	0	bHLH		Binds DNA as a heterodimer with MLX/TCFL4 and activates transcription. Binds to the canonical E box sequence 5'-CACGTG-3'. Plays a role in transcriptional activation of glycolytic target genes.
MNX1_M05910_1	0.150743	0.0186409	8834	0.237083	nan	0	1	1e-63	0.952	-0.092034	1	0	1e-20	MNX1	1	0	0	0	0	0	1	0	1	0	0	0	HOX		Transcription factor (By similarity). Recognizes and binds to the regulatory elements of target genes, such as visual system homeobox CHX10, negatively modulating transcription (By similarity). Plays a role in establishing motor neuron identity, in concert with LIM domain transcription factor LMO4 (By similarity).
MYNN_M10435_1	0.0559256	-0.0610327	10569	0.279088	nan	0	1	1e-09	1e-11	-0.0594659	1	0	1e-09	MYNN	1	1	0	0	0	0	1	1	1	1	0	0	BTB		This gene encodes a member of the BTB/POZ and zinc finger domain-containing protein family that are involved in the control of gene expression.
NFAT5_M05930_1	0.0861104	-0.00155816	6025	0.360332	nan	0	1	1e-09	1	-0.112087	1	0	1e-20	NFAT5	1	0	0	0	0	0	1	0	1	0	0	0	NFAT		Transcription factor involved, among others, in the transcriptional regulation of osmoprotective and inflammatory genes. Binds the DNA consensus sequence 5'-[ACT][AG]TGGAAA[CAT]A[TA][ATC][CA][ATG][GT][GAC][CG][CT]-3' (PubMed:10377394).
NFAT5_M08955_1	0.16098	0.114688	3694	0.475104	nan	0	1	1e-20	1e-10	-0.147674	1	0	1e-18	NFAT5	0	0	0	0	0	0	0	0	0	0	0	0	NFAT		Transcription factor involved, among others, in the transcriptional regulation of osmoprotective and inflammatory genes. Binds the DNA consensus sequence 5'-[ACT][AG]TGGAAA[CAT]A[TA][ATC][CA][ATG][GT][GAC][CG][CT]-3' (PubMed:10377394).
NFATC1_M02087_1	0.115325	0.0349179	9167	0.380473	nan	0	1	1e-32	0.01	-0.0969458	1	0	1e-23	NFATC1	1	0	0	0	0	0	1	0	1	0	0	0	NFAT		Plays a role in the inducible expression of cytokine genes in T-cells, especially in the induction of the IL-2 or IL-4 gene transcription. Also controls gene expression in embryonic cardiac cells.
NFATC1_M02089_1	0.110401	0.028992	8771	0.377695	nan	0	1	1e-29	0.1	-0.113291	1	0	1e-32	NFATC1	0	0	0	0	0	0	0	0	0	0	0	0	NFAT		Plays a role in the inducible expression of cytokine genes in T-cells, especially in the induction of the IL-2 or IL-4 gene transcription. Also controls gene expression in embryonic cardiac cells.
NFATC1_M06405_1	0.0949145	0.00142778	7368	0.344194	nan	0	1	1e-17	1	-0.10106	1	0	1e-18	NFATC1	0	0	0	0	0	0	0	0	0	0	0	0	NFAT		Plays a role in the inducible expression of cytokine genes in T-cells, especially in the induction of the IL-2 or IL-4 gene transcription. Also controls gene expression in embryonic cardiac cells.
NFE2_M05934_1	0.260734	0.195489	2749	0.422532	nan	0	1	1e-44	1e-24	-0.174422	1	0	1e-16	NFE2	1	0	0	0	0	0	1	0	1	0	0	0	JUN		Component of the NF-E2 complex essential for regulating erythroid and megakaryocytic maturation and differentiation. Binds to the hypersensitive site 2 (HS2) of the beta-globin control region (LCR).
NFE2_M08957_1	0.246757	0.191841	1897	0.451181	nan	0	1	1e-25	1e-14	-0.213045	1	0	1e-15	NFE2	0	0	0	0	0	0	0	0	0	0	0	0	JUN		Component of the NF-E2 complex essential for regulating erythroid and megakaryocytic maturation and differentiation. Binds to the hypersensitive site 2 (HS2) of the beta-globin control region (LCR).
NKX6-1_M08979_1	0.0949199	-0.042632	4081	0.221965	nan	0	1	1e-08	1	-0.121482	1	0	1e-13	NKX6-1	1	0	0	0	0	0	1	0	1	0	0	0	NK		Transcription factor which binds to specific A/T-rich DNA sequences in the promoter regions of a number of genes. Involved in the development of insulin-producing beta cells in the islets of Langerhans at the secondary transition
NKX6-1_M08981_1	0.0949199	-0.0367516	4081	0.238277	nan	0	1	1e-07	0.393	-0.121482	1	0	1e-14	NKX6-1	0	0	0	0	0	0	0	0	0	0	0	0	NK		Transcription factor which binds to specific A/T-rich DNA sequences in the promoter regions of a number of genes. Involved in the development of insulin-producing beta cells in the islets of Langerhans at the secondary transition
NR1I3_M08995_1	0.10992	0.0152334	4178	0.340867	nan	0	1	1e-11	1	-0.100588	1	0	1e-09	NR1I3	1	0	0	0	0	0	1	0	1	0	0	0	NR		Binds and transactivates the retinoic acid response elements that control expression of the retinoic acid receptor beta 2 and alcohol dehydrogenase 3 genes. Transactivates both the phenobarbital responsive element module of the human CYP2B6 gene and the CYP3A4 xenobiotic response element.
NR4A1_M09891_1	0.100078	0.0217884	4701	0.386347	nan	0	1	1e-10	1	-0.0875694	1	0	1e-08	NR4A1	1	0	0	0	0	0	1	0	1	0	0	0	NR		Regulates the inflammatory response in macrophages by regulating metabolic adaptations during inflammation, including repressing the transcription of genes involved in the citric acid cycle (TCA)
NR4A1_M09892_1	0.119443	0.0455477	4578	0.398538	nan	0	1	1e-16	0.1	-0.106529	1	0	1e-11	NR4A1	0	0	0	0	0	0	0	0	0	0	0	0	NR		Regulates the inflammatory response in macrophages by regulating metabolic adaptations during inflammation, including repressing the transcription of genes involved in the citric acid cycle (TCA)
ONECUT3_M05972_1	0.12075	-0.0260226	12044	0.196389	nan	0	1	1e-52	0.1	-0.0651029	1	0	1e-15	ONECUT3	1	0	0	0	0	0	1	0	1	0	0	0	CUT		Transcriptional activator. Binds the consensus DNA sequence 5'-DHWATTGAYTWWD-3' on a variety of gene promoters such as those of HNF3B and TTR
PHOX2A_M05989_1	0.155366	-0.00279146	7073	0.16481	nan	0	1	1e-45	1	-0.0652058	1	0	1e-08	PHOX2A	1	0	0	0	0	0	1	0	1	0	0	0	PHD		May be involved in regulating the specificity of expression of the catecholamine biosynthetic genes. Acts as a transcription activator/factor. Could maintain the noradrenergic phenotype.
PHOX2B_M05991_1	0.171814	0.0121438	6684	0.160613	nan	0	1	1e-49	1	-0.078682	1	0	1e-10	PHOX2B	1	0	0	0	0	0	1	0	1	0	0	0	PHD		Transcription factor which could determine a neurotransmitter phenotype in vertebrates. Enhances second-messenger-mediated activation of the dopamine beta-hydrolase and c-fos promoters, and of several enhancers including cAMP-response element and serum-response element.
POU1F1_M05999_1	0.134453	0.00737928	10319	0.251029	nan	0	1	1e-51	1	-0.0903265	1	0	1e-24	POU1F1	1	0	0	0	0	0	1	0	1	0	0	0	POU		Transcription factor involved in the specification of the lactotrope, somatotrope, and thyrotrope phenotypes in the developing anterior pituitary. Specifically binds to the consensus sequence 5'-TAAAT-3'. Activates growth hormone and prolactin genes (PubMed:22010633, 26612202).
POU2F1_M06001_1	0.106123	-0.0120134	8148	0.275821	nan	0	1	1e-25	1	-0.0789109	1	0	1e-13	POU2F1	1	0	0	0	0	0	1	0	1	0	0	0	POU		Transcription factor that binds to the octamer motif (5'-ATTTGCAT-3') and activates the promoters of the genes for some small nuclear RNAs (snRNA) and of genes such as those for histone H2B and immunoglobulins.
POU2F2_M06003_1	0.106682	-0.00393176	9078	0.296688	nan	0	1	1e-28	1	-0.0855446	1	0	1e-18	POU2F2	1	0	0	0	0	0	1	0	1	0	0	0	POU		Transcription factor that specifically binds to the octamer motif (5'-ATTTGCAT-3') (PubMed:2904654, 7859290). Regulates IL6 expression in B cells with POU2AF1 (By similarity). Regulates transcription in a number of tissues in addition to activating immunoglobulin gene expression (PubMed:2901913, 2904654).
POU3F1_M06006_1	0.128567	-0.00758124	9813	0.225859	nan	0	1	1e-44	1	-0.085612	1	0	1e-19	POU3F1	1	0	0	0	0	0	1	0	1	0	0	0	POU		Transcription factor that binds to the octamer motif (5'-ATTTGCAT-3') (By similarity). Acts as a transcriptional activator when binding cooperatively with SOX4, SOX11, or SOX12 to gene promoters (By similarity). Acts as a transcriptional repressor of myelin-specific genes (By similarity).
POU3F2_M06009_1	0.123845	-0.0133852	8619	0.222857	nan	0	1	1e-32	1	-0.101246	1	0	1e-20	POU3F2	1	0	0	0	0	0	1	0	1	0	0	0	POU		Transcription factor that plays a key role in neuronal differentiation (By similarity). Binds preferentially to the recognition sequence which consists of two distinct half-sites, ('GCAT') and ('TAAT'), separated by a non-conserved spacer region of 0, 2, or 3 nucleotides (By similarity). Acts as a transcriptional activator when binding cooperatively with SOX4, SOX11, or SOX12 to gene promoters (B…
POU3F2_M09082_1	0.107532	-0.00759284	7489	0.284174	nan	0	1	1e-20	1	-0.109344	1	0	1e-21	POU3F2	0	0	0	0	0	0	0	0	0	0	0	0	POU		Transcription factor that plays a key role in neuronal differentiation (By similarity). Binds preferentially to the recognition sequence which consists of two distinct half-sites, ('GCAT') and ('TAAT'), separated by a non-conserved spacer region of 0, 2, or 3 nucleotides (By similarity). Acts as a transcriptional activator when binding cooperatively with SOX4, SOX11, or SOX12 to gene promoters (B…
POU3F2_M10279_1	0.12049	-0.00635627	8016	0.25166	nan	0	1	1e-29	1	-0.0972434	1	0	1e-19	POU3F2	0	0	0	0	0	0	0	0	0	0	0	0	POU		Transcription factor that plays a key role in neuronal differentiation (By similarity). Binds preferentially to the recognition sequence which consists of two distinct half-sites, ('GCAT') and ('TAAT'), separated by a non-conserved spacer region of 0, 2, or 3 nucleotides (By similarity). Acts as a transcriptional activator when binding cooperatively with SOX4, SOX11, or SOX12 to gene promoters (B…
POU3F3_M06012_1	0.092079	-0.0525152	11109	0.202432	nan	0	1	1e-23	1e-07	-0.0719278	1	0	1e-16	POU3F3	1	0	0	0	0	0	1	0	1	0	0	0	POU		Transcription factor that acts synergistically with SOX11 and SOX4. Plays a role in neuronal development (PubMed:31303265). Is implicated in an enhancer activity at the embryonic met-mesencephalic junction; the enhancer element contains the octamer motif (5'-ATTTGCAT-3'
POU3F4_M06014_1	0.0884393	-0.0449378	8492	0.233546	nan	0	1	1e-16	0.001	-0.0670026	1	0	1e-09	POU3F4	1	0	0	0	0	0	1	0	1	0	0	0	POU		Probable transcription factor which exert its primary action widely during early neural development and in a very limited set of neurons in the mature brain.
POU4F1_M09911_1	0.159295	0.0516179	4556	0.304833	nan	0	1	1e-30	0.01	-0.102072	1	0	1e-12	POU4F1	1	0	0	0	0	0	1	0	1	0	0	0	POU		Multifunctional transcription factor with different regions mediating its different effects. Acts by binding (via its C-terminal domain) to sequences related to the consensus octamer motif 5'-ATGCAAAT-3' in the regulatory regions of its target genes. Regulates the expression of specific genes involved in differentiation and survival within a subset of neuronal lineages.
POU4F2_M06016_1	0.0911717	-0.0383711	11959	0.244181	nan	0	1	1e-32	1e-05	-0.0721137	1	0	1e-17	POU4F2	1	0	0	0	0	0	1	0	1	0	0	0	POU		Tissue-specific DNA-binding transcription factor involved in the development and differentiation of target cells (PubMed:19266028, 23805044). Functions either as activator or repressor modulating the rate of target gene transcription through RNA polymerase II enzyme in a promoter-dependent manner (PubMed:19266028, 23805044).
POU4F2_M06017_1	0.0807379	-0.0508724	10463	0.238447	nan	0	1	1e-18	1e-07	-0.0814763	1	0	1e-20	POU4F2	0	0	0	0	0	0	0	0	0	0	0	0	POU		Tissue-specific DNA-binding transcription factor involved in the development and differentiation of target cells (PubMed:19266028, 23805044). Functions either as activator or repressor modulating the rate of target gene transcription through RNA polymerase II enzyme in a promoter-dependent manner (PubMed:19266028, 23805044).
POU5F1B_M06020_1	0.127148	-0.00101635	6789	0.248005	nan	0	1	1e-27	1	-0.0818804	1	0	1e-11	POU5F1B	1	0	0	0	0	0	1	0	1	0	0	0	POU		Shows weak transcriptional activator activity. This intronless gene was thought to be a transcribed pseudogene of POU class 5 homeobox 1, however, it has been reported that this gene can encode a functional protein. The encoded protein is nearly the same length as and highly similar to the POU class 5 homeobox 1 transcription factor, has been shown to be a weak transcriptional activator and may p…
PRDM6_M10436_1	0.0433675	-0.0693461	47849	0.290862	nan	0	1	1e-72	1e-187	-0.0518471	1	0	1e-100	PRDM6	1	1	0	0	0	0	1	1	1	1	0	0	PRDM		Putative histone methyltransferase that acts as a transcriptional repressor of smooth muscle gene expression. Promotes the transition from differentiated to proliferative smooth muscle by suppressing differentiation and maintaining the proliferative potential of vascular smooth muscle cells.
PURA_M06743_1	-0.0885025	-0.0714094	25338	0.650921	nan	1	0	1e-54	1e-35	0.0374117	0	1	1e-10	PURA	1	0	0	0	1	0	0	0	0	0	1	0	PUR		This is a probable transcription activator that specifically binds the purine-rich single strand of the PUR element located upstream of the MYC gene. May play a role in the initiation of DNA replication and in recombination.
SKOR1_M09133_1	0.0891538	-0.0177924	4831	0.30686	nan	0	1	1e-09	1	-0.113839	1	0	1e-17	SKOR1	1	0	0	0	0	0	1	0	1	0	0	0	SKI		Acts as a transcriptional corepressor of LBX1 (By similarity). Inhibits BMP signaling.
SKOR2_M09135_1	0.117932	-0.00226393	5888	0.270107	nan	0	1	1e-20	1	-0.144656	1	0	1e-31	SKOR2	1	0	0	0	0	0	1	0	1	0	0	0	SKI		Exhibits transcriptional repressor activity (By similarity). Acts as a TGF-beta antagonist in the nervous system.
SOX1_M02182_1	0.0943502	0.00682558	9872	0.360732	nan	0	1	1e-22	1	-0.0868424	1	0	1e-19	SOX1	1	0	0	0	0	0	1	0	1	0	0	0	SOX		Transcriptional activator. May function as a switch in neuronal development. Keeps neural cells undifferentiated by counteracting the activity of proneural proteins and suppresses neuronal differentiation
SOX11_M02178_1	0.0876371	-0.0114879	7428	0.328554	nan	0	1	1e-14	1	-0.0773404	1	0	1e-11	SOX11	1	0	0	0	0	0	1	0	1	0	0	0	SOX		Transcription factor that acts as a transcriptional activator (PubMed:24886874, 26543203). Binds cooperatively with POU3F2/BRN2 or POU3F1/OCT6 to gene promoters, which enhances transcriptional activation
SOX13_M10296_1	0.0784601	-0.0278222	6063	0.308701	nan	0	1	1e-09	0.437	-0.075325	1	0	1e-08	SOX13	1	0	0	0	0	0	1	0	1	0	0	0	SOX		Transcription factor that binds to DNA at the consensus sequence 5'-AACAAT-3' (PubMed:10871192). Binds to the proximal promoter region of the myelin protein MPZ gene, and may thereby be involved in the differentiation of oligodendroglia in the developing spinal tube (By similarity).
SOX13_M10297_1	0.0826492	-0.0199874	5605	0.318814	nan	0	1	1e-09	1	-0.0963796	1	0	1e-12	SOX13	0	0	0	0	0	0	0	0	0	0	0	0	SOX		Transcription factor that binds to DNA at the consensus sequence 5'-AACAAT-3' (PubMed:10871192). Binds to the proximal promoter region of the myelin protein MPZ gene, and may thereby be involved in the differentiation of oligodendroglia in the developing spinal tube (By similarity).
SOX15_M06094_1	0.208534	0.0789946	3752	0.244192	nan	0	1	1e-41	1e-05	-0.114222	1	0	1e-11	SOX15	1	0	0	0	0	0	1	0	1	0	0	0	SOX		Transcription factor that binds to DNA at the 5'-AACAATG-3' consensus sequence (By similarity). Acts as a transcriptional activator and repressor (By similarity). Binds synergistically with POU5F1 (OCT3/4) to gene promoters (By similarity).
SOX17_M10294_1	0.0741223	-0.0225324	5884	0.335407	nan	0	1	1e-07	1	-0.1081	1	0	1e-17	SOX17	1	0	0	0	0	0	1	0	1	0	0	0	SOX		Acts as a transcription regulator that binds target promoter DNA and bends the DNA. Binds to the sequences 5'-AACAAT-'3 or 5'-AACAAAG-3'. Modulates transcriptional regulation via WNT3A. Inhibits Wnt signaling. Promotes degradation of activated CTNNB1. Plays a key role in the regulation of embryonic development.
SP1_M06128_1	-0.105958	-0.0639457	20774	0.720043	nan	1	0	1e-71	1e-25	0.0607299	0	1	1e-20	SP1	1	1	0	0	1	1	0	0	0	0	1	1	SP		Transcription factor that can activate or repress transcription in response to physiological and pathological stimuli. Binds with high affinity to GC-rich motifs and regulates the expression of a large number of genes involved in a variety of processes such as cell growth, apoptosis, differentiation and immune responses. Highly regulated by post-translational modifications (phosphorylations, sumo…
SP1_M09177_1	-0.107253	-0.0753667	17113	0.691954	nan	1	0	1e-48	1e-23	0.0898533	0	1	1e-39	SP1	0	0	0	0	0	0	0	0	0	0	0	0	SP		Transcription factor that can activate or repress transcription in response to physiological and pathological stimuli. Binds with high affinity to GC-rich motifs and regulates the expression of a large number of genes involved in a variety of processes such as cell growth, apoptosis, differentiation and immune responses. Highly regulated by post-translational modifications (phosphorylations, sumo…
SP1_M09179_1	-0.113495	-0.0944427	15932	0.656357	nan	1	0	1e-48	1e-33	0.0724587	0	1	1e-21	SP1	0	0	0	0	0	0	0	0	0	0	0	0	SP		Transcription factor that can activate or repress transcription in response to physiological and pathological stimuli. Binds with high affinity to GC-rich motifs and regulates the expression of a large number of genes involved in a variety of processes such as cell growth, apoptosis, differentiation and immune responses. Highly regulated by post-translational modifications (phosphorylations, sumo…
SP1_M09181_1	-0.118653	-0.0679906	17027	0.744037	nan	1	0	1e-69	1e-22	0.0912868	0	1	1e-36	SP1	0	0	0	0	0	0	0	0	0	0	0	0	SP		Transcription factor that can activate or repress transcription in response to physiological and pathological stimuli. Binds with high affinity to GC-rich motifs and regulates the expression of a large number of genes involved in a variety of processes such as cell growth, apoptosis, differentiation and immune responses. Highly regulated by post-translational modifications (phosphorylations, sumo…
SP1_M09183_1	-0.13504	-0.0902617	14471	0.727714	nan	1	0	1e-67	1e-29	0.0629508	0	1	1e-15	SP1	0	0	0	0	0	0	0	0	0	0	0	0	SP		Transcription factor that can activate or repress transcription in response to physiological and pathological stimuli. Binds with high affinity to GC-rich motifs and regulates the expression of a large number of genes involved in a variety of processes such as cell growth, apoptosis, differentiation and immune responses. Highly regulated by post-translational modifications (phosphorylations, sumo…
SP1_M09185_1	-0.134127	-0.0860667	18160	0.736818	nan	1	0	1e-93	1e-38	0.0756211	0	1	1e-28	SP1	0	0	0	0	0	0	0	0	0	0	0	0	SP		Transcription factor that can activate or repress transcription in response to physiological and pathological stimuli. Binds with high affinity to GC-rich motifs and regulates the expression of a large number of genes involved in a variety of processes such as cell growth, apoptosis, differentiation and immune responses. Highly regulated by post-translational modifications (phosphorylations, sumo…
SP2_M10360_1	-0.139186	-0.0326181	29799	0.899108	nan	1	0	1e-208	1e-10	0.0812275	0	1	1e-66	SP2	1	1	0	0	1	1	0	0	0	0	1	1	SP		Binds to GC box promoters elements and selectively activates mRNA synthesis from genes that contain functional recognition sites.
SP3_M06129_1	-0.120987	-0.0773662	17204	0.724503	nan	1	0	1e-66	1e-26	0.0954218	0	1	1e-41	SP3	1	1	0	0	1	1	0	0	0	0	1	1	SP		Transcriptional factor that can act as an activator or repressor depending on isoform and/or post-translational modifications. Binds to GT and GC boxes promoter elements. Competes with SP1 for the GC-box promoters. Weak activator of transcription but can activate a number of genes involved in different processes such as cell-cycle regulation, hormone-induction and house-keeping.
SP4_M06130_1	-0.110727	-0.0897232	16480	0.661769	nan	1	0	1e-55	1e-36	0.0853287	0	1	1e-30	SP4	1	1	0	0	1	1	0	0	0	0	1	1	SP		Binds to GT and GC boxes promoters elements. Probable transcriptional activator.
SP8_M06131_1	-0.110138	-0.0740611	13480	0.703579	nan	1	0	1e-41	1e-18	0.0726992	0	1	1e-20	SP8	1	1	0	0	1	1	0	0	0	0	1	1	SP		Transcription factor which plays a key role in limb development. Positively regulates FGF8 expression in the apical ectodermal ridge (AER) and contributes to limb outgrowth in embryos (By similarity).
SPIC_M06140_1	0.0908603	0.021325	10200	0.410631	nan	0	1	1e-20	0.6	-0.0647286	1	0	1e-09	SPIC	1	0	0	0	0	0	1	0	1	0	0	0	ETS		Controls the development of red pulp macrophages required for red blood cells recycling and iron homeostasis. Transcription factor that binds to the PU-box, a purine-rich DNA sequence (5'-GAGGA[AT]-3') that can act as a lymphoid-specific enhancer. Regulates VCAM1 gene expression (By similarity).
SREBF1_M09970_1	0.152957	0.150431	2069	0.596502	nan	0	1	1e-10	1e-09	-0.259926	1	0	1e-26	SREBF1	1	0	0	0	0	0	1	0	1	0	0	0	bHLH		Precursor of the transcription factor form (Processed sterol regulatory element-binding protein 1), which is embedded in the endoplasmic reticulum membrane (PubMed:32322062). Low sterol concentrations promote processing of this form, releasing the transcription factor form that translocates into the nucleus and activates transcription of genes involved in cholesterol biosynthesis and lipid homeos…
SREBF2_M06141_1	0.138336	0.0997814	2811	0.496565	nan	0	1	1e-11	1e-05	-0.256379	1	0	1e-38	SREBF2	1	0	0	0	0	0	1	0	1	0	0	0	bHLH		Precursor of the transcription factor form (Processed sterol regulatory element-binding protein 2), which is embedded in the endoplasmic reticulum membrane (PubMed:32322062). Low sterol concentrations promote processing of this form, releasing the transcription factor form that translocates into the nucleus and activates transcription of genes involved in cholesterol biosynthesis (PubMed:32322062…
STAT2_M05474_1	0.0904754	0.00134024	16430	0.356264	nan	0	1	1e-37	1	-0.075758	1	0	1e-29	STAT2	1	0	0	0	0	0	1	0	1	0	0	0	STAT		Signal transducer and activator of transcription that mediates signaling by type I interferons (IFN-alpha and IFN-beta). Following type I IFN binding to cell surface receptors, Jak kinases (TYK2 and JAK1) are activated, leading to tyrosine phosphorylation of STAT1 and STAT2.
STAT2_M06795_1	0.0928183	0.0156323	21516	0.389409	nan	0	1	1e-60	1	-0.0755856	1	0	1e-38	STAT2	0	0	0	0	0	0	0	0	0	0	0	0	STAT		Signal transducer and activator of transcription that mediates signaling by type I interferons (IFN-alpha and IFN-beta). Following type I IFN binding to cell surface receptors, Jak kinases (TYK2 and JAK1) are activated, leading to tyrosine phosphorylation of STAT1 and STAT2.
STAT4_M06797_1	0.0624977	-0.0163353	9666	0.38484	nan	0	1	1e-09	1	-0.0706149	1	0	1e-11	STAT4	1	0	0	0	0	0	1	0	1	0	0	0	STAT		Transcriptional regulator mainly expressed in hematopoietic cells that plays a critical role in cellular growth, differentiation and immune response (PubMed:8943379, 10961885). Plays a key role in the differentiation of T-helper 1 cells and the production of interferon-gamma (PubMed:12213961, 35614130).
STAT6_M06798_1	0.086481	0.00358235	7916	0.373563	nan	0	1	1e-15	1	-0.0778991	1	0	1e-12	STAT6	1	0	0	0	0	0	1	0	1	0	0	0	STAT		Carries out a dual function: signal transduction and activation of transcription. Involved in IL4/interleukin-4- and IL3/interleukin-3-mediated signaling.
T_M09977_1	0.112899	0.0574199	2709	0.449619	nan	0	1	1e-08	0.1	-0.164265	1	0	1e-17	TBXT	1	0	0	0	0	0	1	0	1	0	0	0	TBX		Involved in the transcriptional regulation of genes required for mesoderm formation and differentiation. Binds to a palindromic T site 5'-TTCACACCTAGGTGTGAA-3' DNA sequence and activates gene transcription when bound to such a site.
TFE3_M06205_1	0.177942	0.17084	2570	0.583809	nan	0	1	1e-16	1e-15	-0.270006	1	0	1e-37	TFE3	1	0	0	0	0	0	1	0	1	0	0	0	bHLH		Transcription factor that acts as a master regulator of lysosomal biogenesis and immune response (PubMed:2338243, 24448649, 29146937, 30733432, 31672913, 37079666). Specifically recognizes and binds E-box sequences (5'-CANNTG-3'); efficient DNA-binding requires dimerization with itself or with another MiT/TFE family member such as TFEB or MITF (PubMed:24448649).
TFEB_M06206_1	0.161862	0.144261	3112	0.554685	nan	0	1	1e-17	1e-13	-0.196827	1	0	1e-23	TFEB	1	0	0	0	0	0	1	0	1	0	0	0	bHLH		Transcription factor that acts as a master regulator of lysosomal biogenesis, autophagy, lysosomal exocytosis, lipid catabolism, energy metabolism and immune response (PubMed:21617040,
TFEC_M06207_1	0.152535	0.128809	2581	0.537696	nan	0	1	1e-12	1e-08	-0.208498	1	0	1e-22	TFEC	1	0	0	0	0	0	1	0	1	0	0	0	bHLH		Transcriptional regulator that acts as a repressor or an activator. Acts as a transcriptional repressor on minimal promoter containing element F (that includes an E-box sequence). Binds to element F in an E-box sequence-specific manner.
TOPORS_M04321_1	0.0517401	0.0236238	16603	0.525519	nan	0	1	1e-13	0.01	-0.043863	1	0	1e-09	TOPORS	1	1	0	0	0	0	1	1	1	1	0	0	RING		Functions as an E3 ubiquitin-protein ligase and as an E3 SUMO1-protein ligase. Probable tumor suppressor involved in cell growth, cell proliferation and apoptosis that regulates p53/TP53 stability through ubiquitin-dependent degradation. May regulate chromatin modification through sumoylation of several chromatin modification-associated proteins.
UNCX_M06217_1	0.179804	0.0462513	4170	0.233059	nan	0	1	1e-36	0.1	-0.127481	1	0	1e-15	UNCX	1	0	0	0	0	0	1	0	1	0	0	0	PHD		Transcription factor involved in somitogenesis and neurogenesis. Required for the maintenance and differentiation of particular elements of the axial skeleton. May act upstream of PAX9.
USF1_M06218_1	0.15226	0.132897	2242	0.549801	nan	0	1	1e-10	1e-07	-0.28222	1	0	1e-38	USF1	1	1	0	0	0	0	1	1	1	1	0	0	bHLH		Transcription factor that binds to a symmetrical DNA sequence (E-boxes) (5'-CACGTG-3') that is found in a variety of viral and cellular promoters
VAX1_M06219_1	0.0949199	-0.0347127	4081	0.243932	nan	0	1	1e-09	1	-0.121482	1	0	1e-14	VAX1	1	0	0	0	0	0	1	0	1	0	0	0	NK		Transcription factor that may function in dorsoventral specification of the forebrain. Required for axon guidance and major tract formation in the developing forebrain. May contribute to the differentiation of the neuroretina, pigmented epithelium and optic stalk
YY1_M10305_1	0.079584	0.0410052	7199	0.496498	nan	0	1	1e-08	0.1	-0.338367	1	0	1e-190	YY1	1	1	0	0	0	0	1	1	1	1	0	0	YY		Multifunctional transcription factor that exhibits positive and negative control on a large number of cellular and viral genes by binding to sites overlapping the transcription start site (PubMed:15329343, 17721549, 24326773, 25787250).
YY2_M06231_1	0.0835026	0.0617208	6924	0.54309	nan	0	1	1e-09	0.0001	-0.325385	1	0	1e-172	YY2	1	1	0	0	0	0	1	1	1	1	0	0	YY		Functions as a multifunctional transcription factor that may exhibit positive and negative control on a large number of genes. May antagonize YY1 and function in development and differentiation.
ZBTB26_M09298_1	0.092224	0.00923204	7123	0.373304	nan	0	1	1e-15	1	-0.0811923	1	0	1e-10	ZBTB26	1	1	0	0	0	0	1	1	1	1	0	0	BTB		May be involved in transcriptional regulation.
ZFHX2_M01262_1	0.176984	0.0683207	3555	0.302098	nan	0	1	1e-30	0.001	-0.126956	1	0	1e-14	ZFHX2	1	1	0	0	0	0	1	1	1	1	0	0	HOX		Transcriptional regulator that is critical for the regulation of pain perception and processing of noxious stimuli.
ZFHX3_M06847_1	0.0886125	-0.0969156	10781	0.0888888	nan	0	1	1e-23	1e-28	-0.0578572	1	0	1e-10	ZFHX3	1	1	0	0	0	0	1	1	1	1	0	0	HOX		Transcriptional regulator which can act as an activator or a repressor. Inhibits the enhancer element of the AFP gene by binding to its AT-rich core sequence. In concert with SMAD-dependent TGF-beta signaling can repress the transcription of AFP via its interaction with SMAD2/3 (PubMed:25105025). Regulates the circadian locomotor rhythms via transcriptional activation of neuropeptidergic genes
ZFP2_M07132_1	0.0804504	0.00723884	11952	0.400433	nan	0	1	1e-18	1	-0.0774559	1	0	1e-18	ZFP2	1	1	1	1	0	0	1	1	1	1	0	0	KRUPPEL		Probable transcription factor involved in neuronal differentiation and/or phenotypic maintenance.
ZFP28_M10402_1	0.064203	-0.00938086	42802	0.399401	nan	0	1	1e-113	0.1	-0.0502915	1	0	1e-68	ZFP28	1	1	1	1	0	0	1	1	1	1	0	0	KRUPPEL		May be involved in transcriptional regulation. May have a role in embryonic development.
ZFP42_M10416_1	0.0690807	0.0370201	9063	0.514578	nan	0	1	1e-10	0.01	-0.309007	1	0	1e-195	ZFP42	1	1	0	0	0	0	1	1	1	1	0	0	KRUPPEL		Involved in the reprogramming of X-chromosome inactivation during the acquisition of pluripotency. Required for efficient elongation of TSIX, a non-coding RNA antisense to XIST. Binds DXPas34 enhancer within the TSIX promoter. Involved in ES cell self-renewal (By similarity).
ZFP64_M10434_1	-0.120715	-0.0431115	17549	0.818765	nan	1	0	1e-66	1e-07	0.0751949	0	1	1e-26	ZFP64	1	1	0	0	1	1	0	0	0	0	1	1	KRUPPEL		May be involved in the regulation of mesenchymal cell differentiation through transactivation of NOTCH1 target genes.
ZFP82_M10394_1	0.102143	0.00191237	16701	0.325488	nan	0	1	1e-51	1	-0.0545808	1	0	1e-15	ZFP82	1	1	0	0	0	0	1	1	1	1	0	0	KRUPPEL		May be involved in transcriptional regulation.
ZIC1_M09327_1	-0.147052	-0.124906	5781	0.664937	nan	1	0	1e-28	1e-20	0.101905	0	1	1e-13	ZIC1	1	1	0	0	1	1	0	0	0	0	1	1	GLI		Acts as a transcriptional activator. Involved in neurogenesis. Plays important roles in the early stage of organogenesis of the CNS, as well as during dorsal spinal cord development and maturation of the cerebellum.
ZIM3_M10420_1	0.122824	0.0495139	12686	0.400161	nan	0	1	1e-54	1e-08	-0.0534411	1	0	1e-09	ZIM3	1	1	1	1	0	0	1	1	1	1	0	0	KRUPPEL		May be involved in transcriptional regulation
ZIM3_ZIM3	0.0941796	0.0192738	9244	0.395734	nan	0	1	1e-22	0.981	-0.0646907	1	0	1e-09	ZIM3	0	0	0	0	0	0	0	0	0	0	0	0	KRUPPEL		May be involved in transcriptional regulation
ZKSCAN2_ZKSCAN2	0.0882697	0.00112408	17376	0.361783	nan	0	1	1e-39	1	-0.104304	1	0	1e-60	ZKSCAN2	1	1	0	0	0	0	1	1	1	1	0	0	KRUPPEL		May be involved in transcriptional regulation
ZNF133_ZNF133	0.0623744	0.000885655	9157	0.43295	nan	0	1	1e-09	1	-0.0873989	1	0	1e-21	ZNF133	1	1	1	1	0	0	1	1	1	1	0	0	KRUPPEL		May be involved in transcriptional regulation as a repressor.
ZNF136_ZNF136	0.0603009	-0.0281287	9433	0.358221	nan	0	1	1e-08	0.1	-0.0578659	1	0	1e-07	ZNF136	1	1	1	1	0	0	1	1	1	1	0	0	KRUPPEL		May be involved in transcriptional regulation as a weak repressor when alone, or a potent one when fused with a heterologous protein containing a KRAB B-domain.
ZNF143_M09397_1	-0.101424	-0.121144	6861	0.548806	nan	1	0	1e-16	1e-23	-0.0703358	1	0	1e-07	ZNF143	1	1	0	0	1	1	0	0	1	1	0	0	KRUPPEL		Transcriptional activator. Activates the gene for selenocysteine tRNA (tRNAsec). Binds to the SPH motif of small nuclear RNA (snRNA) gene promoters. Participates in efficient U6 RNA polymerase III transcription via its interaction with CHD8. {ECO:0000269|PubMed:17938208, ECO:0000269|PubMed:9776743}.
ZNF175_M10448_1	0.0850217	-0.00333273	15184	0.35843	nan	0	1	1e-34	1	-0.05274	1	0	1e-12	ZNF175	1	1	1	1	0	0	1	1	1	1	0	0	KRUPPEL		Down-regulates the expression of several chemokine receptors. Interferes with HIV-1 replication by suppressing Tat-induced viral LTR promoter activity.
ZNF180_ZNF180	-0.0868987	-0.0207094	41354	0.787105	nan	1	0	1e-146	1e-07	0.0261386	0	1	1e-11	ZNF180	1	1	1	1	1	1	0	0	0	0	1	1	KRUPPEL		May be involved in transcriptional regulation. (
ZNF181_ZNF181	0.0778722	0.0570218	31373	0.545673	nan	0	1	1e-90	1e-47	-0.032414	1	0	1e-14	ZNF181	1	1	0	0	0	0	1	1	1	1	0	0	KRUPPEL		May be involved in transcriptional regulation.
ZNF182_ZNF182	0.0608943	-0.066316	43012	0.250651	nan	0	1	1e-116	1e-139	-0.0555583	1	0	1e-90	ZNF182	1	1	0	0	0	0	1	1	1	1	0	0	KRUPPEL		May be involved in transcriptional regulation.
ZNF184_ZNF184	0.074161	0.0187346	10081	0.449766	nan	0	1	1e-13	0.994	-0.081986	1	0	1e-17	ZNF184	1	1	1	1	0	0	1	1	1	1	0	0	KRUPPEL		May be involved in transcriptional regulation.
ZNF200_M10359_1	0.0864345	0.0964558	8351	0.631306	nan	0	1	1e-15	1e-19	-0.0782881	1	0	1e-11	ZNF200	1	1	1	1	0	0	1	1	1	1	0	0	KRUPPEL		Could have a role in spermatogenesis.
ZNF213_M10324_1	-0.0859545	-0.0541371	9105	0.691763	nan	1	0	1e-16	1e-05	0.0917954	0	1	1e-18	ZNF213	1	1	1	1	1	1	0	0	0	0	1	1	KRUPPEL		May be involved in transcriptional regulation.
ZNF22_M10344_1	0.066955	-0.149675	34891	0.002618	nan	0	1	1e-82	1e-414	-0.0758711	1	0	1e-98	ZNF22	1	1	0	0	0	0	1	1	1	1	0	0	KRUPPEL		Binds DNA through the consensus sequence 5'-CAATG-3'. May be involved in transcriptional regulation and may play a role in tooth formation
ZNF225_ZNF225	0.0618814	-0.055907	44951	0.276786	nan	0	1	1e-124	1e-101	-0.0504408	1	0	1e-88	ZNF225	1	1	1	1	0	0	1	1	1	1	0	0	KRUPPEL		May be involved in transcriptional regulation.
ZNF23_M09339_1	-0.11147	-0.0748003	8381	0.705224	nan	1	0	1e-21	1e-09	0.0796676	0	1	1e-12	ZNF23	1	1	1	1	1	1	0	0	0	0	1	1	KRUPPEL		May be involved in transcriptional regulation. May have a role in embryonic development
ZNF235_ZNF235	0.0534831	-0.08314	50722	0.224542	nan	0	1	1e-148	1e-358	-0.0438131	1	0	1e-98	ZNF235	1	1	1	1	0	0	1	1	1	1	0	0	KRUPPEL		May be involved in transcriptional regulation.
ZNF248_ZNF248	0.126116	0.0538522	4247	0.403061	nan	0	1	1e-17	0.01	-0.109915	1	0	1e-12	ZNF248	1	1	1	1	0	0	1	1	1	1	0	0	KRUPPEL		May be involved in transcriptional regulation.
ZNF25_ZNF25	0.0901744	-0.00929968	17255	0.327586	nan	0	1	1e-41	1	-0.0796455	1	0	1e-35	ZNF25	1	1	1	1	0	0	1	1	1	1	0	0	KRUPPEL		May be involved in transcriptional regulation.
ZNF263_ZNF263	-0.127028	-0.0900869	21339	0.705976	nan	1	0	1e-95	1e-47	0.0345107	0	1	1e-07	ZNF263	1	1	1	1	1	1	0	0	0	0	1	1	KRUPPEL		Transcription factor that binds to the consensus sequence 5'-TCCTCCC-3' and acts as a transcriptional repressor (PubMed:32051553). Binds to the promoter region of SIX3 and recruits other proteins involved in chromatin modification and transcriptional corepression, resulting in methylation of the promoter and transcriptional repression (PubMed:32051553).
ZNF267_ZNF267	-0.125932	-0.0890609	18660	0.705782	nan	1	0	1e-83	1e-41	0.0517449	0	1	1e-13	ZNF267	1	1	1	1	1	1	0	0	0	0	1	1	KRUPPEL		May be involved in transcriptional regulation.
ZNF28_ZNF28	-0.0776749	-0.0250306	12331	0.749533	nan	1	0	1e-19	0.1	0.0560839	0	1	1e-08	ZNF28	1	1	1	1	1	1	0	0	0	0	1	1	KRUPPEL		May be involved in transcriptional regulation.
ZNF283_ZNF283	-0.136265	-0.1003	18834	0.70327	nan	1	0	1e-98	1e-52	0.108034	0	1	1e-60	ZNF283	1	1	0	0	1	1	0	0	0	0	1	1	KRUPPEL		May be involved in transcriptional regulation.
ZNF287_ZNF287	0.051503	-0.0738475	50221	0.25581	nan	0	1	1e-128	1e-264	-0.044066	1	0	1e-97	ZNF287	1	1	1	1	0	0	1	1	1	1	0	0	KRUPPEL		May be involved in transcriptional regulation.
ZNF304_ZNF304	-0.134339	-0.092958	31752	0.71829	nan	1	0	1e-196	1e-93	0.0500171	0	1	1e-25	ZNF304	1	1	1	1	1	1	0	0	0	0	1	1	KRUPPEL		Acts as a transcriptional regulator and plays a role in gene silencing (PubMed:24623306, 26081979). Probably forms a corepressor complex required for activated KRAS-mediated promoter hypermethylation and transcriptional silencing of several tumor suppressor genes (TSGs) or other tumor-related genes in colorectal cancer (CRC) cells (PubMed:24623306).
ZNF311_ZNF311	-0.110705	-0.0522271	25970	0.765714	nan	1	0	1e-98	1e-21	0.0353486	0	1	1e-09	ZNF311	1	1	1	1	1	1	0	0	0	0	1	1	KRUPPEL		May be involved in transcriptional regulation.
ZNF317_ZNF317	0.0987213	0.0211046	7719	0.388214	nan	0	1	1e-19	1	-0.0649929	1	0	1e-08	ZNF317	1	1	1	1	0	0	1	1	1	1	0	0	KRUPPEL		May function as a transcription factor. May play an important role in erythroid maturation and lymphoid proliferation.
ZNF320_M10320_1	-0.116914	-0.0846727	14332	0.692939	nan	1	0	1e-48	1e-25	0.0658573	0	1	1e-15	ZNF320	1	1	0	0	1	1	0	0	0	0	1	1	KRUPPEL		May be involved in transcriptional regulation.
ZNF320_ZNF320	-0.0747281	-0.0372789	14372	0.707385	nan	1	0	1e-18	0.001	0.0785339	0	1	1e-21	ZNF320	0	0	0	0	0	0	0	0	0	0	0	0	KRUPPEL		May be involved in transcriptional regulation.
ZNF322_M10383_1	-0.0750895	-0.062734	8153	0.63778	nan	1	0	1e-10	1e-06	0.0698747	0	1	1e-08	ZNF322	1	1	0	0	1	1	0	0	0	0	1	1	KRUPPEL		Transcriptional activator (PubMed:15555580). Important for maintenance of pluripotency in embryonic stem cells (By similarity). Binds directly to the POU5F1 distal enhancer and the NANOG proximal promoter, and enhances expression of both genes (By similarity).
ZNF334_ZNF334	0.110642	-0.00106579	23281	0.293651	nan	0	1	1e-110	1	-0.0793418	1	0	1e-58	ZNF334	1	1	1	1	0	0	1	1	1	1	0	0	KRUPPEL		May be involved in transcriptional regulation.
ZNF337_ZNF337	0.123272	0.0354316	4360	0.359855	nan	0	1	1e-15	0.409	-0.0927768	1	0	1e-08	ZNF337	1	1	1	1	0	0	1	1	1	1	0	0	KRUPPEL		May be involved in transcriptional regulation.
ZNF341_M10427_1	-0.102305	-0.0809576	33023	0.662722	nan	1	0	1e-119	1e-74	0.0417061	0	1	1e-23	ZNF341	1	1	0	0	1	1	0	0	0	0	1	1	KRUPPEL		Transcriptional activator of STAT3 involved in the regulation of immune homeostasis. Also able to activate STAT1 transcription.
ZNF35_M07124_1	0.113964	-0.00587956	13642	0.271086	nan	0	1	1e-51	1	-0.0839708	1	0	1e-30	ZNF35	1	1	0	0	0	0	1	1	1	1	0	0	KRUPPEL		May be involved in transcriptional regulation. Involved in cell differentiation and/or proliferation.
ZNF354A_M10328_1	0.126568	0.0123415	7846	0.286667	nan	0	1	1e-28	1	-0.0767241	1	0	1e-12	ZNF354A	1	1	1	1	0	0	1	1	1	1	0	0	KRUPPEL		Predicted to enable DNA-binding transcription factor activity
ZNF354A_ZNF354A	0.125541	0.00850163	8887	0.278865	nan	0	1	1e-34	1	-0.0603953	1	0	1e-08	ZNF354A	0	0	0	0	0	0	0	0	0	0	0	0	KRUPPEL		Predicted to enable DNA-binding transcription factor activity
ZNF354B_ZNF354B	0.0678644	-0.0518606	8104	0.271414	nan	0	1	1e-09	1e-05	-0.0700978	1	0	1e-10	ZNF354B	1	1	1	1	0	0	1	1	1	1	0	0	KRUPPEL		May be involved in transcriptional regulation
ZNF37A_M10345_1	-0.0902849	-0.08302	22287	0.62366	nan	1	0	1e-53	1e-44	0.0403433	0	1	1e-11	ZNF37A	1	1	1	1	1	1	0	0	0	0	1	1	KRUPPEL		May be involved in transcriptional regulation
ZNF383_ZNF383	-0.108991	-0.0939453	29211	0.645241	nan	1	0	1e-115	1e-85	0.0405543	0	1	1e-14	ZNF383	1	1	1	1	1	1	0	0	0	0	1	1	KRUPPEL		May function as a transcriptional repressor, suppressing transcriptional activities mediated by MAPK signaling pathways.
ZNF384_M09363_1	0.0902078	0.010206	20358	0.381599	nan	0	1	1e-58	1	-0.0720327	1	0	1e-38	ZNF384	1	1	0	0	0	0	1	1	1	1	0	0	KRUPPEL		Transcription factor that binds the consensus DNA sequence [GC]AAAAA. Seems to bind and regulate the promoters of MMP1, MMP3, MMP7 and COL1A1
ZNF384_M10409_1	0.0636206	-0.12309	39800	0.0856076	nan	0	1	1e-89	1e-338	-0.0758356	1	0	1e-127	ZNF384	0	0	0	0	0	0	0	0	0	0	0	0	KRUPPEL		Transcription factor that binds the consensus DNA sequence [GC]AAAAA. Seems to bind and regulate the promoters of MMP1, MMP3, MMP7 and COL1A1
ZNF394_M10376_1	-0.111432	-0.112435	19281	0.600725	nan	1	0	1e-69	1e-71	0.0409698	0	1	1e-07	ZNF394	1	1	1	1	1	1	0	0	0	0	1	1	KRUPPEL		May be involved in transcriptional regulation
ZNF441_ZNF441	-0.151545	-0.0903425	23490	0.773273	nan	1	0	1e-165	1e-58	0.082581	0	1	1e-48	ZNF441	1	1	1	1	1	1	0	0	0	0	1	1	KRUPPEL		May be involved in transcriptional regulation
ZNF443_ZNF443	0.0786334	0.0522721	31788	0.530387	nan	0	1	1e-95	1e-41	-0.0375405	1	0	1e-19	ZNF443	1	1	1	1	0	0	1	1	1	1	0	0	KRUPPEL		May be involved in transcriptional regulation
ZNF460_ZNF460	-0.113731	-0.023185	32644	0.854667	nan	1	0	1e-142	1e-05	0.0285258	0	1	1e-07	ZNF460	1	1	0	0	1	1	0	0	0	0	1	1	KRUPPEL		May be involved in transcriptional regulation
ZNF484_ZNF484	-0.0431855	-0.0498973	21501	0.584891	nan	1	0	1e-11	1e-15	0.0428578	0	1	1e-10	ZNF484	1	1	1	1	1	1	0	0	0	0	1	1	KRUPPEL		May be involved in transcriptional regulation
ZNF487_ZNF487	0.061546	-0.0621005	45103	0.260536	nan	0	1	1e-132	1e-134	-0.0557582	1	0	1e-100	ZNF487	1	1	0	0	0	0	1	1	1	1	0	0	KRUPPEL		May be involved in transcriptional regulation
ZNF492_ZNF492	0.0595361	-0.0280742	38484	0.360494	nan	0	1	1e-76	1e-16	-0.0580885	1	0	1e-70	ZNF492	1	1	1	1	0	0	1	1	1	1	0	0	KRUPPEL		May be involved in transcriptional regulation
ZNF496_ZNF496	0.0859815	0.080711	29330	0.588889	nan	0	1	1e-104	1e-92	-0.0364573	1	0	1e-16	ZNF496	1	1	1	1	0	0	1	1	1	1	0	0	KRUPPEL		DNA-binding transcription factor that can both act as an activator and a repressor.
ZNF519_ZNF519	-0.0972804	-0.00541203	40646	0.858333	nan	1	0	1e-177	1	0.0241832	0	1	1e-08	ZNF519	1	1	1	1	1	1	0	0	0	0	1	1	KRUPPEL		May be involved in transcriptional regulation
ZNF529_ZNF529	-0.088488	-0.0531516	34280	0.701525	nan	1	0	1e-98	1e-35	0.0480626	0	1	1e-29	ZNF529	1	1	1	1	1	1	0	0	0	0	1	1	KRUPPEL		May be involved in transcriptional regulation
ZNF530_ZNF530	-0.076889	-0.0594491	18793	0.651883	nan	1	0	1e-29	1e-17	0.0536499	0	1	1e-14	ZNF530	1	1	1	1	1	1	0	0	0	0	1	1	KRUPPEL		May be involved in transcriptional regulation
ZNF543_M10366_1	-0.0775114	-0.0134327	11349	0.78125	nan	1	0	1e-16	1	0.110055	0	1	1e-34	ZNF543	1	1	1	1	1	1	0	0	0	0	1	1	KRUPPEL		May be involved in transcriptional regulation
ZNF543_ZNF543	-0.142948	-0.0586389	24839	0.837366	nan	1	0	1e-155	1e-25	0.0453724	0	1	1e-14	ZNF543	0	0	0	0	0	0	0	0	0	0	0	0	KRUPPEL		May be involved in transcriptional regulation
ZNF567_ZNF567	0.0828466	0.0107009	33540	0.40339	nan	0	1	1e-111	1	-0.0492417	1	0	1e-42	ZNF567	1	1	1	1	0	0	1	1	1	1	0	0	KRUPPEL		May be involved in transcriptional regulation
ZNF570_ZNF570	0.0872179	-0.0254203	35942	0.291071	nan	0	1	1e-157	1e-12	-0.0607439	1	0	1e-67	ZNF570	1	1	1	1	0	0	1	1	1	1	0	0	KRUPPEL		May be involved in transcriptional regulation
ZNF596_M10405_1	-0.0724636	-0.0559092	19211	0.649427	nan	1	0	1e-25	1e-14	0.0469544	0	1	1e-11	ZNF596	1	1	1	1	1	1	0	0	0	0	1	1	KRUPPEL		May be involved in transcriptional regulation
ZNF611_ZNF611	-0.142009	-0.0805848	14940	0.773887	nan	1	0	1e-86	1e-27	0.0634574	0	1	1e-15	ZNF611	1	1	1	1	1	1	0	0	0	0	1	1	KRUPPEL		May be involved in transcriptional regulation
ZNF613_ZNF613	0.0623148	-0.115267	40418	0.110929	nan	0	1	1e-99	1e-340	-0.0736214	1	0	1e-125	ZNF613	1	1	1	1	0	0	1	1	1	1	0	0	KRUPPEL		May be involved in transcriptional regulation
ZNF620_ZNF620	0.0837877	0.00104844	9502	0.374005	nan	0	1	1e-16	1	-0.0551244	1	0	1e-07	ZNF620	1	1	1	1	0	0	1	1	1	1	0	0	KRUPPEL		May be involved in transcriptional regulation
ZNF653_M07152_1	0.125022	0.0534901	3785	0.405093	nan	0	1	1e-13	0.1	-0.128366	1	0	1e-13	ZNF653	1	1	0	0	0	0	1	1	1	1	0	0	KRUPPEL		Transcriptional repressor. May repress NR5A1, PPARG, NR1H3, NR4A2, ESR1 and NR3C1 transcriptional activity.
ZNF677_M10389_1	0.064394	0.00449388	19470	0.437357	nan	0	1	1e-24	1	-0.0478389	1	0	1e-14	ZNF677	1	1	1	1	0	0	1	1	1	1	0	0	KRUPPEL		May be involved in transcriptional regulation
ZNF680_M10401_1	0.121666	0.0553274	10332	0.419498	nan	0	1	1e-40	1e-07	-0.0882081	1	0	1e-22	ZNF680	1	1	1	1	0	0	1	1	1	1	0	0	KRUPPEL		May be involved in transcriptional regulation
ZNF682_ZNF682	-0.122606	-0.0929288	14576	0.685826	nan	1	0	1e-55	1e-31	0.0858054	0	1	1e-23	ZNF682	1	1	1	1	1	1	0	0	0	0	1	1	KRUPPEL		May be involved in transcriptional regulation
ZNF716_ZNF716	0.0705465	-0.028953	22606	0.327516	nan	0	1	1e-42	1e-06	-0.0646449	1	0	1e-37	ZNF716	1	1	1	1	0	0	1	1	1	1	0	0	KRUPPEL		May be involved in transcriptional regulation
ZNF765_ZNF765	-0.125238	-0.0856192	12940	0.713403	nan	1	0	1e-49	1e-22	0.107972	0	1	1e-35	ZNF765	1	1	0	0	1	1	0	0	0	0	1	1	KRUPPEL		May be involved in transcriptional regulation
ZNF79_ZNF79	0.0788009	-0.046987	30835	0.254596	nan	0	1	1e-87	1e-30	-0.0584609	1	0	1e-46	ZNF79	1	1	1	1	0	0	1	1	1	1	0	0	KRUPPEL		May be involved in transcriptional regulation
ZNF792_ZNF792	-0.134049	-0.0704207	25113	0.78	nan	1	0	1e-148	1e-40	0.0429691	0	1	1e-13	ZNF792	1	1	0	0	1	1	0	0	0	0	1	1	KRUPPEL		May be involved in transcriptional regulation
ZNF793_ZNF793	-0.133813	-0.117346	6090	0.649184	nan	1	0	1e-24	1e-18	0.101778	0	1	1e-15	ZNF793	1	1	0	0	1	1	0	0	0	0	1	1	KRUPPEL		May be involved in transcriptional regulation
ZNF84_ZNF84	0.0417889	0.00631197	24623	0.505102	nan	0	1	1e-13	1	-0.0407033	1	0	1e-13	ZNF84	1	1	1	1	0	0	1	1	1	1	0	0	KRUPPEL		May be involved in transcriptional regulation
ZNF85_ZNF85	0.0851124	0.0397373	21421	0.477646	nan	0	1	1e-53	1e-10	-0.0569906	1	0	1e-24	ZNF85	1	1	1	1	0	0	1	1	1	1	0	0	KRUPPEL		May be a transcriptional repressor
ZNF860_ZNF860	-0.0988444	-0.0763001	12787	0.666042	nan	1	0	1e-31	1e-18	0.0709719	0	1	1e-15	ZNF860	1	1	0	0	1	1	0	0	0	0	1	1	KRUPPEL		May be involved in transcriptional regulation
HKR1_HKR1	-0.124661	-0.115676	24048	0.62843	nan	1	0	1e-111	1e-96	0.0344792	0	1	1e-08	ZNF875	1	1	0	0	1	1	0	0	0	0	1	1	KRUPPEL		Predicted to enable DNA-binding transcription repressor activity, RNA polymerase II-specific and RNA polymerase II transcription regulatory region sequence-specific DNA binding activity.
ZNF879_ZNF879	0.0705671	-0.0366621	41918	0.306075	nan	0	1	1e-142	1e-38	-0.0501582	1	0	1e-71	ZNF879	1	1	0	0	0	0	1	1	1	1	0	0	KRUPPEL		May be involved in transcriptional regulation
ZNF891_ZNF891	-0.0879963	-0.0756675	7534	0.637706	nan	1	0	1e-12	1e-09	0.0893457	0	1	1e-12	ZNF891	1	1	0	0	1	1	0	0	0	0	1	1	KRUPPEL		May be involved in transcriptional regulation
ZNF98_M10322_1	0.0648567	-0.020392	41638	0.367045	nan	0	1	1e-110	1e-10	-0.0533952	1	0	1e-76	ZNF98	1	1	0	0	0	0	1	1	1	1	0	0	KRUPPEL		May be involved in transcriptional regulation
ZSCAN22_M10335_1	-0.0979753	-0.0638526	18532	0.698158	nan	1	0	1e-45	1e-19	0.0515123	0	1	1e-12	ZSCAN22	1	1	0	0	1	1	0	0	0	0	1	1	KRUPPEL		May be involved in transcriptional regulation
ZSCAN30_M10388_1	-0.0788985	-0.0281182	14292	0.744363	nan	1	0	1e-22	0.01	0.0818918	0	1	1e-24	ZSCAN30	1	1	0	0	1	1	0	0	0	0	1	1	KRUPPEL		May be involved in transcriptional regulation
TOTAL Significant in ZnCl2 and TPA:															210	117	51	51	52	51	158	66	159	67	51	50
ALX1_M01294_1	0.123868	-0.0113625	4284	0.228405	nan	0	1	1e-16	1	-0.041605	0	0	0.1	ALX1	0	0	0	0	0	0	0	0	0	0	0	0	PHD		Sequence-specific DNA-binding transcription factor that binds palindromic sequences within promoters and may activate or repress the transcription of a subset of genes (PubMed:9753625, 8756334). Most probably regulates the expression of genes involved in the development of mesenchyme-derived craniofacial structures.
ALX1_M01344_1	0.134181	0.0259172	5479	0.303206	nan	0	1	1e-26	0.773	-0.0526431	0	0	0.001	ALX1	0	0	0	0	0	0	0	0	0	0	0	0	PHD		Sequence-specific DNA-binding transcription factor that binds palindromic sequences within promoters and may activate or repress the transcription of a subset of genes (PubMed:9753625, 8756334). Most probably regulates the expression of genes involved in the development of mesenchyme-derived craniofacial structures.
ALX1_M08472_1	0.123868	-0.0174239	4284	0.211592	nan	0	1	1e-16	1	-0.041605	0	0	0.1	ALX1	0	0	0	0	0	0	0	0	0	0	0	0	PHD		Sequence-specific DNA-binding transcription factor that binds palindromic sequences within promoters and may activate or repress the transcription of a subset of genes (PubMed:9753625, 8756334). Most probably regulates the expression of genes involved in the development of mesenchyme-derived craniofacial structures.
ALX1_M08859_1	0.123868	-0.0144899	4284	0.21973	nan	0	1	1e-17	1	-0.041605	0	0	1	ALX1	0	0	0	0	0	0	0	0	0	0	0	0	PHD		Sequence-specific DNA-binding transcription factor that binds palindromic sequences within promoters and may activate or repress the transcription of a subset of genes (PubMed:9753625, 8756334). Most probably regulates the expression of genes involved in the development of mesenchyme-derived craniofacial structures.
ALX1_M09090_1	0.123868	-0.0221197	4284	0.198567	nan	0	1	1e-17	1	-0.041605	0	0	1	ALX1	0	0	0	0	0	0	0	0	0	0	0	0	PHD		Sequence-specific DNA-binding transcription factor that binds palindromic sequences within promoters and may activate or repress the transcription of a subset of genes (PubMed:9753625, 8756334). Most probably regulates the expression of genes involved in the development of mesenchyme-derived craniofacial structures.
ALX3_M05560_1	0.161184	0.0429861	5666	0.275651	nan	0	1	1e-39	0.01	-0.0599046	0	0	0.0001	ALX3	1	0	0	0	0	0	1	0	0	0	0	0	PHD		Transcriptional regulator with a possible role in patterning of mesoderm during development.
ARGFX_M09429_1	0.140459	-0.00357831	4247	0.203975	nan	0	1	1e-19	1	-0.0593085	0	0	0.001	ARGFX	0	0	0	0	0	0	0	0	0	0	0	0	PHD		Transcription factor that acts as activator.
ATF1_M06452_1	0.210319	0.189446	3067	0.545611	nan	0	1	1e-28	1e-22	0.0442303	0	0	0.631	ATF1	1	0	0	0	0	0	1	0	0	0	0	0	bZIP		This protein binds the cAMP response element (CRE) (consensus: 5'-GTGACGT[AC][AG]-3'), a sequence present in many viral and cellular promoters. Binds to the Tax-responsive element (TRE) of HTLV-I. Mediates PKA-induced stimulation of CRE-reporter genes. Represses the expression of FTH1 and other antioxidant detoxification genes.
ATF1_M08544_1	0.227459	0.201318	2566	0.531	nan	0	1	1e-25	1e-19	0.0222549	0	0	1	ATF1	0	0	0	0	0	0	0	0	0	0	0	0	bZIP		This protein binds the cAMP response element (CRE) (consensus: 5'-GTGACGT[AC][AG]-3'), a sequence present in many viral and cellular promoters. Binds to the Tax-responsive element (TRE) of HTLV-I. Mediates PKA-induced stimulation of CRE-reporter genes. Represses the expression of FTH1 and other antioxidant detoxification genes.
ATF1_M10066_1	0.233176	0.201751	2442	0.516341	nan	0	1	1e-30	1e-22	0.0350476	0	0	1	ATF1	0	0	0	0	0	0	0	0	0	0	0	0	bZIP		This protein binds the cAMP response element (CRE) (consensus: 5'-GTGACGT[AC][AG]-3'), a sequence present in many viral and cellular promoters. Binds to the Tax-responsive element (TRE) of HTLV-I. Mediates PKA-induced stimulation of CRE-reporter genes. Represses the expression of FTH1 and other antioxidant detoxification genes.
ATF2_M08479_1	0.221166	0.179282	2117	0.487332	nan	0	1	1e-22	1e-14	0.0602158	0	0	1	ATF2	1	0	0	0	0	0	1	0	0	0	0	0	bZIP		Transcriptional activator which regulates the transcription of various genes, including those involved in anti-apoptosis, cell growth, and DNA damage response. Dependent on its binding partner, binds to CRE (cAMP response element) consensus sequences (5'-TGACGTCA-3') or to AP-1 (activator protein 1) consensus sequences (5'-TGACTCA-3').
ATF2_M08481_1	0.215734	0.185861	2541	0.520645	nan	0	1	1e-25	1e-18	0.0471189	0	0	1	ATF2	0	0	0	0	0	0	0	0	0	0	0	0	bZIP		Transcriptional activator which regulates the transcription of various genes, including those involved in anti-apoptosis, cell growth, and DNA damage response. Dependent on its binding partner, binds to CRE (cAMP response element) consensus sequences (5'-TGACGTCA-3') or to AP-1 (activator protein 1) consensus sequences (5'-TGACTCA-3').
ATF2_M08540_1	0.212311	0.168673	2300	0.482464	nan	0	1	1e-23	1e-14	0.0587189	0	0	1	ATF2	0	0	0	0	0	0	0	0	0	0	0	0	bZIP		Transcriptional activator which regulates the transcription of various genes, including those involved in anti-apoptosis, cell growth, and DNA damage response. Dependent on its binding partner, binds to CRE (cAMP response element) consensus sequences (5'-TGACGTCA-3') or to AP-1 (activator protein 1) consensus sequences (5'-TGACTCA-3').
ATF2_M08542_1	0.228934	0.169165	2120	0.43772	nan	0	1	1e-23	1e-12	0.0355504	0	0	1	ATF2	0	0	0	0	0	0	0	0	0	0	0	0	bZIP		Transcriptional activator which regulates the transcription of various genes, including those involved in anti-apoptosis, cell growth, and DNA damage response. Dependent on its binding partner, binds to CRE (cAMP response element) consensus sequences (5'-TGACGTCA-3') or to AP-1 (activator protein 1) consensus sequences (5'-TGACTCA-3').
ATF3_M08483_1	0.202301	0.161036	2972	0.489047	nan	0	1	1e-25	1e-15	0.0193734	0	0	1	ATF3	1	0	0	0	0	0	1	0	0	0	0	0	bZIP		Represses transcription from promoters with ATF sites. It may repress transcription by stabilizing the binding of inhibitory cofactors at the promoter. This protein binds the cAMP response element (CRE) (consensus: 5'-GTGACGT[AC][AG]-3'), a sequence present in many viral and cellular promoters.
ATF3_M08485_1	0.225514	0.186622	2459	0.495629	nan	0	1	1e-26	1e-17	0.0362899	0	0	1	ATF3	0	0	0	0	0	0	0	0	0	0	0	0	bZIP		Represses transcription from promoters with ATF sites. It may repress transcription by stabilizing the binding of inhibitory cofactors at the promoter. This protein binds the cAMP response element (CRE) (consensus: 5'-GTGACGT[AC][AG]-3'), a sequence present in many viral and cellular promoters.
ATF3_M09744_1	0.211021	0.161012	2809	0.464791	nan	0	1	1e-25	1e-14	0.0141876	0	0	1	ATF3	0	0	0	0	0	0	0	0	0	0	0	0	bZIP		Represses transcription from promoters with ATF sites. It may repress transcription by stabilizing the binding of inhibitory cofactors at the promoter. This protein binds the cAMP response element (CRE) (consensus: 5'-GTGACGT[AC][AG]-3'), a sequence present in many viral and cellular promoters.
ATF4_M08489_1	0.189621	0.161796	1879	0.526327	nan	0	1	1e-14	1e-10	0.0447972	0	0	1	ATF4	1	0	0	0	0	0	1	0	0	0	0	0	bZIP		Transcription factor that binds the cAMP response element (CRE) (consensus: 5'-GTGACGT[AC][AG]-3') and displays two biological functions, as regulator of metabolic and redox processes under normal cellular conditions, and as master transcription factor during integrated stress response (ISR)
ATF6_M09436_1	0.216734	0.190597	2713	0.531008	nan	0	1	1e-27	1e-21	0.00626615	0	0	1	ATF6	1	0	0	0	0	0	1	0	0	0	0	0	bZIP		This gene encodes a transcription factor that activates target genes for the unfolded protein response (UPR) during endoplasmic reticulum (ER) stress. Although it is a transcription factor, this protein is unusual in that it is synthesized as a transmembrane protein that is embedded in the ER. It functions as an ER stress sensor/transducer, and following ER stress-induced proteolysis, it function…
ATF7_M05568_1	0.230439	0.177887	2237	0.457738	nan	0	1	1e-26	1e-15	0.030464	0	0	1	ATF7	1	0	0	0	0	0	1	0	0	0	0	0	bZIP		Enables several functions, including DNA-binding transcription repressor activity, RNA polymerase II-specific; mitogen-activated protein kinase binding activity; and transcription coactivator binding activity. Stress-responsive chromatin regulator that plays a role in various biological processes including innate immunological memory, adipocyte differentiation or telomerase regulation (PubMed:294…
ATF7_M08490_1	0.237574	0.183218	2076	0.452735	nan	0	1	1e-26	1e-15	0.0452573	0	0	1	ATF7	0	0	0	0	0	0	0	0	0	0	0	0	bZIP		Enables several functions, including DNA-binding transcription repressor activity, RNA polymerase II-specific; mitogen-activated protein kinase binding activity; and transcription coactivator binding activity. Stress-responsive chromatin regulator that plays a role in various biological processes including innate immunological memory, adipocyte differentiation or telomerase regulation (PubMed:294…
ATOH1_M08953_1	0.254999	0.211483	648	0.482803	nan	0	1	1e-08	1e-05	0.0775969	0	0	0.899	ATOH1	1	0	0	0	0	0	1	0	0	0	0	0	bHLH		Transcriptional regulator. Activates E box-dependent transcription in collaboration with TCF3/E47, but the activity is completely antagonized by the negative regulator of neurogenesis HES1. Plays a role in the differentiation of subsets of neural cells by activating E box-dependent transcription
BACH1_M09446_1	0.152154	0.0746432	1661	0.388507	nan	0	1	1e-07	0.1	-0.083646	0	0	0.1	BACH1	0	0	0	0	0	0	0	0	0	0	0	0	bZIP		Transcriptional regulator that acts as a repressor or activator, depending on the context. Binds to NF-E2 DNA binding sites. Plays important roles in coordinating transcription activation and repression by MAFK (By similarity). Together with MAF, represses the transcription of genes under the control of the NFE2L2 oxidative stress pathway (PubMed:24035498).
BARX1_M08498_1	0.0725658	-0.0554206	8580	0.248498	nan	0	1	1e-11	1e-06	-0.0405516	0	0	0.001	BARX1	0	0	0	0	0	0	0	0	0	0	0	0	BAR		Transcription factor, which is involved in craniofacial development, in odontogenesis and in stomach organogenesis. May have a role in the differentiation of molars from incisors. Plays a role in suppressing endodermal Wnt activity (By similarity). Binds to a regulatory module of the NCAM promoter.
BATF3_M08502_1	0.201205	0.168645	3004	0.513191	nan	0	1	1e-27	1e-18	0.019074	0	0	1	BATF3	1	0	0	0	0	0	1	0	0	0	0	0	bZIP		AP-1 family transcription factor that controls the differentiation of CD8(+) thymic conventional dendritic cells in the immune system. Required for development of CD8-alpha(+) classical dendritic cells (cDCs) and related CD103(+) dendritic cells that cross-present antigens to CD8 T-cells and produce interleukin-12 (IL12) in response to pathogens
BCL6_M09453_1	0.101311	0.0458619	4156	0.449702	nan	0	1	1e-09	0.1	0.0104991	0	0	1	BCL6	1	1	0	0	0	0	1	1	0	0	0	0	BTB		Transcriptional repressor mainly required for germinal center (GC) formation and antibody affinity maturation which has different mechanisms of action specific to the lineage and biological functions. Forms complexes with different corepressors and histone deacetylases to repress the transcriptional expression of different subsets of target genes. Represses its target genes by binding directly to…
BCL6B_M09457_1	0.0950285	0.0368667	4184	0.442178	nan	0	1	1e-08	1	-0.0126403	0	0	1	BCL6B	1	1	0	0	0	0	1	1	0	0	0	0	BTB		Acts as a sequence-specific transcriptional repressor in association with BCL6. May function in a narrow stage or be related to some events in the early B-cell development.
CDX1_M05587_1	0.103254	-0.0270944	4977	0.241948	nan	0	1	1e-13	0.961	-0.0161933	0	0	1	CDX1	1	0	0	0	0	0	1	0	0	0	0	0	HOX		Plays a role in transcriptional regulation (PubMed:24623306). Involved in activated KRAS-mediated transcriptional activation of PRKD1 in colorectal cancer (CRC) cells (PubMed:24623306). Binds to the PRKD1 promoter in colorectal cancer (CRC) cells (PubMed:24623306).
CDX1_M08520_1	0.109028	0.0165906	3785	0.347104	nan	0	1	1e-11	1	-0.0627238	0	0	0.001	CDX1	0	0	0	0	0	0	0	0	0	0	0	0	HOX		Plays a role in transcriptional regulation (PubMed:24623306). Involved in activated KRAS-mediated transcriptional activation of PRKD1 in colorectal cancer (CRC) cells (PubMed:24623306). Binds to the PRKD1 promoter in colorectal cancer (CRC) cells (PubMed:24623306).
CDX1_M08523_1	0.109578	0.00688922	4827	0.31867	nan	0	1	1e-14	1	-0.0546034	0	0	0.01	CDX1	0	0	0	0	0	0	0	0	0	0	0	0	HOX		Plays a role in transcriptional regulation (PubMed:24623306). Involved in activated KRAS-mediated transcriptional activation of PRKD1 in colorectal cancer (CRC) cells (PubMed:24623306). Binds to the PRKD1 promoter in colorectal cancer (CRC) cells (PubMed:24623306).
CIC_M02158_1	0.104785	0.0614873	3567	0.483409	nan	0	1	1e-08	0.01	0.00463515	0	0	1	CIC	1	0	0	0	0	0	1	0	0	0	0	0	HMG		Transcriptional repressor which plays a role in development of the central nervous system (CNS). In concert with ATXN1 and ATXN1L, involved in brain development.
CREBL2_M07230_1	0.184516	0.113967	1416	0.407817	nan	0	1	1e-09	0.001	-0.0180092	0	0	1	CREBL2	1	0	0	0	0	0	1	0	0	0	0	0	CREB		Transcription factor involved in unfolded protein response (UPR). Plays a critical role in chondrogenesis by activating the transcription of SEC23A, which promotes the transport and secretion of cartilage matrix proteins, and possibly that of ER biogenesis-related genes (By similarity). In a neuroblastoma cell line, protects cells from ER stress-induced death (PubMed:17178827). In vitro activates…
DBX1_M01380_1	0.134181	-0.0818741	5479	0.0042135	nan	0	1	1e-26	1e-09	-0.0526431	0	0	0.001	DBX1	1	0	0	0	0	0	1	0	0	0	0	0	HOX		Could have a role in patterning the central nervous system during embryogenesis. Has a key role in regulating the distinct phenotypic features that distinguish two major classes of ventral interneurons, V0 and V1 neurons. Regulates the transcription factor profile, neurotransmitter phenotype, intraspinal migratory path and axonal trajectory of V0 neurons, features that differentiate them from an …
DLX1_M08560_1	0.129692	-0.0109185	4269	0.213482	nan	0	1	1e-16	1	-0.0738638	0	0	1e-05	DLX1	1	0	0	0	0	0	1	0	0	0	0	0	HOX		Plays a role as a transcriptional activator or repressor (PubMed:14671321). Inhibits several cytokine signaling pathways, such as TGFB1, activin-A/INHBA and BMP4 by interfering with the transcriptional stimulatory activity of transcription factors, such as MSX2, FAST2, SMAD2 and SMAD3 during hematopoietic cell differentiation (PubMed:14671321).
E2F6_M03012_1	-0.0967653	-0.0643311	15885	0.693475	nan	1	0	1e-41	1e-17	0.039391	0	0	1e-05	E2F6	1	0	0	0	1	0	0	0	0	0	0	0	E2F		Inhibitor of E2F-dependent transcription (PubMed:9689056, 9704927, 9501179). Binds DNA cooperatively with DP proteins through the E2 recognition site, 5'-TTTC[CG]CGC-3' (PubMed:9501179). Has a preference for the 5'-TTTCCCGC-3' E2F recognition site (PubMed:9501179). E2F6 lacks the transcriptional activation and pocket protein binding domains (PubMed:9704927, 9501179).
E2F8_M05638_1	0.0909454	0.0556066	4206	0.505485	nan	0	1	1e-08	0.01	-0.0727816	0	0	0.0001	E2F8	1	0	0	0	0	0	1	0	0	0	0	0	E2F		Atypical E2F transcription factor that participates in various processes such as angiogenesis and polyploidization of specialized cells. Mainly acts as a transcription repressor that binds DNA independently of DP proteins and specifically recognizes the E2 recognition site 5'-TTTC[CG]CGC-3'. Directly represses transcription of classical E2F transcription factors such as E2F1: component of a feedb…
EN2_M05669_1	0.135263	0.0180206	3168	0.2783	nan	0	1	1e-13	1	-0.0908543	0	0	1e-05	EN2	1	0	0	0	0	0	1	0	0	0	0	0	HOX		The human engrailed homologs 1 and 2 encode homeodomain-containing proteins and have been implicated in the control of pattern formation during development of the central nervous system.
FOS_M08663_1	0.208865	0.169675	2192	0.494802	nan	0	1	1e-19	1e-12	0.0350899	0	0	1	FOS	1	0	0	0	0	0	1	0	0	0	0	0	bZIP		Nuclear phosphoprotein which forms a tight but non-covalently linked complex with the JUN/AP-1 transcription factor. In the heterodimer, FOS and JUN/AP-1 basic regions each seems to interact with symmetrical DNA half sites. On TGF-beta activation, forms a multimeric SMAD3/SMAD4/JUN/FOS complex at the AP1/SMAD-binding site to regulate TGF-beta-mediated signaling. Has a critical function in regulat…
FOS_M08665_1	0.234024	0.192046	2118	0.487069	nan	0	1	1e-24	1e-16	0.0361622	0	0	1	FOS	0	0	0	0	0	0	0	0	0	0	0	0	bZIP		Nuclear phosphoprotein which forms a tight but non-covalently linked complex with the JUN/AP-1 transcription factor. In the heterodimer, FOS and JUN/AP-1 basic regions each seems to interact with symmetrical DNA half sites. On TGF-beta activation, forms a multimeric SMAD3/SMAD4/JUN/FOS complex at the AP1/SMAD-binding site to regulate TGF-beta-mediated signaling. Has a critical function in regulat…
FOSL2_M10258_1	0.244276	0.189692	2215	0.452103	nan	0	1	1e-26	1e-15	0.0218149	0	0	1	FOSL2	1	0	0	0	0	0	1	0	0	0	0	0	bZIP		Controls osteoclast survival and size (By similarity). As a dimer with JUN, activates LIF transcription (By similarity). Activates CEBPB transcription in PGE2-activated osteoblasts
FOXA1_M01044_1	0.0618647	-0.0503964	8916	0.292117	nan	0	1	1e-08	1e-05	-0.0540425	0	0	1e-06	FOXA1	0	0	0	0	0	0	0	0	0	0	0	0	FOX		Transcription factor that is involved in embryonic development, establishment of tissue-specific gene expression and regulation of gene expression in differentiated tissues. Is thought to act as a 'pioneer' factor opening the compacted chromatin for other proteins through interactions with nucleosomal core histones and thereby replacing linker histones at target enhancer and/or promoter sites.
FOXA1_M08669_1	0.0753916	-0.0164537	8741	0.348747	nan	0	1	1e-14	1	-0.0415354	0	0	0.0001	FOXA1	0	0	0	0	0	0	0	0	0	0	0	0	FOX		Transcription factor that is involved in embryonic development, establishment of tissue-specific gene expression and regulation of gene expression in differentiated tissues. Is thought to act as a 'pioneer' factor opening the compacted chromatin for other proteins through interactions with nucleosomal core histones and thereby replacing linker histones at target enhancer and/or promoter sites.
FOXO1_M05738_1	0.105932	-0.0111222	5230	0.278821	nan	0	1	1e-14	1	-0.0467116	0	0	0.01	FOXO1	1	0	0	0	0	0	1	0	0	0	0	0	FOX		Transcription factor that is the main target of insulin signaling and regulates metabolic homeostasis in response to oxidative stress (PubMed:10358076, 12228231, 15220471, 15890677, 18356527, 19221179, 20543840, 21245099). Binds to the insulin response element (IRE) with consensus sequence 5'-TT[G/A]TTTTG-3' and the related Daf-16 family binding element (DBE) with consensus sequence 5'-TT[G/A]TTT…
FOXP1_M01031_1	0.0873145	-0.00873616	5481	0.337082	nan	0	1	1e-10	1	-0.0653161	0	0	1e-05	FOXP1	1	0	0	0	0	0	1	0	0	0	0	0	FOX		Transcriptional repressor (PubMed:18347093, 26647308). Can act with CTBP1 to synergistically repress transcription but CTPBP1 is not essential (By similarity). Plays an important role in the specification and differentiation of lung epithelium. Acts cooperatively with FOXP4 to regulate lung secretory epithelial cell fate and regeneration by restricting the goblet cell lineage program; the functio…
FOXP1_M08697_1	0.105004	0.0357424	6104	0.41139	nan	0	1	1e-17	0.1	-0.0451083	0	0	0.01	FOXP1	0	0	0	0	0	0	0	0	0	0	0	0	FOX		Transcriptional repressor (PubMed:18347093, 26647308). Can act with CTBP1 to synergistically repress transcription but CTPBP1 is not essential (By similarity). Plays an important role in the specification and differentiation of lung epithelium. Acts cooperatively with FOXP4 to regulate lung secretory epithelial cell fate and regeneration by restricting the goblet cell lineage program; the functio…
FOXP3_M08699_1	0.120463	-0.00304269	6450	0.260927	nan	0	1	1e-24	1	-0.0612874	0	0	1e-06	FOXP3	1	0	0	0	0	0	1	0	0	0	0	0	FOX		Transcriptional regulator which is crucial for the development and inhibitory function of regulatory T-cells (Treg) (PubMed:17377532, 21458306, 30513302, 23947341, 24354325, 24722479, 24835996, 32644293). Plays an essential role in maintaining homeostasis of the immune system by allowing the acquisition of full suppressive function and stability of the Treg lineage, and by directly modulating the…
GR_D1_dimer1_Pufall	0.119562	0.065947	3170	0.45479	nan	0	1	1e-11	0.01	-0.0976117	0	0	1e-06	GCR	0	0	0	0	0	0	0	0	0	0	0	0	SH		Receptor for glucocorticoids (GC) (PubMed:27120390). Has a dual mode of action: as a transcription factor that binds to glucocorticoid response elements (GRE), both for nuclear and mitochondrial DNA, and as a modulator of other transcription factors (PubMed:28139699).
GSX1_M01465_1	0.130553	0.0315708	7527	0.328952	nan	0	1	1e-33	0.1	-0.0614577	0	0	1e-06	GSX1	1	0	0	0	0	0	1	0	0	0	0	0	HOX		Probable transcription factor that binds to the DNA sequence 5'-GC[TA][AC]ATTA[GA]-3'. Activates the transcription of the GHRH gene. Plays an important role in pituitary development.
GSX1_M05777_1	0.140816	0.0344212	4209	0.308389	nan	0	1	1e-21	0.429	-0.0656021	0	0	0.001	GSX1	0	0	0	0	0	0	0	0	0	0	0	0	HOX		Probable transcription factor that binds to the DNA sequence 5'-GC[TA][AC]ATTA[GA]-3'. Activates the transcription of the GHRH gene. Plays an important role in pituitary development.
HES1_M00238_1	-0.110994	-0.0964669	3661	0.643804	nan	1	0	1e-09	1e-06	-0.0295238	0	0	1	HES1	1	0	0	0	1	0	0	0	0	0	0	0	bHLH		Transcriptional repressor of genes that require a bHLH protein for their transcription. May act as a negative regulator of myogenesis by inhibiting the functions of MYOD1 and ASH1. Binds DNA on N-box motifs: 5'-CACNAG-3' with high affinity and on E-box motifs: 5'-CANNTG-3' with low affinity (By similarity).
HHEX_M01568_1	0.10318	0.0452818	3494	0.44291	nan	0	1	1e-08	1	-0.0590807	0	0	0.01	HHEX	1	0	0	0	0	0	1	0	0	0	0	0	HOX		Recognizes the DNA sequence 5'-ATTAA-3' (By similarity). Transcriptional repressor (By similarity). Activator of WNT-mediated transcription in conjunction with CTNNB1 (PubMed:20028982). Establishes anterior identity at two levels; acts early to enhance canonical WNT-signaling by repressing expression of TLE4, and acts later to inhibit NODAL-signaling by directly targeting NODAL (By similarity). I…
HINFP_M05789_1	-0.164978	-0.108969	4066	0.758866	nan	1	0	1e-24	1e-10	0.0402834	0	0	1	HINFP	1	1	0	0	1	1	0	0	0	0	0	0	KRUPPEL		Transcriptional repressor that binds to the consensus sequence 5'-CGGACGTT-3' and to the RB1 promoter. Transcriptional activator that promotes histone H4 gene transcription at the G1/S phase transition in conjunction with NPAT. Also activates transcription of the ATM and PRKDC genes. Autoregulates its expression by associating with its own promoter.
HMBOX1_M08773_1	0.152797	0.0798144	1862	0.401068	nan	0	1	1e-09	0.01	-0.0450225	0	0	0.933	HMBOX1	1	0	0	0	0	0	1	0	0	0	0	0	POU		Binds directly to 5'-TTAGGG-3' repeats in telomeric DNA (PubMed:23813958, 23685356). Associates with the telomerase complex at sites of active telomere processing and positively regulates telomere elongation (PubMed:23685356). Important for TERT binding to chromatin, indicating a role in recruitment of the telomerase complex to telomeres (By similarity). Also plays a role in the alternative lengt…
HMGA1_M06581_1	0.118566	0.00614237	4205	0.291667	nan	0	1	1e-14	1	-0.0738277	0	0	0.0001	HMGA1	1	0	0	0	0	0	1	0	0	0	0	0	HMGA		HMG-I/Y bind preferentially to the minor groove of A+T rich regions in double-stranded DNA. It is suggested that these proteins could function in nucleosome phasing and in the 3'-end processing of mRNA transcripts. They are also involved in the transcription regulation of genes containing, or in close proximity to A+T-rich regions.
HMX3_M05795_1	0.0862696	0.00390158	4775	0.375035	nan	0	1	1e-08	1	-0.0346379	0	0	1	HMX3	1	0	0	0	0	0	1	0	0	0	0	0	HOX		Transcription factor involved in specification of neuronal cell types and which is required for inner ear and hypothalamus development. Binds to the 5'-CAAGTG-3' core sequence. Controls semicircular canal formation in the inner ear. Also required for hypothalamic/pituitary axis of the CNS (By similarity). (
HOXA1_M05808_1	0.117095	0.0131556	3037	0.315201	nan	0	1	1e-09	1	-0.0510219	0	0	0.1	HOXA1	0	0	0	0	0	0	0	0	0	0	0	0	HOX		Sequence-specific transcription factor (By similarity). Regulates multiple developmental processes including brainstem, inner and outer ear, abducens nerve and cardiovascular development and morphogenesis as well as cognition and behavior (PubMed:16155570). Also part of a developmental regulatory system that provides cells with specific positional identities on the anterior-posterior axis.
HOXA10_M09609_1	0.194033	0.108281	1197	0.365648	nan	0	1	1e-09	0.01	-0.0730736	0	0	1	HOXA10	0	0	0	0	0	0	0	0	0	0	0	0	HOX		Sequence-specific transcription factor which is part of a developmental regulatory system that provides cells with specific positional identities on the anterior-posterior axis. Binds to the DNA sequence 5'-AA[AT]TTTTATTAC-3'.
HOXA10_M09613_1	0.179179	0.0928493	1183	0.364048	nan	0	1	1e-07	0.1	-0.115285	0	0	0.01	HOXA10	0	0	0	0	0	0	0	0	0	0	0	0	HOX		Sequence-specific transcription factor which is part of a developmental regulatory system that provides cells with specific positional identities on the anterior-posterior axis. Binds to the DNA sequence 5'-AA[AT]TTTTATTAC-3'.
HOXA10_M09614_1	0.136175	0.033107	5711	0.317618	nan	0	1	1e-28	1	-0.042863	0	0	0.1	HOXA10	0	0	0	0	0	0	0	0	0	0	0	0	HOX		Sequence-specific transcription factor which is part of a developmental regulatory system that provides cells with specific positional identities on the anterior-posterior axis. Binds to the DNA sequence 5'-AA[AT]TTTTATTAC-3'.
HOXA10_M09661_1	0.129968	0.0253158	2220	0.313223	nan	0	1	1e-07	1	-0.113445	0	0	1e-06	HOXA10	0	0	0	0	0	0	0	0	0	0	0	0	HOX		Sequence-specific transcription factor which is part of a developmental regulatory system that provides cells with specific positional identities on the anterior-posterior axis. Binds to the DNA sequence 5'-AA[AT]TTTTATTAC-3'.
HOXA10_M09662_1	0.104062	-0.0206143	5974	0.257679	nan	0	1	1e-17	1	-0.0425205	0	0	0.01	HOXA10	0	0	0	0	0	0	0	0	0	0	0	0	HOX		Sequence-specific transcription factor which is part of a developmental regulatory system that provides cells with specific positional identities on the anterior-posterior axis. Binds to the DNA sequence 5'-AA[AT]TTTTATTAC-3'.
HOXA10_M09690_1	0.124323	-0.00522005	5936	0.24418	nan	0	1	1e-24	1	-0.0275524	0	0	0.475	HOXA10	0	0	0	0	0	0	0	0	0	0	0	0	HOX		Sequence-specific transcription factor which is part of a developmental regulatory system that provides cells with specific positional identities on the anterior-posterior axis. Binds to the DNA sequence 5'-AA[AT]TTTTATTAC-3'.
HOXA10_M09699_1	0.153308	0.0608084	2055	0.346933	nan	0	1	1e-10	1	-0.110621	0	0	1e-05	HOXA10	0	0	0	0	0	0	0	0	0	0	0	0	HOX		Sequence-specific transcription factor which is part of a developmental regulatory system that provides cells with specific positional identities on the anterior-posterior axis. Binds to the DNA sequence 5'-AA[AT]TTTTATTAC-3'.
HOXA10_M09720_1	0.123821	-0.0025846	5936	0.252882	nan	0	1	1e-25	1	-0.0284025	0	0	0.395	HOXA10	0	0	0	0	0	0	0	0	0	0	0	0	HOX		Sequence-specific transcription factor which is part of a developmental regulatory system that provides cells with specific positional identities on the anterior-posterior axis. Binds to the DNA sequence 5'-AA[AT]TTTTATTAC-3'.
HOXA2_M05813_1	0.139445	0.0456198	1708	0.343256	nan	0	1	1e-07	1	-0.0716581	0	0	0.1	HOXA2	0	0	0	0	0	0	0	0	0	0	0	0	HOX		Sequence-specific transcription factor which is part of a developmental regulatory system that provides cells with specific positional identities on the anterior-posterior axis.
HOXB3_M05817_1	0.12888	0.0224913	3931	0.308405	nan	0	1	1e-17	1	-0.0570998	0	0	0.01	HOXB3	1	0	0	0	0	0	1	0	0	0	0	0	HOX		Sequence-specific transcription factor which is part of a developmental regulatory system that provides cells with specific positional identities on the anterior-posterior axis.
HOXC11_M05822_1	0.117229	0.00971999	2843	0.305298	nan	0	1	1e-08	1	-0.0869825	0	0	0.0001	HOXC11	1	0	0	0	0	0	1	0	0	0	0	0	HOX		Sequence-specific transcription factor which is part of a developmental regulatory system that provides cells with specific positional identities on the anterior-posterior axis. Binds to a promoter element of the lactase-phlorizin hydrolase gene.
HOXD8_M05838_1	0.0934422	-0.0162455	5205	0.299256	nan	0	1	1e-11	1	-0.0697064	0	0	1e-05	HOXD8	1	0	0	0	0	0	1	0	0	0	0	0	HOX		Sequence-specific transcription factor which is part of a developmental regulatory system that provides cells with specific positional identities on the anterior-posterior axis.
IRF6_M08837_1	0.208284	0.157282	1307	0.462037	nan	0	1	1e-13	1e-07	0.0477082	0	0	1	IRF6	1	0	0	0	0	0	1	0	0	0	0	0	IRF		Probable DNA-binding transcriptional activator. Key determinant of the keratinocyte proliferation-differentiation switch involved in appropriate epidermal development (By similarity). Plays a role in regulating mammary epithelial cell proliferation
IRF9_M08845_1	0.0891498	0.0254864	5814	0.426918	nan	0	1	1e-09	1	-0.0730318	0	0	1e-06	IRF9	1	0	0	0	0	0	1	0	0	0	0	0	IRF		Transcription factor that plays an essential role in anti-viral immunity. It mediates signaling by type I IFNs (IFN-alpha and IFN-beta). Following type I IFN binding to cell surface receptors, Jak kinases (TYK2 and JAK1) are activated, leading to tyrosine phosphorylation of STAT1 and STAT2. IRF9/ISGF3G associates with the phosphorylated STAT1:STAT2 dimer to form a complex termed ISGF3 transcripti…
IRX1_M01343_1	0.0793786	0.00854473	7696	0.407029	nan	0	1	1e-12	1	-0.0591918	0	0	1e-06	IRX1	1	0	0	0	0	0	1	0	0	0	0	0	HOX		The gene product has been identified as a tumor suppressor in gastric (PMID: 21602894, 20440264) and head and neck cancers (PMID: 18559491).
IRX1_M08849_1	0.103445	-0.00195346	3877	0.311153	nan	0	1	1e-09	1	-0.0830469	0	0	1e-05	IRX1	0	0	0	0	0	0	0	0	0	0	0	0	HOX		The gene product has been identified as a tumor suppressor in gastric (PMID: 21602894, 20440264) and head and neck cancers (PMID: 18559491).
IRX5_M05857_1	0.130686	0.0520389	3122	0.385356	nan	0	1	1e-12	0.1	-0.0447611	0	0	1	IRX5	1	0	0	0	0	0	1	0	0	0	0	0	HOX		Establishes the cardiac repolarization gradient by its repressive actions on the KCND2 potassium-channel gene. Required for retinal cone bipolar cell differentiation. May regulate contrast adaptation in the retina and control specific aspects of visual function in circuits of the mammalian retina (By similarity). Could be involved in the regulation of both the cell cycle and apoptosis in prostate…
JUN_M10267_1	0.227538	0.160384	1882	0.417235	nan	0	1	1e-19	1e-09	0.0584386	0	0	0.412	JUN	1	0	0	0	0	0	1	0	0	0	0	0	JUN		Transcription factor that recognizes and binds to the AP-1 consensus motif 5'-TGA[GC]TCA-3' (PubMed:10995748, 22083952). Heterodimerizes with proteins of the FOS family to form an AP-1 transcription complex, thereby enhancing its DNA binding activity to the AP-1 consensus sequence 5'-TGA[GC]TCA-3' and enhancing its transcriptional activity
JUN_M10269_1	0.355009	0.291226	2228	0.426587	nan	0	1	1e-73	1e-49	0.0364252	0	0	1	JUN	0	0	0	0	0	0	0	0	0	0	0	0	JUN		Transcription factor that recognizes and binds to the AP-1 consensus motif 5'-TGA[GC]TCA-3' (PubMed:10995748, 22083952). Heterodimerizes with proteins of the FOS family to form an AP-1 transcription complex, thereby enhancing its DNA binding activity to the AP-1 consensus sequence 5'-TGA[GC]TCA-3' and enhancing its transcriptional activity
JUN_M10271_1	0.345773	0.291624	2480	0.453309	nan	0	1	1e-59	1e-42	0.0280444	0	0	1	JUN	0	0	0	0	0	0	0	0	0	0	0	0	JUN		Transcription factor that recognizes and binds to the AP-1 consensus motif 5'-TGA[GC]TCA-3' (PubMed:10995748, 22083952). Heterodimerizes with proteins of the FOS family to form an AP-1 transcription complex, thereby enhancing its DNA binding activity to the AP-1 consensus sequence 5'-TGA[GC]TCA-3' and enhancing its transcriptional activity
KLF1_M08883_1	-0.146457	-0.0860935	7015	0.770946	nan	1	0	1e-35	1e-11	0.055845	0	0	0.0001	KLF1	0	0	0	0	0	0	0	0	0	0	0	0	KRUPPEL		Transcription regulator of erythrocyte development that probably serves as a general switch factor during erythropoiesis. Is a dual regulator of fetal-to-adult globin switching.
KLF1_M08884_1	-0.0640466	-0.024073	13459	0.714387	nan	1	0	1e-14	0.1	0.0346408	0	0	0.001	KLF1	0	0	0	0	0	0	0	0	0	0	0	0	KRUPPEL		Transcription regulator of erythrocyte development that probably serves as a general switch factor during erythropoiesis. Is a dual regulator of fetal-to-adult globin switching.
KLF11_M08878_1	-0.096519	-0.0478346	11688	0.73855	nan	1	0	1e-25	1e-05	0.0404886	0	0	0.001	KLF11	0	0	0	0	0	0	0	0	0	0	0	0	SP1		Transcription factor (PubMed:9748269, 10207080). Activates the epsilon- and gamma-globin gene promoters and, to a much lower degree, the beta-globin gene and represses promoters containing SP1-like binding inhibiting cell growth (PubMed:9748269, 10207080, 16131492)
LBX1_M01263_1	0.123868	-0.00723947	4284	0.239842	nan	0	1	1e-16	1	-0.041605	0	0	1	LBX1	1	0	0	0	0	0	1	0	0	0	0	0	HOX		Transcription factor required for the development of GABAergic interneurons in the dorsal horn of the spinal cord and migration and further development of hypaxial muscle precursor cells for limb muscles, diaphragm and hypoglossal cord.
LEF1_M02162_1	0.0958205	0.00926863	4024	0.36343	nan	0	1	1e-08	1	-0.0469316	0	0	0.1	LEF1	1	0	0	0	0	0	1	0	0	0	0	0	TCF		Transcription factor that binds DNA in a sequence-specific manner (PubMed:2010090). Participates in the Wnt signaling pathway (By similarity). Activates transcription of target genes in the presence of CTNNB1 and EP300 (By similarity). PIAG antagonizes both Wnt-dependent and Wnt-independent activation by LEF1 (By similarity). TLE1, TLE2, TLE3 and TLE4 repress transactivation mediated by LEF1 and …
LEF1_M09761_1	0.102697	0.0192633	3634	0.372079	nan	0	1	1e-08	1	-0.0584639	0	0	0.01	LEF1	0	0	0	0	0	0	0	0	0	0	0	0	TCF		Transcription factor that binds DNA in a sequence-specific manner (PubMed:2010090). Participates in the Wnt signaling pathway (By similarity). Activates transcription of target genes in the presence of CTNNB1 and EP300 (By similarity). PIAG antagonizes both Wnt-dependent and Wnt-independent activation by LEF1 (By similarity). TLE1, TLE2, TLE3 and TLE4 repress transactivation mediated by LEF1 and …
LEF1_M09993_1	0.102697	0.0203671	3634	0.375141	nan	0	1	1e-08	1	-0.0584639	0	0	0.01	LEF1	0	0	0	0	0	0	0	0	0	0	0	0	TCF		Transcription factor that binds DNA in a sequence-specific manner (PubMed:2010090). Participates in the Wnt signaling pathway (By similarity). Activates transcription of target genes in the presence of CTNNB1 and EP300 (By similarity). PIAG antagonizes both Wnt-dependent and Wnt-independent activation by LEF1 (By similarity). TLE1, TLE2, TLE3 and TLE4 repress transactivation mediated by LEF1 and …
LHX2_M08896_1	0.123868	-0.012639	4284	0.224864	nan	0	1	1e-17	1	-0.041605	0	0	1	LHX2	1	1	0	0	0	0	1	1	0	0	0	0	LIM		Acts as a transcriptional activator. Stimulates the promoter of the alpha-glycoprotein gene. Transcriptional regulatory protein involved in the control of cell differentiation in developing lymphoid and neural cell types
LHX6_M09777_1	0.123868	-0.00253431	4284	0.252893	nan	0	1	1e-16	1	-0.041605	0	0	0.1	LHX6	1	1	0	0	0	0	1	1	0	0	0	0	LIM		Probable transcription factor required for the expression of a subset of genes involved in interneurons migration and development. Functions in the specification of cortical interneuron subtypes and in the migration of GABAergic interneuron precursors from the subpallium to the cerebral cortex
LHX6_M09778_1	0.14642	0.022391	2682	0.259475	nan	0	1	1e-13	1	-0.0599541	0	0	0.1	LHX6	0	0	0	0	0	0	0	0	0	0	0	0	LIM		Probable transcription factor required for the expression of a subset of genes involved in interneurons migration and development. Functions in the specification of cortical interneuron subtypes and in the migration of GABAergic interneuron precursors from the subpallium to the cerebral cortex
MAF_M10114_1	0.108632	0.0677778	3004	0.490186	nan	0	1	1e-07	0.01	-0.0920304	0	0	0.0001	MAF	1	0	0	0	0	0	1	0	0	0	0	0	bZIP		Acts as a transcriptional activator or repressor. Involved in embryonic lens fiber cell development. Recruits the transcriptional coactivators CREBBP and/or EP300 to crystallin promoters leading to up-regulation of crystallin gene during lens fiber cell differentiation. Activates the expression of IL4 in T helper 2 (Th2) cells. Increases T-cell susceptibility to apoptosis by interacting with MYB …
MAZ_M10356_1	-0.0697274	0.035702	18021	0.895949	nan	1	0	1e-23	1e-05	0.0225378	0	0	0.1	MAZ	1	1	0	0	1	1	0	0	0	0	0	0	KRUPPEL		Transcriptional regulator, potentially with dual roles in transcription initiation and termination. ( MAZ_HUMAN,P56270 ) [Isoform 1]: Binds DNA and functions as a transcriptional activator (PubMed:12270922). Binds to two G/A-rich sites, ME1a1 and ME1a2, within the MYC promoter having greater affinity for the former (PubMed:1502157). Also binds to multiple G/C-rich sites within the promoter of the…
MBD2_M06638_1	-0.112647	-0.0370096	9884	0.813312	nan	1	0	1e-31	0.01	0.0205802	0	0	0.611	MBD2	1	0	0	0	1	0	0	0	0	0	0	0	MBD		Binds CpG islands in promoters where the DNA is methylated at position 5 of cytosine within CpG dinucleotides (PubMed:9774669). Binds hemimethylated DNA as well (PubMed:10947852, 24307175). Recruits histone deacetylases and DNA methyltransferases to chromatin (PubMed:10471499, 10947852). Acts as a component of the histone deacetylase NuRD complex which participates in the remodeling of chromatin …
MECOM_M02602_1	0.0791445	-0.0373326	5276	0.280423	nan	0	1	1e-07	0.1	-0.0569252	0	0	0.001	MECOM	0	0	0	0	0	0	0	0	0	0	0	0	SET		Functions as a transcriptional regulator binding to DNA sequences in the promoter region of target genes and regulating positively or negatively their expression. Oncogene which plays a role in development, cell proliferation and differentiation.
MEF2A_M05890_1	0.0912529	-0.0480892	14269	0.217	nan	0	1	1e-38	1e-10	-0.0244509	0	0	0.1	MEF2A	1	0	0	0	0	0	1	0	0	0	0	0	MEF2		Transcriptional activator which binds specifically to the MEF2 element, 5'-YTA[AT](4)TAR-3', found in numerous muscle-specific genes. Also involved in the activation of numerous growth factor- and stress-induced genes. Mediates cellular functions not only in skeletal and cardiac muscle development, but also in neuronal differentiation and survival. Plays diverse roles in the control of cell growt…
MEIS1_M09078_1	0.119885	0.0841224	2443	0.50431	nan	0	1	1e-07	0.001	-0.0463067	0	0	1	MEIS1	1	0	0	0	0	0	1	0	0	0	0	0	TALE		Acts as a transcriptional regulator of PAX6. Acts as a transcriptional activator of PF4 in complex with PBX1 or PBX2. Required for hematopoiesis, megakaryocyte lineage development and vascular patterning. May function as a cofactor for HOXA7 and HOXA9 in the induction of myeloid leukemias.
MEOX1_M05898_1	0.16458	0.0632463	1962	0.322427	nan	0	1	1e-13	0.1	-0.0832145	0	0	0.01	MEOX1	1	0	0	0	0	0	1	0	0	0	0	0	HOX		Mesodermal transcription factor that plays a key role in somitogenesis and is specifically required for sclerotome development. Required for maintenance of the sclerotome polarity and formation of the cranio-cervical joints (PubMed:23290072, 24073994). Binds specifically to the promoter of target genes and regulates their expression. Activates expression of NKX3-2 in the sclerotome. Activates exp…
MIXL1_M05906_1	0.183257	0.0714782	5830	0.293455	nan	0	1	1e-52	1e-07	-0.06588	0	0	1e-05	MIXL1	1	0	0	0	0	0	1	0	0	0	0	0	PHD		Transcription factor that play a central role in proper axial mesendoderm morphogenesis and endoderm formation. Required for efficient differentiation of cells from the primitive streak stage to blood, by acting early in the recruitment and/or expansion of mesodermal progenitors to the hemangioblastic and hematopoietic lineages. Also involved in the morphogenesis of the heart and the gut during e…
MIXL1_M08926_1	0.146709	0.00402128	3624	0.20772	nan	0	1	1e-18	1	-0.0616482	0	0	0.01	MIXL1	0	0	0	0	0	0	0	0	0	0	0	0	PHD		Transcription factor that play a central role in proper axial mesendoderm morphogenesis and endoderm formation. Required for efficient differentiation of cells from the primitive streak stage to blood, by acting early in the recruitment and/or expansion of mesodermal progenitors to the hemangioblastic and hematopoietic lineages. Also involved in the morphogenesis of the heart and the gut during e…
NFIL3_M05938_1	0.106074	0.0141045	2811	0.348402	nan	0	1	1e-07	1	-0.0821532	0	0	0.001	NFIL3	1	0	0	0	0	0	1	0	0	0	0	0	bZIP		Acts as a transcriptional regulator that recognizes and binds to the sequence 5'-[GA]TTA[CT]GTAA[CT]-3', a sequence present in many cellular and viral promoters. Represses transcription from promoters with activating transcription factor (ATF) sites. Represses promoter activity in osteoblasts (By similarity). Represses transcriptional activity of PER1 (By similarity). Represses transcriptional ac…
NKX2-1_M01366_1	0.130456	0.0689356	4963	0.432863	nan	0	1	1e-22	1e-05	0.00502511	0	0	1	NKX2-1	1	0	0	0	0	0	1	0	0	0	0	0	NK		Transcriptional activator involved in the development of insulin-producting beta cells in the endocrine pancreas (By similarity). May also be involved in specifying diencephalic neuromeric boundaries, and in controlling the expression of genes that play a role in axonal guidance. Binds to elements within the NEUROD1 promoter (By similarity).
NKX2-1_M01445_1	0.12714	0.0684988	5077	0.440849	nan	0	1	1e-20	1e-05	-0.0778323	0	0	1e-06	NKX2-1	0	0	0	0	0	0	0	0	0	0	0	0	NK		Transcriptional activator involved in the development of insulin-producting beta cells in the endocrine pancreas (By similarity). May also be involved in specifying diencephalic neuromeric boundaries, and in controlling the expression of genes that play a role in axonal guidance. Binds to elements within the NEUROD1 promoter (By similarity).
NKX6-1_M01395_1	0.0947788	-0.0210085	5261	0.282336	nan	0	1	1e-11	1	-0.0754065	0	0	1e-06	NKX6-1	0	0	0	0	0	0	0	0	0	0	0	0	NK		Transcription factor which binds to specific A/T-rich DNA sequences in the promoter regions of a number of genes. Involved in the development of insulin-producing beta cells in the islets of Langerhans at the secondary transition
NR1D1_M08991_1	0.104084	0.046682	3756	0.444286	nan	0	1	1e-08	0.1	-0.0728523	0	0	0.0001	NR1D1	1	0	0	0	0	0	1	0	0	0	0	0	NR		Transcriptional repressor which coordinates circadian rhythm and metabolic pathways in a heme-dependent manner. Integral component of the complex transcription machinery that governs circadian rhythmicity and forms a critical negative limb of the circadian clock by directly repressing the expression of core clock components BMAL1, CLOCK and CRY1. Also regulates genes involved in metabolic functio…
NR2E1_M08999_1	0.122511	0.0644386	5163	0.442425	nan	0	1	1e-17	0.0001	-0.0300448	0	0	0.543	NR2E1	1	0	0	0	0	0	1	0	0	0	0	0	NR		Orphan receptor that binds DNA as a monomer to hormone response elements (HRE) containing an extended core motif half-site sequence 5'-AAGGTCA-3' in which the 5' flanking nucleotides participate in determining receptor specificity (By similarity). May be required to pattern anterior brain differentiation. Involved in the regulation of retinal development and essential for vision
NR4A1_M06696_1	0.0661556	0.024775	7136	0.488726	nan	0	1	1e-07	0.593	0.0090027	0	0	1	NR4A1	0	0	0	0	0	0	0	0	0	0	0	0	NR		Regulates the inflammatory response in macrophages by regulating metabolic adaptations during inflammation, including repressing the transcription of genes involved in the citric acid cycle (TCA)
NR4A2_M05962_1	0.073537	-0.0146167	6227	0.358987	nan	0	1	1e-08	1	-0.0658936	0	0	1e-05	NR4A2	1	0	0	0	0	0	1	0	0	0	0	0	NR		Transcriptional regulator which is important for the differentiation and maintenance of meso-diencephalic dopaminergic (mdDA) neurons during development (PubMed:17184956, 15716272). It is crucial for expression of a set of genes such as SLC6A3, SLC18A2, TH and DRD2 which are essential for development of mdDA neurons
PATZ1_M04345_1	-0.0955532	-0.0289911	8699	0.788139	nan	1	0	1e-19	1	0.00262932	0	0	1	PATZ1	1	1	0	0	1	1	0	0	0	0	0	0	KRUPPEL		Transcriptional regulator that plays a role in many biological processes such as embryogenesis, senescence, T-cell development or neurogenesis (PubMed:10713105, 25755280, 31875552). Interacts with the TP53 protein to control genes that are important in proliferation and in the DNA-damage response. Mechanistically, the interaction inhibits the DNA binding and transcriptional activity of TP53/p53 (…
PAX1_M09051_1	0.211356	0.20585	885	0.588234	nan	0	1	1e-07	1e-07	-0.127395	0	0	0.01	PAX1	1	0	0	0	0	0	1	0	0	0	0	0	PHD		This protein is a transcriptional activator. It may play a role in the formation of segmented structures of the embryo. May play an important role in the normal development of the vertebral column
PAX3_M07571_1	0.12301	-0.00135351	3355	0.258548	nan	0	1	1e-11	1	-0.0614293	0	0	0.01	PAX3	1	0	0	0	0	0	1	0	0	0	0	0	PHD		Transcription factor that may regulate cell proliferation, migration and apoptosis. Involved in neural development and myogenesis. Transcriptional activator of MITF, acting synergistically with SOX10 (PubMed:21965087).
PAX7_M05984_1	0.0957346	-0.0595919	3309	0.172662	nan	0	1	1e-07	0.01	-0.034463	0	0	1	PAX7	1	0	0	0	0	0	1	0	0	0	0	0	PHD		Transcription factor that is involved in the regulation of muscle stem cells proliferation, playing a role in myogenesis and muscle regeneration.
PBX1_M06714_1	0.117501	0.0267163	5932	0.351688	nan	0	1	1e-21	0.612	-0.00450916	0	0	1	PBX1	1	0	0	0	0	0	1	0	0	0	0	0	TALE		Transcription factor which binds the DNA sequence 5'-TGATTGAT-3' as part of a heterodimer with HOX proteins such as HOXA1, HOXA5, HOXB7 and HOXB8 (PubMed:9191052). Binds to the DNA sequence 5'-TGATTGAC-3' in complex with a nuclear factor which is not a class I HOX protein (PubMed:9191052). Has also been shown to bind the DNA sequence 5'-ATCAATCAA-3' cooperatively with HOXA5, HOXB7, HOXB8, HOXC8 a…
PHOX2A_M01308_1	0.125935	-0.0305065	5541	0.169569	nan	0	1	1e-23	1	-0.0659879	0	0	1e-06	PHOX2A	0	0	0	0	0	0	0	0	0	0	0	0	PHD		May be involved in regulating the specificity of expression of the catecholamine biosynthetic genes. Acts as a transcription activator/factor. Could maintain the noradrenergic phenotype.
PLAG1_M02715_1	-0.06872	0.00125989	9377	0.797619	nan	1	0	1e-09	1	0.00822335	0	0	1	PLAG1	1	1	0	0	1	1	0	0	0	0	0	0	KRUPPEL		Transcription factor whose activation results in up-regulation of target genes, such as IGFII, leading to uncontrolled cell proliferation: when overexpressed in cultured cells, higher proliferation rate and transformation are observed. Other target genes such as CRLF1, CRABP2, CRIP2, PIGF are strongly induced in cells with PLAG1 induction. Proto-oncogene whose ectopic expression can trigger the d…
POU2F3_M06004_1	0.109892	-0.0258118	5743	0.227091	nan	0	1	1e-16	0.961	-0.0729184	0	0	1e-06	POU2F3	1	0	0	0	0	0	1	0	0	0	0	0	POU		Transcription factor that binds to the octamer motif (5'-ATTTGCAT-3') and regulates cell type-specific differentiation pathways. Involved in the regulation of keratinocytes differentiation (PubMed:11329378). The POU2F3-POU2AF2/POU2AF3 complex drives the expression of tuft-cell-specific genes, a rare chemosensory cells that coordinate immune and neural functions within mucosal epithelial tissues (…
POU4F1_M09918_1	0.112217	-0.0279382	6423	0.214745	nan	0	1	1e-21	1	-0.0659011	0	0	1e-06	POU4F1	0	0	0	0	0	0	0	0	0	0	0	0	POU		Multifunctional transcription factor with different regions mediating its different effects. Acts by binding (via its C-terminal domain) to sequences related to the consensus octamer motif 5'-ATGCAAAT-3' in the regulatory regions of its target genes. Regulates the expression of specific genes involved in differentiation and survival within a subset of neuronal lineages.
POU5F1B_M06019_1	0.109892	-0.0269203	5743	0.224016	nan	0	1	1e-17	0.751	-0.0729184	0	0	1e-06	POU5F1B	0	0	0	0	0	0	0	0	0	0	0	0	POU		Shows weak transcriptional activator activity. This intronless gene was thought to be a transcribed pseudogene of POU class 5 homeobox 1, however, it has been reported that this gene can encode a functional protein. The encoded protein is nearly the same length as and highly similar to the POU class 5 homeobox 1 transcription factor, has been shown to be a weak transcriptional activator and may p…
PRDM9_PRDM9	-0.0820916	-0.0637899	32202	0.654274	nan	1	0	1e-70	1e-42	0.0126517	0	0	1	PRDM9	1	1	1	1	1	1	0	0	0	0	0	0	METHYLTRANSFERASE		Histone methyltransferase that sequentially mono-, di-, and tri-methylates both 'Lys-4' (H3K4) and 'Lys-36' (H3K36) of histone H3 to produce respectively trimethylated 'Lys-4' (H3K4me3) and trimethylated 'Lys-36' (H3K36me3) histone H3 and plays a key role in meiotic prophase by determining hotspot localization thereby promoting meiotic recombination (PubMed:24634223, 24095733, 26833727, 27129774).
PROP1_M06027_1	0.140664	-0.0087723	6474	0.189001	nan	0	1	1e-33	1	-0.063937	0	0	1e-06	PROP1	1	0	0	0	0	0	1	0	0	0	0	0	PHD		Possibly involved in the ontogenesis of pituitary gonadotropes, as well as somatotropes, lactotropes and caudomedial thyrotropes.
PRRX1_M06029_1	0.123868	-0.0156792	4284	0.216431	nan	0	1	1e-17	1	-0.041605	0	0	0.1	PRRX1	1	0	0	0	0	0	1	0	0	0	0	0	PHD		Master transcription factor of stromal fibroblasts for myofibroblastic lineage progression. Orchestrates the functional drift of fibroblasts into myofibroblastic phenotype via TGF-beta signaling by remodeling a super-enhancer landscape. Through this function, plays an essential role in wound healing process (PubMed:35589735). Acts as a transcriptional regulator of muscle creatine kinase (MCK) and…
RARA_M10181_1	0.0892124	0.0480347	13272	0.489289	nan	0	1	1e-31	1e-08	-0.0328382	0	0	0.0001	RARA	1	0	0	0	0	0	1	0	0	0	0	0	NR		Receptor for retinoic acid (PubMed:19850744, 16417524, 20215566). Retinoic acid receptors bind as heterodimers to their target response elements in response to their ligands, all-trans or 9-cis retinoic acid, and regulate gene expression in various biological processes (PubMed:28167758). The RXR/RAR heterodimers bind to the retinoic acid response elements (RARE) composed of tandem 5'-AGGTCA-3' si…
RAX2_M06047_1	0.123868	-0.00270824	4284	0.25241	nan	0	1	1e-17	1	-0.041605	0	0	0.1	RAX2	1	0	0	0	0	0	1	0	0	0	0	0	PHD		May be involved in modulating the expression of photoreceptor specific genes. Binds to the Ret-1 and Bat-1 element within the rhodopsin promoter
RBAK_RBAK	-0.0771274	-0.082246	21564	0.58931	nan	1	0	1e-35	1e-40	0.00695828	0	0	1	RBAK	1	1	1	1	1	1	0	0	0	0	0	0	KRUPPEL		May repress E2F-dependent transcription. May promote AR-dependent transcription.
RFX1_M02098_1	0.103193	0.0731856	3748	0.520273	nan	0	1	1e-08	0.001	0.0128368	0	0	1	RFX1	1	0	0	0	0	0	1	0	0	0	0	0	RFX		Regulatory factor essential for MHC class II genes expression. Binds to the X boxes of MHC class II genes. Also binds to an inverted repeat (ENH1) required for hepatitis B virus genes expression and to the most upstream element (alpha) of the RPL30 promoter.
RFX1_M09096_1	0.220141	0.180323	3788	0.49306	nan	0	1	1e-38	1e-25	0.039	0	0	0.584	RFX1	0	0	0	0	0	0	0	0	0	0	0	0	RFX		Regulatory factor essential for MHC class II genes expression. Binds to the X boxes of MHC class II genes. Also binds to an inverted repeat (ENH1) required for hepatitis B virus genes expression and to the most upstream element (alpha) of the RPL30 promoter.
RFX2_M06048_1	0.225038	0.190516	4208	0.507751	nan	0	1	1e-48	1e-34	0.0408569	0	0	1	RFX2	1	0	0	0	0	0	1	0	0	0	0	0	RFX		Transcription factor that acts as a key regulator of spermatogenesis. Acts by regulating expression of genes required for the haploid phase during spermiogenesis, such as genes required for cilium assembly and function (By similarity). Recognizes and binds the X-box, a regulatory motif with DNA sequence 5'-GTNRCC(0-3N)RGYAAC-3' present on promoters (PubMed:10330134). Probably activates transcript…
RFX3_M06050_1	0.197609	0.161493	4890	0.50333	nan	0	1	1e-39	1e-26	0.0534329	0	0	0.01	RFX3	1	0	0	0	0	0	1	0	0	0	0	0	RFX		Transcription factor required for ciliogenesis and islet cell differentiation during endocrine pancreas development. Essential for the differentiation of nodal monocilia and left-right asymmetry specification during embryogenesis. Required for the biogenesis of motile cilia by governing growth and beating efficiency of motile cells. Also required for ciliated ependymal cell differentiation. Regul…
RFX4_M06052_1	0.191372	0.15126	5024	0.492244	nan	0	1	1e-41	1e-25	0.0288364	0	0	1	RFX4	1	0	0	0	0	0	1	0	0	0	0	0	RFX		Transcription factor that plays a role in early brain development. May activate transcription by interacting directly with the X-box. May activate transcription from CX3CL1 promoter through the X-box during brain development. May be required for neural tube ciliogenesis during embryogenesis
RFX5_M06055_1	0.198703	0.166448	5053	0.514038	nan	0	1	1e-41	1e-28	0.0359219	0	0	1	RFX5	1	0	0	0	0	0	1	0	0	0	0	0	RFX		Activates transcription from class II MHC promoters. Recognizes X-boxes. Mediates cooperative binding between RFX and NF-Y. RFX binds the X1 box of MHC-II promoters.
RORA_M06062_1	0.117935	0.0494063	3534	0.413424	nan	0	1	1e-11	0.1	-0.0368346	0	0	0.555	RORA	1	0	0	0	0	0	1	0	0	0	0	0	NR		Nuclear receptor that binds DNA as a monomer to ROR response elements (RORE) containing a single core motif half-site 5'-AGGTCA-3' preceded by a short A-T-rich sequence. Key regulator of embryonic development, cellular differentiation, immunity, circadian rhythm as well as lipid, steroid, xenobiotics and glucose metabolism. Considered to have intrinsic transcriptional activity, have some natural …
RORA_M10287_1	0.109142	0.0426178	2959	0.418983	nan	0	1	1e-07	0.446	-0.0753619	0	0	0.001	RORA	0	0	0	0	0	0	0	0	0	0	0	0	NR		Nuclear receptor that binds DNA as a monomer to ROR response elements (RORE) containing a single core motif half-site 5'-AGGTCA-3' preceded by a short A-T-rich sequence. Key regulator of embryonic development, cellular differentiation, immunity, circadian rhythm as well as lipid, steroid, xenobiotics and glucose metabolism. Considered to have intrinsic transcriptional activity, have some natural …
SHOX2_M06082_1	0.123868	-0.0152266	4284	0.217687	nan	0	1	1e-16	1	-0.041605	0	0	1	SHOX2	1	0	0	0	0	0	1	0	0	0	0	0	PHD		May be a growth regulator and have a role in specifying neural systems involved in processing somatosensory information, as well as in face and body structure formation.
SOX18_M06097_1	0.112304	-0.0116882	3843	0.259577	nan	0	1	1e-11	1	-0.0240266	0	0	1	SOX18	1	0	0	0	0	0	1	0	0	0	0	0	SOX		Transcriptional activator that binds to the consensus sequence 5'-AACAAAG-3' in the promoter of target genes and plays an essential role in embryonic cardiovascular development and lymphangiogenesis. Activates transcription of PROX1 and other genes coding for lymphatic endothelial markers. Plays an essential role in triggering the differentiation of lymph vessels, but is not required for the main…
SOX2_M06107_1	0.144281	0.0255153	3797	0.274074	nan	0	1	1e-18	1	-0.083618	0	0	1e-06	SOX2	1	0	0	0	0	0	1	0	0	0	0	0	SOX		Transcription factor that forms a trimeric complex with OCT4 on DNA and controls the expression of a number of genes involved in embryonic development such as YES1, FGF4, UTF1 and ZFP206 (By similarity). Binds to the proximal enhancer region of NANOG (By similarity). Critical for early embryogenesis and for embryonic stem cell pluripotency (PubMed:18035408). Downstream SRRT target that mediates t…
SOX21_M06102_1	0.122135	0.0141861	3011	0.304079	nan	0	1	1e-09	1	-0.0757912	0	0	0.001	SOX21	1	0	0	0	0	0	1	0	0	0	0	0	SOX		May play a role as an activator of transcription of OPRM1. Overexpression of SOX21 can up-regulate the OPRM1 distal promoter activity in mor-expressing neuronal cells. May play a role in ameloblast differentiation.
SOX8_M06116_1	0.188341	0.0922283	4251	0.33691	nan	0	1	1e-38	1e-08	-0.0620232	0	0	0.001	SOX8	1	0	0	0	0	0	1	0	0	0	0	0	SOX		Transcription factor that may play a role in central nervous system, limb and facial development. May be involved in male sex determination. Binds the consensus motif 5'-[AT][AT]CAA[AT]G-3'
SREBF1_M09969_1	0.0997048	0.0967991	3329	0.595449	nan	0	1	1e-07	1e-07	-0.0679356	0	0	0.01	SREBF1	1	0	0	0	0	0	1	0	0	0	0	0	SREBP		Precursor of the transcription factor form (Processed sterol regulatory element-binding protein 1), which is embedded in the endoplasmic reticulum membrane (PubMed:32322062). Low sterol concentrations promote processing of this form, releasing the transcription factor form that translocates into the nucleus and activates transcription of genes involved in cholesterol biosynthesis and lipid homeos…
SRF_M06142_1	0.138916	0.0637904	1988	0.395124	nan	0	1	1e-07	1	-0.0809628	0	0	0.1	SRF	1	0	0	0	0	0	1	0	0	0	0	0	MADS		SRF is a transcription factor that binds to the serum response element (SRE), a short sequence of dyad symmetry located 300 bp to the 5' of the site of transcription initiation of some genes (such as FOS). Together with MRTFA transcription coactivator, controls expression of genes regulating the cytoskeleton during development, morphogenesis and cell migration.
TBX1_M09197_1	0.0884081	0.047484	4340	0.489993	nan	0	1	1e-08	0.1	-0.00952018	0	0	1	TBX1	1	0	0	0	0	0	1	0	0	0	0	0	TBX		Transcription factor that plays a key role in cardiovascular development by promoting pharyngeal arch segmentation during embryonic development (By similarity). Also involved in craniofacial muscle development (By similarity). Together with NKX2-5, acts as a regulator of asymmetric cardiac morphogenesis by promoting expression of PITX2 (By similarity). Acts upstream of TBX1 for the formation of t…
TBX19_M06157_1	0.247745	0.185948	2351	0.432093	nan	0	1	1e-41	1e-23	-0.0797274	0	0	0.001	TBX19	1	0	0	0	0	0	1	0	0	0	0	0	TBX		Transcriptional regulator involved in developmental processes. Can activate POMC gene expression and repress the alpha glycoprotein subunit and thyroid-stimulating hormone beta promoters.
TBX20_M06158_1	0.0953706	0.0544311	3634	0.48995	nan	0	1	1e-07	0.1	0.0397518	0	0	1	TBX20	1	0	0	0	0	0	1	0	0	0	0	0	TBX		Acts as a transcriptional activator and repressor required for cardiac development and may have key roles in the maintenance of functional and structural phenotypes in adult heart.
TBX4_M06172_1	0.111197	0.06271	4277	0.469015	nan	0	1	1e-13	0.001	-0.0699521	0	0	0.0001	TBX4	1	0	0	0	0	0	1	0	0	0	0	0	TBX		Transcriptional regulator that has an essential role in the organogenesis of lungs, pelvis, and hindlimbs.
TBX5_M06174_1	0.10288	0.0448596	4198	0.442571	nan	0	1	1e-10	0.1	-0.0656944	0	0	0.001	TBX5	1	0	0	0	0	0	1	0	0	0	0	0	TBX		DNA-binding protein that regulates the transcription of several genes and is involved in heart development and limb pattern formation (PubMed:25725155, 25963046, 29174768, 26917986, 27035640, 8988164). Binds to the core DNA motif of NPPA promoter (PubMed:26926761).
T_M09978_1	0.239507	0.18288	1733	0.446436	nan	0	1	1e-24	1e-13	-0.0595457	0	0	1	TBXT	0	0	0	0	0	0	0	0	0	0	0	0	TBX		Involved in the transcriptional regulation of genes required for mesoderm formation and differentiation. Binds to a palindromic T site 5'-TTCACACCTAGGTGTGAA-3' DNA sequence and activates gene transcription when bound to such a site.
TCF4_M06176_1	0.0617633	0.0674122	9918	0.619177	nan	0	1	1e-09	1e-11	0.0055877	0	0	1	TCF4	1	0	0	0	0	0	1	0	0	0	0	0	bHLH		Transcription factor that binds to the immunoglobulin enhancer Mu-E5/KE5-motif. Involved in the initiation of neuronal differentiation. Activates transcription by binding to the E box (5'-CANNTG-3'). Binds to the E-box present in the somatostatin receptor 2 initiator element (SSTR2-INR) to activate transcription (By similarity). Preferentially binds to either 5'-ACANNTGT-3' or 5'-CCANNTGG-3'
TFAP2B_M06446_1	-0.125343	-0.042887	15755	0.832226	nan	1	0	1e-63	1e-06	0.0221661	0	0	0.1	TFAP2B	1	0	0	0	1	0	0	0	0	0	0	0	AP2		Sequence-specific DNA-binding protein that interacts with inducible viral and cellular enhancer elements to regulate transcription of selected genes. AP-2 factors bind to the consensus sequence 5'-GCCNNNGGC-3' and activate genes involved in a large spectrum of important biological functions including proper eye, face, body wall, limb and neural tube development.
TGIF1_M06208_1	0.116338	0.076239	3367	0.492282	nan	0	1	1e-08	0.001	-0.027717	0	0	1	TGIF1	1	0	0	0	0	0	1	0	0	0	0	0	TALE		Binds to a retinoid X receptor (RXR) responsive element from the cellular retinol-binding protein II promoter (CRBPII-RXRE). Inhibits the 9-cis-retinoic acid-dependent RXR alpha transcription activation of the retinoic acid responsive element. Active transcriptional corepressor of SMAD2. Links the nodal signaling pathway to the bifurcation of the forebrain and the establishment of ventral midline…
TGIF1_M09245_1	0.1298	0.0910197	2788	0.495941	nan	0	1	1e-10	0.0001	-0.0374783	0	0	1	TGIF1	0	0	0	0	0	0	0	0	0	0	0	0	TALE		Binds to a retinoid X receptor (RXR) responsive element from the cellular retinol-binding protein II promoter (CRBPII-RXRE). Inhibits the 9-cis-retinoic acid-dependent RXR alpha transcription activation of the retinoic acid responsive element. Active transcriptional corepressor of SMAD2. Links the nodal signaling pathway to the bifurcation of the forebrain and the establishment of ventral midline…
TGIF1_M09251_1	0.129813	0.0984243	2354	0.516443	nan	0	1	1e-08	0.0001	-0.0318342	0	0	1	TGIF1	0	0	0	0	0	0	0	0	0	0	0	0	TALE		Binds to a retinoid X receptor (RXR) responsive element from the cellular retinol-binding protein II promoter (CRBPII-RXRE). Inhibits the 9-cis-retinoic acid-dependent RXR alpha transcription activation of the retinoic acid responsive element. Active transcriptional corepressor of SMAD2. Links the nodal signaling pathway to the bifurcation of the forebrain and the establishment of ventral midline…
TGIF1_M09253_1	0.132361	0.0989725	2257	0.510895	nan	0	1	1e-08	0.0001	-0.0301964	0	0	1	TGIF1	0	0	0	0	0	0	0	0	0	0	0	0	TALE		Binds to a retinoid X receptor (RXR) responsive element from the cellular retinol-binding protein II promoter (CRBPII-RXRE). Inhibits the 9-cis-retinoic acid-dependent RXR alpha transcription activation of the retinoic acid responsive element. Active transcriptional corepressor of SMAD2. Links the nodal signaling pathway to the bifurcation of the forebrain and the establishment of ventral midline…
TLX1_M01240_1	0.0885256	0.0185412	5246	0.409385	nan	0	1	1e-09	1	-0.0706377	0	0	1e-06	TLX1	1	0	0	0	0	0	1	0	0	0	0	0	NK		Controls the genesis of the spleen. Binds to the DNA sequence 5'-GGCGGTAAGTGG-3'.
TLX1_M06827_1	0.137705	0.10725	3713	0.51903	nan	0	1	1e-16	1e-09	-0.0589461	0	0	0.01	TLX1	0	0	0	0	0	0	0	0	0	0	0	0	NK		Controls the genesis of the spleen. Binds to the DNA sequence 5'-GGCGGTAAGTGG-3'.
TLX1_M09255_1	0.123868	-0.0184678	4284	0.208696	nan	0	1	1e-15	1	-0.041605	0	0	0.1	TLX1	0	0	0	0	0	0	0	0	0	0	0	0	NK		Controls the genesis of the spleen. Binds to the DNA sequence 5'-GGCGGTAAGTGG-3'.
TLX1_M09257_1	0.134522	0.061969	4160	0.40226	nan	0	1	1e-17	0.01	0.0188071	0	0	1	TLX1	0	0	0	0	0	0	0	0	0	0	0	0	NK		Controls the genesis of the spleen. Binds to the DNA sequence 5'-GGCGGTAAGTGG-3'.
VENTX_M10022_1	0.179662	0.0993232	1321	0.380665	nan	0	1	1e-09	0.01	-0.137173	0	0	0.0001	VENTX	1	0	0	0	0	0	1	0	0	0	0	0	NK		The encoded protein may function as a transcriptional repressor and be involved in mesodermal patterning and hemopoietic stem cell maintenance. May be involved in ventralizationMultiple pseudogenes exist for this gene. A transcribed pseudogene located on chromosome X may lead to antigen production in certain melanomas.
VSX1_M09275_1	0.123868	-0.010471	4284	0.230878	nan	0	1	1e-16	1	-0.041605	0	0	0.1	VSX1	1	0	0	0	0	0	1	0	0	0	0	0	PHD		Binds to the 37-bp core of the locus control region (LCR) of the red/green visual pigment gene cluster (PubMed:10903837). May regulate the activity of the LCR and the cone opsin genes at earlier stages of development (PubMed:10903837). Dispensable in early retinal development
WT1_M00579_1	-0.141357	-0.0841485	10409	0.762193	nan	1	0	0	1e-18	-0.00469573	0	0	1	WT1	1	1	0	0	1	1	0	0	0	0	0	0	EGR		Transcription factor that plays an important role in cellular development and cell survival (PubMed:7862533). Recognizes and binds to the DNA sequence 5'-GCG(T/G)GGGCG-3' (PubMed:7862533, 17716689, 25258363). Regulates the expression of numerous target genes, including EPO. Plays an essential role for development of the urogenital system. It has a tumor suppressor as well as an oncogenic role in …
ZBTB3_M00638_1	0.145286	0.128177	2823	0.556051	nan	0	1	1e-14	1e-11	-0.0669054	0	0	0.001	ZBTB3	1	1	0	0	0	0	1	1	0	0	0	0	BTB		May be involved in transcriptional regulation.
ZBTB4_M06842_1	-0.108381	-0.0980438	4365	0.632182	nan	1	0	1e-10	1e-08	0.0421112	0	0	1	ZBTB4	1	1	0	0	1	1	0	0	0	0	0	0	BTB		Transcriptional repressor with bimodal DNA-binding specificity. Represses transcription in a methyl-CpG-dependent manner. Binds with a higher affinity to methylated CpG dinucleotides in the consensus sequence 5'-CGCG-3' but can also bind to the non-methylated consensus sequence 5'-CTGCNA-3' also known as the consensus kaiso binding site (KBS). Can also bind specifically to a single methyl-CpG pai…
ZFHX3_M00497_1	0.111881	0.0304645	5413	0.377674	nan	0	1	1e-18	1	-0.0532065	0	0	0.001	ZFHX3	0	0	0	0	0	0	0	0	0	0	0	0	HOX		Transcriptional regulator which can act as an activator or a repressor. Inhibits the enhancer element of the AFP gene by binding to its AT-rich core sequence. In concert with SMAD-dependent TGF-beta signaling can repress the transcription of AFP via its interaction with SMAD2/3 (PubMed:25105025). Regulates the circadian locomotor rhythms via transcriptional activation of neuropeptidergic genes
ZFP69_ZFP69	0.0671158	0.00724759	8048	0.437445	nan	0	1	1e-08	1	-0.0398613	0	0	0.01	ZFP69	1	1	0	0	0	0	1	1	0	0	0	0	KRUPPEL		Putative transcription factor that appears to regulate lipid metabolism.
ZFX_M02702_1	-0.093872	-0.0412887	23981	0.749364	nan	1	0	1e-66	1e-12	0.0215896	0	0	0.01	ZFX	1	1	0	0	1	1	0	0	0	0	0	0	KRUPPEL		Probable transcriptional activator.
ZFX_M06848_1	-0.137891	-0.0862191	21962	0.746835	nan	1	0	1e-135	1e-52	0.0282508	0	0	0.0001	ZFX	0	0	0	0	0	0	0	0	0	0	0	0	KRUPPEL		Probable transcriptional activator.
ZIC1_M09321_1	-0.0998117	-0.0490856	5095	0.744213	nan	1	0	1e-10	0.1	0.00145895	0	0	1	ZIC1	0	0	0	0	0	0	0	0	0	0	0	0	GLI		Acts as a transcriptional activator. Involved in neurogenesis. Plays important roles in the early stage of organogenesis of the CNS, as well as during dorsal spinal cord development and maturation of the cerebellum.
ZIC1_M09329_1	-0.112824	-0.0603608	3890	0.749031	nan	1	0	1e-09	0.01	0.0361672	0	0	0.655	ZIC1	0	0	0	0	0	0	0	0	0	0	0	0	GLI		Acts as a transcriptional activator. Involved in neurogenesis. Plays important roles in the early stage of organogenesis of the CNS, as well as during dorsal spinal cord development and maturation of the cerebellum.
ZIK1_ZIK1	0.0714421	0.0244999	9218	0.4733	nan	0	1	1e-11	1	-0.0318448	0	0	0.1	ZIK1	1	1	1	1	0	0	1	1	0	0	0	0	KRUPPEL		May be a transcriptional repressor.
ZIM2_ZIM2	-0.12657	-0.0973298	21583	0.684615	nan	1	0	1e-96	1e-56	0.032884	0	0	1e-05	ZIM2	1	1	1	1	1	1	0	0	0	0	0	0	KRUPPEL		May be involved in transcriptional regulation.
ZNF100_ZNF100	-0.112599	-0.0417912	23389	0.799914	nan	1	0	1e-91	1e-12	0.00524647	0	0	1	ZNF100	1	1	1	1	1	1	0	0	0	0	0	0	KRUPPEL		May be involved in transcriptional regulation.
ZNF121_M10357_1	0.0289299	0.0519515	27226	0.667366	nan	0	1	1e-07	1e-27	-0.0176431	0	0	0.01	ZNF121	1	1	0	0	0	0	1	1	0	0	0	0	KRUPPEL		May be involved in transcriptional regulation.
ZNF132_ZNF132	-0.0602289	-0.0507251	27642	0.62987	nan	1	0	1e-31	1e-22	0.0275824	0	0	1e-06	ZNF132	1	1	1	1	1	1	0	0	0	0	0	0	KRUPPEL		Predicted to be involved in regulation of transcription by RNA polymerase II.
ZNF141_ZNF141	-0.111394	-0.0697504	8812	0.719019	nan	1	0	1e-24	1e-09	0.0557308	0	0	1e-05	ZNF141	1	1	1	1	1	1	0	0	0	0	0	0	KRUPPEL		May be involved in transcriptional regulation as a repressor. Plays a role in limb development.
ZNF148_M09349_1	-0.0765044	-0.00867955	26113	0.791641	nan	1	0	1e-47	1	-0.0179009	0	0	0.01	ZNF148	1	1	0	0	1	1	0	0	0	0	0	0	KRUPPEL		Involved in transcriptional regulation. Represses the transcription of a number of genes including gastrin, stromelysin and enolase. Binds to the G-rich box in the enhancer region of these genes.
ZNF154_ZNF154	0.100234	0.0300672	3960	0.40888	nan	0	1	1e-09	1	-0.0126064	0	0	1	ZNF154	1	1	1	1	0	0	1	1	0	0	0	0	KRUPPEL		May be involved in transcriptional regulation
ZNF174_M09335_1	0.133967	0.129683	2176	0.591626	nan	0	1	1e-08	1e-07	-0.0488233	0	0	0.446	ZNF174	1	1	1	1	0	0	1	1	0	0	0	0	KRUPPEL		Transcriptional repressor. {ECO:0000269|PubMed:7673192}.
ZNF189_ZNF189	-0.0565903	-0.0549471	13567	0.608066	nan	1	0	1e-11	1e-10	0.0192197	0	0	0.429	ZNF189	1	1	1	1	1	1	0	0	0	0	0	0	KRUPPEL		May be involved in transcriptional regulation
ZNF211_ZNF211	0.163723	0.0421024	2014	0.266155	nan	0	1	1e-12	1	0.0092397	0	0	1	ZNF211	1	1	1	1	0	0	1	1	0	0	0	0	KRUPPEL		May be involved in transcriptional regulation
ZNF212_ZNF212	0.0343098	-0.00530069	28269	0.493636	nan	0	1	1e-11	1	0.0132749	0	0	1	ZNF212	1	1	1	1	0	0	1	1	0	0	0	0	KRUPPEL		May be involved in transcriptional regulation
ZNF214_M10443_1	0.105861	0.0352491	5311	0.407643	nan	0	1	1e-14	1	-0.0334659	0	0	1	ZNF214	1	1	1	1	0	0	1	1	0	0	0	0	KRUPPEL		May be involved in transcriptional regulation
ZNF224_ZNF224	0.0723425	0.0228886	12635	0.466333	nan	0	1	1e-18	0.1	-0.0198548	0	0	1	ZNF224	1	1	0	0	0	0	1	1	0	0	0	0	KRUPPEL		May be involved in transcriptional regulation as a transcriptional repressor. The DEPDC1A-ZNF224 complex may play a critical role in bladder carcinogenesis by repressing the transcription of the A20 gene, leading to transport of NF-KB protein into the nucleus, resulting in suppression of apoptosis of bladder cancer cells.
ZNF260_M10375_1	-0.0746803	-0.0926305	15811	0.553718	nan	1	0	1e-22	1e-35	-0.0215879	0	0	1	ZNF260	1	1	0	0	1	1	0	0	0	0	0	0	KRUPPEL		Transcription factor that acts as a cardiac regulator and an effector of alpha1-adrenergic signaling. Binds to PE response elements (PERE) present in the promoter of genes such as ANF/NPPA and acts as a direct transcriptional activator of NPPA. Also acts as a cofactor with GATA4, a key cardiac regulator
ZNF274_ZNF274	0.120484	0.0567112	4305	0.426614	nan	0	1	1e-14	0.01	-0.030395	0	0	0.816	ZNF274	1	1	1	1	0	0	1	1	0	0	0	0	KRUPPEL		Probable transcription repressor. Specifically binds to the 3'-end of zinc-finger coding genes and recruiting chromatin-modifying proteins such as SETDB1 and TRIM28/KAP1, leading to transcription repression. The SETDB1-TRIM28-ZNF274 complex may play a role in recruiting ATRX to the 3'-exons of zinc-finger coding genes with atypical chromatin signatures to establish or maintain/protect H3K9me3 at …
ZNF280A_M10358_1	0.106914	0.0427981	5550	0.425663	nan	0	1	1e-16	0.1	-0.0200054	0	0	1	ZNF280A	1	1	0	0	0	0	1	1	0	0	0	0	KRUPPEL		May function as a transcription factor.
ZNF281_M10446_1	-0.0921531	-0.00929764	34147	0.833333	nan	1	0	1e-119	0.497	0.010769	0	0	1	ZNF281	1	1	0	0	1	1	0	0	0	0	0	0	KRUPPEL		Transcription repressor that plays a role in regulation of embryonic stem cells (ESCs) differentiation. Required for ESCs differentiation and acts by mediating autorepression of NANOG in ESCs: binds to the NANOG promoter and promotes association of NANOG protein to its own promoter and recruits the NuRD complex, which deacetylates histones.
ZNF285_ZNF285	0.110412	0.0502056	2959	0.436508	nan	0	1	1e-08	1	0.0466022	0	0	1	ZNF285	1	1	1	1	0	0	1	1	0	0	0	0	KRUPPEL		May be involved in transcriptional regulation
ZNF3_ZNF3	0.0967966	-0.00484013	15095	0.321587	nan	0	1	1e-43	1	-0.0384193	0	0	1e-06	ZNF3	1	1	1	1	0	0	1	1	0	0	0	0	KRUPPEL		Involved in cell differentiation and/or proliferation. Enables identical protein binding activity. Predicted to be involved in negative regulation of transcription by RNA polymerase II.
ZNF30_ZNF30	-0.142533	-0.0486883	25495	0.863815	nan	1	0	1e-181	1e-20	0.0198079	0	0	0.01	ZNF30	1	1	1	1	1	1	0	0	0	0	0	0	KRUPPEL		May be involved in transcriptional regulation
ZNF300_ZNF300	-0.0729338	-0.0830561	11950	0.575431	nan	1	0	1e-15	1e-20	0.0367361	0	0	0.001	ZNF300	1	1	1	1	1	1	0	0	0	0	0	0	KRUPPEL		Has a transcriptional repressor activity.
ZNF324_M10329_1	0.121296	0.0768447	3584	0.480208	nan	0	1	1e-12	0.0001	-0.0623587	0	0	0.01	ZNF324	1	1	1	1	0	0	1	1	0	0	0	0	KRUPPEL		May be involved in transcriptional regulation. May be involved in regulation of cell proliferation.
ZNF329_M10387_1	-0.076115	-0.078785	6402	0.596102	nan	1	0	1e-08	1e-08	0.0498718	0	0	0.01	ZNF329	1	1	0	0	1	1	0	0	0	0	0	0	KRUPPEL		May be involved in transcriptional regulation
ZNF33B_ZNF33B	0.0979107	-0.00163731	13730	0.327381	nan	0	1	1e-39	1	-0.0380536	0	0	1e-05	ZNF33B	1	1	0	0	0	0	1	1	0	0	0	0	KRUPPEL		May be involved in transcriptional regulation
ZNF34_M10393_1	0.0726877	0.0267878	10652	0.476191	nan	0	1	1e-13	0.1	-0.00933664	0	0	1	ZNF34	1	1	1	1	0	0	1	1	0	0	0	0	KRUPPEL		May be involved in transcriptional regulation
ZNF382_M10422_1	0.087703	0.0494591	4212	0.497427	nan	0	1	1e-07	0.1	-0.0261613	0	0	1	ZNF382	1	1	1	1	0	0	1	1	0	0	0	0	KRUPPEL		Functions as a sequence-specific transcriptional repressor.
ZNF382_ZNF382	0.0928122	0.0475823	5282	0.478049	nan	0	1	1e-09	0.1	-0.0395204	0	0	0.1	ZNF382	0	0	0	0	0	0	0	0	0	0	0	0	KRUPPEL		Functions as a sequence-specific transcriptional repressor.
ZNF398_ZNF398	-0.036732	-0.0338514	27096	0.611498	nan	1	0	1e-12	1e-10	0.00991493	0	0	1	ZNF398	1	1	1	1	1	1	0	0	0	0	0	0	KRUPPEL		Functions as a transcriptional activator.
ZNF41_M10352_1	0.07598	0.0410261	13695	0.506553	nan	0	1	1e-21	1e-05	-0.0255315	0	0	0.1	ZNF41	1	1	1	1	0	0	1	1	0	0	0	0	KRUPPEL		May be involved in transcriptional regulation
ZNF418_M10408_1	0.0630449	0.00830084	8363	0.451659	nan	0	1	1e-07	1	-0.0169075	0	0	1	ZNF418	1	1	1	1	0	0	1	1	0	0	0	0	KRUPPEL		Transcriptional repressor (PubMed:18084723). May play a role as regulator of the ubiquitin-proteasome system and autophagy-lysosomal pathway
ZNF432_ZNF432	-0.0424568	-0.0459748	43376	0.59375	nan	1	0	1e-39	1e-46	-0.00665737	0	0	0.905	ZNF432	1	1	1	1	1	1	0	0	0	0	0	0	KRUPPEL		May be involved in transcriptional regulation
ZNF439_ZNF439	0.0898679	0.0927877	6773	0.611607	nan	0	1	1e-12	1e-13	0.0488271	0	0	0.01	ZNF439	1	1	1	1	0	0	1	1	0	0	0	0	KRUPPEL		May be involved in transcriptional regulation
ZNF44_ZNF44	-0.0815311	-0.0816457	11394	0.60319	nan	1	0	1e-18	1e-18	0.0306259	0	0	0.1	ZNF44	1	1	0	0	1	1	0	0	0	0	0	0	KRUPPEL		May be involved in transcriptional regulation
ZNF442_ZNF442	0.0612595	0.00494072	9850	0.447291	nan	0	1	1e-08	1	-0.0364175	0	0	0.01	ZNF442	1	1	1	1	0	0	1	1	0	0	0	0	KRUPPEL		May be involved in transcriptional regulation
ZNF444_M09371_1	-0.0632976	0.00578216	28719	0.795122	nan	1	0	1e-38	1	-0.00137705	0	0	1	ZNF444	1	1	1	1	1	1	0	0	0	0	0	0	KRUPPEL		Transcriptional regulator. Binds to the 5'-flanking critical region of the SCARF1 promoter
ZNF45_M10361_1	0.097944	-0.0100723	4050	0.303891	nan	0	1	1e-09	1	-0.0798145	0	0	1e-05	ZNF45	1	1	1	1	0	0	1	1	0	0	0	0	KRUPPEL		May be involved in transcriptional regulation
ZNF454_M10047_1	-0.105285	-0.0473703	3182	0.764153	nan	1	0	1e-07	1	0.0159817	0	0	1	ZNF454	1	1	1	1	1	1	0	0	0	0	0	0	KRUPPEL		May be involved in transcriptional regulation
ZNF460_M09373_1	-0.154545	-0.0833267	9332	0.801055	nan	1	0	1e-51	1e-14	0.0483817	0	0	0.0001	ZNF460	0	0	0	0	0	0	0	0	0	0	0	0	KRUPPEL		May be involved in transcriptional regulation
ZNF467_M10385_1	-0.0857585	-0.0261037	30574	0.768979	nan	1	0	1e-78	1e-06	0.0105028	0	0	0.777	ZNF467	1	1	0	0	1	1	0	0	0	0	0	0	KRUPPEL		Transcription factor that promotes adipocyte differentiation and suppresses osteoblast differentiation in the bone marrow. Enhances the osteoclast-supporting ability of stromal cells. Binds with STAT3 the consensus sequence 5'-CTTCTGGGAAGA-3' of the acute phase response element (APRE). Transactivates several promoters including FOS, OSM and PPARG. Recruits a histone deacetylase complex
ZNF468_ZNF468	-0.0922875	-0.0268483	26773	0.785024	nan	1	0	1e-73	1e-05	0.0143761	0	0	1	ZNF468	1	1	1	1	1	1	0	0	0	0	0	0	KRUPPEL		May be involved in transcriptional regulation.
ZNF486_ZNF486	-0.148421	-0.100878	5507	0.735385	nan	1	0	1e-25	1e-11	0.0134826	0	0	1	ZNF486	1	1	1	1	1	1	0	0	0	0	0	0	KRUPPEL		May be involved in transcriptional regulation.
ZNF506_ZNF506	-0.112788	-0.0954481	5828	0.651606	nan	1	0	1e-15	1e-10	0.047048	0	0	0.1	ZNF506	1	1	1	1	1	1	0	0	0	0	0	0	KRUPPEL		May be involved in transcriptional regulation.
ZNF534_ZNF534	-0.0644767	-0.0425292	10425	0.664387	nan	1	0	1e-08	0.001	0.0165049	0	0	1	ZNF534	1	1	0	0	1	1	0	0	0	0	0	0	KRUPPEL		May be involved in transcriptional regulation.
ZNF548_ZNF548	-0.126413	-0.0894587	23170	0.706013	nan	1	0	1e-105	1e-52	0.0181336	0	0	0.1	ZNF548	1	1	1	1	1	1	0	0	0	0	0	0	KRUPPEL		May be involved in transcriptional regulation.
ZNF555_ZNF555	-0.0868753	-0.0709727	7991	0.647619	nan	1	0	1e-12	1e-08	0.0399943	0	0	0.01	ZNF555	1	1	1	1	1	1	0	0	0	0	0	0	KRUPPEL		May be involved in transcriptional regulation.
ZNF564_ZNF564	0.108419	0.0426498	5471	0.421076	nan	0	1	1e-14	0.1	-0.0339412	0	0	1	ZNF564	1	1	1	1	0	0	1	1	0	0	0	0	KRUPPEL		May be involved in transcriptional regulation.
ZNF566_ZNF566	-0.123115	-0.0932592	17121	0.686323	nan	1	0	1e-71	1e-40	0.0256491	0	0	0.1	ZNF566	1	1	1	1	1	1	0	0	0	0	0	0	KRUPPEL		May be involved in transcriptional regulation.
ZNF571_ZNF571	-0.0702825	0.0244941	45266	0.866401	nan	1	0	1e-108	1e-12	0.0158729	0	0	0.0001	ZNF571	1	1	1	1	1	1	0	0	0	0	0	0	KRUPPEL		May be involved in transcriptional regulation.
ZNF573_ZNF573	0.0784845	0.0638391	5232	0.562885	nan	0	1	1e-07	0.0001	0.0133755	0	0	1	ZNF573	1	1	1	1	0	0	1	1	0	0	0	0	KRUPPEL		May be involved in transcriptional regulation.
ZNF584_ZNF584	0.0796546	-0.00995011	10858	0.354962	nan	0	1	1e-20	1	-0.0193736	0	0	0.774	ZNF584	1	1	1	1	0	0	1	1	0	0	0	0	KRUPPEL		May be involved in transcriptional regulation.
ZNF594_M10414_1	-0.11273	-0.0996326	7411	0.639837	nan	1	0	1e-21	1e-16	0.0624294	0	0	1e-06	ZNF594	1	1	0	0	1	1	0	0	0	0	0	0	KRUPPEL		May be involved in transcriptional regulation.
ZNF610_M10398_1	-0.118597	-0.0492731	6239	0.7958	nan	1	0	1e-19	0.01	0.0187217	0	0	1	ZNF610	1	1	1	1	1	1	0	0	0	0	0	0	KRUPPEL		May be involved in transcriptional regulation.
ZNF610_ZNF610	-0.118597	-0.0392646	6239	0.823562	nan	1	0	1e-18	0.1	0.0187217	0	0	1	ZNF610	0	0	0	0	0	0	0	0	0	0	0	0	KRUPPEL		May be involved in transcriptional regulation.
ZNF619_ZNF619	-0.104804	-0.0727901	9951	0.692308	nan	1	0	1e-27	1e-13	0.0483923	0	0	0.0001	ZNF619	1	1	1	1	1	1	0	0	0	0	0	0	KRUPPEL		May be involved in transcriptional regulation.
ZNF674_ZNF674	-0.096266	-0.0663279	4724	0.686551	nan	1	0	1e-09	0.001	0.0342541	0	0	1	ZNF674	1	1	0	0	1	1	0	0	0	0	0	0	KRUPPEL		May be involved in transcriptional regulation.
ZNF682_M10316_1	-0.125112	-0.11036	3287	0.644428	nan	1	0	1e-10	1e-07	0.0882574	0	0	1e-05	ZNF682	0	0	0	0	0	0	0	0	0	0	0	0	KRUPPEL		May be involved in transcriptional regulation.
ZNF705G_ZNF705G	0.0858424	0.00826082	5051	0.388312	nan	0	1	1e-08	1	-0.0307306	0	0	0.506	ZNF705G	1	1	0	0	0	0	1	1	0	0	0	0	KRUPPEL		May be involved in transcriptional regulation.
ZNF713_M06251_1	0.0785843	0.00689025	6456	0.404643	nan	0	1	1e-09	1	-0.0538369	0	0	0.001	ZNF713	1	1	1	1	0	0	1	1	0	0	0	0	KRUPPEL		May be involved in transcriptional regulation.
ZNF740_M09391_1	-0.0951106	-0.0265701	9947	0.793626	nan	1	0	1e-21	1	0.00499018	0	0	1	ZNF740	1	1	0	0	1	1	0	0	0	0	0	0	KRUPPEL		May be involved in transcriptional regulation.
ZNF76_M10350_1	-0.0876772	-0.0782622	13816	0.629624	nan	1	0	1e-25	1e-19	-0.012669	0	0	1	ZNF76	1	1	0	0	1	1	0	0	0	0	0	0	KRUPPEL		May be involved in transcriptional regulation.
ZNF774_M10380_1	-0.02248	-0.0388968	41810	0.557971	nan	1	0	1e-10	1e-32	0.00414042	0	0	1	ZNF774	1	1	0	0	1	1	0	0	0	0	0	0	KRUPPEL		May be involved in transcriptional regulation.
ZNF776_ZNF776	-0.0883939	-0.075264	8309	0.639928	nan	1	0	1e-12	1e-08	0.00763124	0	0	1	ZNF776	1	1	0	0	1	1	0	0	0	0	0	0	KRUPPEL		May be involved in transcriptional regulation.
ZNF782_ZNF782	0.0881193	0.0404792	7223	0.471364	nan	0	1	1e-13	0.01	-0.0519038	0	0	0.0001	ZNF782	1	1	0	0	0	0	1	1	0	0	0	0	KRUPPEL		May be involved in transcriptional regulation.
ZNF791_ZNF791	-0.090806	-0.109345	7228	0.552083	nan	1	0	1e-12	1e-18	0.0264506	0	0	0.521	ZNF791	1	1	0	0	1	1	0	0	0	0	0	0	KRUPPEL		May be involved in transcriptional regulation.
ZNF85_M10363_1	0.117096	0.0682412	3795	0.467993	nan	0	1	1e-12	0.001	-0.022306	0	0	1	ZNF85	0	0	0	0	0	0	0	0	0	0	0	0	KRUPPEL		May be involved in transcriptional regulation.
ZNF880_ZNF880	-0.022525	-0.0296812	39463	0.583658	nan	1	0	1e-08	1e-15	0.00182947	0	0	1	ZNF880	1	1	0	0	1	1	0	0	0	0	0	0	KRUPPEL		Predicted to enable DNA-binding transcription factor activity, RNA polymerase II-specific and RNA polymerase II cis-regulatory region sequence-specific DNA binding activity.
ZNF93_ZNF93	-0.0904977	-0.0926255	19552	0.597606	nan	1	0	1e-43	1e-45	0.0291533	0	0	0.001	ZNF93	1	1	0	0	1	1	0	0	0	0	0	0	KRUPPEL		Transcription factor specifically required to repress long interspersed nuclear element 1 (L1) retrotransposons: recognizes and binds L1 sequences and repress their expression by recruiting a repressive complex containing TRIM28/KAP1 (PubMed:25274305). Not able to repress expression of all subtypes of L1 elements. Binds to the 5' end of L1PA4, L1PA5 and L1PA6 subtypes, and some L1PA3 subtypes.
ZSCAN5C_M10321_1	0.107798	0.0554775	3471	0.458382	nan	0	1	1e-08	0.1	-0.0810678	0	0	0.0001	ZSCAN5C	1	1	0	0	0	0	1	1	0	0	0	0	KRUPPEL		May be involved in transcriptional regulation.
ZSCAN9_M09421_1	0.0967914	-0.000769762	7585	0.332892	nan	0	1	1e-18	1	-0.0435501	0	0	0.001	ZSCAN9	1	1	0	0	0	0	1	1	0	0	0	0	KRUPPEL		May be involved in transcriptional regulation.
TOTAL Significant in TPA only:															162	80	43	43	49	45	113	35	0	0	0	0
ALX1_M09095_1	0	0	0	0.210369	nan	0	0	1	1	-0.121482	1	0	1e-15	ALX1	0	0	0	0	0	0	0	0	0	0	0	0	PHD		Sequence-specific DNA-binding transcription factor that binds palindromic sequences within promoters and may activate or repress the transcription of a subset of genes (PubMed:9753625, 8756334). Most probably regulates the expression of genes involved in the development of mesenchyme-derived craniofacial structures.
ASCL1_M08474_1	-0.0649159	-0.0549834	6066	0.631059	nan	0	0	1e-05	0.001	0.0825818	0	1	1e-09	ASCL1	1	0	0	0	0	0	0	0	0	0	1	0	bHLH		Transcription factor that plays a key role in neuronal differentiation: acts as a pioneer transcription factor, accessing closed chromatin to allow other factors to bind and activate neural pathways. Directly binds the E box motif (5'-CANNTG-3') on promoters and promotes transcription of neuronal genes. The combination of three transcription factors, ASCL1, POU3F2/BRN2 and MYT1L, is sufficient to…
BCL11A_M05292_1	0.0215448	-0.037957	14815	0.438462	nan	0	0	0.1	1e-05	-0.0579358	1	0	1e-12	BCL11A	1	1	0	0	0	0	0	0	1	1	0	0	KRUPPEL		Transcription factor (PubMed:16704730, 29606353). Associated with the BAF SWI/SNF chromatin remodeling complex (PubMed:23644491). Binds to the 5'-TGACCA-3' sequence motif in regulatory regions of target genes, including a distal promoter of the HBG1 hemoglobin subunit gamma-1 gene (PubMed:29606353). Involved in regulation of the developmental switch from gamma- to beta-globin, probably via direct…
CEBPZ_M06474_1	0.0471507	0.00659113	6908	0.491004	nan	0	0	0.01	1	0.148731	0	1	1e-33	CEBPZ	1	0	0	0	0	0	0	0	0	0	1	0	CBF		Stimulates transcription from the HSP70 promoter.
DMRT1_M00895_1	0.0601835	-0.0331906	3416	0.344506	nan	0	0	0.01	0.971	-0.110664	1	0	1e-10	DMRT1	1	1	0	0	0	0	0	0	1	1	0	0	DMRT		Transcription factor that plays a key role in male sex determination and differentiation by controlling testis development and male germ cell proliferation. Plays a central role in spermatogonia by inhibiting meiosis in undifferentiated spermatogonia and promoting mitosis, leading to spermatogonial development and allowing abundant and continuous production of sperm.
E2F3_M05632_1	0.0936509	0.0304467	2226	0.428192	nan	0	0	0.001	1	-0.162849	1	0	1e-11	E2F3	1	0	0	0	0	0	0	0	1	0	0	0	E2F		Transcription activator that binds DNA cooperatively with DP proteins through the E2 recognition site, 5'-TTTC[CG]CGC-3' found in the promoter region of a number of genes whose products are involved in cell cycle regulation or in DNA replication. The DRTF1/E2F complex functions in the control of cell-cycle progression from G1 to S phase. E2F3 binds specifically to RB1 in a cell-cycle dependent ma…
E2F7_M08596_1	-0.016774	-0.0342453	2327	0.555046	nan	0	0	1	1	-0.137906	1	0	1e-08	E2F7	1	0	0	0	0	0	0	0	1	0	0	0	E2F		Atypical E2F transcription factor that participates in various processes such as angiogenesis, polyploidization of specialized cells and DNA damage response. Mainly acts as a transcription repressor that binds DNA independently of DP proteins and specifically recognizes the E2 recognition site 5'-TTTC[CG]CGC-3'. Directly represses transcription of classical E2F transcription factors such as E2F1.…
EHF_M05647_1	0.0892233	0.0601651	4313	0.522906	nan	0	0	1e-06	0.01	-0.0925997	1	0	1e-08	EHF	1	0	0	0	0	0	0	0	1	0	0	0	ETS		Transcriptional activator that may play a role in regulating epithelial cell differentiation and proliferation. May act as a repressor for a specific subset of ETS/AP-1-responsive genes and as a modulator of the nuclear response to mitogen-activated protein kinase signaling cascades. Binds to DNA sequences containing the consensus nucleotide core sequence GGAA. Involved in regulation of TNFRSF10B…
EHF_M06390_1	0.0398188	0.0190857	4731	0.545999	nan	0	0	1	1	-0.0942954	1	0	1e-09	EHF	0	0	0	0	0	0	0	0	0	0	0	0	ETS		Transcriptional activator that may play a role in regulating epithelial cell differentiation and proliferation. May act as a repressor for a specific subset of ETS/AP-1-responsive genes and as a modulator of the nuclear response to mitogen-activated protein kinase signaling cascades. Binds to DNA sequences containing the consensus nucleotide core sequence GGAA. Involved in regulation of TNFRSF10B…
ELF1_M09501_1	0.0687979	0.042927	5078	0.531747	nan	0	0	0.0001	0.1	-0.145917	1	0	1e-23	ELF1	1	0	0	0	0	0	0	0	1	0	0	0	ETS		Transcription factor that activates the LYN and BLK promoters. Appears to be required for the T-cell-receptor-mediated trans activation of HIV-2 gene expression. Binds specifically to two purine-rich motifs in the HIV-2 enhancer.
ELF1_M09509_1	0.0567903	0.0360067	4699	0.545858	nan	0	0	0.01	0.397	-0.125248	1	0	1e-16	ELF1	0	0	0	0	0	0	0	0	0	0	0	0	ETS		Transcription factor that activates the LYN and BLK promoters. Appears to be required for the T-cell-receptor-mediated trans activation of HIV-2 gene expression. Binds specifically to two purine-rich motifs in the HIV-2 enhancer.
ELK1_M00977_1	0.0790221	0.0411742	3158	0.498525	nan	0	0	0.001	0.589	-0.188771	1	0	1e-23	ELK1	0	0	0	0	0	0	0	0	0	0	0	0	ETS		Transcription factor that binds to purine-rich DNA sequences. Forms a ternary complex with SRF and the ETS and SRF motifs of the serum response element (SRE) on the promoter region of immediate early genes such as FOS and IER2.
ELK1_M08655_1	0.0612811	0.0548089	4853	0.585555	nan	0	0	0.001	0.01	-0.17928	1	0	1e-35	ELK1	0	0	0	0	0	0	0	0	0	0	0	0	ETS		Transcription factor that binds to purine-rich DNA sequences. Forms a ternary complex with SRF and the ETS and SRF motifs of the serum response element (SRE) on the promoter region of immediate early genes such as FOS and IER2.
ELK1_M08659_1	0.0707197	0.0604246	4640	0.574952	nan	0	0	0.0001	0.001	-0.19838	1	0	1e-38	ELK1	0	0	0	0	0	0	0	0	0	0	0	0	ETS		Transcription factor that binds to purine-rich DNA sequences. Forms a ternary complex with SRF and the ETS and SRF motifs of the serum response element (SRE) on the promoter region of immediate early genes such as FOS and IER2.
ELK1_M09521_1	0.0791519	0.0741336	5107	0.589588	nan	0	0	1e-06	1e-05	-0.154032	1	0	1e-27	ELK1	0	0	0	0	0	0	0	0	0	0	0	0	ETS		Transcription factor that binds to purine-rich DNA sequences. Forms a ternary complex with SRF and the ETS and SRF motifs of the serum response element (SRE) on the promoter region of immediate early genes such as FOS and IER2.
ELK1_M10260_1	0.0882008	0.0658143	4008	0.541412	nan	0	0	1e-05	0.01	-0.203575	1	0	1e-38	ELK1	0	0	0	0	0	0	0	0	0	0	0	0	ETS		Transcription factor that binds to purine-rich DNA sequences. Forms a ternary complex with SRF and the ETS and SRF motifs of the serum response element (SRE) on the promoter region of immediate early genes such as FOS and IER2.
ELK4_M05660_1	0.0398903	0.0261968	3440	0.565525	nan	0	0	0.442	1	-0.165589	1	0	1e-18	ELK4	1	0	0	0	0	0	0	0	1	0	0	0	ETS		Involved in both transcriptional activation and repression. Interaction with SIRT7 leads to recruitment and stabilization of SIRT7 at promoters, followed by deacetylation of histone H3 at 'Lys-18' (H3K18Ac) and subsequent transcription repression. Forms a ternary complex with the serum response factor (SRF). Requires DNA-bound SRF for ternary complex formation and makes extensive DNA contacts to …
ERF_M05673_1	0.0415842	0.0198665	3097	0.543267	nan	0	0	0.531	1	-0.191103	1	0	1e-23	ERF	1	0	0	0	0	0	0	0	1	0	0	0	ETS		Potent transcriptional repressor that binds to the H1 element of the Ets2 promoter. May regulate other genes involved in cellular proliferation. Required for extraembryonic ectoderm differentiation, ectoplacental cone cavity closure, and chorioallantoic attachment (By similarity). May be important for regulating trophoblast stem cell differentiation
ERG_M05674_1	0.0364193	0.013652	3205	0.540356	nan	0	0	0.9	1	-0.194211	1	0	1e-28	ERG	1	0	0	0	0	0	0	0	1	0	0	0	ETS		Transcriptional regulator. May participate in transcriptional regulation through the recruitment of SETDB1 histone methyltransferase and subsequent modification of local chromatin structure.
ERG_M08653_1	0.045878	0.028941	3521	0.556528	nan	0	0	1	1	-0.175996	1	0	1e-24	ERG	0	0	0	0	0	0	0	0	0	0	0	0	ETS		Transcriptional regulator. May participate in transcriptional regulation through the recruitment of SETDB1 histone methyltransferase and subsequent modification of local chromatin structure.
ETS1_M05692_1	0.0192295	0.00608682	2261	0.567053	nan	0	0	1	1	-0.147867	1	0	1e-09	ETS1	1	0	0	0	0	0	0	0	1	0	0	0	ETS		Transcription factor (PubMed:10698492, 11909962). Directly controls the expression of cytokine and chemokine genes in a wide variety of different cellular contexts (PubMed:20378371). May control the differentiation, survival and proliferation of lymphoid cells (PubMed:20378371). May also regulate angiogenesis through regulation of expression of genes controlling endothelial cell migration and inv…
ETV1_M05695_1	0.0324978	0.0159266	3375	0.557543	nan	0	0	1	1	-0.184994	1	0	1e-24	ETV1	1	0	0	0	0	0	0	0	1	0	0	0	ETS		Transcriptional activator that binds to DNA sequences containing the consensus pentanucleotide 5'-CGGA[AT]-3' (PubMed:7651741). Required for olfactory dopaminergic neuron differentiation; may directly activate expression of tyrosine hydroxylase (TH)
ETV2_M05696_1	0.079613	0.0310157	2988	0.468709	nan	0	0	0.001	1	-0.202511	1	0	1e-27	ETV2	1	0	0	0	0	0	0	0	1	0	0	0	ETS		Binds to DNA sequences containing the consensus pentanucleotide 5'-CGGA[AT]-3'.
ETV5_M05699_1	0.00793415	-0.00316495	3194	0.572721	nan	0	0	1	1	-0.160778	1	0	1e-16	ETV5	1	0	0	0	0	0	0	0	1	0	0	0	ETS		Binds to DNA sequences containing the consensus nucleotide core sequence 5'-GGAA.-3'.
ETV6_M05700_1	0.0428251	0.0469936	7258	0.615071	nan	0	0	0.01	0.01	-0.074908	1	0	1e-08	ETV6	1	0	0	0	0	0	0	0	1	0	0	0	ETS		Transcriptional repressor; binds to the DNA sequence 5'-CCGGAAGT-3'. Plays a role in hematopoiesis and malignant transformation.
ETV6_M05701_1	0.0614515	0.0509528	5374	0.574387	nan	0	0	0.0001	0.01	-0.0802625	1	0	1e-07	ETV6	0	0	0	0	0	0	0	0	0	0	0	0	ETS		Transcriptional repressor; binds to the DNA sequence 5'-CCGGAAGT-3'. Plays a role in hematopoiesis and malignant transformation.
FEV_M05704_1	0.0265957	0.00409426	2809	0.541094	nan	0	0	1	1	-0.221621	1	0	1e-29	FEV	1	0	0	0	0	0	0	0	1	0	0	0	ETS		Functions as a transcriptional regulator. According to PubMed:12761502, it functions as a transcriptional repressor. Functions in the differentiation and the maintenance of the central serotonergic neurons. May play a role in cell growth.
FLI1_M05706_1	0.0769553	0.0610205	3287	0.559308	nan	0	0	0.001	0.1	-0.190605	1	0	1e-28	FLI1	1	0	0	0	0	0	0	0	1	0	0	0	ETS		Sequence-specific transcriptional activator (PubMed:24100448, 26316623, 28255014). Recognizes the DNA sequence 5'-C[CA]GGAAGT-3'.
FOXL2_M08689_1	0.0205055	-0.0422381	3905	0.429469	nan	0	0	1	1	-0.10449	1	0	1e-08	FOXL2	1	0	0	0	0	0	0	0	1	0	0	0	FOX		Transcriptional regulator. Critical factor essential for ovary differentiation and maintenance, and repression of the genetic program for somatic testis determination. Prevents trans-differentiation of ovary to testis through transcriptional repression of the Sertoli cell-promoting gene SOX9 (By similarity). Has apoptotic activity in ovarian cells. Suppresses ESR1-mediated transcription of PTGS2/…
HES7_M05781_1	-0.0260091	0.0183447	1746	0.726537	nan	0	0	1	1	0.145487	0	1	1e-07	HES7	1	0	0	0	0	0	0	0	0	0	1	0	bHLH		Transcriptional repressor. Represses transcription from both N box- and E box-containing promoters. May with HES1, cooperatively regulate somite formation in the presomitic mesoderm (PSM). May function as a segmentation clock, which is essential for coordinated somite segmentation
HNF1B_M05797_1	0.0605135	-0.0820881	5502	0.207959	nan	0	0	0.0001	1e-09	-0.0978348	1	0	1e-14	HNF1B	0	0	0	0	0	0	0	0	0	0	0	0	POU		Transcription factor that binds to the inverted palindrome 5'-GTTAATNATTAAC-3'. The gene has been shown to function in nephron development, and regulates development of the embryonic pancreas. (PubMed:7900999, 17924661).
HOXA10_M08788_1	0.0984633	0.00670616	2775	0.348991	nan	0	0	1e-05	1	-0.124221	1	0	1e-09	HOXA10	0	0	0	0	0	0	0	0	0	0	0	0	HOX		Sequence-specific transcription factor which is part of a developmental regulatory system that provides cells with specific positional identities on the anterior-posterior axis. Binds to the DNA sequence 5'-AA[AT]TTTTATTAC-3'.
HOXA9_M05806_1	0.0860417	-0.0155688	3471	0.32166	nan	0	0	1e-05	1	-0.103789	1	0	1e-08	HOXA9	1	0	0	0	0	0	0	0	1	0	0	0	HOX		Sequence-specific transcription factor which is part of a developmental regulatory system that provides cells with specific positional identities on the anterior-posterior axis. Required for induction of SELE/E-selectin and VCAM1 on the endothelial cells surface at sites of inflammation (PubMed:22269951). Positively regulates EIF4E-mediated mRNA nuclear export and also increases the translation e…
INSM1_M06607_1	-0.043069	-0.0153808	8513	0.68031	nan	0	0	0.01	1	0.090111	0	1	1e-16	INSM1	1	1	0	0	0	0	0	0	0	0	1	1	INSM1		Sequence-specific DNA-binding transcriptional regulator that plays a key role in neurogenesis and neuroendocrine cell differentiation during embryonic and/or fetal development. Binds to the consensus sequence 5'-[TG][TC][TC][TT][GA]GGG[CG]A-3' in target promoters. Acts as a transcriptional repressor of NEUROD1 and INS expression via its interaction with cyclin CCND1 in a cell cycle-independent ma…
IRF4_M08829_1	0.100503	0.0463705	3452	0.453354	nan	0	0	1e-06	1	-0.105196	1	0	1e-07	IRF4	1	0	0	0	0	0	0	0	1	0	0	0	IRF		Transcriptional activator. Binds to the interferon-stimulated response element (ISRE) of the MHC class I promoter. Binds the immunoglobulin lambda light chain enhancer, together with PU.1. Probably plays a role in ISRE-targeted signal transduction mechanisms specific to lymphoid cells. Involved in CD8(+) dendritic cell differentiation by forming a complex with the BATF-JUNB heterodimer in immune …
IRF5_M08831_1	0.0960408	0.0518622	2842	0.480965	nan	0	0	0.0001	1	-0.113685	1	0	1e-07	IRF5	1	0	0	0	0	0	0	0	1	0	0	0	IRF		Transcription factor that plays a critical role in innate immunity by activating expression of type I interferon (IFN) IFNA and INFB and inflammatory cytokines downstream of endolysosomal toll-like receptors TLR7, TLR8 and TLR9 (PubMed:11303025, 15695821, 22412986, 25326418, 32433612). Regulates the transcription of type I IFN genes (IFN-alpha and IFN-beta) and IFN-stimulated genes (ISG) by bindi…
IRF9_M05855_1	0.0658313	-0.00168828	6821	0.416222	nan	0	0	1e-05	1	-0.0905361	1	0	1e-13	IRF9	1	0	0	0	0	0	0	0	1	0	0	0	IRF		Transcription factor that plays an essential role in anti-viral immunity. It mediates signaling by type I IFNs (IFN-alpha and IFN-beta). Following type I IFN binding to cell surface receptors, Jak kinases (TYK2 and JAK1) are activated, leading to tyrosine phosphorylation of STAT1 and STAT2. IRF9/ISGF3G associates with the phosphorylated STAT1:STAT2 dimer to form a complex termed ISGF3 transcripti…
MYBL1_M05920_1	0.0616531	0.00295679	940	0.440696	nan	0	0	1	1	-0.217914	1	0	1e-09	MYBL1	1	0	0	0	0	0	0	0	1	0	0	0	MYB		Transcription factor that specifically recognizes the sequence 5'-YAAC[GT]G-3' (PubMed:8058310, 7987850). Acts as a master regulator of male meiosis by promoting expression of piRNAs: activates expression of both piRNA precursor RNAs and expression of protein-coding genes involved in piRNA metabolism (By similarity). The piRNA metabolic process mediates the repression of transposable elements dur…
NFYA_M06672_1	0.054257	0.0231525	8854	0.51723	nan	0	0	1e-05	0.642	0.170799	0	1	1e-62	NFYA	1	0	0	0	0	0	0	0	0	0	1	0	NFY		Component of the sequence-specific heterotrimeric transcription factor (NF-Y) which specifically recognizes a 5'-CCAAT-3' box motif found in the promoters of its target genes. NF-Y can function as both an activator and a repressor, depending on its interacting cofactors. NF-YA positively regulates the transcription of the core clock component BMAL1
NFYB_M03040_1	0.0434038	0.00641276	6270	0.500902	nan	0	0	0.1	1	0.155472	0	1	1e-32	NFYB	1	0	0	0	0	0	0	0	0	0	1	0	NFY		Component of the sequence-specific heterotrimeric transcription factor (NF-Y) which specifically recognizes a 5'-CCAAT-3' box motif found in the promoters of its target genes. NF-Y can function as both an activator and a repressor, depending on its interacting cofactors.
NFYB_M06673_1	0.0506768	0.021282	8848	0.521973	nan	0	0	0.0001	1	0.161314	0	1	1e-53	NFYB	0	0	0	0	0	0	0	0	0	0	0	0	NFY		Component of the sequence-specific heterotrimeric transcription factor (NF-Y) which specifically recognizes a 5'-CCAAT-3' box motif found in the promoters of its target genes. NF-Y can function as both an activator and a repressor, depending on its interacting cofactors.
NFYC_M06674_1	0.0511291	0.0300528	7425	0.545047	nan	0	0	0.001	1	0.177914	0	1	1e-57	NFYC	1	0	0	0	0	0	0	0	0	0	1	0	NFY		Component of the sequence-specific heterotrimeric transcription factor (NF-Y) which specifically recognizes a 5'-CCAAT-3' box motif found in the promoters of its target genes. NF-Y can function as both an activator and a repressor, depending on its interacting cofactors.
NRF1_M05963_1	0.0361312	0.0667743	10339	0.688506	nan	0	0	0.01	1e-11	-0.117037	1	0	1e-34	NRF1	1	0	0	0	0	0	0	0	1	0	0	0	MADS		Transcription factor that activates the expression of the EIF2S1 (EIF2-alpha) gene. Links the transcriptional modulation of key metabolic genes to cellular growth and development. Implicated in the control of nuclear genes required for respiration, heme biosynthesis, and mitochondrial DNA transcription and replication.
PBX3_M06715_1	0.0551224	0.00791174	6076	0.472555	nan	0	0	0.001	1	0.0882774	0	1	1e-10	PBX3	1	0	0	0	0	0	0	0	0	0	1	0	TALE		Transcriptional activator that binds the sequence 5'-ATCAATCAA-3'
REST_M02696_1	-0.0465876	-0.04944	5955	0.595596	nan	0	0	0.01	0.01	0.105915	0	1	1e-15	REST	1	1	0	0	0	0	0	0	0	0	1	1	KRUPPEL		Transcriptional repressor which binds neuron-restrictive silencer element (NRSE) and represses neuronal gene transcription in non-neuronal cells (PubMed:12399542, 26551668, 7697725, 7871435, 8568247, 11741002, 11779185). Restricts the expression of neuronal genes by associating with two distinct corepressors, SIN3A and RCOR1, which in turn recruit histone deacetylase to the promoters of REST-regu…
SNAI1_M09139_1	0.0148375	0.011842	3942	0.595199	nan	0	0	1	1	0.0829563	0	1	1e-07	SNAI1	1	1	0	0	0	0	0	0	0	0	1	1	SNAIL		Involved in induction of the epithelial to mesenchymal transition (EMT), formation and maintenance of embryonic mesoderm, growth arrest, survival and cell migration. Binds to 3 E-boxes of the E-cadherin/CDH1 gene promoter and to the promoters of CLDN7 and KRT8 and, in association with histone demethylase KDM1A which it recruits to the promoters, causes a decrease in dimethylated H3K4 levels and r…
SNAI1_M09141_1	-0.0226216	-0.0303411	4985	0.582096	nan	0	0	1	0.781	0.0983261	0	1	1e-10	SNAI1	0	0	0	0	0	0	0	0	0	0	0	0	SNAIL		Involved in induction of the epithelial to mesenchymal transition (EMT), formation and maintenance of embryonic mesoderm, growth arrest, survival and cell migration. Binds to 3 E-boxes of the E-cadherin/CDH1 gene promoter and to the promoters of CLDN7 and KRT8 and, in association with histone demethylase KDM1A which it recruits to the promoters, causes a decrease in dimethylated H3K4 levels and r…
SNAI2_M09145_1	-0.0208118	-0.0278267	4504	0.58405	nan	0	0	1	1	0.105642	0	1	1e-11	SNAI2	1	1	0	0	0	0	0	0	0	0	1	1	SNAIL		Transcriptional repressor that modulates both activator-dependent and basal transcription. Involved in the generation and migration of neural crest cells. Plays a role in mediating RAF1-induced transcriptional repression of the TJ protein, occludin (OCLN) and subsequent oncogenic transformation of epithelial cells (By similarity). Represses BRCA2 expression by binding to its E2-box-containing sil…
SNAI2_M09147_1	0.00787299	-0.00563207	4727	0.566048	nan	0	0	1	1	0.0858752	0	1	1e-07	SNAI2	0	0	0	0	0	0	0	0	0	0	0	0	SNAIL		Transcriptional repressor that modulates both activator-dependent and basal transcription. Involved in the generation and migration of neural crest cells. Plays a role in mediating RAF1-induced transcriptional repression of the TJ protein, occludin (OCLN) and subsequent oncogenic transformation of epithelial cells (By similarity). Represses BRCA2 expression by binding to its E2-box-containing sil…
SPI1_M06138_1	0.0349504	-0.0463917	9093	0.377881	nan	0	0	0.1	0.001	-0.0734573	1	0	1e-12	SPI1	1	0	0	0	0	0	0	0	1	0	0	0	ETS		Pioneer transcription factor, which controls hematopoietic cell fate by decompacting stem cell heterochromatin and allowing other transcription factors to enter otherwise inaccessible genomic sites. Once in open chromatin, can directly control gene expression by binding genetic regulatory elements and can also more broadly influence transcription by recruiting transcription factors, such as inter…
SPI1_M09193_1	0.0573427	-0.000702726	7291	0.442501	nan	0	0	0.0001	1	-0.0961777	1	0	1e-14	SPI1	0	0	0	0	0	0	0	0	0	0	0	0	ETS		Pioneer transcription factor, which controls hematopoietic cell fate by decompacting stem cell heterochromatin and allowing other transcription factors to enter otherwise inaccessible genomic sites. Once in open chromatin, can directly control gene expression by binding genetic regulatory elements and can also more broadly influence transcription by recruiting transcription factors, such as inter…
TEAD3_M06181_1	0.0718082	0.00887304	4891	0.428938	nan	0	0	1e-05	1	-0.0817006	1	0	1e-07	TEAD3	1	0	0	0	0	0	0	0	1	0	0	0	TEA		Transcription factor which plays a key role in the Hippo signaling pathway, a pathway involved in organ size control and tumor suppression by restricting proliferation and promoting apoptosis. The core of this pathway is composed of a kinase cascade wherein MST1/MST2, in complex with its regulatory protein SAV1, phosphorylates and activates LATS1/2 in complex with its regulatory protein MOB1, whi…
TFAP2B_M10002_1	-0.0661766	-0.0141045	5759	0.747946	nan	0	0	0.0001	1	0.102914	0	1	1e-12	TFAP2B	0	0	0	0	0	0	0	0	0	0	0	0	AP2		Sequence-specific DNA-binding protein that interacts with inducible viral and cellular enhancer elements to regulate transcription of selected genes. AP-2 factors bind to the consensus sequence 5'-GCCNNNGGC-3' and activate genes involved in a large spectrum of important biological functions including proper eye, face, body wall, limb and neural tube development.
USF1_M09267_1	0.108776	0.117714	2866	0.628301	nan	0	0	1e-06	1e-08	-0.114905	1	0	1e-07	USF1	0	0	0	0	0	0	0	0	0	0	0	0	bHLH		Transcription factor that binds to a symmetrical DNA sequence (E-boxes) (5'-CACGTG-3') that is found in a variety of viral and cellular promoters
YY1_M09317_1	0.0622558	0.0388865	6375	0.538686	nan	0	0	0.0001	0.1	-0.368488	1	0	1e-191	YY1	0	0	0	0	0	0	0	0	0	0	0	0	YY		Multifunctional transcription factor that exhibits positive and negative control on a large number of cellular and viral genes by binding to sites overlapping the transcription start site (PubMed:15329343, 17721549, 24326773, 25787250).
ZBTB14_M09286_1	-0.00347914	0.0257799	5233	0.684667	nan	0	0	1	1	-0.185112	1	0	1e-40	ZBTB14	1	1	0	0	0	0	0	0	1	1	0	0	BTB		Transcriptional activator of the dopamine transporter (DAT), binding it's promoter at the consensus sequence 5'-CCTGCACAGTTCACGGA-3'. Binds to 5'-d(GCC)(n)-3' trinucleotide repeats in promoter regions and acts as a repressor of the FMR1 gene. Transcriptional repressor of MYC and thymidine kinase promoters.
ZNF143_M06241_1	-0.0550878	-0.0942965	4690	0.494751	nan	0	0	0.01	1e-08	-0.0904849	1	0	1e-08	ZNF143	0	0	0	0	0	0	0	0	0	0	0	0	KRUPPEL		Transcriptional activator. Activates the gene for selenocysteine tRNA (tRNAsec). Binds to the SPH motif of small nuclear RNA (snRNA) gene promoters. Participates in efficient U6 RNA polymerase III transcription via its interaction with CHD8. {ECO:0000269|PubMed:17938208, ECO:0000269|PubMed:9776743}.
ZNF19_ZNF19	0.0144864	0.00920919	4377	0.58887	nan	0	0	1	1	0.0974565	0	1	1e-08	ZNF19	1	1	1	1	0	0	0	0	0	0	1	1	KRUPPEL		May be involved in transcriptional regulation
ZNF223_ZNF223	0.00375227	0.0226202	5918	0.655844	nan	0	0	1	1	0.0769566	0	1	1e-07	ZNF223	1	1	1	1	0	0	0	0	0	0	1	1	KRUPPEL		May be involved in transcriptional regulation
ZNF331_ZNF331	-0.0348359	-0.0302111	6795	0.616336	nan	0	0	0.1	1	0.0876641	0	1	1e-11	ZNF331	1	1	1	1	0	0	0	0	0	0	1	1	KRUPPEL		May be involved in transcriptional regulation
ZNF350_M10429_1	0.0495976	-0.0131661	11235	0.429414	nan	0	0	1e-06	1	-0.105862	1	0	1e-33	ZNF350	1	1	1	1	0	0	0	0	1	1	0	0	KRUPPEL		Transcriptional repressor. Binds to a specific sequence, 5'-GGGxxxCAGxxxTTT-3', within GADD45 intron 3
ZNF419_ZNF419	-0.0469524	-0.0657279	7403	0.551429	nan	0	0	0.001	1e-06	0.0686512	0	1	1e-07	ZNF419	1	1	1	1	0	0	0	0	0	0	1	1	KRUPPEL		May be involved in transcriptional regulation. May play a role in spermatogenesis.
ZNF431_ZNF431	-0.0530242	-0.0496058	6026	0.61299	nan	0	0	0.001	0.01	0.0806064	0	1	1e-08	ZNF431	1	1	1	1	0	0	0	0	0	0	1	1	KRUPPEL		Sequence-specific DNA binding transcriptional repressor. Represses target gene transcription by recruiting HDAC1 and HDAC2 histone deacetylases. Acts as a specific transcriptional repressor for PTCH1 during embryonic development. Required for osteoblast differentiation and sonic hedgehog/SHH signaling response. Binds to the consensus site 5'-GCGCCC-3' in the promoter of PTCH1
ZNF558_ZNF558	0.0487895	-0.0148978	9140	0.426852	nan	0	0	1e-05	1	-0.0854481	1	0	1e-18	ZNF558	1	1	1	1	0	0	0	0	1	1	0	0	KRUPPEL		May be involved in transcriptional regulation
ZNF586_M10439_1	-0.0329058	0.0130075	9401	0.730863	nan	0	0	0.1	1	0.095232	0	1	1e-17	ZNF586	1	1	1	1	0	0	0	0	0	0	1	1	KRUPPEL		May be involved in transcriptional regulation
ZNF597_M09381_1	0.0609094	0.0393619	8555	0.54374	nan	0	0	1e-06	0.01	-0.366275	1	0	1e-280	ZNF597	1	1	1	1	0	0	0	0	1	1	0	0	KRUPPEL		May be involved in transcriptional regulation
ZNF662_ZNF662	-0.0256356	-0.0254993	7575	0.603886	nan	0	0	0.487	0.503	0.0700945	0	1	1e-07	ZNF662	1	1	1	1	0	0	0	0	0	0	1	1	KRUPPEL		May be involved in transcriptional regulation
ZNF684_ZNF684	-0.0842549	-0.0829234	4262	0.607202	nan	0	0	1e-05	1e-05	0.111023	0	1	1e-11	ZNF684	1	1	1	1	0	0	0	0	0	0	1	1	KRUPPEL		May be involved in transcriptional regulation
ZNF707_ZNF707	-0.0513756	-0.0449371	6678	0.621367	nan	0	0	0.001	0.01	0.100521	0	1	1e-13	ZNF707	1	1	0	0	0	0	0	0	0	0	1	1	KRUPPEL		May be involved in transcriptional regulation
ZNF71_M10438_1	-0.00591658	-0.0341633	30541	0.525157	nan	0	0	1	1e-11	-0.0350689	1	0	1e-13	ZNF71	1	1	1	1	0	0	0	0	1	1	0	0	KRUPPEL		May be involved in transcriptional regulation
TOTAL Significant in ZnCl2 only:															50	20	12	12	0	0	0	0	30	7	20	13
TOTAL (all differentially enriched):															422	217	106	106	101	96	271	101	189	74	71	63
AC138696.1_M09315_1	0.0749165	0.060164	2782	0.562588	nan			0.01	0.1	0.0243807			1	AC138696.1
AHR_longer	0.00266919	0.00874826	2306	0.62037	nan			1	1	0.106154			1e-05	AHR		1285	Total TF motifs analyzed
AHR_M03663_1	0.111648	0.122027	451	0.632299	nan			1	1	-0.108478			0.639	AHR		717	Total TF Motifs that are not significantly different
ALX1_M08468_1	0	0	0	0.280971	nan			1	1	0			1	ALX1		568	Total TF motifs that ARE statistically significant
ALX1_M08546_1	0	0	0	0.419217	nan			1	1	0			1	ALX1		422	Total Unique TFs that are significantly altered (padj < 1e-7)
ALX1_M08571_1	0	0	0	0.419696	nan			1	1	0			1	ALX1
ALX1_M08586_1	0	0	0	0.231254	nan			1	1	0			1	ALX1
ALX1_M09058_1	0	0	0	0.294353	nan			1	1	0			1	ALX1
ANHX_M01298_1	0	0	0	0.359304	nan			1	1	0			1	ANHX
AR_M05563_1	-0.0852414	-0.113237	1181	0.525854	nan			1	0.01	-0.0188209			1	AR
AR_M05564_1	-0.0567241	-0.0869198	1418	0.519751	nan			0.69	0.1	-0.00912291			1	AR
AR_M07575_1	-0.03535	-0.0714786	1396	0.503294	nan			1	1	-0.0279276			1	AR
AR_M09001_1	0.0202017	-0.0499796	1680	0.408839	nan			1	0.91	-0.0617315			1	AR
ARNT_M00226_1	0.108527	0.0717967	1532	0.501627	nan			0.01	1	-0.0553306			0.909	ARNT
ARX_M09068_1	0	0	0	0.423259	nan			1	1	0			1	ARX
ARX_M09070_1	0	0	0	0.373511	nan			1	1	0			1	ARX
ARX_M09072_1	0	0	0	0.409477	nan			1	1	0			1	ARX
ASCL1_M08476_1	-0.0249657	-0.0133247	5143	0.635798	nan			1	1	0.049717			0.1	ASCL1
ATF4_M06454_1	0.0105605	-0.0474411	11776	0.442623	nan			1	1e-05	0.006371			1	ATF4
ATF6_M09435_1	0.00747093	-0.00214327	1216	0.57684	nan			1	1	0.0670561			0.481	ATF6
ATF6_M10064_1	-0.0313043	-0.0270767	1222	0.615235	nan			1	1	0.0759714			1	ATF6
ATOH1_M08492_1	0.0229428	-0.031811	1111	0.451632	nan			1	1	-0.00945613			1	ATOH1
ATOH1_M08510_1	0.0880665	0.00970754	965	0.386155	nan			1	1	-0.0835186			1	ATOH1
ATOH1_M08512_1	0.105642	0.0424459	1083	0.428215	nan			0.01	1	-0.0432537			1	ATOH1
ATOH1_M08943_1	0.085943	0.00498795	2801	0.378954	nan			0.001	1	-0.0925447			1e-05	ATOH1
ATOH1_M08945_1	0.126487	0.0656495	1107	0.434757	nan			0.001	0.576	-0.0230272			1	ATOH1
ATOH1_M08947_1	0.0451275	-0.0153641	1131	0.435716	nan			1	1	0.0101138			1	ATOH1
ATOH1_M08949_1	0.14887	0.0781325	636	0.407295	nan			0.01	0.945	-0.0134957			1	ATOH1
ATOH1_M08951_1	0.0451275	-0.0301005	1131	0.39484	nan			1	1	0.0101138			1	ATOH1
ATOH1_M09091_1	0.0270387	0.008559	3077	0.552249	nan			1	1	0.0475711			1	ATOH1
ATOH1_M09441_1	0.0795158	0.0517735	3550	0.526556	nan			0.0001	0.1	-0.0559005			0.1	ATOH1
ATOH1_M09442_1	0.0240241	-0.0338205	1094	0.443058	nan			1	1	0.0325765			1	ATOH1
ATOH1_M09462_1	0.0677165	0.0262334	807	0.488442	nan			0.93	1	0.00161125			1	ATOH1
ATOH1_M09557_1	0.0271758	0.023378	3692	0.592974	nan			1	1	0.0370335			0.611	ATOH1
ATOH1_M09558_1	0.0792324	0.0576283	2272	0.543583	nan			0.01	1	0.0933294			0.001	ATOH1
ATOH7_M00242_1	0.119725	0.0841356	616	0.504791	nan			0.1	0.742	-0.0499334			1	ATOH7
ATOH7_M00261_1	0.00837998	-0.0587804	1217	0.417218	nan			1	0.872	-0.0574047			0.912	ATOH7
ATOH7_M08749_1	-0.0643464	-0.0813768	4254	0.556269	nan			0.001	1e-05	0.0647935			0.001	ATOH7
ATOH7_M09817_1	0.0538167	0.038806	2746	0.561871	nan			1	0.993	-0.0974226			1e-05	ATOH7
ATOH7_M09989_1	0.0308957	0.00875785	4121	0.542102	nan			1	1	-0.0556144			0.01	ATOH7
ATOH7_M09990_1	-0.0128841	-0.0526705	886	0.493148	nan			1	1	0.00165127			1	ATOH7
BARHL1_M09447_1	0	0	0	0.365471	nan			1	1	0			1	BARHL1
BARHL1_M09448_1	0	0	0	0.361509	nan			1	1	0			1	BARHL1
BARHL2_M05570_1	0.0418047	-0.0551002	2886	0.334713	nan			0.44	0.1	-0.0171538			1	BARHL2
BARX1_M05576_1	0	0	0	0.301575	nan			1	1	0			1	BARX1
BATF_M08500_1	0.0695726	0.0602255	1348	0.577581	nan			1	0.701	-0.07852			0.1	BATF
BBX_M08506_1	0.051791	-0.00778055	1699	0.438268	nan			0.844	1	0.0366811			1	BBX
BCL11A_M08508_1	-0.0180196	-0.0533203	1399	0.505591	nan			1	0.982	-0.0399279			1	BCL11A
BCL6_M09454_1	0.0793361	0.0259734	1530	0.45549	nan			0.1	1	-0.0554046			0.568	BCL6
BHLHA15_M00224_1	0.0789617	0.0139982	1342	0.423312	nan			1	1	-0.0566827			0.77	BHLHA15
BHLHA15_M06569_1	0.0705909	0.0384744	4143	0.514423	nan			0.001	1	0.0749124			1e-05	BHLHA15
BHLHA15_M09896_1	0.0632357	-0.020288	1130	0.37183	nan			0.643	1	-0.0342719			1	BHLHA15
BHLHA15_M09899_1	0.0796899	0.00485152	1184	0.395921	nan			0.1	1	-0.0905036			0.1	BHLHA15
BHLHE22_M05582_1	0.0282429	-0.0649328	1421	0.345057	nan			1	1	-0.0202588			1	BHLHE22
BORCS8-MEF2B_M08910_1	0.0689833	0.0199903	2643	0.467611	nan			0.01	1	-0.0928486			1e-05	BORCS8-MEF2B
BORCS8-MEF2B_M08912_1	0.0336187	-0.0472038	3016	0.379322	nan			1	1	-0.0636562			0.01	BORCS8-MEF2B
BORCS8-MEF2B_M08914_1	0.0685835	0.000244103	2374	0.413948	nan			0.1	1	-0.0814595			0.001	BORCS8-MEF2B
BORCS8-MEF2B_M08916_1	0.0699064	-0.00628873	2512	0.392157	nan			0.01	1	-0.0818257			0.001	BORCS8-MEF2B
BSX_M05585_1	0	0	0	0.311511	nan			1	1	0			1	BSX
CCDC169-SOHLH2_M09149_1	-0.134268	-0.116854	954	0.651811	nan			0.001	0.01	0.0755369			0.553	CCDC169-SOHLH2
CDX1_M09470_1	0.0656412	-0.016656	2407	0.375232	nan			0.1	1	-0.0975608			0.0001	CDX1
CEBPA_M00400_1	0	0	0	0.393435	nan			1	1	0			1	CEBPA
CEBPA_M08526_1	0.131338	0.0784492	399	0.456804	nan			1	1	-0.19358			0.01	CEBPA
CEBPB_M05589_1	0.0939633	0.0262636	325	0.415722	nan			1	1	-0.197143			0.1	CEBPB
CEBPD_M05591_1	0.0368513	-0.0330826	352	0.409525	nan			1	1	-0.1347			0.458	CEBPD
CEBPE_M05592_1	0.0997853	0.0305944	368	0.411586	nan			1	1	-0.183391			0.1	CEBPE
CEBPG_M05594_1	0.0997853	0.0351104	368	0.424112	nan			1	1	-0.183391			0.1	CEBPG
CENPB_M05595_1	-0.000641968	-0.0141805	781	0.565955	nan			1	1	0.00678707			1	CENPB
CLOCK_M05596_1	-0.0555479	-0.0861229	898	0.518699	nan			1	1	-0.0422868			1	CLOCK
CLOCK_M08534_1	0.0800066	0.0837081	1643	0.613775	nan			0.1	0.1	-0.0746253			0.1	CLOCK
CLOCK_M08987_1	0.0198339	0.017907	1135	0.598163	nan			1	1	-0.0652505			0.631	CLOCK
CREB3_M10072_1	0.0267398	0.0196144	1168	0.583744	nan			1	1	0.0400049			1	CREB3
CREB3L1_M00402_1	0.104635	0.112144	2335	0.624339	nan			0.0001	1e-05	-0.109704			1e-06	CREB3L1
CREB3L1_M05601_1	0.08943	0.102777	1068	0.640532	nan			0.1	0.1	0.000404424			1	CREB3L1
CREB3L4_M10091_1	-0.00682502	-0.00725059	1667	0.602328	nan			1	1	0.0767642			0.1	CREB3L4
CREBZF_M00404_1	0	0	0	0.316579	nan			1	1	0			1	CREBZF
CUX1_M05609_1	0.116442	0.00647347	1586	0.298475	nan			0.0001	1	-0.0234019			1	CUX1
CUX2_M05611_1	0.148484	0.0317361	1502	0.279672	nan			1e-06	1	-0.0522545			0.895	CUX2
CXXC1_M00872_1	0	0	0	0.66287	nan			1	1	0			1	CXXC1
DBP_M05613_1	0.117676	0.0144089	1610	0.317064	nan			0.0001	1	-0.0534254			0.866	DBP
DBP_M08771_1	0.0774678	0.0185645	971	0.440122	nan			0.497	1	-0.0690551			0.818	DBP
DBX1_M01414_1	0	0	0	0.349804	nan			1	1	0			1	DBX1
DBX1_M01428_1	0	0	0	0.368902	nan			1	1	0			1	DBX1
DDIT3_M06487_1	-0.0329063	-0.0670071	3182	0.508919	nan			1	0.01	-0.0503715			0.1	DDIT3
DLX1_M08556_1	0	0	0	0.233088	nan			1	1	0			1	DLX1
DLX1_M08569_1	0	0	0	0.227582	nan			1	1	0			1	DLX1
DLX1_M08570_1	0	0	0	0.259697	nan			1	1	0			1	DLX1
DLX3_M05616_1	0	0	0	0.252168	nan			1	1	0			1	DLX3
DLX4_M05617_1	0	0	0	0.252541	nan			1	1	0			1	DLX4
DLX6_M05619_1	0	0	0	0.235325	nan			1	1	0			1	DLX6
DMBX1_M05620_1	-0.107534	-0.177213	578	0.410233	nan			0.392	0.01	-0.115006			0.1	DMBX1
DMRT3_M00894_1	0.0319708	-0.0616051	3231	0.343947	nan			1	0.01	-0.0556803			0.1	DMRT3
DNMT1_M00879_1	-0.0846933	-0.0565821	4682	0.681483	nan			1e-06	0.01	0.0433711			1	DNMT1
DPF1_M08582_1	0.0136489	-0.0430777	1039	0.44616	nan			1	1	0.0173943			1	DPF1
DPRX_M05622_1	0.0108487	-0.0502893	2316	0.433923	nan			1	0.378	0.0428493			1	DPRX
DUX1_M03009_1	0.0562725	-0.075371	4835	0.238354	nan			0.001	1e-06	-0.0679755			1e-05	DUX1
DUXA_M05624_1	0.0571039	-0.0512021	4280	0.303088	nan			0.01	0.1	-0.0611092			0.001	DUXA
E2F1_M05625_1	-0.00899704	-0.0153181	890	0.585975	nan			1	1	-0.134947			0.01	E2F1
E2F1_M09494_1	0.0419443	0.0170503	1161	0.534457	nan			1	1	-0.142914			0.0001	E2F1
E2F4_M05636_1	0.0524358	0.0162742	1008	0.503203	nan			1	1	-0.108537			0.1	E2F4
E2F4_M06494_1	0.0831744	0.0914439	1117	0.626446	nan			1	0.1	-0.136071			0.001	E2F4
E2F7_M05637_1	0.00417519	-0.0516959	3659	0.448532	nan			1	0.1	-0.0700664			0.001	E2F7
E2F7_M08594_1	0.0629503	0.00886078	4461	0.453474	nan			0.001	1	-0.0507453			0.1	E2F7
EBF1_M05639_1	0.0472552	0.0329041	3612	0.563701	nan			0.1	1	0.0717713			0.001	EBF1
ELF1_M09516_1	0.074861	0.0557762	4447	0.550571	nan			1e-05	0.01	-0.0878099			1e-06	ELF1
ELK1_M09537_1	-0.0873503	-0.111787	708	0.535725	nan			0.604	1	-0.191321			1e-05	ELK1
EMX1_M05661_1	0.110921	0.00726461	1693	0.315984	nan			0.0001	1	-0.0672504			1	EMX1
EMX2_M05663_1	0.121075	0.00910059	1432	0.292912	nan			0.0001	1	-0.0651949			1	EMX2
EN1_M05665_1	0.0365483	-0.0588092	1690	0.339005	nan			1	1	0.0319018			1	EN1
EOMES_M05671_1	0.0755155	0.0131381	4428	0.430485	nan			1e-05	1	-0.0465104			0.1	EOMES
ESR1_M08629_1	-0.07241	-0.0839677	2103	0.571449	nan			0.1	0.01	0.0501469			0.537	ESR1
ESRRA_M08633_1	-0.018707	-0.0534434	6511	0.507156	nan			1	0.0001	-0.000739523			1	ESRRA
ESRRA_M08637_1	-0.022511	-0.0534882	5676	0.517583	nan			1	0.01	0.0189633			1	ESRRA
ESRRA_M08639_1	-0.00380825	-0.034575	6340	0.518167	nan			1	0.1	-0.0123993			1	ESRRA
ESRRB_M05685_1	-0.00629316	-0.0711752	5954	0.423538	nan			1	1e-07	-0.0216662			1	ESRRB
ESX1_M05689_1	0.0583772	-0.0417083	1716	0.32589	nan			1	1	-0.027641			1	ESX1
ETS1_M08647_1	0.0303243	0.0255976	1824	0.590397	nan			1	1	-0.0956902			0.01	ETS1
ETV6_M09549_1	-0.0152099	-0.0274724	2682	0.569494	nan			1	1	-0.0870202			0.001	ETV6
ETV6_M09550_1	-0.0266665	-0.0574708	2065	0.518063	nan			1	1	0.00156659			1	ETV6
EVX1_M05702_1	0.0995565	0.0068281	1521	0.346297	nan			0.001	1	-0.0640033			1	EVX1
EVX1_M08657_1	0	0	0	0.270723	nan			1	1	0			1	EVX1
EVX1_M08658_1	0	0	0	0.268969	nan			1	1	0			1	EVX1
EVX2_M05703_1	0.150169	0.0565767	1309	0.343902	nan			1e-06	0.985	-0.103647			0.001	EVX2
FIGLA_M05705_1	0.013023	-0.00779186	3523	0.545772	nan			1	1	0.0600893			0.01	FIGLA
FIGLA_M08661_1	0.0181924	0.0252248	3542	0.623015	nan			1	1	0.0376575			0.573	FIGLA
FOS_M10098_1	-0.0773838	-0.122043	712	0.479633	nan			0.857	0.1	-0.0230987			1	FOS
FOXD2_M05721_1	0	0	0	0.260408	nan			1	1	0			1	FOXD2
FOXD3_M05723_1	0	0	0	0.257476	nan			1	1	0			1	FOXD3
FOXF1_M04073_1	0.0583413	-0.0290465	6214	0.361111	nan			0.0001	1	-0.0551539			0.0001	FOXF1
FOXG1_M01022_1	0	0	0	0.225263	nan			1	1	0			1	FOXG1
FOXH1_M03020_1	0.0980933	0.025119	3317	0.401092	nan			1e-06	1	-0.0479496			0.1	FOXH1
FOXI1_M08679_1	0.0456534	-0.0485365	8429	0.342243	nan			0.0001	0.0001	-0.0515469			1e-05	FOXI1
FOXI1_M08681_1	0.0455559	-0.0758428	8316	0.266771	nan			0.001	1e-12	-0.0210574			0.822	FOXI1
FOXJ2_M06395_1	0.061314	-0.0811852	7840	0.208243	nan			1e-06	1e-12	-0.0526629			0.0001	FOXJ2
FOXK1_M01043_1	0	0	0	0.275469	nan			1	1	0			1	FOXK1
FOXL1_M05735_1	0	0	0	0.225071	nan			1	1	0			1	FOXL1
FOXM1_M01025_1	0	0	0	0.434744	nan			1	1	0			1	FOXM1
FOXN2_M01021_1	0.191639	0.19173	399	0.603763	nan			0.01	0.01	-0.0694713			1	FOXN2
FOXN2_M08691_1	0.0821539	0.0804186	483	0.598695	nan			1	1	-0.0292783			1	FOXN2
FOXO3_M05741_1	0	0	0	0.2643	nan			1	1	0			1	FOXO3
FOXO4_M05744_1	0	0	0	0.268678	nan			1	1	0			1	FOXO4
FOXO6_M05746_1	0.0316752	-0.0789689	4375	0.296603	nan			0.633	1e-06	-0.00477894			1	FOXO6
FOXP1_M01019_1	0	0	0	0.233013	nan			1	1	0			1	FOXP1
FOXP3_M05749_1	0	0	0	0.29222	nan			1	1	0			1	FOXP3
FOXR1_M01023_1	0	0	0	0.404746	nan			1	1	0			1	FOXR1
GATA1_M06396_1	0	0	0	0.322428	nan			1	1	0			1	GATA1
GATA1_M08709_1	0.0303206	-0.0290146	479	0.438924	nan			1	1	0.137261			0.1	GATA1
GATA1_M08711_1	-0.0444747	-0.115078	1310	0.407669	nan			1	0.001	-0.0920333			0.1	GATA1
GATA1_M08713_1	0.0445863	-0.0368555	1656	0.377604	nan			1	1	-0.0346692			1	GATA1
GATA1_M09589_1	0.0635039	-0.00693332	3182	0.408129	nan			0.01	1	0.0321089			1	GATA1
GATA3_M05752_1	0	0	0	0.358107	nan			1	1	0			1	GATA3
GATA4_M05753_1	0	0	0	0.3468	nan			1	1	0			1	GATA4
GBX1_M05755_1	0.0817323	-0.019801	1634	0.321874	nan			0.1	1	-0.0546645			0.903	GBX1
GBX1_M08931_1	0	0	0	0.260136	nan			1	1	0			1	GBX1
GBX2_M05758_1	0.0694311	-0.025589	2216	0.339941	nan			0.1	1	-0.0506806			1	GBX2
GCM1_M05761_1	-0.112672	-0.107237	918	0.618584	nan			0.1	0.1	0.0836584			1	GCM1
GCM1_M08719_1	-0.0650168	-0.0512364	1143	0.641732	nan			0.785	1	0.11029			0.01	GCM1
GCM2_M05762_1	-0.0127809	-0.0106885	1108	0.609312	nan			1	1	0.0430826			1	GCM2
GLI1_M08727_1	-0.0556668	-0.0327009	3180	0.667211	nan			0.1	1	0.0519561			0.1	GLI1
GLI2_M05763_1	-0.0261983	-0.0176112	2717	0.627327	nan			1	1	0.0781627			0.01	GLI2
GLI4_M10337_1	0.0144059	0.000672225	4234	0.565414	nan			1	1	0.0321811			0.641	GLI4
GLIS1_M05765_1	-0.0341793	-0.00117064	1548	0.695068	nan			1	1	0.0500064			1	GLIS1
GLIS1_M08729_1	-0.0468001	-0.0116374	5276	0.701043	nan			0.1	1	0.0105406			1	GLIS1
GLIS2_M05766_1	-0.0600438	-0.00664474	2406	0.751627	nan			1	1	0.0312862			1	GLIS2
GLIS2_M08731_1	-0.099686	-0.0530602	2982	0.732839	nan			1e-05	1	0.0627565			0.1	GLIS2
GLIS3_M05767_1	-0.0382609	-0.0104451	2015	0.680664	nan			1	1	0.0376903			1	GLIS3
GMEB1_M02116_1	0.242698	0.234675	359	0.581254	nan			0.001	0.01	-0.197804			0.01	GMEB1
GMEB1_M08733_1	-0.0344378	-0.101322	474	0.417984	nan			1	0.688	-0.168498			0.01	GMEB1
GMEB2_M05768_1	0	0	0	0.481596	nan			1	1	0			1	GMEB2
GRHL1_M08737_1	0.118733	0.0680012	1580	0.462787	nan			0.0001	1	0.0011624			1	GRHL1
GRHL2_M06916_1	0.0432652	-0.013028	3633	0.447362	nan			1	1	-0.0285276			1	GRHL2
GSC_M08741_1	0	0	0	0.38683	nan			1	1	0			1	GSC
GSC_M08743_1	0	0	0	0.334873	nan			1	1	0			1	GSC
GSC2_M05776_1	-0.0535617	-0.12659	1681	0.400941	nan			0.737	1e-05	-0.0436057			1	GSC2
GSX1_M01466_1	0.0552541	-0.0505259	3363	0.310095	nan			0.1	0.1	-0.0758128			0.0001	GSX1
GSX1_M08745_1	0	0	0	0.347982	nan			1	1	0			1	GSX1
GSX1_M08747_1	0	0	0	0.315982	nan			1	1	0			1	GSX1
GSX1_M08784_1	0	0	0	0.327986	nan			1	1	0			1	GSX1
GSX1_M08786_1	0	0	0	0.320927	nan			1	1	0			1	GSX1
GSX1_M08787_1	0	0	0	0.332891	nan			1	1	0			1	GSX1
GSX1_M08792_1	0	0	0	0.3024	nan			1	1	0			1	GSX1
GSX1_M08793_1	0.0769994	-0.0563673	4354	0.233575	nan			1e-06	0.01	-0.0562601			0.01	GSX1
GSX1_M08794_1	0	0	0	0.315068	nan			1	1	0			1	GSX1
GSX1_M08802_1	0.0769994	-0.0491007	4354	0.253731	nan			1e-05	0.1	-0.0562601			0.01	GSX1
GSX1_M08809_1	0	0	0	0.256312	nan			1	1	0			1	GSX1
GSX1_M08810_1	0	0	0	0.325328	nan			1	1	0			1	GSX1
GSX1_M08811_1	0.0769994	-0.0529079	4354	0.24317	nan			1e-05	0.01	-0.0562601			0.01	GSX1
GTF3A_M10410_1	4.90924e-05	0.0156084	11620	0.646667	nan			1	1	-0.00367599			1	GTF3A
HAND1_M08969_1	-0.0570821	-0.0330512	4810	0.670165	nan			0.01	0.449	0.0815346			1e-05	HAND1
HAND1_M08971_1	-0.043297	-0.0165464	4150	0.677709	nan			1	1	0.0657927			0.001	HAND1
HBP1_M02157_1	0	0	0	0.427181	nan			1	1	0			1	HBP1
HELT_M08761_1	0.0122323	0.0331723	1782	0.661592	nan			1	1	-0.0200255			1	HELT
HELT_M08763_1	-0.0160423	0.0112698	1705	0.679267	nan			1	1	0.0281279			1	HELT
HELT_M08767_1	-0.0239474	0.00452664	1690	0.68249	nan			1	1	-0.00655799			1	HELT
HES1_M08751_1	-0.0351391	0.0129246	4764	0.736828	nan			1	1	0.0857953			1e-05	HES1
HES1_M08753_1	-0.0528865	-0.00965472	1939	0.723425	nan			0.474	1	0.0922563			0.001	HES1
HES5_M05779_1	-0.00813415	0.0272804	1522	0.701741	nan			1	1	0.108155			0.001	HES5
HES5_M08757_1	0.00231612	0.0529718	1761	0.744018	nan			1	0.729	0.0444491			1	HES5
HES6_M08756_1	0.100071	0.105908	1432	0.619698	nan			0.01	0.01	0.0583108			0.729	HES6
HESX1_M05782_1	0.0256521	-0.0930412	1317	0.274276	nan			1	0.1	0.00411319			1	HESX1
HIC1_M08769_1	-0.0657113	-0.05024	1953	0.646423	nan			1	0.683	0.0837776			0.01	HIC1
HIC2_M05787_1	-0.0224095	-0.0131776	2803	0.629116	nan			1	1	0.0320695			1	HIC2
HIVEP1_M06845_1	0.00798236	-0.00521496	5857	0.566901	nan			1	1	-0.0677984			1e-05	HIVEP1
HIVEP1_M06846_1	-0.0486067	-0.0587118	4083	0.575479	nan			0.1	0.01	-0.0397861			0.392	HIVEP1
HLF_M05791_1	0.102678	0.00811485	2152	0.341207	nan			0.0001	1	-0.0839574			0.01	HLF
HMBOX1_M05792_1	0.095935	0.0071644	2378	0.357275	nan			0.0001	1	0.00683555			1	HMBOX1
HMGA1_M06580_1	0	0	0	0.150539	nan			1	1	0			1	HMGA1
HMX1_M05793_1	0.0703901	-0.0387411	5511	0.300799	nan			1e-06	0.1	-0.019138			1	HMX1
HMX1_M08775_1	-0.0692492	-0.129452	783	0.436518	nan			1	0.01	-0.0377932			1	HMX1
HMX1_M08779_1	0.058394	-0.0313956	4888	0.354449	nan			0.001	0.372	0.00173616			1	HMX1
HMX1_M08978_1	0.077407	0.0183687	3710	0.439747	nan			0.0001	1	0.0358962			0.717	HMX1
HNF4A_M05803_1	-0.00889541	-0.0440145	4265	0.506095	nan			1	0.1	-0.0315384			0.961	HNF4A
HOXA1_M01350_1	0	0	0	0.301611	nan			1	1	0			1	HOXA1
HOXA1_M08781_1	0	0	0	0.291064	nan			1	1	0			1	HOXA1
HOXA1_M08804_1	0	0	0	0.263041	nan			1	1	0			1	HOXA1
HOXA10_M08789_1	0	0	0	0.321096	nan			1	1	0			1	HOXA10
HOXA10_M08799_1	0	0	0	0.302263	nan			1	1	0			1	HOXA10
HOXA10_M08803_1	0	0	0	0.279745	nan			1	1	0			1	HOXA10
HOXA10_M08812_1	0	0	0	0.315539	nan			1	1	0			1	HOXA10
HOXA2_M08798_1	0.100122	0.010901	2067	0.356025	nan			0.0001	1	-0.102167			1e-05	HOXA2
HOXC10_M05821_1	0.0961591	-0.0192392	3579	0.283416	nan			1e-06	1	-0.0798755			0.0001	HOXC10
HOXC12_M05827_1	0.142326	0.0473415	1416	0.340039	nan			1e-05	1	-0.141287			1e-06	HOXC12
HOXC13_M05829_1	0.0425513	-0.0476193	2489	0.353392	nan			0.691	0.411	-0.0555243			1	HOXC13
HOXD11_M05830_1	0.0804387	-0.0357471	1541	0.281231	nan			0.1	1	-0.11697			0.0001	HOXD11
HOXD12_M05834_1	0.157672	0.0635044	1416	0.342304	nan			1e-06	0.45	-0.131263			0.0001	HOXD12
HOXD13_M05837_1	0.0558965	-0.0304929	2713	0.363881	nan			0.1	1	-0.0784811			0.001	HOXD13
HSF1_M08813_1	0.00913115	-0.0370868	3628	0.475309	nan			1	0.581	-0.0776585			0.0001	HSF1
HSF1_M08821_1	0.0194502	-0.0333375	3664	0.457085	nan			1	0.819	-0.0780953			0.0001	HSF1
HSF2_M08819_1	0.0527628	-0.00525367	4229	0.442582	nan			0.1	1	-0.0642667			0.001	HSF2
HSF5_M09723_1	0.052483	-0.00634793	1348	0.440323	nan			1	1	-0.153379			1e-06	HSF5
HSF5_M09724_1	0.0788791	0.0476228	814	0.516809	nan			0.617	1	-0.0492339			1	HSF5
HSFY1_M09727_1	0.104689	0.0442081	1208	0.435746	nan			0.01	1	-0.105086			0.01	HSFY1
HSFY1_M09728_1	0.0462802	-0.0254975	711	0.404411	nan			1	1	-0.162869			0.001	HSFY1
HSFY2_M05845_1	0.0565693	-0.00796506	764	0.424502	nan			1	1	-0.0924848			1	HSFY2
IKZF1_M06606_1	0	0	0	0.582237	nan			1	1	0			1	IKZF1
IKZF3_M10442_1	-0.00945011	-0.00791658	9515	0.607762	nan			1	1	0.0349228			0.01	IKZF3
INSM1_M02710_1	-0.0711956	-0.048426	5287	0.666667	nan			1e-05	0.1	0.0599193			0.001	INSM1
IRF4_M05848_1	0.0820772	0.0287923	3599	0.455706	nan			0.0001	1	-0.0927458			1e-05	IRF4
IRF4_M08843_1	0.0847928	0.0257222	4209	0.439658	nan			1e-06	1	-0.0796809			1e-05	IRF4
IRF6_M08835_1	0.141574	0.0852623	1170	0.44731	nan			0.0001	0.1	-0.101469			0.01	IRF6
IRX1_M02784_1	0	0	0	0.219512	nan			1	1	0			1	IRX1
IRX1_M08851_1	0.035443	-0.0279644	1860	0.427628	nan			1	1	-0.00906364			1	IRX1
IRX2_M05856_1	0.0968896	0.0216847	2465	0.394904	nan			0.0001	1	-0.0671911			0.1	IRX2
ISL1_M08853_1	0	0	0	0.370701	nan			1	1	0			1	ISL1
ISL1_M08855_1	0	0	0	0.372886	nan			1	1	0			1	ISL1
ISL1_M08857_1	0	0	0	0.38386	nan			1	1	0			1	ISL1
ISL2_M05858_1	0	0	0	0.354167	nan			1	1	0			1	ISL2
KDM2B_M00877_1	0.141057	0.108845	928	0.514159	nan			0.001	0.1	-0.0991184			0.1	KDM2B
KLF1_M00554_1	0	0	0	0.814751	nan			1	1	0			1	KLF1
KLF1_M00616_1	-0.0147492	0.00335784	10087	0.653734	nan			1	1	0.00385252			1	KLF1
KLF1_M08867_1	-0.0508864	-0.00265332	10317	0.737297	nan			1e-05	1	0.0190096			1	KLF1
KLF1_M08881_1	-0.0248543	0.0205371	11251	0.729415	nan			1	0.59	0.0265662			1	KLF1
KLF1_M08886_1	-0.0424136	-0.0112514	12067	0.689946	nan			0.0001	1	0.0118722			1	KLF1
KLF1_M08888_1	-0.0477686	-0.00997784	12485	0.708333	nan			1e-05	1	0.0287022			0.1	KLF1
KLF13_M00610_1	0	0	0	0.500612	nan			1	1	0			1	KLF13
KLF17_M08880_1	-0.0570682	-0.0390455	8908	0.6535	nan			1e-05	0.01	0.0336031			0.1	KLF17
KMT2A_M00878_1	0.00939116	0.0109046	1022	0.607706	nan			1	1	0.139651			0.0001	KMT2A
LBX2_M05870_1	0.085033	-0.0124866	2205	0.333007	nan			0.01	1	0.00821888			1	LBX2
LHX1_M08890_1	0	0	0	0.323649	nan			1	1	0			1	LHX1
LHX1_M08892_1	0	0	0	0.326524	nan			1	1	0			1	LHX1
LHX2_M01233_1	0.0815475	-0.000287785	3896	0.376513	nan			1e-05	1	-0.0359474			0.393	LHX2
LHX6_M01234_1	0	0	0	0.336486	nan			1	1	0			1	LHX6
LIN28A_M08897_1	-0.15246	-0.146038	1153	0.621321	nan			1e-05	0.0001	0.0835421			1	LIN28A
MAF_M00424_1	0.00895766	-0.0223966	2252	0.516537	nan			1	1	-0.00891903			1	MAF
MAF_M10120_1	0.028482	-0.031726	2555	0.436503	nan			1	1	0.00404375			1	MAF
MAFA_M09011_1	0.0115489	-0.0342504	2200	0.47647	nan			1	1	-0.0166853			1	MAFA
MAFF_M09793_1	0.083804	0.0563011	1541	0.52722	nan			0.1	0.901	-0.0343587			1	MAFF
MAFF_M09798_1	0.0227978	0.00379376	2690	0.550795	nan			1	1	-0.00192186			1	MAFF
MAFK_M05885_1	0.117808	0.0634116	2359	0.452623	nan			1e-06	0.1	-0.0579377			1	MAFK
MAX_M10274_1	0	0	0	0.650678	nan			1	1	0			1	MAX
MBNL2_M08908_1	-0.0581053	-0.0761302	3977	0.553511	nan			0.01	0.0001	0.021313			1	MBNL2
MECP2_M01775_1	0.079553	0.0196987	4070	0.437484	nan			1e-05	1	-0.0715094			0.0001	MECP2
MEIS1_M05893_1	0	0	0	0.453589	nan			1	1	0			1	MEIS1
MEIS1_M06401_1	0.039001	0.0167306	2621	0.541734	nan			1	1	-0.0119084			1	MEIS1
MEIS1_M09076_1	0.115642	0.0785452	2397	0.50061	nan			1e-06	0.01	-0.0219547			1	MEIS1
MEIS3_M05897_1	0.0615623	0.0234143	3991	0.497693	nan			0.01	1	-0.029888			1	MEIS3
MESP1_M05902_1	-0.0646787	-0.0664106	2829	0.598705	nan			0.1	0.01	0.0424579			0.396	MESP1
MESP1_M08924_1	0.0978308	0.0335671	1666	0.425253	nan			0.001	1	-0.0912906			0.01	MESP1
MESP1_M08932_1	0.0910568	0.0534274	1372	0.499131	nan			0.1	1	0.0354755			1	MESP1
MGA_M05904_1	0.100635	0.0519962	1457	0.468594	nan			0.01	1	-0.0852199			0.1	MGA
MITF_M09237_1	0.127066	0.140251	1681	0.640079	nan			1e-05	1e-06	-0.100764			0.001	MITF
MLX_M08929_1	0.0957078	0.0991769	1726	0.613131	nan			0.01	0.01	-0.0233953			1	MLX
MLXIP_M00258_1	0	0	0	0.624399	nan			1	1	0			1	MLXIP
MNT_M05909_1	-0.0720714	-0.0740353	1925	0.598061	nan			0.1	0.1	0.00278177			1	MNT
MSX1_M05914_1	0	0	0	0.287788	nan			1	1	0			1	MSX1
MSX2_M05916_1	0	0	0	0.266566	nan			1	1	0			1	MSX2
MTF1_M05917_1	-0.0208158	-0.0294562	1927	0.579542	nan			1	1	0.0386386			1	MTF1
MTF1_M08937_1	0.040552	0.00993937	2034	0.518595	nan			1	1	0.0148994			1	MTF1
MXD1_M05548_1	0	0	0	0.566209	nan			1	1	0			1	MXD1
MXI1_M05518_1	0	0	0	0.738239	nan			1	1	0			1	MXI1
MYBL2_M05924_1	0.0705776	0.00837169	924	0.430961	nan			0.663	1	-0.185838			1e-06	MYBL2
MYC_M06652_1	-0.0578088	-0.0379277	2397	0.658655	nan			1	1	0.0500511			1	MYC
MYCL_M02668_1	0	0	0	0.673468	nan			1	1	0			1	MYCL
MYCL_M07013_1	-0.0194016	0.00629973	2390	0.674799	nan			1	1	0.0767789			0.01	MYCL
MYCL_M08941_1	-0.0627871	-0.0494602	1806	0.640474	nan			1	0.9	0.0532066			0.435	MYCL
MYF5_M09828_1	0.0141997	-0.0113464	3024	0.532648	nan			1	1	0.0516435			1	MYF5
MYF5_M09836_1	0.0463411	0.0363625	2461	0.57583	nan			0.521	1	0.00787991			1	MYF5
MYF5_M09843_1	0.00559729	-0.0146446	2428	0.547361	nan			1	1	-0.0421612			1	MYF5
MYRF_M01967_1	0	0	0	0.5	nan			1	1	0			1	MYRF
MYT1L_M00842_1	0	0	0	0.296758	nan			1	1	0			1	MYT1L
MZF1_M06657_1	-0.00632156	0.00848489	8814	0.644579	nan			1	1	-0.0497922			0.0001	MZF1
NANOG_M08942_1	0	0	0	0.478303	nan			1	1	0			1	NANOG
NEUROD2_M05927_1	0.0321568	-0.0130319	742	0.478164	nan			1	1	-0.0518736			1	NEUROD2
NFE2_M06660_1	0	0	0	0.393303	nan			1	1	0			1	NFE2
NFIA_M05935_1	0.062248	0.0460381	2606	0.558545	nan			0.1	0.502	-0.0750801			0.01	NFIA
NFIA_M05936_1	-0.00760216	-0.0473035	3009	0.493384	nan			1	1	-0.0594115			0.01	NFIA
NFIA_M08959_1	0.0638928	0.0665515	2819	0.610883	nan			0.1	0.1	-0.0215235			1	NFIA
NFIA_M08961_1	0.0765334	0.0767459	2468	0.604098	nan			0.01	0.01	-0.0604732			0.1	NFIA
NFIB_M05937_1	0.0625415	0.0463442	2700	0.55858	nan			0.1	0.556	-0.0562123			0.1	NFIB
NFIX_M05942_1	0.119733	0.0954671	2453	0.5362	nan			1e-06	0.001	-0.069743			0.01	NFIX
NFKB1_M05943_1	-0.106972	-0.085665	2520	0.662609	nan			1e-05	0.01	0.0531598			1	NFKB1
NFKB1_M10276_1	-0.0486235	-0.0341173	4936	0.643746	nan			0.1	1	0.0100514			1	NFKB1
NFKB2_M05944_1	-0.0606267	-0.037129	3067	0.668686	nan			0.1	0.738	0.0747608			0.001	NFKB2
NFKB2_M08965_1	-0.0300611	-0.0202494	4018	0.630724	nan			1	1	0.0514117			0.1	NFKB2
NKX1-1_M01370_1	0.0378185	-0.0498955	1713	0.360206	nan			1	1	-0.0204293			1	NKX1-1
NKX1-1_M01433_1	0.0432665	-0.0484988	1665	0.348969	nan			1	1	-0.0272889			1	NKX1-1
NKX2-1_M01310_1	0	0	0	0.425433	nan			1	1	0			1	NKX2-1
NKX2-1_M01425_1	0.0754889	0.012631	3749	0.429152	nan			0.0001	1	-0.0570533			0.01	NKX2-1
NKX2-1_M08973_1	0.0437737	0.00920588	2924	0.507624	nan			1	1	-0.00864385			1	NKX2-1
NKX2-1_M08974_1	0.0828384	0.0438186	2376	0.495275	nan			0.001	0.542	-0.0248908			1	NKX2-1
NKX2-1_M08975_1	0.0649854	0.0234685	2956	0.488348	nan			0.01	1	0.0577872			0.1	NKX2-1
NKX2-1_M08976_1	-0.0162279	-0.0549729	3277	0.496037	nan			1	0.1	0.0157669			1	NKX2-1
NKX2-1_M08977_1	0.0396102	-0.0118571	3033	0.460748	nan			0.685	1	0.0112796			1	NKX2-1
NKX6-1_M08983_1	0.0183364	-0.0922105	4871	0.296872	nan			1	1e-10	-0.0419705			0.1	NKX6-1
NOBOX_M01232_1	0.0887072	0.00842305	3062	0.380815	nan			1e-05	1	-0.0722858			0.01	NOBOX
NOTO_M05947_1	0.116086	0.00309036	2157	0.290079	nan			1e-05	1	-0.0333226			1	NOTO
NOTO_M08985_1	0	0	0	0.292344	nan			1	1	0			1	NOTO
NR0B1_M06682_1	0.00316065	0.0353384	5790	0.692763	nan			1	1	0.0153116			1	NR0B1
NR1D1_M08989_1	0.0442561	0.000813886	2962	0.483008	nan			0.396	1	0.071727			0.01	NR1D1
NR1H2_M06684_1	0.0717073	0.0114635	4229	0.436403	nan			0.0001	1	-0.0165349			1	NR1H2
NR1I2_M07567_1	0.0665004	0.0423197	2562	0.536436	nan			0.1	0.819	0.0414171			0.766	NR1I2
NR1I2_M08993_1	0.0559841	0.0290567	2546	0.528817	nan			0.1	1	-0.00478515			1	NR1I2
NR1I3_M07568_1	0.107079	0.0736649	2798	0.510823	nan			1e-06	0.01	-0.00216405			1	NR1I3
NR2C1_M08997_1	0	0	0	0.540967	nan			1	1	0			1	NR2C1
NR2C1_M09871_1	-0.0696362	-0.084476	1563	0.562345	nan			1	0.1	0.0696739			1	NR2C1
NR2C1_M09872_1	-0.00478348	-0.0133797	1479	0.579664	nan			1	1	0.0786199			1	NR2C1
NR2C2_M05948_1	0.0503366	0.0123703	5235	0.498197	nan			0.01	1	-0.0150407			1	NR2C2
NR2E3_M01990_1	0.0897605	0.0124286	4021	0.389004	nan			1e-06	1	-0.0821721			1e-06	NR2E3
NR2F1_M02008_1	0	0	0	0.563387	nan			1	1	0			1	NR2F1
NR2F1_M05951_1	0.0703842	0.0348232	5233	0.504869	nan			1e-05	1	-0.0128502			1	NR2F1
NR2F6_M05957_1	0.0565233	0.0181099	5181	0.496957	nan			0.001	1	0.0141673			1	NR2F6
NR3C1_M05958_1	-0.0522498	-0.103665	1567	0.460892	nan			0.894	0.001	-0.0302874			1	NR3C1
NR3C2_M05959_1	0.00423932	-0.0433771	1675	0.471429	nan			1	1	-0.0347205			1	NR3C2
NR5A1_M09007_1	-0.00897166	-0.0282875	6537	0.54993	nan			1	0.569	0.0345409			1	NR5A1
NR5A1_M10142_1	-0.0126536	-0.0486536	6304	0.503651	nan			1	0.01	0.0298089			1	NR5A1
NR6A1_M09009_1	0.0355396	-0.0138436	4239	0.466529	nan			0.409	1	-0.0136434			1	NR6A1
OLIG1_M05965_1	0.0879762	-0.0057199	965	0.343613	nan			1	1	-0.0835186			1	OLIG1
ONECUT1_M07569_1	0.0825948	-0.0281087	1811	0.296438	nan			0.01	1	-0.120277			1e-05	ONECUT1
ONECUT1_M09023_1	-0.0438857	-0.121295	415	0.388789	nan			1	1	-0.00370329			1	ONECUT1
ONECUT1_M09903_1	0.0133415	-0.0412683	336	0.452031	nan			1	1	0.0299685			1	ONECUT1
OSR1_M09025_1	0.0991587	0.0753274	1958	0.537405	nan			0.001	0.1	-0.0885403			0.01	OSR1
OSR2_M09027_1	0.0945816	0.0764134	2135	0.553113	nan			0.001	0.01	-0.0951882			0.001	OSR2
OTX1_M05974_1	0	0	0	0.388215	nan			1	1	0			1	OTX1
OTX2_M05976_1	0	0	0	0.33491	nan			1	1	0			1	OTX2
OVOL1_M09035_1	0.0230391	-0.0472809	896	0.408454	nan			1	1	-0.0120048			1	OVOL1
OVOL2_M09037_1	0.071036	0.0210694	1027	0.46491	nan			0.505	1	0.024848			1	OVOL2
OVOL2_M09039_1	0.0525325	0.00257046	761	0.464923	nan			1	1	-0.074095			0.931	OVOL2
PATZ1_M10432_1	0	0	0	0.868	nan			1	1	0			1	PATZ1
PAX1_M05977_1	0.0965569	0.0826262	968	0.564867	nan			1	0.411	-0.0324997			1	PAX1
PAX1_M09041_1	0.0620674	0.0636343	1014	0.607855	nan			1	1	-0.00800833			1	PAX1
PAX2_M05978_1	-0.0612094	-0.0732678	871	0.570061	nan			1	0.973	0.0635606			1	PAX2
PAX2_M09043_1	0.0151156	0.0180784	1108	0.611726	nan			1	1	0.0498595			1	PAX2
PAX2_M09049_1	0.00513205	0.00240062	1001	0.595932	nan			1	1	-0.0212519			1	PAX2
PAX4_M05980_1	0	0	0	0.224295	nan			1	1	0			1	PAX4
PAX5_M05982_1	0.131309	0.115019	844	0.558323	nan			0.01	0.1	-0.0486847			1	PAX5
PAX6_M09045_1	0.0618058	0.0497497	1256	0.570067	nan			0.895	1	-0.0233238			1	PAX6
PAX9_M05986_1	0.150758	0.139858	1057	0.573273	nan			0.0001	0.001	-0.0570303			1	PAX9
PBX1_M01230_1	0.0540348	-0.00620649	2467	0.43641	nan			1	1	-0.0894499			0.0001	PBX1
PBX1_M09053_1	0.0981004	0.0308748	2395	0.417037	nan			0.0001	1	0.0845471			0.001	PBX1
PBX1_M09055_1	0.0900461	0.0335353	2431	0.446758	nan			0.001	1	-0.053306			1	PBX1
PDX1_M05988_1	0	0	0	0.237538	nan			1	1	0			1	PDX1
PITX1_M05994_1	0	0	0	0.357385	nan			1	1	0			1	PITX1
PITX3_M05995_1	0.00823167	-0.0650024	1843	0.400371	nan			1	1	0.00613149			1	PITX3
PKNOX2_M05997_1	0.0869543	0.0473963	3720	0.493782	nan			1e-06	0.1	-0.0153569			1	PKNOX2
PLAGL1_M06723_1	0.07963	0.167819	3911	0.848127	nan			1e-05	1e-27	0.0285202			1	PLAGL1
POU6F1_M10220_1	0.0806918	-0.0186235	2993	0.328027	nan			0.0001	1	-0.028808			1	POU6F1
POU6F2_M06021_1	0.0554326	-0.0582679	3942	0.288125	nan			0.01	0.01	-0.0413048			1	POU6F2
PPARA_M06731_1	0	0	0	0.513454	nan			1	1	0			1	PPARA
PPARA_M09921_1	0.0690368	0.0263453	5275	0.48509	nan			0.0001	1	-0.025417			1	PPARA
PPARA_M09922_1	0.00663755	-0.0206143	2142	0.527917	nan			1	1	0.0856429			0.01	PPARA
PRDM1_M06024_1	0.0520362	-0.0300967	10625	0.375687	nan			1e-06	0.1	-0.0368146			0.01	PRDM1
PRDM14_M06945_1	0.0144767	-0.0240367	3172	0.496679	nan			1	1	-0.0313332			1	PRDM14
PRDM4_M06025_1	0.0471256	0.0421284	4442	0.589647	nan			0.1	0.1	-0.0754192			1e-05	PRDM4
PRDM4_M09085_1	0.0448164	0.0369186	3611	0.581601	nan			1	0.507	0.0662117			0.01	PRDM4
PROX1_M06028_1	-0.100466	-0.15129	1423	0.462531	nan			0.01	1e-06	0.0866775			0.1	PROX1
PROX1_M09088_1	-0.0791438	-0.100492	1370	0.544294	nan			1	0.01	0.00143947			1	PROX1
RARA_M01985_1	0	0	0	0.569992	nan			1	1	0			1	RARA
RARA_M10176_1	0.010821	-0.0113436	3895	0.542028	nan			1	1	-0.00847816			1	RARA
RAX_M06046_1	0.0590986	-0.0648606	2682	0.259669	nan			0.1	0.1	-0.0688406			0.01	RAX
RBAK_M09331_1	-0.00101417	-0.0456281	2352	0.479758	nan			1	0.555	-0.0343719			1	RBAK
RBPJ_M00862_1	0.0282638	-0.00400997	3973	0.513987	nan			1	1	-0.00999444			1	RBPJ
RBPJL_M07039_1	0.0155284	-0.0164682	6070	0.514756	nan			1	1	0.0190711			1	RBPJL
REL_M02665_1	0.0376881	0.0215785	5059	0.558824	nan			1	1	-0.0681264			0.0001	REL
RELA_M05337_1	0.00939209	-0.00399574	5376	0.566373	nan			1	1	-0.015586			1	RELA
RELB_M06749_1	0.00724876	-0.00770077	5422	0.562041	nan			1	1	-0.0342024			1	RELB
RFX5_M09102_1	0.0208097	-0.00508394	558	0.531684	nan			1	1	-0.0323637			1	RFX5
RHOXF1_M06060_1	0	0	0	0.452468	nan			1	1	0			1	RHOXF1
RHOXF2_M09106_1	0	0	0	0.39524	nan			1	1	0			1	RHOXF2
RORA_M06061_1	0.0606796	0.0125925	4170	0.470124	nan			0.01	1	-0.00706557			1	RORA
RORA_M10286_1	0.0622817	-0.00307896	2984	0.42221	nan			0.01	1	-0.0614591			0.01	RORA
RREB1_M02642_1	-0.00903713	-0.00210835	21299	0.622727	nan			1	1	0.00835783			1	RREB1
RUNX1_M09108_1	0.0121401	-0.0227703	2819	0.506674	nan			1	1	-0.0330159			1	RUNX1
RUNX3_M06067_1	0.000816892	-0.0420935	2533	0.484483	nan			1	0.845	-0.0512334			1	RUNX3
RXRA_M06070_1	0.0274805	-0.00695928	5027	0.507979	nan			1	1	-0.0154489			1	RXRA
RXRA_M09959_1	0.0558906	0.0139032	5212	0.487043	nan			0.01	1	-0.0253768			1	RXRA
RXRG_M06075_1	0.0340856	-0.00173671	4828	0.504144	nan			0.402	1	0.00333377			1	RXRG
SCRT1_M09114_1	-0.0176189	-0.0543995	2917	0.501486	nan			1	0.1	0.0066124			1	SCRT1
SCRT1_M09116_1	-0.0176189	-0.0489289	2917	0.51666	nan			1	1	0.0066124			1	SCRT1
SCRT2_M06080_1	-0.0134327	-0.0413093	3370	0.526184	nan			1	1	-0.00192051			1	SCRT2
SIX1_M05532_1	0	0	0	0.522856	nan			1	1	0			1	SIX1
SIX1_M09119_1	0.0370458	-0.016254	462	0.455665	nan			1	1	-0.151099			0.1	SIX1
SIX1_M09121_1	0.0808365	0.0318959	356	0.467756	nan			1	1	-0.0225883			1	SIX1
SIX1_M09123_1	-0.0281155	-0.061958	373	0.509636	nan			1	1	-0.0593927			1	SIX1
SIX1_M09125_1	-0.0597085	-0.0856755	391	0.531481	nan			1	1	-0.172858			0.1	SIX1
SIX1_M09127_1	-0.0436782	-0.102676	397	0.439859	nan			1	0.928	-0.0534847			1	SIX1
SIX1_M09129_1	-0.0513667	-0.0826848	397	0.516638	nan			1	1	-0.119681			0.408	SIX1
SIX1_M09131_1	-0.0405688	-0.0870895	420	0.474469	nan			1	1	-0.104635			0.824	SIX1
SMAD1_M06764_1	0.0443322	0.0405663	6763	0.593063	nan			0.01	0.1	0.0489467			0.001	SMAD1
SMAD1_M09137_1	0.0147868	-0.0213011	703	0.503407	nan			1	1	-0.0296034			1	SMAD1
SMAD3_M06083_1	-0.0244389	-0.0723019	818	0.470745	nan			1	0.79	-0.0339128			1	SMAD3
SMAD4_M10290_1	0	0	0	0.516544	nan			1	1	0			1	SMAD4
SOX1_M09157_1	-0.0246301	-0.0970743	2054	0.402562	nan			1	0.001	-0.0383689			1	SOX1
SOX10_M10292_1	0.0449715	-0.0485531	6446	0.344089	nan			0.01	0.001	-0.0494159			0.001	SOX10
SOX11_M02155_1	0	0	0	0.342063	nan			1	1	0			1	SOX11
SOX12_M09155_1	0.0561123	-0.00228643	1242	0.441521	nan			1	1	-0.101678			0.01	SOX12
SOX13_M02180_1	0	0	0	0.214489	nan			1	1	0			1	SOX13
SOX3_M09163_1	0.0284979	-0.0354286	1768	0.426189	nan			1	1	-8.39877e-05			1	SOX3
SOX30_M09165_1	0	0	0	0.323207	nan			1	1	0			1	SOX30
SOX7_M06111_1	0.0492778	-0.0696003	6728	0.273763	nan			0.001	1e-08	-0.0139162			1	SOX7
SOX9_M06121_1	-0.0207941	-0.119212	3571	0.330514	nan			1	1e-10	-0.0398312			1	SOX9
SP1_M07528_1	-0.0501591	-0.0136772	8793	0.704702	nan			0.0001	1	0.0487523			0.0001	SP1
SPDEF_M06135_1	-0.00807255	-0.0281382	1988	0.54785	nan			1	1	-0.103921			0.001	SPDEF
SPZ1_M04770_1	-0.00634691	0.000770859	6350	0.623252	nan			1	1	0.032093			1	SPZ1
SPZ1_M06787_1	-0.0176346	-0.012959	2411	0.616477	nan			1	1	0.00709691			1	SPZ1
SRY_M06144_1	0.0608886	-0.0670945	4908	0.248508	nan			0.0001	1e-05	-0.0618518			0.001	SRY
STAT1_M06794_1	0.0174999	-0.0358204	8200	0.455608	nan			1	0.1	-0.0212591			0.921	STAT1
STAT3_M05480_1	0.0174097	-0.0358654	8353	0.455733	nan			1	0.1	-0.0121162			1	STAT3
STAT5A_M04818_1	0.0581705	-0.0265832	5852	0.368418	nan			0.0001	0.793	-0.0713774			1e-06	STAT5A
STAT5A_M06792_1	0.0266107	-0.0510447	7500	0.388107	nan			0.507	0.001	-0.0306754			1	STAT5A
STAT5A_M06793_1	0.0571003	-0.0360023	7626	0.345259	nan			1e-05	0.1	-0.0616301			1e-06	STAT5A
T_M09203_1	0.121466	0.0691317	1871	0.458342	nan			1e-05	0.1	0.0255118			1	T
TBP_M02225_1	0	0	0	0.212636	nan			1	1	0			1	TBP
TBR1_M06148_1	0.0508417	-0.0127226	3811	0.427193	nan			0.1	1	-0.0389085			1	TBR1
TBR1_M06149_1	0.0624005	-0.00742088	4520	0.409837	nan			0.001	1	-0.0509015			0.01	TBR1
TBX1_M02208_1	0.0554886	-0.00421987	4845	0.437888	nan			0.01	1	-0.0440798			0.1	TBX1
TBX1_M06152_1	0	0	0	0.492071	nan			1	1	0			1	TBX1
TBX15_M06156_1	0	0	0	0.508742	nan			1	1	0			1	TBX15
TBX15_M09201_1	0.0493125	0.0134948	6116	0.504157	nan			0.01	1	-0.0156807			1	TBX15
TBX2_M09205_1	-0.0185299	-0.01206	5916	0.621454	nan			1	1	0.0299258			1	TBX2
TBX2_M09209_1	0.0539429	0.0420155	3626	0.570424	nan			0.1	1	-0.015436			1	TBX2
TBX21_M06165_1	0.0719338	0.0194355	3641	0.457888	nan			0.001	1	-0.0420449			1	TBX21
TBX4_M06171_1	0	0	0	0.499161	nan			1	1	0			1	TBX4
TBX5_M06173_1	0	0	0	0.524446	nan			1	1	0			1	TBX5
TBX6_M09211_1	0.0514151	0.0194724	4145	0.514905	nan			0.1	1	0.00294415			1	TBX6
TCF12_M09213_1	0	0	0	0.628784	nan			1	1	0			1	TCF12
TCF3_M06175_1	-0.0063907	-0.00797529	4305	0.599113	nan			1	1	0.0339225			0.62	TCF3
TCF7L1_M06178_1	0.0538642	-0.0361766	6396	0.353753	nan			0.001	0.1	-0.0339168			1	TCF7L1
TCFL5_M09217_1	-0.0678224	-0.0151158	2785	0.749706	nan			0.01	1	0.0228638			1	TCFL5
TEAD1_M06179_1	0.0243549	-0.0414167	4654	0.42107	nan			1	0.1	-0.0366295			1	TEAD1
TEAD2_M09221_1	0.0361877	-0.0158183	3460	0.459254	nan			0.764	1	-0.028164			1	TEAD2
TEAD3_M06182_1	0	0	0	0.442756	nan			1	1	0			1	TEAD3
TEAD4_M06183_1	0.0233562	-0.0469669	4691	0.408445	nan			1	0.1	-0.032017			0.516	TEAD4
TEF_M06185_1	0.0784697	-0.0379248	3862	0.280652	nan			1e-05	1	-0.0596439			0.01	TEF
TERF2_M01857_1	0.0215724	-0.0272089	1744	0.468198	nan			1	1	-0.047498			0.879	TERF2
TET1_M00880_1	0.169735	0.158616	745	0.572667	nan			0.0001	0.001	-0.091891			0.387	TET1
TFAP2B_M09227_1	-0.00116603	0.0529772	3327	0.753691	nan			1	0.1	0.0332783			1	TFAP2B
TFAP2B_M10001_1	-0.00356474	0.0639071	3674	0.790662	nan			1	0.01	0.0507393			0.1	TFAP2B
TFAP2C_M06195_1	-0.0910389	-0.048728	3550	0.720871	nan			1e-05	0.1	0.0705309			0.01	TFAP2C
TFAP4_M10006_1	0.0910967	0.0569099	2002	0.508681	nan			0.01	1	0.0732641			0.1	TFAP4
TFCP2_M06204_1	0.0384847	0.0033979	1335	0.506184	nan			1	1	-0.0103013			1	TFCP2
TFCP2_M09235_1	-0.00070749	-0.0175786	964	0.556711	nan			1	1	0.168014			1e-05	TFCP2
TFCP2_M09261_1	0.109461	0.0983799	980	0.572771	nan			0.1	0.1	-0.0308874			1	TFCP2
TFDP1_M06816_1	0.0372582	0.0170352	2727	0.547414	nan			1	1	-0.0143981			1	TFDP1
TGIF1_M09243_1	0.106598	0.0646978	2731	0.487284	nan			1e-06	0.1	-0.0212112			1	TGIF1
THAP12_M02286_1	0.0794657	0.060816	2546	0.551778	nan			0.001	0.1	-0.0895808			0.0001	THAP12
THRA_M06211_1	-0.00103393	-0.0445251	1934	0.482872	nan			1	1	-0.056324			1	THRA
THRA_M10017_1	0.00540044	-0.0168803	2508	0.541706	nan			1	1	-0.00304225			1	THRA
TLX1_M06826_1	-0.0236895	-0.0511173	2076	0.527429	nan			1	0.47	-0.00911313			1	TLX1
TLX1_M09259_1	0.0757794	-0.00103337	2381	0.390444	nan			0.01	1	-0.0685599			0.1	TLX1
TP53_M06704_1	0.0800157	0.0636759	2577	0.558185	nan			0.01	0.1	0.0425363			0.809	TP53
TP63_M06215_1	0.0618635	0.00321252	1641	0.440822	nan			1	1	-0.048369			1	TP63
TP63_M06417_1	0.0854633	0.0721901	3074	0.566691	nan			0.0001	0.01	-0.043944			0.403	TP63
USF1_M09265_1	0.0949146	0.104918	2688	0.631255	nan			0.0001	1e-05	-0.0956993			1e-05	USF1
VAX1_M09269_1	0	0	0	0.258011	nan			1	1	0			1	VAX1
VAX1_M09271_1	0	0	0	0.247875	nan			1	1	0			1	VAX1
VAX2_M06220_1	0	0	0	0.25837	nan			1	1	0			1	VAX2
VDR_M06221_1	0.0872583	0.0396315	2863	0.471401	nan			0.0001	0.827	0.013076			1	VDR
VSX2_M06226_1	0	0	0	0.211409	nan			1	1	0			1	VSX2
XBP1_M06228_1	0.132502	0.10515	1334	0.527639	nan			0.0001	0.01	0.131499			0.001	XBP1
XPA_M09278_1	0.0160635	0.0272098	6036	0.634426	nan			1	0.725	0.0459615			0.01	XPA
YBX1_M09280_1	-0.0388306	-0.0729053	627	0.508991	nan			1	1	0.0425831			1	YBX1
ZBED1_M06233_1	-0.0988899	-0.141568	401	0.485128	nan			0.997	0.1	-0.0107375			1	ZBED1
ZBED1_M09284_1	-0.0220362	-0.0642566	412	0.486397	nan			1	1	-0.169509			0.1	ZBED1
ZBTB1_M00608_1	0.0753711	0.0794317	1158	0.614772	nan			1	1	-0.0381688			1	ZBTB1
ZBTB12_M10447_1	0.108661	0.0750966	2940	0.510407	nan			1e-06	0.01	0.0742382			0.01	ZBTB12
ZBTB18_M06244_1	0.0470848	-0.0049864	5660	0.459073	nan			0.01	1	-0.0586326			0.0001	ZBTB18
ZBTB2_M09292_1	0.00938911	-0.0328146	1483	0.486443	nan			1	1	-0.155456			1e-06	ZBTB2
ZBTB20_M09294_1	0.023851	-0.0605218	2250	0.369474	nan			1	0.1	-0.0502159			0.37	ZBTB20
ZBTB22_M09296_1	0.0727354	0.00304063	1119	0.410188	nan			1	1	-0.0034868			1	ZBTB22
ZBTB32_M09300_1	0.0119805	-0.0770684	2316	0.356503	nan			1	0.01	-0.040813			0.934	ZBTB32
ZBTB33_M06968_1	-0.0164221	-0.00927489	2410	0.623333	nan			1	1	-0.0824042			0.01	ZBTB33
ZBTB34_M09303_1	0.00297564	0.00457691	1460	0.60795	nan			1	1	0.0504259			1	ZBTB34
ZBTB4_M06841_1	-0.0612958	-0.0735113	2738	0.569625	nan			0.1	0.01	0.0773298			0.01	ZBTB4
ZBTB42_M10323_1	-0.0237419	-0.0168732	5447	0.622561	nan			1	1	0.0426567			0.1	ZBTB42
ZBTB43_M09305_1	0.00547474	-0.0154683	2892	0.545416	nan			1	1	0.0678092			0.01	ZBTB43
ZBTB45_M09307_1	0.0378677	-0.019255	998	0.445061	nan			1	1	0.0127369			1	ZBTB45
ZBTB48_M10336_1	0.0687117	0.0556346	2175	0.567235	nan			0.1	1	-0.0589091			1	ZBTB48
ZBTB49_M06234_1	0.0343284	0.0262588	2186	0.581125	nan			1	1	0.0553657			1	ZBTB49
ZBTB6_M06843_1	0.0407745	0.0274085	3566	0.566434	nan			0.409	1	0.0456128			1	ZBTB6
ZBTB7A_M06235_1	-0.0159591	0.0148077	2172	0.688849	nan			1	1	0.0143756			1	ZBTB7A
ZBTB7A_M09309_1	0.0171201	0.0493596	2080	0.692934	nan			1	0.707	-0.0197958			1	ZBTB7A
ZBTB7B_M06236_1	0.0167413	0.0335914	1837	0.650247	nan			1	1	-0.0127319			1	ZBTB7B
ZBTB7B_M09311_1	0.0745337	0.123256	1957	0.738654	nan			0.1	1e-05	-0.0552783			0.392	ZBTB7B
ZBTB7C_M06237_1	2.92844e-05	0.0146765	1819	0.644137	nan			1	1	-0.0538703			0.781	ZBTB7C
ZEB1_M05322_1	0	0	0	0.612528	nan			1	1	0			1	ZEB1
ZFP1_M10308_1	0.065255	-0.00132049	3341	0.418841	nan			0.01	1	-0.0845331			1e-05	ZFP1
ZFP14_M10309_1	0.00900246	-0.012591	6840	0.543612	nan			1	1	-0.0323985			1	ZFP14
ZFP14_ZFP14	-0.0381575	-0.0274824	13307	0.633119	nan			0.0001	0.1	0.000907622			1	ZFP14
ZFP3_M10419_1	-0.0277222	-0.0638402	4245	0.503324	nan			1	0.001	-0.0512491			0.1	ZFP3
ZFP30_M10310_1	0.0558715	0.0104924	5616	0.477635	nan			0.001	1	-0.0154856			1	ZFP30
ZFP57_ZFP57	0	0	0	0.833333	nan			1	1	0			1	ZFP57
ZFP69B_ZFP69B	-0.0264726	-0.0247803	11080	0.608202	nan			0.1	1	0.00446068			1	ZFP69B
ZFP90_ZFP90	0.0503232	-0.0135426	4420	0.426357	nan			0.1	1	-0.0298049			0.958	ZFP90
ZHX1_M01278_1	0	0	0	0.473203	nan			1	1	0			1	ZHX1
ZIC1_M00636_1	-0.0896479	-0.0780344	3453	0.635722	nan			1e-05	0.0001	0.0704396			0.01	ZIC1
ZIC1_M09323_1	-0.0825032	-0.0353541	4404	0.734291	nan			1e-05	0.486	0.0423741			1	ZIC1
ZIC4_M06240_1	-0.103399	-0.0616904	3491	0.719201	nan			1e-06	0.1	0.0187807			1	ZIC4
ZKSCAN1_M10311_1	0.032885	-0.00041107	2463	0.511151	nan			1	1	0.0241759			1	ZKSCAN1
ZKSCAN3_M06246_1	0.0490813	0.0443505	1506	0.590386	nan			1	1	-0.00334992			1	ZKSCAN3
ZKSCAN3_ZKSCAN3	-0.119756	-0.0753225	1523	0.726757	nan			0.0001	0.1	0.032463			1	ZKSCAN3
ZKSCAN5_ZKSCAN5	0.0422612	0.0340397	8296	0.580704	nan			0.01	0.1	0.00157334			1	ZKSCAN5
ZKSCAN7_M10313_1	0.0293739	-0.0248361	4629	0.45314	nan			1	1	-0.000843084			1	ZKSCAN7
ZNF10_ZNF10	-0.0351577	-0.0159543	11381	0.656775	nan			0.01	1	-0.00541002			1	ZNF10															May be involved in transcriptional regulation.
ZNF101_ZNF101	-0.0365532	-0.0201396	5090	0.649037	nan			1	1	0.0541759			0.01	ZNF101															May be involved in transcriptional regulation.
ZNF114_ZNF114	-0.0591847	-0.0647196	3391	0.588155	nan			0.1	0.01	0.045285			1	ZNF114															May be involved in transcriptional regulation.
ZNF12_ZNF12	-0.058384	-0.0550496	8379	0.612757	nan			1e-05	1e-05	0.0298394			1	ZNF12															Transcriptional repressor which suppresses activation protein 1 (AP-1)- and serum response element (SRE)-mediated transcriptional activity. {ECO:0000269|PubMed:16806083}.
ZNF124_ZNF124	0.0225098	-0.0157357	17555	0.497423	nan			0.1	0.479	-0.00352482			1	ZNF124															May be involved in transcriptional regulation.
ZNF134_M10355_1	-0.0799754	-0.0992511	3656	0.550041	nan			0.0001	1e-07	0.0705787			0.001	ZNF134															May be involved in transcriptional regulation.
ZNF135_M10312_1	0.0281313	-0.00197465	4295	0.52	nan			1	1	-0.0473377			0.1	ZNF135															Predicted to enable DNA-binding transcription factor activity, RNA polymerase II-specific and RNA polymerase II cis-regulatory region sequence-specific DNA binding activity
ZNF135_ZNF135	0.0490864	0.0538047	5686	0.616596	nan			0.01	0.001	-0.0393337			0.1	ZNF135															Predicted to enable DNA-binding transcription factor activity, RNA polymerase II-specific and RNA polymerase II cis-regulatory region sequence-specific DNA binding activity
ZNF140_M09333_1	0.0158749	-0.012081	1860	0.525964	nan			1	1	0.0269041			1	ZNF140															May be involved in transcriptional regulation as a repressor.
ZNF140_M10354_1	-0.0405196	-0.0615907	7443	0.545061	nan			0.1	1e-05	0.00953211			1	ZNF140															May be involved in transcriptional regulation as a repressor.
ZNF146_M10372_1	0.0817925	0.0290666	2958	0.457257	nan			0.001	1	-0.0258092			1	ZNF146															Predicted to be involved in regulation of transcription by RNA polymerase II
ZNF157_ZNF157	0.023495	-0.00279394	3890	0.530588	nan			1	1	0.0588507			0.01	ZNF157															This gene product is a likely zinc finger family transcription factor. It contains KRAB-A and KRAB-B domains that act as transcriptional repressors in related proteins, and multiple zinc finger DNA binding motifs and finger linking regions characteristic of the Kruppel family
ZNF16_M10342_1	0.0230013	0.000230502	4374	0.540346	nan			1	1	0.033529			0.681	ZNF16															Acts as a transcriptional activator. Promotes cell proliferation by facilitating the cell cycle phase transition from the S to G2/M phase. Involved in both the hemin- and phorbol myristate acetate (PMA)-induced erythroid and megakaryocytic differentiation, respectively. Plays also a role as an inhibitor of cell apoptosis. {ECO:0000269|PubMed:16628192, ECO:0000269|PubMed:19763908, ECO:0000269|PubM…
ZNF169_ZNF169	0	0	0	0.56974	nan			1	1	0			1	ZNF169															May be involved in transcriptional regulation.
ZNF17_ZNF17	-0.000502728	-0.0206052	4728	0.547748	nan			1	1	0.0300008			1	ZNF17															May be involved in transcriptional regulation.
ZNF177_M09337_1	0.0814162	0.0416918	1195	0.49332	nan			1	1	-0.0567901			1	ZNF177
ZNF18_M10343_1	0.0617838	0.0349224	3746	0.529	nan			0.01	0.722	-0.0414774			1	ZNF18
ZNF18_ZNF18	0.0175992	0.000311506	4390	0.555555	nan			1	1	-0.0099899			1	ZNF18
ZNF184_M10424_1	0.0531849	0.0157402	4569	0.499644	nan			0.01	1	-0.0127677			1	ZNF184
ZNF189_M10331_1	0.0235738	0.0143829	11689	0.578014	nan			1	1	0.00383416			1	ZNF189
ZNF197_ZNF197	0.0314111	-0.009862	17894	0.489024	nan			0.0001	1	-0.0322195			0.0001	ZNF197
ZNF2_ZNF2	-0.0670785	0.0176797	4143	0.838611	nan			0.001	1	0.00661868			1	ZNF2
ZNF202_ZNF202	0	0	0	0.8125	nan			1	1	0			1	ZNF202
ZNF205_ZNF205	0.0740125	0.0567248	2201	0.555556	nan			0.1	1	-0.065171			0.1	ZNF205
ZNF219_M06854_1	-0.0185367	0.0413899	13448	0.769733	nan			0.483	1e-05	-0.00569537			1	ZNF219
ZNF222_ZNF222	0.0593441	0.0543823	2662	0.589745	nan			0.1	1	-0.0747848			0.01	ZNF222
ZNF224_M10440_1	0.0459237	0.0137982	8900	0.514398	nan			0.001	1	-0.0286679			0.1	ZNF224
ZNF232_M06242_1	0.0477989	-0.0569586	5425	0.312931	nan			0.01	0.001	-0.0426218			0.1	ZNF232
ZNF250_M09341_1	-0.0443036	-0.0379682	2598	0.621081	nan			0.696	1	0.0242039			1	ZNF250
ZNF250_M10340_1	-0.0213552	-0.000731685	3915	0.660714	nan			1	1	0.0563371			0.1	ZNF250
ZNF254_ZNF254	-0.003339	0.0135205	5962	0.650273	nan			1	1	-0.034597			1	ZNF254
ZNF257_ZNF257	0.0170483	0.00510597	4513	0.570383	nan			1	1	-0.0196153			1	ZNF257
ZNF26_ZNF26	0	0	0	0.428571	nan			1	1	0			1	ZNF26
ZNF263_M09343_1	-0.043194	-0.0134353	3358	0.686053	nan			0.39	1	0.0338192			1	ZNF263
ZNF264_ZNF264	-0.02494	-0.0302561	3608	0.588762	nan			1	1	0.0127337			1	ZNF264
ZNF266_ZNF266	0.0107672	-0.00325235	4258	0.564621	nan			1	1	0.0184233			1	ZNF266
ZNF273_M10371_1	0.0111716	-0.00744607	4621	0.551866	nan			1	1	-0.0113131			1	ZNF273
ZNF273_ZNF273	-0.0367269	-0.053447	5786	0.55713	nan			1	0.001	0.0343432			1	ZNF273
ZNF274_M09345_1	0.101333	0.0603786	3039	0.489908	nan			1e-06	0.1	-0.00559527			1	ZNF274
ZNF276_M09347_1	0.0919486	0.0285931	3363	0.427772	nan			1e-06	1	-0.0775872			0.0001	ZNF276
ZNF282_M09351_1	0.00840921	-0.00226256	6217	0.573907	nan			1	1	-0.00776986			1	ZNF282
ZNF284_ZNF284	-0.0153927	-0.04799	2792	0.51309	nan			1	1	-0.065587			0.01	ZNF284
ZNF296_M09353_1	-0.0694062	-0.0879169	3281	0.552163	nan			0.01	1e-05	-0.0198486			1	ZNF296
ZNF302_ZNF302	0.0644488	0.0145431	3587	0.465079	nan			0.01	1	-0.0149024			1	ZNF302
ZNF317_M10421_1	0.063654	0.0184742	3979	0.478188	nan			0.001	1	0.0156818			1	ZNF317
ZNF32_M09355_1	0.0871364	0.0385309	1436	0.468686	nan			0.1	1	-0.147074			1e-05	ZNF32
ZNF324_ZNF324A	0.0585527	0.0314329	4672	0.528283	nan			0.01	0.82	-0.00991201			1	ZNF324
ZNF324B_ZNF324B	0.00244913	-0.00911607	4083	0.571429	nan			1	1	0.0275903			1	ZNF324B
ZNF331_M10437_1	-0.0237214	-0.0306322	7411	0.584339	nan			0.96	1	0.0445202			0.01	ZNF331
ZNF333_ZNF333	-0.0570536	-0.0375123	3529	0.657712	nan			0.1	0.579	0.0323615			1	ZNF333
ZNF33A_M10364_1	0.00587709	-0.00977364	2710	0.560096	nan			1	1	0.0673109			0.1	ZNF33A
ZNF33A_ZNF33A	0	0	0	0.578944	nan			1	1	0			1	ZNF33A
ZNF343_M09359_1	-0.058079	-0.0339871	4009	0.670335	nan			0.1	0.965	0.0566019			0.1	ZNF343
ZNF343_ZNF343	-0.0143226	0.0156206	3665	0.686565	nan			1	1	-0.0212878			1	ZNF343
ZNF345_M09361_1	0.0133552	-0.0161529	1864	0.521658	nan			1	1	0.0009948			1	ZNF345
ZNF35_M10404_1	0.0280585	0.00516037	4725	0.539993	nan			1	1	0.0124187			1	ZNF35
ZNF354C_M02691_1	0	0	0	0.614583	nan			1	1	0			1	ZNF354C
ZNF385D_M09365_1	-0.0838909	-0.0657621	383	0.653794	nan			1	1	-0.020376			1	ZNF385D
ZNF396_M09367_1	-0.00175732	-0.053018	929	0.461321	nan			1	1	-0.0168971			1	ZNF396
ZNF410_M06247_1	0.046472	-0.0336783	2892	0.381187	nan			1	1	0.000303107			1	ZNF410
ZNF410_M09369_1	0.053935	-0.0312967	2605	0.367092	nan			0.1	1	-0.00757671			1	ZNF410
ZNF415_M10315_1	0.0355907	-0.0213317	1387	0.445616	nan			1	1	0.0714681			1	ZNF415
ZNF416_M07145_1	0.0761343	0.0490001	2927	0.528243	nan			0.01	1	-0.0322223			1	ZNF416
ZNF417_ZNF417	-0.0663343	-0.053227	2974	0.639865	nan			0.1	1	0.0359678			1	ZNF417
ZNF419_M10413_1	0.0232882	-0.0193103	12111	0.485348	nan			1	0.451	-0.00109072			1	ZNF419
ZNF423_M04652_1	-0.0229917	0.00406969	2817	0.678571	nan			1	1	0.0318935			1	ZNF423
ZNF423_M06859_1	-0.0679557	-0.0353539	2686	0.693939	nan			0.01	1	-0.00423799			1	ZNF423
ZNF425_ZNF425	0	0	0	0.857143	nan			1	1	0			1	ZNF425
ZNF429_ZNF429	-0.0458102	-0.0585777	4256	0.568094	nan			0.1	0.01	0.0135517			1	ZNF429
ZNF430_ZNF430	-0.00221222	-0.00438396	5077	0.597484	nan			1	1	0.00665905			1	ZNF430
ZNF433_ZNF433	0.0742025	-0.00330383	2639	0.38852	nan			0.01	1	-0.0185696			1	ZNF433
ZNF436_M10428_1	-0.0231614	-0.0151566	9884	0.625712	nan			0.46	1	0.03962			0.01	ZNF436
ZNF440_ZNF440	0.0628375	0.0106656	5061	0.458793	nan			0.001	1	0.0141628			1	ZNF440
ZNF445_ZNF445	0.0678787	0.0225707	3557	0.477833	nan			0.01	1	0.0343528			0.877	ZNF445
ZNF449_M10044_1	-0.00608928	0.0413559	2308	0.735112	nan			1	1	-0.0543761			1	ZNF449
ZNF479_ZNF479	-0.00711187	-0.0089608	6177	0.59838	nan			1	1	0.0656357			1e-05	ZNF479
ZNF480_ZNF480	-0.00431184	-0.0449778	8466	0.490709	nan			1	0.001	-0.0378452			0.01	ZNF480
ZNF483_ZNF483	-0.0401157	-0.0410467	7871	0.600926	nan			0.01	0.01	0.0132022			1	ZNF483
ZNF485_ZNF485	0.0284479	-0.0220629	5950	0.463401	nan			0.451	1	0.000410323			1	ZNF485
ZNF490_M10444_1	0.0125041	-0.0249564	5590	0.4996	nan			1	1	-0.0331812			1	ZNF490
ZNF501_M09375_1	-0.112759	-0.0949542	1361	0.652897	nan			0.01	0.1	0.0599843			0.836	ZNF501
ZNF513_M10396_1	-0.0181608	-0.0711654	12433	0.456483	nan			0.608	1e-16	-0.0191234			0.546	ZNF513
ZNF524_M09377_1	-0.0490286	-0.0362538	3037	0.638943	nan			1	1	0.0428797			0.467	ZNF524
ZNF525_ZNF525	0.0466036	-0.0598459	5473	0.308238	nan			0.01	0.0001	-0.0470665			0.01	ZNF525
ZNF527_ZNF527	0.00173724	-0.0140438	12380	0.559735	nan			1	1	0.00802292			1	ZNF527
ZNF528_M10374_1	0.0254865	-0.0247395	5492	0.464191	nan			1	1	-0.0621794			0.0001	ZNF528
ZNF528_ZNF528	0.0294652	0.00643511	6314	0.539627	nan			0.378	1	-0.0242256			1	ZNF528
ZNF540_ZNF540	0.0985074	0.0496595	1823	0.468014	nan			0.001	0.698	-0.104837			0.001	ZNF540
ZNF547_M10390_1	-0.0513915	-0.0709725	2759	0.549194	nan			1	0.01	-0.0662464			0.01	ZNF547
ZNF547_ZNF547	0	0	0	0.5	nan			1	1	0			1	ZNF547
ZNF549_ZNF549	0.00252073	-0.0187727	4241	0.544444	nan			1	1	0.0103986			1	ZNF549
ZNF550_ZNF550	0.0408797	0.0214321	4205	0.549564	nan			1	1	0.0309423			1	ZNF550
ZNF552_ZNF552	-0.0503071	-0.00457716	2075	0.730354	nan			0.764	1	-0.0410639			1	ZNF552
ZNF554_M10386_1	-0.0226319	-0.0250106	6829	0.59691	nan			1	0.803	0.0415294			0.1	ZNF554
ZNF557_ZNF557	0	0	0	0.666667	nan			1	1	0			1	ZNF557
ZNF561_ZNF561	0	0	0	0.387218	nan			1	1	0			1	ZNF561
ZNF562_ZNF562	0.0322311	-0.0130377	2773	0.477941	nan			1	1	-0.0611173			0.1	ZNF562
ZNF563_M10403_1	-0.0385471	-0.0340528	7786	0.615974	nan			0.1	0.1	0.0371771			0.1	ZNF563
ZNF565_ZNF565	0.022157	-0.0182957	3855	0.4913	nan			1	1	0.0348702			0.732	ZNF565
ZNF574_M10384_1	-0.0274044	-0.00747916	3745	0.658777	nan			1	1	-0.000373895			1	ZNF574
ZNF580_M10051_1	-0.0409737	-0.0564341	6486	0.560624	nan			0.1	0.001	0.0458199			0.01	ZNF580
ZNF582_M10418_1	-0.0303955	-0.0550278	5537	0.535183	nan			0.657	0.01	-0.0293645			0.529	ZNF582
ZNF582_ZNF582	-0.0656737	-0.0592132	4749	0.621429	nan			0.0001	0.001	0.0655653			0.001	ZNF582
ZNF585A_ZNF585A	0.0581164	-0.00912191	3831	0.417002	nan			0.01	1	-0.0399569			0.1	ZNF585A
ZNF587_ZNF587	-0.0830875	-0.085049	2552	0.598067	nan			0.001	0.001	0.0816914			0.01	ZNF587
ZNF589_M06860_1	-0.021275	-0.0347473	1979	0.566139	nan			1	1	-0.0507242			0.605	ZNF589
ZNF605_ZNF605	-0.0198772	-0.0381187	7688	0.55291	nan			1	0.1	0.0487054			0.001	ZNF605
ZNF614_ZNF614	0.0616451	0.0210274	5459	0.490842	nan			0.001	1	0.00191124			1	ZNF614
ZNF615_ZNF615	0.0388931	-0.0359767	5684	0.395834	nan			0.1	0.1	-0.040092			0.1	ZNF615
ZNF616_ZNF616	0.00906346	-0.00103747	5813	0.57549	nan			1	1	0.0065228			1	ZNF616
ZNF621_M07151_1	0.00609107	-0.0122723	9094	0.552572	nan			1	1	0.00818195			1	ZNF621
ZNF621_ZNF621	0.0414976	0.0121076	7728	0.521986	nan			0.01	1	0.00196258			1	ZNF621
ZNF626_ZNF626	0.0784537	0.0487897	4382	0.521226	nan			1e-05	0.1	-0.00601958			1	ZNF626
ZNF627_ZNF627	0.059954	-0.00527404	4931	0.422578	nan			0.001	1	-0.0399991			0.1	ZNF627
ZNF641_ZNF641	0.0142611	0.084533	2721	0.798429	nan			1	0.001	-0.0110825			1	ZNF641
ZNF649_ZNF649	0	0	0	0.00103	nan			1	1	0			1	ZNF649
ZNF655_M00582_1	0.0957848	0.0279185	2175	0.41526	nan			0.0001	1	-0.108112			1e-05	ZNF655
ZNF660_M09383_1	-0.00519892	-0.049694	3465	0.480087	nan			1	0.1	-0.0138682			1	ZNF660
ZNF667_M10377_1	-0.0258188	-0.0587269	4427	0.512228	nan			1	0.01	0.0426665			0.1	ZNF667
ZNF669_M10411_1	0.0263833	0.0135835	1973	0.568004	nan			1	1	0.00686894			1	ZNF669
ZNF669_ZNF669	0.0326237	0.0543009	2098	0.663637	nan			1	1	0.00451273			1	ZNF669
ZNF671_ZNF671	-0.013119	-0.0424849	5686	0.522053	nan			1	0.1	0.00640495			1	ZNF671
ZNF675_M10406_1	0.0520049	0.0133048	7971	0.496162	nan			0.0001	1	-0.0237401			0.538	ZNF675
ZNF675_ZNF675	-0.0134521	-0.0224514	7829	0.578546	nan			1	1	-0.0391506			0.01	ZNF675
ZNF680_ZNF680	0.0364784	-0.00767625	9149	0.481032	nan			0.01	1	-0.0385			0.01	ZNF680
ZNF681_ZNF681	-0.0169103	-0.0173997	4983	0.602151	nan			1	1	0.0366304			1	ZNF681
ZNF684_M09385_1	0.00860038	-0.0127439	4259	0.544303	nan			1	1	0.0437955			1	ZNF684
ZNF69_ZNF69	-0.0243298	-0.00265267	5108	0.663636	nan			1	1	0.0501743			0.1	ZNF69
ZNF691_M00623_1	0	0	0	0.595584	nan			1	1	0			1	ZNF691
ZNF692_M07147_1	-0.0469036	0.0147092	5819	0.77441	nan			0.01	1	0.0429484			0.1	ZNF692
ZNF692_M10425_1	-0.06254	-0.000896005	5829	0.774497	nan			0.001	1	0.063741			1e-05	ZNF692
ZNF695_ZNF695	0	0	0	0.5	nan			1	1	0			1	ZNF695
ZNF7_ZNF7	0.0258849	-0.032143	6776	0.44255	nan			0.495	1	0.0246532			0.528	ZNF7
ZNF701_ZNF701	-0.0563741	-0.0574225	4818	0.6006	nan			0.01	0.01	0.0445442			0.1	ZNF701
ZNF704_M09387_1	-0.0920451	-0.00393436	3268	0.847911	nan			1e-05	1	0.0261128			1	ZNF704
ZNF708_M10341_1	0.0198652	-0.00579622	4115	0.532328	nan			1	1	-0.0150116			1	ZNF708
ZNF708_ZNF708	0.00523324	0.0119798	3527	0.622222	nan			1	1	0.0894564			1e-05	ZNF708
ZNF711_M06970_1	0	0	0	0.723456	nan			1	1	0			1	ZNF711
ZNF714_ZNF714	-0.0258695	-0.0262007	4771	0.60259	nan			1	1	0.0512283			0.1	ZNF714
ZNF730_ZNF730	-0.0103719	-0.00168186	2544	0.627613	nan			1	1	0.0108279			1	ZNF730
ZNF736_ZNF736	0.048426	0.00145761	7686	0.473227	nan			0.001	1	-0.057604			1e-05	ZNF736
ZNF737_ZNF737	-0.0999585	-0.14467	2125	0.479487	nan			0.001	1e-07	0.00296164			1	ZNF737
ZNF74_ZNF74	0.0736176	0.00256538	3583	0.406423	nan			0.001	1	-0.0517358			0.1	ZNF74
ZNF749_ZNF749	0.0274247	0.0304145	5053	0.611801	nan			1	0.596	0.0304749			0.527	ZNF749
ZNF75A_M06254_1	0.0149304	-0.025816	6851	0.490486	nan			1	0.76	-0.0265247			0.456	ZNF75A
ZNF75D_ZNF75D	0.0140429	-0.00838311	4915	0.541303	nan			1	1	-0.0669726			0.0001	ZNF75D
ZNF764_ZNF764	0.0207722	-0.00597958	3393	0.529304	nan			1	1	0.00754527			1	ZNF764
ZNF766_ZNF766	0	0	0	0.357143	nan			1	1	0			1	ZNF766
ZNF768_M10431_1	0.0472868	0.0238389	11282	0.538468	nan			1e-05	1	0.0219121			1	ZNF768
ZNF77_ZNF77	0	0	0	0.5	nan			1	1	0			1	ZNF77
ZNF770_M10379_1	0.000562326	0.0507206	35871	0.742638	nan			1	1e-41	0.00255943			1	ZNF770
ZNF771_M09399_1	-0.0534011	-0.0946378	1840	0.489126	nan			0.531	0.01	0.0505945			0.488	ZNF771
ZNF771_M09401_1	-0.0390139	-0.0750959	1850	0.503424	nan			1	0.1	0.0353401			1	ZNF771
ZNF777_M10317_1	-0.0898484	-0.090571	1523	0.601504	nan			0.1	0.1	0.0878426			0.1	ZNF777
ZNF778_M10417_1	-0.00846476	-0.0210387	2142	0.568631	nan			1	1	-0.0683642			0.1	ZNF778
ZNF778_ZNF778	-0.0650629	-0.061992	3629	0.612026	nan			0.01	0.01	0.0519658			0.1	ZNF778
ZNF780A_ZNF780A	0.00145677	0.00163884	10723	0.604013	nan			1	1	0.0283309			0.1	ZNF780A
ZNF783_ZNF783	0	0	0	0.924624	nan			1	1	0			1	ZNF783
ZNF784_M10400_1	0.0169559	-0.0041251	3079	0.545034	nan			1	1	0.0526978			0.1	ZNF784
ZNF785_ZNF785	0.0428624	0.00623673	13188	0.501916	nan			1e-05	1	0.000128727			1	ZNF785
ZNF786_ZNF786	0	0	0	0.75	nan			1	1	0			1	ZNF786
ZNF787_M10059_1	-0.0127231	-0.0290949	3354	0.558096	nan			1	1	-0.0105835			1	ZNF787
ZNF787_M10060_1	0.0254125	0.002076	20184	0.538777	nan			0.001	1	-0.0077488			1	ZNF787
ZNF789_ZNF789	0.0388176	0.0285612	5454	0.575059	nan			0.1	0.672	0.0116046			1	ZNF789
ZNF790_ZNF790	0	0	0	0.655405	nan			1	1	0			1	ZNF790
ZNF799_ZNF799	0.0680402	0.0231118	6018	0.478885	nan			1e-06	1	-0.0405806			0.1	ZNF799
ZNF8_M10347_1	0.080253	0.0452396	1175	0.506388	nan			1	1	-0.04285			1	ZNF8
ZNF8_ZNF8	0.0739592	0.0324939	1448	0.488491	nan			0.1	1	0.00100519			1	ZNF8
ZNF805_ZNF805	0.0273119	0.00693038	10864	0.546974	nan			0.1	1	0.00830037			1	ZNF805
ZNF808_ZNF808	0.0395041	-0.00728043	5136	0.473737	nan			0.1	1	-0.0450597			0.1	ZNF808
ZNF81_ZNF81	0.0514997	0.0166871	2675	0.506945	nan			1	1	0.0202163			1	ZNF81
ZNF816_M10368_1	0.0468348	0.0369213	6530	0.57601	nan			0.01	0.1	0.0133489			1	ZNF816
ZNF816_ZNF816	0.00788697	0.00827512	11702	0.604585	nan			1	1	0.0413252			0.0001	ZNF816
ZNF821_M09405_1	0.0342924	0.00937299	3297	0.534387	nan			1	1	0.0382206			0.77	ZNF821
ZNF823_ZNF823	0.00655323	-0.0430713	28333	0.465859	nan			1	1e-18	-0.020028			0.001	ZNF823
ZNF846_ZNF846	0	0	0	0.833333	nan			1	1	0			1	ZNF846
ZNF90_ZNF90	0.0292568	-0.0102605	9654	0.493895	nan			0.1	1	-0.0252073			1	ZNF90
ZSCAN1_M09407_1	0.00887319	-0.0328486	10798	0.48778	nan			1	0.01	-0.0267577			0.1	ZSCAN1
ZSCAN10_M00592_1	0.0698467	0.0546345	4083	0.561313	nan			0.001	0.1	0.00932745			1	ZSCAN10
ZSCAN16_M09411_1	0.0115022	-0.036726	3004	0.469732	nan			1	1	0.0232563			1	ZSCAN16
ZSCAN23_M09413_1	0.0541935	-0.0320536	3074	0.364275	nan			0.1	1	-0.0803265			0.0001	ZSCAN23
ZSCAN29_M09415_1	-0.0764499	-0.0935202	640	0.556159	nan			1	0.498	-0.0513113			1	ZSCAN29
ZSCAN31_M09357_1	-0.0264141	-0.0380895	2693	0.571123	nan			1	0.913	-0.03944			0.968	ZSCAN31
ZSCAN31_M10415_1	0.0432652	0.0129395	3247	0.51939	nan			1	1	-0.0526024			0.1	ZSCAN31
ZSCAN4_M09417_1	0.0182396	-0.0101322	6116	0.52481	nan			1	1	-0.0175627			1	ZSCAN4
ZSCAN5A_M09419_1	0.0261162	0.0144135	6146	0.571047	nan			1	1	-0.0219103			1	ZSCAN5A

## Sheet: Sheet1
#TF . NOTE: In intergenic regions, both TPA and Zn significantly enrich/deplete	E-Score (TPA)	Corrected E-Score	Events	GC	FPKM	Depleted TPA	Enriched TPA	P-adj (TPA)	Corrected P-adj	E-Score (Zn)	Depleted ZnCl2	Enriched ZnCl2	P-adj (Zn)	Unique TF name	Unique	Zn-TF	Depleted TPA x Unique TF	Depleted TPA x Unique TF x Zn TF	Enriched TPA x Unique TF	Enriched TPA x Unique TF x Zn TF	Depleted ZnCl2 x Unique TF	Depleted ZnCl2 x Unique TF x Zn TF	Enriched ZnCl2 x Unique TF	Enriched ZnCl2 x Unique TF x Zn TF	TF Family	Sequence logo	Function		Significance:	TPA/Zn
ZFP42_M10416_1	0.0690807	0.0370201	9063	0.514578	nan	0	1	1e-10	0.01	-0.309007	1	0	1e-195	ZFP42	1	1	0	0	1	1	1	1	0	0	KRUPPEL		Involved in the reprogramming of X-chromosome inactivation during the acquisition of pluripotency. Required for efficient elongation of TSIX, a non-coding RNA antisense to XIST. Binds DXPas34 enhancer within the TSIX promoter. Involved in ES cell self-renewal (By similarity).							TPA only
YY1_M10305_1	0.079584	0.0410052	7199	0.496498	nan	0	1	1e-08	0.1	-0.338367	1	0	1e-190	YY1	1	1	0	0	1	1	1	1	0	0	YY		Multifunctional transcription factor that exhibits positive and negative control on a large number of cellular and viral genes by binding to sites overlapping the transcription start site (PubMed:15329343, 17721549, 24326773, 25787250).							Zn only
YY2_M06231_1	0.0835026	0.0617208	6924	0.54309	nan	0	1	1e-09	0.0001	-0.325385	1	0	1e-172	YY2	1	1	0	0	1	1	1	1	0	0	YY		Functions as a multifunctional transcription factor that may exhibit positive and negative control on a large number of genes. May antagonize YY1 and function in development and differentiation.							Neither
ZNF384_M10409_1	0.0636206	-0.12309	39800	0.0856076	nan	0	1	1e-89	1e-338	-0.0758356	1	0	1e-127	ZNF384	0	0	0	0	0	0	0	0	0	0	KRUPPEL		Transcription factor that binds the consensus DNA sequence [GC]AAAAA. Seems to bind and regulate the promoters of MMP1, MMP3, MMP7 and COL1A1
ZNF613_ZNF613	0.0623148	-0.115267	40418	0.110929	nan	0	1	1e-99	1e-340	-0.0736214	1	0	1e-125	ZNF613	1	1	0	0	1	1	1	1	0	0	KRUPPEL		May be involved in transcriptional regulation
PRDM6_M10436_1	0.0433675	-0.0693461	47849	0.290862	nan	0	1	1e-72	1e-187	-0.0518471	1	0	1e-100	PRDM6	1	1	0	0	1	1	1	1	0	0	PRDM		Putative histone methyltransferase that acts as a transcriptional repressor of smooth muscle gene expression. Promotes the transition from differentiated to proliferative smooth muscle by suppressing differentiation and maintaining the proliferative potential of vascular smooth muscle cells.
ZNF487_ZNF487	0.061546	-0.0621005	45103	0.260536	nan	0	1	1e-132	1e-134	-0.0557582	1	0	1e-100	ZNF487	1	1	0	0	1	1	1	1	0	0	KRUPPEL		May be involved in transcriptional regulation
ZNF22_M10344_1	0.066955	-0.149675	34891	0.002618	nan	0	1	1e-82	1e-414	-0.0758711	1	0	1e-98	ZNF22	1	1	0	0	1	1	1	1	0	0	KRUPPEL		Binds DNA through the consensus sequence 5'-CAATG-3'. May be involved in transcriptional regulation and may play a role in tooth formation
ZNF235_ZNF235	0.0534831	-0.08314	50722	0.224542	nan	0	1	1e-148	1e-358	-0.0438131	1	0	1e-98	ZNF235	1	1	0	0	1	1	1	1	0	0	KRUPPEL		May be involved in transcriptional regulation.
ZNF287_ZNF287	0.051503	-0.0738475	50221	0.25581	nan	0	1	1e-128	1e-264	-0.044066	1	0	1e-97	ZNF287	1	1	0	0	1	1	1	1	0	0	KRUPPEL		May be involved in transcriptional regulation.
ZNF182_ZNF182	0.0608943	-0.066316	43012	0.250651	nan	0	1	1e-116	1e-139	-0.0555583	1	0	1e-90	ZNF182	1	1	0	0	1	1	1	1	0	0	KRUPPEL		May be involved in transcriptional regulation.
ZNF225_ZNF225	0.0618814	-0.055907	44951	0.276786	nan	0	1	1e-124	1e-101	-0.0504408	1	0	1e-88	ZNF225	1	1	0	0	1	1	1	1	0	0	KRUPPEL		May be involved in transcriptional regulation.
BPTF_M06463_1	0.0703718	-0.00700179	32576	0.388889	nan	0	1	1e-70	1	-0.0733017	1	0	1e-80	BPTF	0	0	0	0	0	0	0	0	0	0	BPTF		Regulatory subunit of the ATP-dependent NURF-1 and NURF-5 ISWI chromatin remodeling complexes, which form ordered nucleosome arrays on chromatin and facilitate access to DNA during DNA-templated processes such as DNA replication, transcription, and repair (PubMed:14609955, 28801535).
ZNF98_M10322_1	0.0648567	-0.020392	41638	0.367045	nan	0	1	1e-110	1e-10	-0.0533952	1	0	1e-76	ZNF98	1	1	0	0	1	1	1	1	0	0	KRUPPEL		May be involved in transcriptional regulation
ZNF879_ZNF879	0.0705671	-0.0366621	41918	0.306075	nan	0	1	1e-142	1e-38	-0.0501582	1	0	1e-71	ZNF879	1	1	0	0	1	1	1	1	0	0	KRUPPEL		May be involved in transcriptional regulation
ZNF492_ZNF492	0.0595361	-0.0280742	38484	0.360494	nan	0	1	1e-76	1e-16	-0.0580885	1	0	1e-70	ZNF492	1	1	0	0	1	1	1	1	0	0	KRUPPEL		May be involved in transcriptional regulation
ZFP28_M10402_1	0.064203	-0.00938086	42802	0.399401	nan	0	1	1e-113	0.1	-0.0502915	1	0	1e-68	ZFP28	1	1	0	0	1	1	1	1	0	0	KRUPPEL		May be involved in transcriptional regulation. May have a role in embryonic development.
ZNF570_ZNF570	0.0872179	-0.0254203	35942	0.291071	nan	0	1	1e-157	1e-12	-0.0607439	1	0	1e-67	ZNF570	1	1	0	0	1	1	1	1	0	0	KRUPPEL		May be involved in transcriptional regulation
SP2_M10360_1	-0.139186	-0.0326181	29799	0.899108	nan	1	0	1e-208	1e-10	0.0812275	0	1	1e-66	SP2	1	1	1	1	0	0	0	0	1	1	SP		Binds to GC box promoters elements and selectively activates mRNA synthesis from genes that contain functional recognition sites.
ZKSCAN2_ZKSCAN2	0.0882697	0.00112408	17376	0.361783	nan	0	1	1e-39	1	-0.104304	1	0	1e-60	ZKSCAN2	1	1	0	0	1	1	1	1	0	0	KRUPPEL		May be involved in transcriptional regulation
ZNF283_ZNF283	-0.136265	-0.1003	18834	0.70327	nan	1	0	1e-98	1e-52	0.108034	0	1	1e-60	ZNF283	1	1	1	1	0	0	0	0	1	1	KRUPPEL		May be involved in transcriptional regulation.
ZNF334_ZNF334	0.110642	-0.00106579	23281	0.293651	nan	0	1	1e-110	1	-0.0793418	1	0	1e-58	ZNF334	1	1	0	0	1	1	1	1	0	0	KRUPPEL		May be involved in transcriptional regulation.
ZNF441_ZNF441	-0.151545	-0.0903425	23490	0.773273	nan	1	0	1e-165	1e-58	0.082581	0	1	1e-48	ZNF441	1	1	1	1	0	0	0	0	1	1	KRUPPEL		May be involved in transcriptional regulation
ZNF79_ZNF79	0.0788009	-0.046987	30835	0.254596	nan	0	1	1e-87	1e-30	-0.0584609	1	0	1e-46	ZNF79	1	1	0	0	1	1	1	1	0	0	KRUPPEL		May be involved in transcriptional regulation
KLF16_M05868_1	-0.126952	-0.0618071	17687	0.784208	nan	1	0	1e-78	1e-18	0.0946368	0	1	1e-45	KLF16	1	1	1	1	0	0	0	0	1	1	SP1		Transcription factor that binds GC and GT boxes and displaces Sp1 and Sp3 from these sequences. Modulates dopaminergic transmission in the brain (By similarity)
IRF3_M08827_1	0.0495892	-0.0157695	20452	0.422216	nan	0	1	1e-15	1	-0.0812588	1	0	1e-43	IRF3	1	0	0	0	1	0	1	0	0	0	IRF		Key transcriptional regulator of type I interferon (IFN)-dependent immune responses which plays a critical role in the innate immune response against DNA and RNA viruses (PubMed:8524823,
ZNF567_ZNF567	0.0828466	0.0107009	33540	0.40339	nan	0	1	1e-111	1	-0.0492417	1	0	1e-42	ZNF567	1	1	0	0	1	1	1	1	0	0	KRUPPEL		May be involved in transcriptional regulation
BPTF_M04009_1	0.110693	0.0422613	18338	0.413691	nan	0	1	1e-75	1e-10	-0.0835301	1	0	1e-41	BPTF	1	1	0	0	1	1	1	1	0	0	BPTF		Regulatory subunit of the ATP-dependent NURF-1 and NURF-5 ISWI chromatin remodeling complexes, which form ordered nucleosome arrays on chromatin and facilitate access to DNA during DNA-templated processes such as DNA replication, transcription, and repair (PubMed:14609955, 28801535).
SP3_M06129_1	-0.120987	-0.0773662	17204	0.724503	nan	1	0	1e-66	1e-26	0.0954218	0	1	1e-41	SP3	1	1	1	1	0	0	0	0	1	1	SP		Transcriptional factor that can act as an activator or repressor depending on isoform and/or post-translational modifications. Binds to GT and GC boxes promoter elements. Competes with SP1 for the GC-box promoters. Weak activator of transcription but can activate a number of genes involved in different processes such as cell-cycle regulation, hormone-induction and house-keeping.
BHLHE40_M08516_1	0.166057	0.163305	2362	0.595875	nan	0	1	1e-13	1e-13	-0.284935	1	0	1e-40	BHLHE40	0	0	0	0	0	0	0	0	0	0	HAIRY		Transcriptional repressor involved in the regulation of the circadian rhythm by negatively regulating the activity of the clock genes and clock-controlled genes (PubMed:12397359, 18411297).
ARNTL_M05565_1	0.171006	0.167886	2490	0.594855	nan	0	1	1e-14	1e-14	-0.279086	1	0	1e-39	ARNTL/BMAL1	1	0	0	0	1	0	1	0	0	0	PAS		Transcriptional activator which forms a core component of the circadian clock. The protein encoded by this gene is a basic helix-loop-helix protein that forms a heterodimer with CLOCK.
SP1_M09177_1	-0.107253	-0.0753667	17113	0.691954	nan	1	0	1e-48	1e-23	0.0898533	0	1	1e-39	SP1	0	0	0	0	0	0	0	0	0	0	SP		Transcription factor that can activate or repress transcription in response to physiological and pathological stimuli. Binds with high affinity to GC-rich motifs and regulates the expression of a large number of genes involved in a variety of processes such as cell growth, apoptosis, differentiation and immune responses. Highly regulated by post-translational modifications (phosphorylations, sumo…
SREBF2_M06141_1	0.138336	0.0997814	2811	0.496565	nan	0	1	1e-11	1e-05	-0.256379	1	0	1e-38	SREBF2	1	0	0	0	1	0	1	0	0	0	bHLH		Precursor of the transcription factor form (Processed sterol regulatory element-binding protein 2), which is embedded in the endoplasmic reticulum membrane (PubMed:32322062). Low sterol concentrations promote processing of this form, releasing the transcription factor form that translocates into the nucleus and activates transcription of genes involved in cholesterol biosynthesis (PubMed:32322062…
STAT2_M06795_1	0.0928183	0.0156323	21516	0.389409	nan	0	1	1e-60	1	-0.0755856	1	0	1e-38	STAT2	0	0	0	0	0	0	0	0	0	0	STAT		Signal transducer and activator of transcription that mediates signaling by type I interferons (IFN-alpha and IFN-beta). Following type I IFN binding to cell surface receptors, Jak kinases (TYK2 and JAK1) are activated, leading to tyrosine phosphorylation of STAT1 and STAT2.
USF1_M06218_1	0.15226	0.132897	2242	0.549801	nan	0	1	1e-10	1e-07	-0.28222	1	0	1e-38	USF1	1	1	0	0	1	1	1	1	0	0	bHLH		Transcription factor that binds to a symmetrical DNA sequence (E-boxes) (5'-CACGTG-3') that is found in a variety of viral and cellular promoters
ZNF384_M09363_1	0.0902078	0.010206	20358	0.381599	nan	0	1	1e-58	1	-0.0720327	1	0	1e-38	ZNF384	1	1	0	0	1	1	1	1	0	0	KRUPPEL		Transcription factor that binds the consensus DNA sequence [GC]AAAAA. Seems to bind and regulate the promoters of MMP1, MMP3, MMP7 and COL1A1
ARNT_M08469_1	0.170775	0.170731	2908	0.603386	nan	0	1	1e-17	1e-17	-0.25059	1	0	1e-37	ARNT	0	0	0	0	0	0	0	0	0	0	PAS		The complex initiates transcription of genes involved in the regulation of a variety of biological processes, including angiogenesis, hematopoiesis, drug and lipid metabolism, cell motility and immune modulation
ELK1_M08656_1	0.0988712	0.0957455	5347	0.594838	nan	0	1	1e-11	1e-11	-0.179863	1	0	1e-37	ELK1	0	0	0	0	0	0	0	0	0	0	ETS		Transcription factor that binds to purine-rich DNA sequences. Forms a ternary complex with SRF and the ETS and SRF motifs of the serum response element (SRE) on the promoter region of immediate early genes such as FOS and IER2.
FOXR1_M08703_1	0.124156	-0.0163349	17546	0.213814	nan	0	1	1e-97	1	-0.0816741	1	0	1e-37	FOXR1	1	0	0	0	1	0	1	0	0	0	FOX		Transcription factor which acts as both an activator and a repressor (PubMed:34723967). Activates transcription of a number of genes including the heat shock chaperones HSPA1A and HSPA6 and the antioxidant NADPH-dependent reductase DHRS2 which are involved in protection against oxidative stress (PubMed:34723967)
TFE3_M06205_1	0.177942	0.17084	2570	0.583809	nan	0	1	1e-16	1e-15	-0.270006	1	0	1e-37	TFE3	1	0	0	0	1	0	1	0	0	0	bHLH		Transcription factor that acts as a master regulator of lysosomal biogenesis and immune response (PubMed:2338243, 24448649, 29146937, 30733432, 31672913, 37079666). Specifically recognizes and binds E-box sequences (5'-CANNTG-3'); efficient DNA-binding requires dimerization with itself or with another MiT/TFE family member such as TFEB or MITF (PubMed:24448649).
ZNF716_ZNF716	0.0705465	-0.028953	22606	0.327516	nan	0	1	1e-42	1e-06	-0.0646449	1	0	1e-37	ZNF716	1	1	0	0	1	1	1	1	0	0	KRUPPEL		May be involved in transcriptional regulation
ARNT_M08470_1	0.170666	0.173574	2908	0.611574	nan	0	1	1e-17	1e-18	-0.2504	1	0	1e-36	ARNT	0	0	0	0	0	0	0	0	0	0	PAS		The complex initiates transcription of genes involved in the regulation of a variety of biological processes, including angiogenesis, hematopoiesis, drug and lipid metabolism, cell motility and immune modulation
BHLHE41_M05584_1	0.183616	0.178408	2335	0.589061	nan	0	1	1e-17	1e-16	-0.282574	1	0	1e-36	BHLHE41	1	0	0	0	1	0	1	0	0	0	HAIRY		Transcriptional repressor involved in the regulation of the circadian rhythm by negatively regulating the activity of the clock genes and clock-controlled genes (PubMed:11278948, 14672706, 15193144, 15560782, 18411297, 19786558, 25083013).
SP1_M09181_1	-0.118653	-0.0679906	17027	0.744037	nan	1	0	1e-69	1e-22	0.0912868	0	1	1e-36	SP1	0	0	0	0	0	0	0	0	0	0	SP		Transcription factor that can activate or repress transcription in response to physiological and pathological stimuli. Binds with high affinity to GC-rich motifs and regulates the expression of a large number of genes involved in a variety of processes such as cell growth, apoptosis, differentiation and immune responses. Highly regulated by post-translational modifications (phosphorylations, sumo…
ZNF25_ZNF25	0.0901744	-0.00929968	17255	0.327586	nan	0	1	1e-41	1	-0.0796455	1	0	1e-35	ZNF25	1	1	0	0	1	1	1	1	0	0	KRUPPEL		May be involved in transcriptional regulation.
ZNF765_ZNF765	-0.125238	-0.0856192	12940	0.713403	nan	1	0	1e-49	1e-22	0.107972	0	1	1e-35	ZNF765	1	1	1	1	0	0	0	0	1	1	KRUPPEL		May be involved in transcriptional regulation
ARGFX_M09430_1	0.136446	-0.0309505	7895	0.139183	nan	0	1	1e-43	0.1	-0.12506	1	0	1e-34	ARGFX	1	0	0	0	1	0	1	0	0	0	ARGFX		Transcription factor that acts as activator.
ARNT_M00267_1	0.206018	0.198818	2735	0.583537	nan	0	1	1e-26	1e-24	-0.244158	1	0	1e-34	ARNT	1	0	0	0	1	0	1	0	0	0	PAS		The complex initiates transcription of genes involved in the regulation of a variety of biological processes, including angiogenesis, hematopoiesis, drug and lipid metabolism, cell motility and immune modulation
FEZF1_M10319_1	0.0656411	0.00340451	17101	0.430876	nan	0	1	1e-24	1	-0.0784543	1	0	1e-34	FEZF1	0	0	0	0	0	0	0	0	0	0	FEZ		Transcription repressor. Involved in the axonal projection and proper termination of olfactory sensory neurons (OSN). Plays a role in rostro-caudal patterning of the diencephalon and in prethalamic formation.
ZNF543_M10366_1	-0.0775114	-0.0134327	11349	0.78125	nan	1	0	1e-16	1	0.110055	0	1	1e-34	ZNF543	1	1	1	1	0	0	0	0	1	1	KRUPPEL		May be involved in transcriptional regulation
BHLHE40_M05580_1	0.166164	0.167106	2942	0.606121	nan	0	1	1e-16	1e-16	-0.226173	1	0	1e-33	BHLHE40	1	0	0	0	1	0	1	0	0	0	HAIRY		Transcriptional repressor involved in the regulation of the circadian rhythm by negatively regulating the activity of the clock genes and clock-controlled genes (PubMed:12397359, 18411297).
KLF15_M08876_1	-0.127675	-0.0899145	20019	0.70825	nan	1	0	1e-89	1e-44	0.0735363	0	1	1e-33	KLF15	0	0	0	0	0	0	0	0	0	0	SP1		Transcriptional regulator that binds to the GA element of the CLCNKA promoter. Binds to the KCNIP2 promoter and regulates KCNIP2 circadian expression in the heart (By similarity)
FOXC2_M05719_1	0.0882356	-0.0456857	19907	0.232036	nan	0	1	1e-55	1e-14	-0.0693538	1	0	1e-32	FOXC2	1	0	0	0	1	0	1	0	0	0	FOX		This gene belongs to the forkhead family of transcription factors which is characterized by a distinct DNA-binding forkhead domain. The specific function of this gene has not yet been determined; however, it may play a role in the development of mesenchymal tissues.
NFATC1_M02089_1	0.110401	0.028992	8771	0.377695	nan	0	1	1e-29	0.1	-0.113291	1	0	1e-32	NFATC1	0	0	0	0	0	0	0	0	0	0	NFAT		Plays a role in the inducible expression of cytokine genes in T-cells, especially in the induction of the IL-2 or IL-4 gene transcription. Also controls gene expression in embryonic cardiac cells.
CDC5L_M03776_1	0.140534	0.0190971	5914	0.266667	nan	0	1	1e-30	1	-0.142107	1	0	1e-31	CDC5L	1	0	0	0	1	0	1	0	0	0	CEBP		This protein has been demonstrated to act as a positive regulator of cell cycle G2/M progression. The protein encoded by this gene shares a significant similarity with Schizosaccharomyces pombe cdc5 gene product, which is a cell cycle regulator important for G2/M transition.
SKOR2_M09135_1	0.117932	-0.00226393	5888	0.270107	nan	0	1	1e-20	1	-0.144656	1	0	1e-31	SKOR2	1	0	0	0	1	0	1	0	0	0	SKI		Exhibits transcriptional repressor activity (By similarity). Acts as a TGF-beta antagonist in the nervous system.
ARID3A_M00140_1	0.105727	-0.0566957	11208	0.152978	nan	0	1	1e-38	1e-10	-0.0954404	1	0	1e-30	ARID3A	1	0	0	0	1	0	1	0	0	0	ARID		Transcription factor which may be involved in the control of cell cycle progression by the RB1/E2F1 pathway and in B-cell differentiation.
MLXIPL_M05908_1	0.151301	0.118668	1912	0.512991	nan	0	1	1e-09	1e-05	-0.283124	1	0	1e-30	MLXIPL	1	0	0	0	1	0	1	0	0	0	bHLH		Binds DNA as a heterodimer with MLX/TCFL4 and activates transcription. Binds to the canonical E box sequence 5'-CACGTG-3'. Plays a role in transcriptional activation of glycolytic target genes.
SP4_M06130_1	-0.110727	-0.0897232	16480	0.661769	nan	1	0	1e-55	1e-36	0.0853287	0	1	1e-30	SP4	1	1	1	1	0	0	0	0	1	1	SP		Binds to GT and GC boxes promoters elements. Probable transcriptional activator.
ZNF35_M07124_1	0.113964	-0.00587956	13642	0.271086	nan	0	1	1e-51	1	-0.0839708	1	0	1e-30	ZNF35	1	1	0	0	1	1	1	1	0	0	KRUPPEL		May be involved in transcriptional regulation. Involved in cell differentiation and/or proliferation.
STAT2_M05474_1	0.0904754	0.00134024	16430	0.356264	nan	0	1	1e-37	1	-0.075758	1	0	1e-29	STAT2	1	0	0	0	1	0	1	0	0	0	STAT		Signal transducer and activator of transcription that mediates signaling by type I interferons (IFN-alpha and IFN-beta). Following type I IFN binding to cell surface receptors, Jak kinases (TYK2 and JAK1) are activated, leading to tyrosine phosphorylation of STAT1 and STAT2.
ZNF529_ZNF529	-0.088488	-0.0531516	34280	0.701525	nan	1	0	1e-98	1e-35	0.0480626	0	1	1e-29	ZNF529	1	1	1	1	0	0	0	0	1	1	KRUPPEL		May be involved in transcriptional regulation
FOXD1_M09582_1	0.0840804	-0.0343081	13370	0.275121	nan	0	1	1e-27	0.001	-0.0884439	1	0	1e-28	FOXD1	0	0	0	0	0	0	0	0	0	0	FOX		Transcription factor involved in regulation of gene expression in a variety of processes, including formation of positional identity in the developing retina, regionalization of the optic chiasm, morphogenesis of the kidney, and neuralization of ectodermal cells (By similarity).
HMG20B_M02159_1	0.10917	-0.0519609	14207	0.156562	nan	0	1	1e-50	1e-10	-0.0832177	1	0	1e-28	HMG20B	1	0	0	0	1	0	1	0	0	0	HMG		Predicted to enable DNA binding activity. Required for correct progression through G2 phase of the cell cycle and entry into mitosis.
SP1_M09185_1	-0.134127	-0.0860667	18160	0.736818	nan	1	0	1e-93	1e-38	0.0756211	0	1	1e-28	SP1	0	0	0	0	0	0	0	0	0	0	SP		Transcription factor that can activate or repress transcription in response to physiological and pathological stimuli. Binds with high affinity to GC-rich motifs and regulates the expression of a large number of genes involved in a variety of processes such as cell growth, apoptosis, differentiation and immune responses. Highly regulated by post-translational modifications (phosphorylations, sumo…
ELK1_M05658_1	0.106105	0.0972649	5260	0.578987	nan	0	1	1e-12	1e-10	-0.155962	1	0	1e-27	ELK1	1	0	0	0	1	0	1	0	0	0	ETS		Transcription factor that binds to purine-rich DNA sequences. Forms a ternary complex with SRF and the ETS and SRF motifs of the serum response element (SRE) on the promoter region of immediate early genes such as FOS and IER2.
BORCS8-MEF2B_M06400_1	0.101562	-0.0514285	22341	0.179141	nan	0	1	1e-83	1e-20	-0.0585084	1	0	1e-27	MEF2B	1	0	0	0	1	0	1	0	0	0	MEF2		Transcriptional activator which binds specifically to the MEF2 element, 5'-YTA[AT](4)TAR-3', found in numerous muscle-specific genes. Activates transcription via this element. May be involved in muscle-specific and/or growth factor-related transcription.
KLF10_M08868_1	-0.131402	-0.0865988	16393	0.727785	nan	1	0	1e-76	1e-32	0.0809472	0	1	1e-26	KLF10	0	0	0	0	0	0	0	0	0	0	SP1		Transcriptional repressor which binds to the consensus sequence 5'-GGTGTG-3'. Plays a role in the regulation of the circadian clock; binds to the GC box sequence in the promoter of the core clock component ARTNL/BMAL1 and represses its transcriptional activity.
SREBF1_M09970_1	0.152957	0.150431	2069	0.596502	nan	0	1	1e-10	1e-09	-0.259926	1	0	1e-26	SREBF1	1	0	0	0	1	0	1	0	0	0	bHLH		Precursor of the transcription factor form (Processed sterol regulatory element-binding protein 1), which is embedded in the endoplasmic reticulum membrane (PubMed:32322062). Low sterol concentrations promote processing of this form, releasing the transcription factor form that translocates into the nucleus and activates transcription of genes involved in cholesterol biosynthesis and lipid homeos…
ZFP64_M10434_1	-0.120715	-0.0431115	17549	0.818765	nan	1	0	1e-66	1e-07	0.0751949	0	1	1e-26	ZFP64	1	1	1	1	0	0	0	0	1	1	KRUPPEL		May be involved in the regulation of mesenchymal cell differentiation through transactivation of NOTCH1 target genes.
FOXA1_M09573_1	0.0921053	-0.0215845	9111	0.288154	nan	0	1	1e-21	0.518	-0.0981257	1	0	1e-25	FOXA1	0	0	0	0	0	0	0	0	0	0	FOX		Transcription factor that is involved in embryonic development, establishment of tissue-specific gene expression and regulation of gene expression in differentiated tissues. Is thought to act as a 'pioneer' factor opening the compacted chromatin for other proteins through interactions with nucleosomal core histones and thereby replacing linker histones at target enhancer and/or promoter sites.
FOXC1_M01039_1	0.0730944	-0.0295557	16856	0.318777	nan	0	1	1e-30	0.0001	-0.0677985	1	0	1e-25	FOXC1	1	0	0	0	1	0	1	0	0	0	FOX		DNA-binding transcriptional factor that plays a role in a broad range of cellular and developmental processes such as eye, bones, cardiovascular, kidney and skin development (PubMed:11782474,
FOXD1_M09581_1	0.134146	-0.00692449	14626	0.212207	nan	0	1	1e-80	1	-0.0749457	1	0	1e-25	FOXD1	1	0	0	0	1	0	1	0	0	0	FOX		Transcription factor involved in regulation of gene expression in a variety of processes, including formation of positional identity in the developing retina, regionalization of the optic chiasm, morphogenesis of the kidney, and neuralization of ectodermal cells (By similarity).
FOXL1_M05736_1	0.0870481	-0.0498527	22456	0.223772	nan	0	1	1e-57	1e-18	-0.0573924	1	0	1e-25	FOXL1	1	0	0	0	1	0	1	0	0	0	FOX		Transcription factor required for proper proliferation and differentiation in the gastrointestinal epithelium. Target gene of the hedgehog (Hh) signaling pathway via GLI2 and GLI3 transcription factors
ZNF304_ZNF304	-0.134339	-0.092958	31752	0.71829	nan	1	0	1e-196	1e-93	0.0500171	0	1	1e-25	ZNF304	1	1	1	1	0	0	0	0	1	1	KRUPPEL		Acts as a transcriptional regulator and plays a role in gene silencing (PubMed:24623306, 26081979). Probably forms a corepressor complex required for activated KRAS-mediated promoter hypermethylation and transcriptional silencing of several tumor suppressor genes (TSGs) or other tumor-related genes in colorectal cancer (CRC) cells (PubMed:24623306).
ARID3A_M00142_1	0.123355	-0.0136668	17091	0.223437	nan	0	1	1e-78	0.896	-0.0651423	1	0	1e-24	ARID3A	0	0	0	0	0	0	0	0	0	0	ARID		Transcription factor which may be involved in the control of cell cycle progression by the RB1/E2F1 pathway and in B-cell differentiation.
POU1F1_M05999_1	0.134453	0.00737928	10319	0.251029	nan	0	1	1e-51	1	-0.0903265	1	0	1e-24	POU1F1	1	0	0	0	1	0	1	0	0	0	POU		Transcription factor involved in the specification of the lactotrope, somatotrope, and thyrotrope phenotypes in the developing anterior pituitary. Specifically binds to the consensus sequence 5'-TAAAT-3'. Activates growth hormone and prolactin genes (PubMed:22010633, 26612202).
ZNF85_ZNF85	0.0851124	0.0397373	21421	0.477646	nan	0	1	1e-53	1e-10	-0.0569906	1	0	1e-24	ZNF85	1	1	0	0	1	1	1	1	0	0	KRUPPEL		May be a transcriptional repressor
ZSCAN30_M10388_1	-0.0788985	-0.0281182	14292	0.744363	nan	1	0	1e-22	0.01	0.0818918	0	1	1e-24	ZSCAN30	1	1	1	1	0	0	0	0	1	1	KRUPPEL		May be involved in transcriptional regulation
KLF15_M08874_1	-0.131246	-0.0860959	20611	0.728745	nan	1	0	1e-101	1e-43	0.0619506	0	1	1e-23	KLF15	1	1	1	1	0	0	0	0	1	1	SP1		Transcriptional regulator that binds to the GA element of the CLCNKA promoter. Binds to the KCNIP2 promoter and regulates KCNIP2 circadian expression in the heart (By similarity)
NFATC1_M02087_1	0.115325	0.0349179	9167	0.380473	nan	0	1	1e-32	0.01	-0.0969458	1	0	1e-23	NFATC1	1	0	0	0	1	0	1	0	0	0	NFAT		Plays a role in the inducible expression of cytokine genes in T-cells, especially in the induction of the IL-2 or IL-4 gene transcription. Also controls gene expression in embryonic cardiac cells.
TFEB_M06206_1	0.161862	0.144261	3112	0.554685	nan	0	1	1e-17	1e-13	-0.196827	1	0	1e-23	TFEB	1	0	0	0	1	0	1	0	0	0	bHLH		Transcription factor that acts as a master regulator of lysosomal biogenesis, autophagy, lysosomal exocytosis, lipid catabolism, energy metabolism and immune response (PubMed:21617040,
ZNF341_M10427_1	-0.102305	-0.0809576	33023	0.662722	nan	1	0	1e-119	1e-74	0.0417061	0	1	1e-23	ZNF341	1	1	1	1	0	0	0	0	1	1	KRUPPEL		Transcriptional activator of STAT3 involved in the regulation of immune homeostasis. Also able to activate STAT1 transcription.
ZNF682_ZNF682	-0.122606	-0.0929288	14576	0.685826	nan	1	0	1e-55	1e-31	0.0858054	0	1	1e-23	ZNF682	1	1	1	1	0	0	0	0	1	1	KRUPPEL		May be involved in transcriptional regulation
FOXA1_M09569_1	0.0881939	-0.0213058	9604	0.299777	nan	0	1	1e-20	0.474	-0.0892761	1	0	1e-22	FOXA1	0	0	0	0	0	0	0	0	0	0	FOX		Transcription factor that is involved in embryonic development, establishment of tissue-specific gene expression and regulation of gene expression in differentiated tissues. Is thought to act as a 'pioneer' factor opening the compacted chromatin for other proteins through interactions with nucleosomal core histones and thereby replacing linker histones at target enhancer and/or promoter sites.
FOXJ1_M01034_1	0.0805913	-0.029578	18968	0.29792	nan	0	1	1e-39	0.0001	-0.0602615	1	0	1e-22	FOXJ1	1	0	0	0	1	0	1	0	0	0	FOX		Transcription factor specifically required for the formation of motile cilia (PubMed:31630787). Acts by activating transcription of genes that mediate assembly of motile cilia, such as CFAP157.
TFEC_M06207_1	0.152535	0.128809	2581	0.537696	nan	0	1	1e-12	1e-08	-0.208498	1	0	1e-22	TFEC	1	0	0	0	1	0	1	0	0	0	bHLH		Transcriptional regulator that acts as a repressor or an activator. Acts as a transcriptional repressor on minimal promoter containing element F (that includes an E-box sequence). Binds to element F in an E-box sequence-specific manner.
ZNF680_M10401_1	0.121666	0.0553274	10332	0.419498	nan	0	1	1e-40	1e-07	-0.0882081	1	0	1e-22	ZNF680	1	1	0	0	1	1	1	1	0	0	KRUPPEL		May be involved in transcriptional regulation
CTCF_M05451_1	-0.121613	-0.0515439	11033	0.797867	nan	1	0	1e-41	1e-06	0.0903529		1	1e-21	CTCF	1	1	1	1	0	0	0	0	1	1	CTCF		Chromatin binding factor that binds to DNA sequence specific sites. Involved in transcriptional regulation by binding to chromatin insulators and preventing interaction between promoter and nearby enhancers and silencers.
GR_D6_dimer6_Pufall	0.132607	0.0908716	4158	0.487743	nan	0	1	1e-19	1e-08	-0.132711	1	0	1e-21	GCR	1	0	0	0	1	0	1	0	0	0	SH		Receptor for glucocorticoids (GC) (PubMed:27120390). Has a dual mode of action: as a transcription factor that binds to glucocorticoid response elements (GRE), both for nuclear and mitochondrial DNA, and as a modulator of other transcription factors (PubMed:28139699).
POU3F2_M09082_1	0.107532	-0.00759284	7489	0.284174	nan	0	1	1e-20	1	-0.109344	1	0	1e-21	POU3F2	0	0	0	0	0	0	0	0	0	0	POU		Transcription factor that plays a key role in neuronal differentiation (By similarity). Binds preferentially to the recognition sequence which consists of two distinct half-sites, ('GCAT') and ('TAAT'), separated by a non-conserved spacer region of 0, 2, or 3 nucleotides (By similarity). Acts as a transcriptional activator when binding cooperatively with SOX4, SOX11, or SOX12 to gene promoters (B…
SP1_M09179_1	-0.113495	-0.0944427	15932	0.656357	nan	1	0	1e-48	1e-33	0.0724587	0	1	1e-21	SP1	0	0	0	0	0	0	0	0	0	0	SP		Transcription factor that can activate or repress transcription in response to physiological and pathological stimuli. Binds with high affinity to GC-rich motifs and regulates the expression of a large number of genes involved in a variety of processes such as cell growth, apoptosis, differentiation and immune responses. Highly regulated by post-translational modifications (phosphorylations, sumo…
ZNF133_ZNF133	0.0623744	0.000885655	9157	0.43295	nan	0	1	1e-09	1	-0.0873989	1	0	1e-21	ZNF133	1	1	0	0	1	1	1	1	0	0	KRUPPEL		May be involved in transcriptional regulation as a repressor.
ZNF320_ZNF320	-0.0747281	-0.0372789	14372	0.707385	nan	1	0	1e-18	0.001	0.0785339	0	1	1e-21	ZNF320	0	0	0	0	0	0	0	0	0	0	KRUPPEL		May be involved in transcriptional regulation.
ARID5A_M00144_1	0.122055	-0.0205868	7791	0.207847	nan	0	1	1e-31	1	-0.090749	1	0	1e-20	ARID5A	0	0	0	0	0	0	0	0	0	0	ARID		Binds to AT-rich stretches in the modulator region upstream of the human cytomegalovirus major intermediate early gene enhancer. May act as repressor and down-regulate enhancer-dependent gene expressison (PubMed:8649988).
HOMEZ_M05805_1	0.151106	0.0220095	4403	0.24542	nan	0	1	1e-24	1	-0.133679	1	0	1e-20	HOMEZ	1	0	0	0	1	0	1	0	0	0	HOX		May function as a transcriptional regulator.
MNX1_M05910_1	0.150743	0.0186409	8834	0.237083	nan	0	1	1e-63	0.952	-0.092034	1	0	1e-20	MNX1	1	0	0	0	1	0	1	0	0	0	HOX		Transcription factor (By similarity). Recognizes and binds to the regulatory elements of target genes, such as visual system homeobox CHX10, negatively modulating transcription (By similarity). Plays a role in establishing motor neuron identity, in concert with LIM domain transcription factor LMO4 (By similarity).
NFAT5_M05930_1	0.0861104	-0.00155816	6025	0.360332	nan	0	1	1e-09	1	-0.112087	1	0	1e-20	NFAT5	1	0	0	0	1	0	1	0	0	0	NFAT		Transcription factor involved, among others, in the transcriptional regulation of osmoprotective and inflammatory genes. Binds the DNA consensus sequence 5'-[ACT][AG]TGGAAA[CAT]A[TA][ATC][CA][ATG][GT][GAC][CG][CT]-3' (PubMed:10377394).
POU3F2_M06009_1	0.123845	-0.0133852	8619	0.222857	nan	0	1	1e-32	1	-0.101246	1	0	1e-20	POU3F2	1	0	0	0	1	0	1	0	0	0	POU		Transcription factor that plays a key role in neuronal differentiation (By similarity). Binds preferentially to the recognition sequence which consists of two distinct half-sites, ('GCAT') and ('TAAT'), separated by a non-conserved spacer region of 0, 2, or 3 nucleotides (By similarity). Acts as a transcriptional activator when binding cooperatively with SOX4, SOX11, or SOX12 to gene promoters (B…
POU4F2_M06017_1	0.0807379	-0.0508724	10463	0.238447	nan	0	1	1e-18	1e-07	-0.0814763	1	0	1e-20	POU4F2	0	0	0	0	0	0	0	0	0	0	POU		Tissue-specific DNA-binding transcription factor involved in the development and differentiation of target cells (PubMed:19266028, 23805044). Functions either as activator or repressor modulating the rate of target gene transcription through RNA polymerase II enzyme in a promoter-dependent manner (PubMed:19266028, 23805044).
SP1_M06128_1	-0.105958	-0.0639457	20774	0.720043	nan	1	0	1e-71	1e-25	0.0607299	0	1	1e-20	SP1	1	1	1	1	0	0	0	0	1	1	SP		Transcription factor that can activate or repress transcription in response to physiological and pathological stimuli. Binds with high affinity to GC-rich motifs and regulates the expression of a large number of genes involved in a variety of processes such as cell growth, apoptosis, differentiation and immune responses. Highly regulated by post-translational modifications (phosphorylations, sumo…
SP8_M06131_1	-0.110138	-0.0740611	13480	0.703579	nan	1	0	1e-41	1e-18	0.0726992	0	1	1e-20	SP8	1	1	1	1	0	0	0	0	1	1	SP		Transcription factor which plays a key role in limb development. Positively regulates FGF8 expression in the apical ectodermal ridge (AER) and contributes to limb outgrowth in embryos (By similarity).
BACH1_M09445_1	0.267223	0.198454	2978	0.412759	nan	0	1	1e-45	1e-24	-0.167906	1	0	1e-19	BACH1	0	0	0	0	0	0	0	0	0	0	JUN		Transcriptional regulator that acts as a repressor or activator, depending on the context. Binds to NF-E2 DNA binding sites. Plays important roles in coordinating transcription activation and repression by MAFK
HOXA13_M01268_1	0.0876351	-0.00697079	6688	0.341089	nan	0	1	1e-11	1	-0.10443	1	0	1e-19	HOXA13	1	0	0	0	1	0	1	0	0	0	HOX		Sequence-specific, AT-rich binding transcription factor which is part of a developmental regulatory system that provides cells with specific positional identities on the anterior-posterior axis.
MITF_M00255_1	0.167006	0.154976	3568	0.570139	nan	0	1	1e-21	1e-18	-0.159429	1	0	1e-19	MITF	1	0	0	0	1	0	1	0	0	0	bHLH		Transcription factor that acts as a master regulator of melanocyte survival and differentiation as well as melanosome biogenesis (PubMed:10587587, 22647378, 27889061, 9647758).
POU3F1_M06006_1	0.128567	-0.00758124	9813	0.225859	nan	0	1	1e-44	1	-0.085612	1	0	1e-19	POU3F1	1	0	0	0	1	0	1	0	0	0	POU		Transcription factor that binds to the octamer motif (5'-ATTTGCAT-3') (By similarity). Acts as a transcriptional activator when binding cooperatively with SOX4, SOX11, or SOX12 to gene promoters (By similarity). Acts as a transcriptional repressor of myelin-specific genes (By similarity).
POU3F2_M10279_1	0.12049	-0.00635627	8016	0.25166	nan	0	1	1e-29	1	-0.0972434	1	0	1e-19	POU3F2	0	0	0	0	0	0	0	0	0	0	POU		Transcription factor that plays a key role in neuronal differentiation (By similarity). Binds preferentially to the recognition sequence which consists of two distinct half-sites, ('GCAT') and ('TAAT'), separated by a non-conserved spacer region of 0, 2, or 3 nucleotides (By similarity). Acts as a transcriptional activator when binding cooperatively with SOX4, SOX11, or SOX12 to gene promoters (B…
SOX1_M02182_1	0.0943502	0.00682558	9872	0.360732	nan	0	1	1e-22	1	-0.0868424	1	0	1e-19	SOX1	1	0	0	0	1	0	1	0	0	0	SOX		Transcriptional activator. May function as a switch in neuronal development. Keeps neural cells undifferentiated by counteracting the activity of proneural proteins and suppresses neuronal differentiation
ZNF443_ZNF443	0.0786334	0.0522721	31788	0.530387	nan	0	1	1e-95	1e-41	-0.0375405	1	0	1e-19	ZNF443	1	1	0	0	1	1	1	1	0	0	KRUPPEL		May be involved in transcriptional regulation
ALX1_M08464_1	0.135441	-0.057148	7914	0.0693045	nan	0	1	1e-39	1e-06	-0.0937824	1	0	1e-18	ALX1	0	0	0	0	0	0	0	0	0	0	PHD		Sequence-specific DNA-binding transcription factor that binds palindromic sequences within promoters and may activate or repress the transcription of a subset of genes (PubMed:9753625, 8756334). Most probably regulates the expression of genes involved in the development of mesenchyme-derived craniofacial structures.
CPEB1_M05597_1	0.0812465	-0.0978337	21432	0.106774	nan	0	1	1e-45	1e-67	-0.0515584	1	0	1e-18	CPEB1	1	1	0	0	1	1	1	1	0	0	CPEB		This gene encodes a member of the cytoplasmic polyadenylation element binding protein family. It is involved in the regulation of mRNA translation, as well as processing of the 3' untranslated region, and may play a role in cell proliferation and tumorigenesis.
EGR1_M08604_1	-0.151011	-0.0986072	9338	0.748867	nan	1	0	1e-47	1e-19	0.0896237	0	1	1e-18	EGR1	0	0	0	0	0	0	0	0	0	0	EGR		Transcriptional regulator (PubMed:20121949). Recognizes and binds to the DNA sequence 5'-GCG(T/G)GGGCG-3'(EGR-site) in the promoter region of target genes (By similarity). Binds double-stranded target DNA, irrespective of the cytosine methylation status (PubMed:25258363, 25999311). Regulates the transcription of numerous target genes, and thereby plays an important role in regulating the response…
FOXQ1_M08701_1	0.0645237	-0.0558862	7365	0.269514	nan	0	1	1e-07	1e-05	-0.100333	1	0	1e-18	FOXQ1	1	0	0	0	1	0	1	0	0	0	FOX		Plays a role in hair follicle differentiation.
IRF1_M08823_1	0.0714515	0.001208	7131	0.408666	nan	0	1	1e-07	1	-0.10798	1	0	1e-18	IRF1	0	0	0	0	0	0	0	0	0	0	IRF		Transcriptional regulator which displays a remarkable functional diversity in the regulation of cellular responses. Regulates transcription of IFN and IFN-inducible genes, host response to viral and bacterial infections, regulation of many genes expressed during hematopoiesis, inflammation, immune responses and cell proliferation and differentiation, regulation of the cell cycle and induction of …
NFAT5_M08955_1	0.16098	0.114688	3694	0.475104	nan	0	1	1e-20	1e-10	-0.147674	1	0	1e-18	NFAT5	0	0	0	0	0	0	0	0	0	0	NFAT		Transcription factor involved, among others, in the transcriptional regulation of osmoprotective and inflammatory genes. Binds the DNA consensus sequence 5'-[ACT][AG]TGGAAA[CAT]A[TA][ATC][CA][ATG][GT][GAC][CG][CT]-3' (PubMed:10377394).
NFATC1_M06405_1	0.0949145	0.00142778	7368	0.344194	nan	0	1	1e-17	1	-0.10106	1	0	1e-18	NFATC1	0	0	0	0	0	0	0	0	0	0	NFAT		Plays a role in the inducible expression of cytokine genes in T-cells, especially in the induction of the IL-2 or IL-4 gene transcription. Also controls gene expression in embryonic cardiac cells.
POU2F2_M06003_1	0.106682	-0.00393176	9078	0.296688	nan	0	1	1e-28	1	-0.0855446	1	0	1e-18	POU2F2	1	0	0	0	1	0	1	0	0	0	POU		Transcription factor that specifically binds to the octamer motif (5'-ATTTGCAT-3') (PubMed:2904654, 7859290). Regulates IL6 expression in B cells with POU2AF1 (By similarity). Regulates transcription in a number of tissues in addition to activating immunoglobulin gene expression (PubMed:2901913, 2904654).
ZFP2_M07132_1	0.0804504	0.00723884	11952	0.400433	nan	0	1	1e-18	1	-0.0774559	1	0	1e-18	ZFP2	1	1	0	0	1	1	1	1	0	0	KRUPPEL		Probable transcription factor involved in neuronal differentiation and/or phenotypic maintenance.
ZNF213_M10324_1	-0.0859545	-0.0541371	9105	0.691763	nan	1	0	1e-16	1e-05	0.0917954	0	1	1e-18	ZNF213	1	1	1	1	0	0	0	0	1	1	KRUPPEL		May be involved in transcriptional regulation.
DMRT2_M00897_1	0.0910297	0.00986891	4426	0.378384	nan	0	1	1e-08	1	-0.12534	1	0	1e-17	DMRT2	1	1	0	0	1	1	1	1	0	0	DMRT		Transcriptional activator that directly regulates early activation of the myogenic determination gene MYF5 by binding in a sequence-specific manner to the early epaxial enhancer element of it.
KLF10_M08863_1	-0.132212	-0.0920308	23199	0.714964	nan	1	0	1e-118	1e-56	0.049468	0	1	1e-17	KLF10	1	1	1	1	0	0	0	0	1	1	SP1		Transcriptional repressor which binds to the consensus sequence 5'-GGTGTG-3'. Plays a role in the regulation of the circadian clock; binds to the GC box sequence in the promoter of the core clock component ARTNL/BMAL1 and represses its transcriptional activity.
LHX1_M01363_1	0.128006	0.000175906	8924	0.248932	nan	0	1	1e-42	1	-0.0837884	1	0	1e-17	LHX1	1	1	0	0	1	1	1	1	0	0	LIM		Potential transcription factor. May play a role in early mesoderm formation and later in lateral mesoderm differentiation and neurogenesis.
POU4F2_M06016_1	0.0911717	-0.0383711	11959	0.244181	nan	0	1	1e-32	1e-05	-0.0721137	1	0	1e-17	POU4F2	1	0	0	0	1	0	1	0	0	0	POU		Tissue-specific DNA-binding transcription factor involved in the development and differentiation of target cells (PubMed:19266028, 23805044). Functions either as activator or repressor modulating the rate of target gene transcription through RNA polymerase II enzyme in a promoter-dependent manner (PubMed:19266028, 23805044).
SKOR1_M09133_1	0.0891538	-0.0177924	4831	0.30686	nan	0	1	1e-09	1	-0.113839	1	0	1e-17	SKOR1	1	0	0	0	1	0	1	0	0	0	SKI		Acts as a transcriptional corepressor of LBX1 (By similarity). Inhibits BMP signaling.
SOX17_M10294_1	0.0741223	-0.0225324	5884	0.335407	nan	0	1	1e-07	1	-0.1081	1	0	1e-17	SOX17	1	0	0	0	1	0	1	0	0	0	SOX		Acts as a transcription regulator that binds target promoter DNA and bends the DNA. Binds to the sequences 5'-AACAAT-'3 or 5'-AACAAAG-3'. Modulates transcriptional regulation via WNT3A. Inhibits Wnt signaling. Promotes degradation of activated CTNNB1. Plays a key role in the regulation of embryonic development.
T_M09977_1	0.112899	0.0574199	2709	0.449619	nan	0	1	1e-08	0.1	-0.164265	1	0	1e-17	TBXT	1	0	0	0	1	0	1	0	0	0	TBX		Involved in the transcriptional regulation of genes required for mesoderm formation and differentiation. Binds to a palindromic T site 5'-TTCACACCTAGGTGTGAA-3' DNA sequence and activates gene transcription when bound to such a site.
ZNF184_ZNF184	0.074161	0.0187346	10081	0.449766	nan	0	1	1e-13	0.994	-0.081986	1	0	1e-17	ZNF184	1	1	0	0	1	1	1	1	0	0	KRUPPEL		May be involved in transcriptional regulation.
FOXC1_M05716_1	0.0916593	-0.0522444	15257	0.204347	nan	0	1	1e-39	1e-12	-0.0605245	1	0	1e-16	FOXC1	0	0	0	0	0	0	0	0	0	0	FOX		DNA-binding transcriptional factor that plays a role in a broad range of cellular and developmental processes such as eye, bones, cardiovascular, kidney and skin development (PubMed:11782474,
IRF1_M06920_1	0.0646607	-0.026102	14448	0.35175	nan	0	1	1e-18	0.01	-0.0629553	1	0	1e-16	IRF1	1	0	0	0	1	0	1	0	0	0	IRF		Transcriptional regulator which displays a remarkable functional diversity in the regulation of cellular responses. Regulates transcription of IFN and IFN-inducible genes, host response to viral and bacterial infections, regulation of many genes expressed during hematopoiesis, inflammation, immune responses and cell proliferation and differentiation, regulation of the cell cycle and induction of …
KLF11_M08872_1	-0.128638	-0.0885935	14952	0.714584	nan	1	0	1e-57	1e-26	0.066943	0	1	1e-16	KLF11	1	1	1	1	0	0	0	0	1	1	SP1		Transcription factor (PubMed:9748269, 10207080). Activates the epsilon- and gamma-globin gene promoters and, to a much lower degree, the beta-globin gene and represses promoters containing SP1-like binding inhibiting cell growth (PubMed:9748269, 10207080, 16131492)
LHX1_M08893_1	0.179804	0.0561077	4170	0.260398	nan	0	1	1e-34	0.01	-0.127481	1	0	1e-16	LHX1	0	0	0	0	0	0	0	0	0	0	LIM		Potential transcription factor. May play a role in early mesoderm formation and later in lateral mesoderm differentiation and neurogenesis.
LMX1A_M05879_1	0.179804	0.0229103	4170	0.168315	nan	0	1	1e-32	1	-0.127481	1	0	1e-16	LMX1A	1	0	0	0	1	0	1	0	0	0	LIM		Acts as a transcriptional activator by binding to an A/T-rich sequence, the FLAT element, in the insulin gene promoter. Required for development of the roof plate and, in turn, for specification of dorsal cell fates in the CNS and developing vertebrae
LMX1A_M08899_1	0.179804	0.00377041	4170	0.115225	nan	0	1	1e-38	1	-0.127481	1	0	1e-16	LMX1A	0	0	0	0	0	0	0	0	0	0	LIM		Acts as a transcriptional activator by binding to an A/T-rich sequence, the FLAT element, in the insulin gene promoter. Required for development of the roof plate and, in turn, for specification of dorsal cell fates in the CNS and developing vertebrae
LMX1B_M05880_1	0.179804	0.0288046	4170	0.184665	nan	0	1	1e-35	0.964	-0.127481	1	0	1e-16	LMX1B	1	1	0	0	1	1	1	1	0	0	LIM		Transcription factor involved in the regulation of podocyte-expressed genes (PubMed:24042019, 28059119). Essential for the specification of dorsal limb fate at both the zeugopodal and autopodal levels.
MEF2D_M05892_1	0.10054	-0.0358191	22928	0.225275	nan	0	1	1e-83	1e-10	-0.0449129	1	0	1e-16	MEF2D	1	0	0	0	1	0	1	0	0	0	MEF2		Transcriptional activator which binds specifically to the MEF2 element, 5'-YTA[AT](4)TAR-3', found in numerous muscle-specific, growth factor- and stress-induced genes. Mediates cellular functions not only in skeletal and cardiac muscle development, but also in neuronal differentiation and survival.
NFE2_M05934_1	0.260734	0.195489	2749	0.422532	nan	0	1	1e-44	1e-24	-0.174422	1	0	1e-16	NFE2	1	0	0	0	1	0	1	0	0	0	JUN		Component of the NF-E2 complex essential for regulating erythroid and megakaryocytic maturation and differentiation. Binds to the hypersensitive site 2 (HS2) of the beta-globin control region (LCR).
POU3F3_M06012_1	0.092079	-0.0525152	11109	0.202432	nan	0	1	1e-23	1e-07	-0.0719278	1	0	1e-16	POU3F3	1	0	0	0	1	0	1	0	0	0	POU		Transcription factor that acts synergistically with SOX11 and SOX4. Plays a role in neuronal development (PubMed:31303265). Is implicated in an enhancer activity at the embryonic met-mesencephalic junction; the enhancer element contains the octamer motif (5'-ATTTGCAT-3'
ZNF496_ZNF496	0.0859815	0.080711	29330	0.588889	nan	0	1	1e-104	1e-92	-0.0364573	1	0	1e-16	ZNF496	1	1	0	0	1	1	1	1	0	0	KRUPPEL		DNA-binding transcription factor that can both act as an activator and a repressor.
CDC5L_M06466_1	0.158812	0.0578052	5261	0.323333	nan	0	1	1e-35	0.0001	-0.11417	1	0	1e-15	CDC5L	0	0	0	0	0	0	0	0	0	0	CEBP		This protein has been demonstrated to act as a positive regulator of cell cycle G2/M progression. The protein encoded by this gene shares a significant similarity with Schizosaccharomyces pombe cdc5 gene product, which is a cell cycle regulator important for G2/M transition.
CTCF_M10351_1	-0.113144	-0.0460006	13047	0.789751	nan	1	0	1e-41	1e-06	0.0677416		1	1e-15	CTCF	0	0	0	0	0	0	0	0	0	0	CTCF		Chromatin binding factor that binds to DNA sequence specific sites. Involved in transcriptional regulation by binding to chromatin insulators and preventing interaction between promoter and nearby enhancers and silencers.
DMRT2_M00898_1	0.0811163	-0.0757854	8433	0.168293	nan	0	1	1e-15	1e-13	-0.0817575	1	0	1e-15	DMRT2	0	0	0	0	0	0	0	0	0	0	DMRT		Transcriptional activator that directly regulates early activation of the myogenic determination gene MYF5 by binding in a sequence-specific manner to the early epaxial enhancer element of it.
FOXJ2_M05730_1	0.113936	-0.016915	19512	0.240553	nan	0	1	1e-84	1	-0.0494224	1	0	1e-15	FOXJ2	1	0	0	0	1	0	1	0	0	0	FOX		Transcriptional activator. Able to bind to two different type of DNA binding sites. More effective than isoform FOXJ2.S in transcriptional activation (PubMed:10777590, 10966786). Plays an important role in spermatogenesis, especially in spermatocyte meiosis
HOXA10_M01317_1	0.0949199	-0.0676341	4081	0.152614	nan	0	1	1e-08	0.001	-0.121482	1	0	1e-15	HOXA10	1	0	0	0	1	0	1	0	0	0	HOX		Sequence-specific transcription factor which is part of a developmental regulatory system that provides cells with specific positional identities on the anterior-posterior axis. Binds to the DNA sequence 5'-AA[AT]TTTTATTAC-3'.
HOXA13_M09621_1	0.080457	-0.0378642	6921	0.275308	nan	0	1	1e-11	0.1	-0.094496	1	0	1e-15	HOXA13	0	0	0	0	0	0	0	0	0	0	HOX		Sequence-specific, AT-rich binding transcription factor which is part of a developmental regulatory system that provides cells with specific positional identities on the anterior-posterior axis.
IRX1_M08847_1	0.0899825	0.0300831	4620	0.437359	nan	0	1	1e-09	0.589	-0.113643	1	0	1e-15	IRX1	1	0	0	0	1	0	1	0	0	0	TALE		The gene product has been identified as a tumor suppressor in gastric (PMID: 21602894, 20440264) and head and neck cancers (PMID: 18559491).
KLF10_M08865_1	-0.129973	-0.0789055	27846	0.74516	nan	1	0	1e-153	1e-56	0.0429388	0	1	1e-15	KLF10	0	0	0	0	0	0	0	0	0	0	SP1		Transcriptional repressor which binds to the consensus sequence 5'-GGTGTG-3'. Plays a role in the regulation of the circadian clock; binds to the GC box sequence in the promoter of the core clock component ARTNL/BMAL1 and represses its transcriptional activity.
KLF14_M05867_1	-0.100901	-0.0714534	10079	0.68519	nan	1	0	1e-25	1e-12	0.0825569	0	1	1e-15	KLF14	1	1	1	1	0	0	0	0	1	1	SP1		The encoded protein functions as a transcriptional co-repressor, and is induced by transforming growth factor-beta (TGF-beta) to repress TGF-beta receptor II gene expression.
NFE2_M08957_1	0.246757	0.191841	1897	0.451181	nan	0	1	1e-25	1e-14	-0.213045	1	0	1e-15	NFE2	0	0	0	0	0	0	0	0	0	0	JUN		Component of the NF-E2 complex essential for regulating erythroid and megakaryocytic maturation and differentiation. Binds to the hypersensitive site 2 (HS2) of the beta-globin control region (LCR).
ONECUT3_M05972_1	0.12075	-0.0260226	12044	0.196389	nan	0	1	1e-52	0.1	-0.0651029	1	0	1e-15	ONECUT3	1	0	0	0	1	0	1	0	0	0	CUT		Transcriptional activator. Binds the consensus DNA sequence 5'-DHWATTGAYTWWD-3' on a variety of gene promoters such as those of HNF3B and TTR
SP1_M09183_1	-0.13504	-0.0902617	14471	0.727714	nan	1	0	1e-67	1e-29	0.0629508	0	1	1e-15	SP1	0	0	0	0	0	0	0	0	0	0	SP		Transcription factor that can activate or repress transcription in response to physiological and pathological stimuli. Binds with high affinity to GC-rich motifs and regulates the expression of a large number of genes involved in a variety of processes such as cell growth, apoptosis, differentiation and immune responses. Highly regulated by post-translational modifications (phosphorylations, sumo…
UNCX_M06217_1	0.179804	0.0462513	4170	0.233059	nan	0	1	1e-36	0.1	-0.127481	1	0	1e-15	UNCX	1	0	0	0	1	0	1	0	0	0	PHD		Transcription factor involved in somitogenesis and neurogenesis. Required for the maintenance and differentiation of particular elements of the axial skeleton. May act upstream of PAX9.
ZFP82_M10394_1	0.102143	0.00191237	16701	0.325488	nan	0	1	1e-51	1	-0.0545808	1	0	1e-15	ZFP82	1	1	0	0	1	1	1	1	0	0	KRUPPEL		May be involved in transcriptional regulation.
ZNF320_M10320_1	-0.116914	-0.0846727	14332	0.692939	nan	1	0	1e-48	1e-25	0.0658573	0	1	1e-15	ZNF320	1	1	1	1	0	0	0	0	1	1	KRUPPEL		May be involved in transcriptional regulation.
ZNF611_ZNF611	-0.142009	-0.0805848	14940	0.773887	nan	1	0	1e-86	1e-27	0.0634574	0	1	1e-15	ZNF611	1	1	1	1	0	0	0	0	1	1	KRUPPEL		May be involved in transcriptional regulation
ZNF793_ZNF793	-0.133813	-0.117346	6090	0.649184	nan	1	0	1e-24	1e-18	0.101778	0	1	1e-15	ZNF793	1	1	1	1	0	0	0	0	1	1	KRUPPEL		May be involved in transcriptional regulation
ZNF860_ZNF860	-0.0988444	-0.0763001	12787	0.666042	nan	1	0	1e-31	1e-18	0.0709719	0	1	1e-15	ZNF860	1	1	1	1	0	0	0	0	1	1	KRUPPEL		May be involved in transcriptional regulation
EGR3_M05644_1	-0.159676	-0.127172	7992	0.693667	nan	1	0	1e-41	1e-26	0.0892168	0	1	1e-14	EGR3	1	1	1	1	0	0	0	0	1	1	EGR		This gene encodes a transcriptional regulator that belongs to the EGR family of C2H2-type zinc-finger proteins. It is an immediate-early growth response gene which is induced by mitogenic stimulation. The protein encoded by this gene participates in the transcriptional regulation of genes in controling biological rhythm.
FOXB1_M05711_1	0.0989733	-0.0352811	12300	0.231112	nan	0	1	1e-36	0.001	-0.0641416	1	0	1e-14	FOXB1	1	0	0	0	1	0	1	0	0	0	FOX		Transcription factor expressed by neural progenitor cells in specific regions of the embryonic neuroepithelium. Essential for the mammillary nuclei maintenance.
GR_M6_monomer6_Pufall	0.114848	0.0674443	13079	0.47202	nan	0	1	1e-49	1e-16	-0.0583572	1	0	1e-14	GCR	0	0	0	0	0	0	0	0	0	0	SH		Receptor for glucocorticoids (GC) (PubMed:27120390). Has a dual mode of action: as a transcription factor that binds to glucocorticoid response elements (GRE), both for nuclear and mitochondrial DNA, and as a modulator of other transcription factors (PubMed:28139699).
HOXA10_M08796_1	0.0949199	-0.00950138	4081	0.313864	nan	0	1	1e-09	1	-0.121482	1	0	1e-14	HOXA10	0	0	0	0	0	0	0	0	0	0	HOX		Sequence-specific transcription factor which is part of a developmental regulatory system that provides cells with specific positional identities on the anterior-posterior axis. Binds to the DNA sequence 5'-AA[AT]TTTTATTAC-3'.
HOXA2_M08797_1	0.0949199	-0.0212394	4081	0.281305	nan	0	1	1e-08	1	-0.121482	1	0	1e-14	HOXA2	1	0	0	0	1	0	1	0	0	0	HOX		Sequence-specific transcription factor which is part of a developmental regulatory system that provides cells with specific positional identities on the anterior-posterior axis.
NKX6-1_M08981_1	0.0949199	-0.0367516	4081	0.238277	nan	0	1	1e-07	0.393	-0.121482	1	0	1e-14	NKX6-1	0	0	0	0	0	0	0	0	0	0	NK		Transcription factor which binds to specific A/T-rich DNA sequences in the promoter regions of a number of genes. Involved in the development of insulin-producing beta cells in the islets of Langerhans at the secondary transition
VAX1_M06219_1	0.0949199	-0.0347127	4081	0.243932	nan	0	1	1e-09	1	-0.121482	1	0	1e-14	VAX1	1	0	0	0	1	0	1	0	0	0	NK		Transcription factor that may function in dorsoventral specification of the forebrain. Required for axon guidance and major tract formation in the developing forebrain. May contribute to the differentiation of the neuroretina, pigmented epithelium and optic stalk
ZFHX2_M01262_1	0.176984	0.0683207	3555	0.302098	nan	0	1	1e-30	0.001	-0.126956	1	0	1e-14	ZFHX2	1	1	0	0	1	1	1	1	0	0	HOX		Transcriptional regulator that is critical for the regulation of pain perception and processing of noxious stimuli.
ZNF181_ZNF181	0.0778722	0.0570218	31373	0.545673	nan	0	1	1e-90	1e-47	-0.032414	1	0	1e-14	ZNF181	1	1	0	0	1	1	1	1	0	0	KRUPPEL		May be involved in transcriptional regulation.
ZNF383_ZNF383	-0.108991	-0.0939453	29211	0.645241	nan	1	0	1e-115	1e-85	0.0405543	0	1	1e-14	ZNF383	1	1	1	1	0	0	0	0	1	1	KRUPPEL		May function as a transcriptional repressor, suppressing transcriptional activities mediated by MAPK signaling pathways.
ZNF530_ZNF530	-0.076889	-0.0594491	18793	0.651883	nan	1	0	1e-29	1e-17	0.0536499	0	1	1e-14	ZNF530	1	1	1	1	0	0	0	0	1	1	KRUPPEL		May be involved in transcriptional regulation
ZNF543_ZNF543	-0.142948	-0.0586389	24839	0.837366	nan	1	0	1e-155	1e-25	0.0453724	0	1	1e-14	ZNF543	0	0	0	0	0	0	0	0	0	0	KRUPPEL		May be involved in transcriptional regulation
ZNF677_M10389_1	0.064394	0.00449388	19470	0.437357	nan	0	1	1e-24	1	-0.0478389	1	0	1e-14	ZNF677	1	1	0	0	1	1	1	1	0	0	KRUPPEL		May be involved in transcriptional regulation
AIRE_M06440_1	0.0716728	-0.00365228	6421	0.394571	nan	0	1	1e-07	1	-0.0910209	1	0	1e-13	AIRE	1	1	0	0	1	1	1	1	0	0	AIRE		This gene encodes a transcriptional regulator that forms nuclear bodies and interacts with the transcriptional coactivator CREB binding protein.
ELF3_M05650_1	0.104448	0.0748323	4643	0.521361	nan	0	1	1e-10	1e-05	-0.118628	1	0	1e-13	ELF3	1	0	0	0	1	0	1	0	0	0	ETS		Transcriptional activator that binds and transactivates ETS sequences containing the consensus nucleotide core sequence GGA[AT].
FOXF1_M04169_1	0.110428	-0.00835111	13735	0.274039	nan	0	1	1e-48	1	-0.0611338	1	0	1e-13	FOXF1	1	0	0	0	1	0	1	0	0	0	FOX		Probable transcription activator for a number of lung-specific genes.
GFI1_M08723_1	0.0840748	0.029321	5837	0.451632	nan	0	1	1e-10	0.413	-0.101176	1	0	1e-13	GFI1	0	0	0	0	0	0	0	0	0	0	SNAG		Transcription repressor essential for hematopoiesis. Functions in a cell-context and development-specific manner.
HNF1A_M05796_1	0.082933	-0.0527849	9123	0.227053	nan	0	1	1e-17	1e-06	-0.0721519	1	0	1e-13	HNF1A	1	0	0	0	1	0	1	0	0	0	POU		Transcriptional activator that regulates the tissue specific expression of multiple genes, especially in pancreatic islet cells and in liver
HOXA1_M08790_1	0.0949199	-0.0153959	4081	0.297513	nan	0	1	1e-08	1	-0.121482	1	0	1e-13	HOXA1	1	0	0	0	1	0	1	0	0	0	HOX		Sequence-specific transcription factor (By similarity). Regulates multiple developmental processes including brainstem, inner and outer ear, abducens nerve and cardiovascular development and morphogenesis as well as cognition and behavior (PubMed:16155570).
LHX1_M08894_1	0.0949199	-0.0501686	4081	0.20106	nan	0	1	1e-08	0.1	-0.121482	1	0	1e-13	LHX1	0	0	0	0	0	0	0	0	0	0	LIM		Potential transcription factor. May play a role in early mesoderm formation and later in lateral mesoderm differentiation and neurogenesis.
NKX6-1_M08979_1	0.0949199	-0.042632	4081	0.221965	nan	0	1	1e-08	1	-0.121482	1	0	1e-13	NKX6-1	1	0	0	0	1	0	1	0	0	0	NK		Transcription factor which binds to specific A/T-rich DNA sequences in the promoter regions of a number of genes. Involved in the development of insulin-producing beta cells in the islets of Langerhans at the secondary transition
POU2F1_M06001_1	0.106123	-0.0120134	8148	0.275821	nan	0	1	1e-25	1	-0.0789109	1	0	1e-13	POU2F1	1	0	0	0	1	0	1	0	0	0	POU		Transcription factor that binds to the octamer motif (5'-ATTTGCAT-3') and activates the promoters of the genes for some small nuclear RNAs (snRNA) and of genes such as those for histone H2B and immunoglobulins.
ZIC1_M09327_1	-0.147052	-0.124906	5781	0.664937	nan	1	0	1e-28	1e-20	0.101905	0	1	1e-13	ZIC1	1	1	1	1	0	0	0	0	1	1	GLI		Acts as a transcriptional activator. Involved in neurogenesis. Plays important roles in the early stage of organogenesis of the CNS, as well as during dorsal spinal cord development and maturation of the cerebellum.
ZNF267_ZNF267	-0.125932	-0.0890609	18660	0.705782	nan	1	0	1e-83	1e-41	0.0517449	0	1	1e-13	ZNF267	1	1	1	1	0	0	0	0	1	1	KRUPPEL		May be involved in transcriptional regulation.
ZNF653_M07152_1	0.125022	0.0534901	3785	0.405093	nan	0	1	1e-13	0.1	-0.128366	1	0	1e-13	ZNF653	1	1	0	0	1	1	1	1	0	0	KRUPPEL		Transcriptional repressor. May repress NR5A1, PPARG, NR1H3, NR4A2, ESR1 and NR3C1 transcriptional activity.
ZNF792_ZNF792	-0.134049	-0.0704207	25113	0.78	nan	1	0	1e-148	1e-40	0.0429691	0	1	1e-13	ZNF792	1	1	1	1	0	0	0	0	1	1	KRUPPEL		May be involved in transcriptional regulation
ZNF84_ZNF84	0.0417889	0.00631197	24623	0.505102	nan	0	1	1e-13	1	-0.0407033	1	0	1e-13	ZNF84	1	1	0	0	1	1	1	1	0	0	KRUPPEL		May be involved in transcriptional regulation
ALX1_M05586_1	0.142029	0.006675	7992	0.228063	nan	0	1	1e-44	1	-0.0754127	1	0	1e-12	ALX1	1	0	0	0	1	0	1	0	0	0	PHD		Sequence-specific DNA-binding transcription factor that binds palindromic sequences within promoters and may activate or repress the transcription of a subset of genes (PubMed:9753625, 8756334). Most probably regulates the expression of genes involved in the development of mesenchyme-derived craniofacial structures.
ARID5A_M00143_1	0.146655	0.0467624	3551	0.326426	nan	0	1	1e-17	1	-0.125259	1	0	1e-12	ARID5A	1	0	0	0	1	0	1	0	0	0	ARID		Binds to AT-rich stretches in the modulator region upstream of the human cytomegalovirus major intermediate early gene enhancer. May act as repressor and down-regulate enhancer-dependent gene expressison (PubMed:8649988).
BACH1_M06885_1	0.166763	0.100938	4576	0.420923	nan	0	1	1e-29	1e-10	-0.114823	1	0	1e-12	BACH1	1	1	0	0	1	1	1	1	0	0	JUN		Transcriptional regulator that acts as a repressor or activator, depending on the context. Binds to NF-E2 DNA binding sites. Plays important roles in coordinating transcription activation and repression by MAFK
DMRT2_M08579_1	0.0921653	0.00175296	4352	0.352722	nan	0	1	1e-09	1	-0.110238	1	0	1e-12	DMRT2	0	0	0	0	0	0	0	0	0	0	DMRT		Transcriptional activator that directly regulates early activation of the myogenic determination gene MYF5 by binding in a sequence-specific manner to the early epaxial enhancer element of it.
FOXA1_M09574_1	0.0925593	-0.0379885	12981	0.241394	nan	0	1	1e-33	0.0001	-0.0589325	1	0	1e-12	FOXA1	0	0	0	0	0	0	0	0	0	0	FOX		Transcription factor that is involved in embryonic development, establishment of tissue-specific gene expression and regulation of gene expression in differentiated tissues. Is thought to act as a 'pioneer' factor opening the compacted chromatin for other proteins through interactions with nucleosomal core histones and thereby replacing linker histones at target enhancer and/or promoter sites.
FOXD3_M08675_1	0.0673917	-0.0431421	11767	0.296908	nan	0	1	1e-14	1e-05	-0.0602848	1	0	1e-12	FOXD3	1	0	0	0	1	0	1	0	0	0	FOX		Acts as a transcriptional repressor (PubMed:11891324). Also acts as a transcriptional activator (PubMed:11891324). Negatively regulates transcription of transcriptional repressor RHIT/ZNF205 (PubMed:22306510).
GFI1_M08721_1	0.0712041	0.0287352	8022	0.485708	nan	0	1	1e-10	1	-0.0769325	1	0	1e-12	GFI1	1	1	0	0	1	1	1	1	0	0	SNAG		Transcription repressor essential for hematopoiesis. Functions in a cell-context and development-specific manner.
POU4F1_M09911_1	0.159295	0.0516179	4556	0.304833	nan	0	1	1e-30	0.01	-0.102072	1	0	1e-12	POU4F1	1	0	0	0	1	0	1	0	0	0	POU		Multifunctional transcription factor with different regions mediating its different effects. Acts by binding (via its C-terminal domain) to sequences related to the consensus octamer motif 5'-ATGCAAAT-3' in the regulatory regions of its target genes. Regulates the expression of specific genes involved in differentiation and survival within a subset of neuronal lineages.
SOX13_M10297_1	0.0826492	-0.0199874	5605	0.318814	nan	0	1	1e-09	1	-0.0963796	1	0	1e-12	SOX13	0	0	0	0	0	0	0	0	0	0	SOX		Transcription factor that binds to DNA at the consensus sequence 5'-AACAAT-3' (PubMed:10871192). Binds to the proximal promoter region of the myelin protein MPZ gene, and may thereby be involved in the differentiation of oligodendroglia in the developing spinal tube (By similarity).
STAT6_M06798_1	0.086481	0.00358235	7916	0.373563	nan	0	1	1e-15	1	-0.0778991	1	0	1e-12	STAT6	1	0	0	0	1	0	1	0	0	0	STAT		Carries out a dual function: signal transduction and activation of transcription. Involved in IL4/interleukin-4- and IL3/interleukin-3-mediated signaling.
ZNF175_M10448_1	0.0850217	-0.00333273	15184	0.35843	nan	0	1	1e-34	1	-0.05274	1	0	1e-12	ZNF175	1	1	0	0	1	1	1	1	0	0	KRUPPEL		Down-regulates the expression of several chemokine receptors. Interferes with HIV-1 replication by suppressing Tat-induced viral LTR promoter activity.
ZNF23_M09339_1	-0.11147	-0.0748003	8381	0.705224	nan	1	0	1e-21	1e-09	0.0796676	0	1	1e-12	ZNF23	1	1	1	1	0	0	0	0	1	1	KRUPPEL		May be involved in transcriptional regulation. May have a role in embryonic development
ZNF248_ZNF248	0.126116	0.0538522	4247	0.403061	nan	0	1	1e-17	0.01	-0.109915	1	0	1e-12	ZNF248	1	1	0	0	1	1	1	1	0	0	KRUPPEL		May be involved in transcriptional regulation.
ZNF354A_M10328_1	0.126568	0.0123415	7846	0.286667	nan	0	1	1e-28	1	-0.0767241	1	0	1e-12	ZNF354A	1	1	0	0	1	1	1	1	0	0	KRUPPEL		Predicted to enable DNA-binding transcription factor activity
ZNF891_ZNF891	-0.0879963	-0.0756675	7534	0.637706	nan	1	0	1e-12	1e-09	0.0893457	0	1	1e-12	ZNF891	1	1	1	1	0	0	0	0	1	1	KRUPPEL		May be involved in transcriptional regulation
ZSCAN22_M10335_1	-0.0979753	-0.0638526	18532	0.698158	nan	1	0	1e-45	1e-19	0.0515123	0	1	1e-12	ZSCAN22	1	1	1	1	0	0	0	0	1	1	KRUPPEL		May be involved in transcriptional regulation
DMRT3_M08575_1	0.0812166	-0.0428323	5350	0.25942	nan	0	1	1e-08	0.1	-0.0938128	1	0	1e-11	DMRT3	1	1	0	0	1	1	1	1	0	0	DMRT		Probable transcription factor that plays a role in configuring the spinal circuits controlling stride in vertebrates.
EGR1_M05640_1	-0.159183	-0.126207	5557	0.694976	nan	1	0	1e-28	1e-17	0.10391	0	1	1e-11	EGR1	1	1	1	1	0	0	0	0	1	1	EGR		Transcriptional regulator (PubMed:20121949). Recognizes and binds to the DNA sequence 5'-GCG(T/G)GGGCG-3'(EGR-site) in the promoter region of target genes (By similarity). Binds double-stranded target DNA, irrespective of the cytosine methylation status (PubMed:25258363, 25999311). Regulates the transcription of numerous target genes, and thereby plays an important role in regulating the response…
EGR2_M05643_1	-0.131702	-0.106673	3666	0.672936	nan	1	0	1e-14	1e-09	0.123154	0	1	1e-11	EGR2	1	1	1	1	0	0	0	0	1	1	EGR		Sequence-specific DNA-binding transcription factor (PubMed:17717711). Plays a role in hindbrain segmentation by regulating the expression of a subset of homeobox containing genes and in Schwann cell myelination by regulating the expression of genes involved in the formation and maintenance of myelin (By similarity).
FOXA1_M08671_1	0.0999872	-0.0243808	12537	0.258535	nan	0	1	1e-36	0.1	-0.0548934	1	0	1e-11	FOXA1	1	0	0	0	1	0	1	0	0	0	FOX		Transcription factor that is involved in embryonic development, establishment of tissue-specific gene expression and regulation of gene expression in differentiated tissues. Is thought to act as a 'pioneer' factor opening the compacted chromatin for other proteins through interactions with nucleosomal core histones and thereby replacing linker histones at target enhancer and/or promoter sites.
HSF4_M05842_1	0.124966	0.0581556	5029	0.418188	nan	0	1	1e-17	0.001	-0.102006	1	0	1e-11	HSF4	1	0	0	0	1	0	1	0	0	0	HSF		Heat-shock transcription factor that specifically binds heat shock promoter elements (HSE) (PubMed:22587838, 23507146).
NR4A1_M09892_1	0.119443	0.0455477	4578	0.398538	nan	0	1	1e-16	0.1	-0.106529	1	0	1e-11	NR4A1	0	0	0	0	0	0	0	0	0	0	NR		Regulates the inflammatory response in macrophages by regulating metabolic adaptations during inflammation, including repressing the transcription of genes involved in the citric acid cycle (TCA)
POU5F1B_M06020_1	0.127148	-0.00101635	6789	0.248005	nan	0	1	1e-27	1	-0.0818804	1	0	1e-11	POU5F1B	1	0	0	0	1	0	1	0	0	0	POU		Shows weak transcriptional activator activity. This intronless gene was thought to be a transcribed pseudogene of POU class 5 homeobox 1, however, it has been reported that this gene can encode a functional protein. The encoded protein is nearly the same length as and highly similar to the POU class 5 homeobox 1 transcription factor, has been shown to be a weak transcriptional activator and may p…
SOX11_M02178_1	0.0876371	-0.0114879	7428	0.328554	nan	0	1	1e-14	1	-0.0773404	1	0	1e-11	SOX11	1	0	0	0	1	0	1	0	0	0	SOX		Transcription factor that acts as a transcriptional activator (PubMed:24886874, 26543203). Binds cooperatively with POU3F2/BRN2 or POU3F1/OCT6 to gene promoters, which enhances transcriptional activation
SOX15_M06094_1	0.208534	0.0789946	3752	0.244192	nan	0	1	1e-41	1e-05	-0.114222	1	0	1e-11	SOX15	1	0	0	0	1	0	1	0	0	0	SOX		Transcription factor that binds to DNA at the 5'-AACAATG-3' consensus sequence (By similarity). Acts as a transcriptional activator and repressor (By similarity). Binds synergistically with POU5F1 (OCT3/4) to gene promoters (By similarity).
STAT4_M06797_1	0.0624977	-0.0163353	9666	0.38484	nan	0	1	1e-09	1	-0.0706149	1	0	1e-11	STAT4	1	0	0	0	1	0	1	0	0	0	STAT		Transcriptional regulator mainly expressed in hematopoietic cells that plays a critical role in cellular growth, differentiation and immune response (PubMed:8943379, 10961885). Plays a key role in the differentiation of T-helper 1 cells and the production of interferon-gamma (PubMed:12213961, 35614130).
ZNF180_ZNF180	-0.0868987	-0.0207094	41354	0.787105	nan	1	0	1e-146	1e-07	0.0261386	0	1	1e-11	ZNF180	1	1	1	1	0	0	0	0	1	1	KRUPPEL		May be involved in transcriptional regulation. (
ZNF200_M10359_1	0.0864345	0.0964558	8351	0.631306	nan	0	1	1e-15	1e-19	-0.0782881	1	0	1e-11	ZNF200	1	1	0	0	1	1	1	1	0	0	KRUPPEL		Could have a role in spermatogenesis.
ZNF37A_M10345_1	-0.0902849	-0.08302	22287	0.62366	nan	1	0	1e-53	1e-44	0.0403433	0	1	1e-11	ZNF37A	1	1	1	1	0	0	0	0	1	1	KRUPPEL		May be involved in transcriptional regulation
ZNF596_M10405_1	-0.0724636	-0.0559092	19211	0.649427	nan	1	0	1e-25	1e-14	0.0469544	0	1	1e-11	ZNF596	1	1	1	1	0	0	0	0	1	1	KRUPPEL		May be involved in transcriptional regulation
ALX4_M05562_1	0.145801	0.0128013	6703	0.234592	nan	0	1	1e-36	1	-0.0782261	1	0	1e-10	ALX4	1	0	0	0	1	0	1	0	0	0	PHD		Transcription factor involved in skull and limb development. Plays an essential role in craniofacial development, skin and hair follicle development.
BARX1_M05575_1	0.0995852	-0.0258587	10600	0.255551	nan	0	1	1e-32	0.1	-0.056775	1	0	1e-10	BARX1	1	0	0	0	1	0	1	0	0	0	NK		Transcription factor, which is involved in craniofacial development, in odontogenesis and in stomach organogenesis. May have a role in the differentiation of molars from incisors. Plays a role in suppressing endodermal Wnt activity
DMRTA1_M08577_1	0.115478	0.010316	4988	0.311808	nan	0	1	1e-17	1	-0.0905782	1	0	1e-10	DMRTA1	1	1	0	0	1	1	1	1	0	0	DMRT		Enables sequence-specific double-stranded DNA binding activity. Predicted to be involved in germ cell development; regulation of transcription by RNA polymerase II; and sex differentiation.
DMRTC2_M09488_1	0.110134	0.000153132	4520	0.298444	nan	0	1	1e-13	1	-0.0993104	1	0	1e-10	DMRTC2	1	1	0	0	1	1	1	1	0	0	DMRT		Enables sequence-specific double-stranded DNA binding activity. Predicted to be involved in germ cell development; regulation of transcription by RNA polymerase II; and sex differentiation.
GSX2_M05778_1	0.154888	0.0432868	6804	0.293948	nan	0	1	1e-38	0.01	-0.079874	1	0	1e-10	GSX2	1	0	0	0	1	0	1	0	0	0	HOX		Transcription factor that binds 5'-CNAATTAG-3' DNA sequence and regulates the expression of numerous genes including genes important for brain development (PubMed:31412107).
HNF1B_M05798_1	0.0790665	-0.0529212	6806	0.2374	nan	0	1	1e-11	0.0001	-0.079455	1	0	1e-10	HNF1B	1	0	0	0	1	0	1	0	0	0	POU		Transcription factor that binds to the inverted palindrome 5'-GTTAATNATTAAC-3'. The gene has been shown to function in nephron development, and regulates development of the embryonic pancreas. (PubMed:7900999, 17924661).
LCOR_M02074_1	0.0832813	0.00484151	6455	0.385931	nan	0	1	1e-10	1	-0.082846	1	0	1e-10	LCOR	1	0	0	0	1	0	1	0	0	0	HOX		May act as transcription activator that binds DNA elements with the sequence 5'-CCCTATCGATCGATCTCTACCT-3' (By similarity). Repressor of ligand-dependent transcription activation by target nuclear receptors.
MEOX2_M05899_1	0.108558	0.00315655	4815	0.311143	nan	0	1	1e-13	1	-0.0910695	1	0	1e-10	MEOX2	1	0	0	0	1	0	1	0	0	0	HOX		Mesodermal transcription factor that plays a key role in somitogenesis and somitogenesis and limb muscle differentiation (By similarity). Required during limb development for normal appendicular muscle formation and for the normal regulation of myogenic genes
MITF_M09241_1	0.129529	0.130791	2942	0.607008	nan	0	1	1e-09	1e-09	-0.130965	1	0	1e-10	MITF	0	0	0	0	0	0	0	0	0	0	bHLH		Transcription factor that acts as a master regulator of melanocyte survival and differentiation as well as melanosome biogenesis (PubMed:10587587, 22647378, 27889061, 9647758).
PHOX2B_M05991_1	0.171814	0.0121438	6684	0.160613	nan	0	1	1e-49	1	-0.078682	1	0	1e-10	PHOX2B	1	0	0	0	1	0	1	0	0	0	PHD		Transcription factor which could determine a neurotransmitter phenotype in vertebrates. Enhances second-messenger-mediated activation of the dopamine beta-hydrolase and c-fos promoters, and of several enhancers including cAMP-response element and serum-response element.
PURA_M06743_1	-0.0885025	-0.0714094	25338	0.650921	nan	1	0	1e-54	1e-35	0.0374117	0	1	1e-10	PURA	1	0	1	0	0	0	0	0	1	0	PUR		This is a probable transcription activator that specifically binds the purine-rich single strand of the PUR element located upstream of the MYC gene. May play a role in the initiation of DNA replication and in recombination.
ZBTB26_M09298_1	0.092224	0.00923204	7123	0.373304	nan	0	1	1e-15	1	-0.0811923	1	0	1e-10	ZBTB26	1	1	0	0	1	1	1	1	0	0	BTB		May be involved in transcriptional regulation.
ZFHX3_M06847_1	0.0886125	-0.0969156	10781	0.0888888	nan	0	1	1e-23	1e-28	-0.0578572	1	0	1e-10	ZFHX3	1	1	0	0	1	1	1	1	0	0	HOX		Transcriptional regulator which can act as an activator or a repressor. Inhibits the enhancer element of the AFP gene by binding to its AT-rich core sequence. In concert with SMAD-dependent TGF-beta signaling can repress the transcription of AFP via its interaction with SMAD2/3 (PubMed:25105025). Regulates the circadian locomotor rhythms via transcriptional activation of neuropeptidergic genes
ZNF354B_ZNF354B	0.0678644	-0.0518606	8104	0.271414	nan	0	1	1e-09	1e-05	-0.0700978	1	0	1e-10	ZNF354B	1	1	0	0	1	1	1	1	0	0	KRUPPEL		May be involved in transcriptional regulation
ZNF484_ZNF484	-0.0431855	-0.0498973	21501	0.584891	nan	1	0	1e-11	1e-15	0.0428578	0	1	1e-10	ZNF484	1	1	1	1	0	0	0	0	1	1	KRUPPEL		May be involved in transcriptional regulation
LIN54_M02269_1	0.0710082	-0.0785701	9512	0.188607	nan	0	1	1e-12	1e-15	-0.0620973	1	0	1e-09	LIN54	1	1	0	0	1	1	1	1	0	0	CRC		Component of the DREAM complex, a multiprotein complex that can both act as a transcription activator or repressor depending on the context (PubMed:17671431, 17531812).
MYNN_M10435_1	0.0559256	-0.0610327	10569	0.279088	nan	0	1	1e-09	1e-11	-0.0594659	1	0	1e-09	MYNN	1	1	0	0	1	1	1	1	0	0	BTB		This gene encodes a member of the BTB/POZ and zinc finger domain-containing protein family that are involved in the control of gene expression.
NR1I3_M08995_1	0.10992	0.0152334	4178	0.340867	nan	0	1	1e-11	1	-0.100588	1	0	1e-09	NR1I3	1	0	0	0	1	0	1	0	0	0	NR		Binds and transactivates the retinoic acid response elements that control expression of the retinoic acid receptor beta 2 and alcohol dehydrogenase 3 genes. Transactivates both the phenobarbital responsive element module of the human CYP2B6 gene and the CYP3A4 xenobiotic response element.
POU3F4_M06014_1	0.0884393	-0.0449378	8492	0.233546	nan	0	1	1e-16	0.001	-0.0670026	1	0	1e-09	POU3F4	1	0	0	0	1	0	1	0	0	0	POU		Probable transcription factor which exert its primary action widely during early neural development and in a very limited set of neurons in the mature brain.
SPIC_M06140_1	0.0908603	0.021325	10200	0.410631	nan	0	1	1e-20	0.6	-0.0647286	1	0	1e-09	SPIC	1	0	0	0	1	0	1	0	0	0	ETS		Controls the development of red pulp macrophages required for red blood cells recycling and iron homeostasis. Transcription factor that binds to the PU-box, a purine-rich DNA sequence (5'-GAGGA[AT]-3') that can act as a lymphoid-specific enhancer. Regulates VCAM1 gene expression (By similarity).
TOPORS_M04321_1	0.0517401	0.0236238	16603	0.525519	nan	0	1	1e-13	0.01	-0.043863	1	0	1e-09	TOPORS	1	1	0	0	1	1	1	1	0	0	RING		Functions as an E3 ubiquitin-protein ligase and as an E3 SUMO1-protein ligase. Probable tumor suppressor involved in cell growth, cell proliferation and apoptosis that regulates p53/TP53 stability through ubiquitin-dependent degradation. May regulate chromatin modification through sumoylation of several chromatin modification-associated proteins.
ZIM3_M10420_1	0.122824	0.0495139	12686	0.400161	nan	0	1	1e-54	1e-08	-0.0534411	1	0	1e-09	ZIM3	1	1	0	0	1	1	1	1	0	0	KRUPPEL		May be involved in transcriptional regulation
ZIM3_ZIM3	0.0941796	0.0192738	9244	0.395734	nan	0	1	1e-22	0.981	-0.0646907	1	0	1e-09	ZIM3	0	0	0	0	0	0	0	0	0	0	KRUPPEL		May be involved in transcriptional regulation
ZNF311_ZNF311	-0.110705	-0.0522271	25970	0.765714	nan	1	0	1e-98	1e-21	0.0353486	0	1	1e-09	ZNF311	1	1	1	1	0	0	0	0	1	1	KRUPPEL		May be involved in transcriptional regulation.
FEZF1_M07239_1	0.0956038	0.00792532	4643	0.360305	nan	0	1	1e-09	1	-0.0869382	1	0	1e-08	FEZF1	1	1	0	0	1	1	1	1	0	0	FEZ		Transcription repressor. Involved in the axonal projection and proper termination of olfactory sensory neurons (OSN). Plays a role in rostro-caudal patterning of the diencephalon and in prethalamic formation.
FOXP1_M10259_1	0.104959	-0.0160379	9292	0.267886	nan	0	1	1e-28	1	-0.0601975	1	0	1e-08	FOXP1	1	0	0	0	1	0	1	0	0	0	FOX		Transcriptional repressor (PubMed:18347093, 26647308). Can act with CTBP1 to synergistically repress transcription but CTPBP1 is not essential (By similarity). Plays an important role in the specification and differentiation of lung epithelium.
GR_M1_monomer1_Pufall	0.154731	0.0894659	4827	0.422475	nan	0	1	1e-30	1e-09	-0.0904028	1	0	1e-08	GCR	0	0	0	0	0	0	0	0	0	0	SH		Receptor for glucocorticoids (GC) (PubMed:27120390). Has a dual mode of action: as a transcription factor that binds to glucocorticoid response elements (GRE), both for nuclear and mitochondrial DNA, and as a modulator of other transcription factors (PubMed:28139699).
HOXB2_M05816_1	0.105582	-0.00121232	3747	0.307281	nan	0	1	1e-09	1	-0.092616	1	0	1e-08	HOXB2	1	0	0	0	1	0	1	0	0	0	HOX		Sequence-specific transcription factor which is part of a developmental regulatory system that provides cells with specific positional identities on the anterior-posterior axis.
MECOM_M06525_1	0.104103	-0.00859061	7669	0.290917	nan	0	1	1e-21	1	-0.0665667	1	0	1e-08	MECOM	1	1	0	0	1	1	1	1	0	0	SET		Functions as a transcriptional regulator binding to DNA sequences in the promoter region of target genes and regulating positively or negatively their expression. Oncogene which plays a role in development, cell proliferation and differentiation.
NR4A1_M09891_1	0.100078	0.0217884	4701	0.386347	nan	0	1	1e-10	1	-0.0875694	1	0	1e-08	NR4A1	1	0	0	0	1	0	1	0	0	0	NR		Regulates the inflammatory response in macrophages by regulating metabolic adaptations during inflammation, including repressing the transcription of genes involved in the citric acid cycle (TCA)
PHOX2A_M05989_1	0.155366	-0.00279146	7073	0.16481	nan	0	1	1e-45	1	-0.0652058	1	0	1e-08	PHOX2A	1	0	0	0	1	0	1	0	0	0	PHD		May be involved in regulating the specificity of expression of the catecholamine biosynthetic genes. Acts as a transcription activator/factor. Could maintain the noradrenergic phenotype.
SOX13_M10296_1	0.0784601	-0.0278222	6063	0.308701	nan	0	1	1e-09	0.437	-0.075325	1	0	1e-08	SOX13	1	0	0	0	1	0	1	0	0	0	SOX		Transcription factor that binds to DNA at the consensus sequence 5'-AACAAT-3' (PubMed:10871192). Binds to the proximal promoter region of the myelin protein MPZ gene, and may thereby be involved in the differentiation of oligodendroglia in the developing spinal tube (By similarity).
ZNF28_ZNF28	-0.0776749	-0.0250306	12331	0.749533	nan	1	0	1e-19	0.1	0.0560839	0	1	1e-08	ZNF28	1	1	1	1	0	0	0	0	1	1	KRUPPEL		May be involved in transcriptional regulation.
ZNF317_ZNF317	0.0987213	0.0211046	7719	0.388214	nan	0	1	1e-19	1	-0.0649929	1	0	1e-08	ZNF317	1	1	0	0	1	1	1	1	0	0	KRUPPEL		May function as a transcription factor. May play an important role in erythroid maturation and lymphoid proliferation.
ZNF322_M10383_1	-0.0750895	-0.062734	8153	0.63778	nan	1	0	1e-10	1e-06	0.0698747	0	1	1e-08	ZNF322	1	1	1	1	0	0	0	0	1	1	KRUPPEL		Transcriptional activator (PubMed:15555580). Important for maintenance of pluripotency in embryonic stem cells (By similarity). Binds directly to the POU5F1 distal enhancer and the NANOG proximal promoter, and enhances expression of both genes (By similarity).
ZNF337_ZNF337	0.123272	0.0354316	4360	0.359855	nan	0	1	1e-15	0.409	-0.0927768	1	0	1e-08	ZNF337	1	1	0	0	1	1	1	1	0	0	KRUPPEL		May be involved in transcriptional regulation.
ZNF354A_ZNF354A	0.125541	0.00850163	8887	0.278865	nan	0	1	1e-34	1	-0.0603953	1	0	1e-08	ZNF354A	0	0	0	0	0	0	0	0	0	0	KRUPPEL		Predicted to enable DNA-binding transcription factor activity
ZNF519_ZNF519	-0.0972804	-0.00541203	40646	0.858333	nan	1	0	1e-177	1	0.0241832	0	1	1e-08	ZNF519	1	1	1	1	0	0	0	0	1	1	KRUPPEL		May be involved in transcriptional regulation
HKR1_HKR1	-0.124661	-0.115676	24048	0.62843	nan	1	0	1e-111	1e-96	0.0344792	0	1	1e-08	ZNF875	1	1	1	1	0	0	0	0	1	1	KRUPPEL		Predicted to enable DNA-binding transcription repressor activity, RNA polymerase II-specific and RNA polymerase II transcription regulatory region sequence-specific DNA binding activity.
ARID5A_M00146_1	0.127415	0.0371545	2937	0.353143	nan	0	1	1e-11	0.835	-0.104101	1	0	1e-07	ARID5A	0	0	0	0	0	0	0	0	0	0	ARID		Binds to AT-rich stretches in the modulator region upstream of the human cytomegalovirus major intermediate early gene enhancer. May act as repressor and down-regulate enhancer-dependent gene expressison (PubMed:8649988).
ARX_M05566_1	0.127121	-0.0210154	7302	0.192606	nan	0	1	1e-32	1	-0.0625713	1	0	1e-07	ARX	1	0	0	0	1	0	1	0	0	0	PHD		Positively modulates transcription of KDM5C (PubMed:31691806). Activates expression of KDM5C synergistically with histone lysine demethylase PHF8 and perhaps in competition with transcription regulator ZNF711
DRGX_M05623_1	0.138125	-0.00762369	6845	0.199229	nan	0	1	1e-37	1	-0.072487	1	0	1e-07	DRGX	1	0	0	0	1	0	1	0	0	0	PHD		Transcription factor required for the formation of correct projections from nociceptive sensory neurons to the dorsal horn of the spinal cord and normal perception of pain.
ELF5_M05654_1	0.0845374	0.0510634	4945	0.510658	nan	0	1	1e-07	0.01	-0.0877591	1	0	1e-07	ELF5	1	0	0	0	1	0	1	0	0	0	ETS		Transcriptionally activator that may play a role in regulating the later stages of keratinocytes terminal differentiation.
FOXK1_M01020_1	0.0666045	-0.0202622	7579	0.362557	nan	0	1	1e-08	1	-0.0648754	1	0	1e-07	FOXK1	1	0	0	0	1	0	1	0	0	0	FOX		Transcriptional regulator involved in different processes such as glucose metabolism, aerobic glycolysis, muscle cell differentiation and autophagy (By similarity). Recognizes and binds the forkhead DNA sequence motif (5'-GTAAACA-3') and can both act as a transcription activator or repressor,
HOXA10_M09689_1	0.163354	0.0615742	1825	0.321191	nan	0	1	1e-10	1	-0.137627	1	0	1e-07	HOXA10	0	0	0	0	0	0	0	0	0	0	HOX		Sequence-specific transcription factor which is part of a developmental regulatory system that provides cells with specific positional identities on the anterior-posterior axis. Binds to the DNA sequence 5'-AA[AT]TTTTATTAC-3'.
IRF7_M08839_1	0.091527	0.0177367	7758	0.398828	nan	0	1	1e-15	1	-0.067768	1	0	1e-07	IRF7	1	0	0	0	1	0	1	0	0	0	IRF		Regulates the transcription of type I IFN genes (IFN-alpha and IFN-beta) and IFN-stimulated genes (ISG) by binding to an interferon-stimulated response element (ISRE) in their promoters (PubMed:17574024, 32972995).
KLF1_M00600_1	-0.0800927	-0.0427842	12231	0.706995	nan	1	0	1e-19	0.0001	0.0551664	0	1	1e-07	KLF1	1	1	1	1	0	0	0	0	1	1	KRUPPEL		Transcription regulator of erythrocyte development that probably serves as a general switch factor during erythropoiesis. Is a dual regulator of fetal-to-adult globin switching.
ZNF136_ZNF136	0.0603009	-0.0281287	9433	0.358221	nan	0	1	1e-08	0.1	-0.0578659	1	0	1e-07	ZNF136	1	1	0	0	1	1	1	1	0	0	KRUPPEL		May be involved in transcriptional regulation as a weak repressor when alone, or a potent one when fused with a heterologous protein containing a KRAB B-domain.
ZNF143_M09397_1	-0.101424	-0.121144	6861	0.548806	nan	1	0	1e-16	1e-23	-0.0703358	1	0	1e-07	ZNF143	1	1	1	1	0	0	1	1	0	0	KRUPPEL		Transcriptional activator. Activates the gene for selenocysteine tRNA (tRNAsec). Binds to the SPH motif of small nuclear RNA (snRNA) gene promoters. Participates in efficient U6 RNA polymerase III transcription via its interaction with CHD8. {ECO:0000269|PubMed:17938208, ECO:0000269|PubMed:9776743}.
ZNF263_ZNF263	-0.127028	-0.0900869	21339	0.705976	nan	1	0	1e-95	1e-47	0.0345107	0	1	1e-07	ZNF263	1	1	1	1	0	0	0	0	1	1	KRUPPEL		Transcription factor that binds to the consensus sequence 5'-TCCTCCC-3' and acts as a transcriptional repressor (PubMed:32051553). Binds to the promoter region of SIX3 and recruits other proteins involved in chromatin modification and transcriptional corepression, resulting in methylation of the promoter and transcriptional repression (PubMed:32051553).
ZNF394_M10376_1	-0.111432	-0.112435	19281	0.600725	nan	1	0	1e-69	1e-71	0.0409698	0	1	1e-07	ZNF394	1	1	1	1	0	0	0	0	1	1	KRUPPEL		May be involved in transcriptional regulation
ZNF460_ZNF460	-0.113731	-0.023185	32644	0.854667	nan	1	0	1e-142	1e-05	0.0285258	0	1	1e-07	ZNF460	1	1	1	1	0	0	0	0	1	1	KRUPPEL		May be involved in transcriptional regulation
ZNF620_ZNF620	0.0837877	0.00104844	9502	0.374005	nan	0	1	1e-16	1	-0.0551244	1	0	1e-07	ZNF620	1	1	0	0	1	1	1	1	0	0	KRUPPEL		May be involved in transcriptional regulation
