# Supplementary material for: Cellular zinc status alters chromatin accessibility and binding of p53 to DNA
Source: Life Sci Alliance. 2024 Jul 8;7(9):e202402638. doi: 10.26508/lsa.202402638 (PMC11231577; doi:10.26508/lsa.202402638)
Supplement: Supplementary file 3 [file LSA-2024-02638_SdataF4.2.xlsx]

## Sheet: results_TPA_intergenic
TF motif	E-Score (TPA)	Corrected E-Score	Events	GC	FPKM	Depleted in TPA	Enriched in TPA	P-adj (TPA)	Corrected P-adj	E-Score (Zn)	Depleted in ZnCl2	Enriched in ZnCl2	P-adj (Zn)	Unique TF name	Unique TF?	Zn-TF?	KRAB?	KRAB x Unique TF	Depleted in TPA x Unique TF	Depleted in TPA x Unique TF x Zn TF	Enriched in TPA x Unique TF	Enriched in TPA x Unique TF x Zn TF	Depleted in ZnCl2 x Unique TF	Depleted in ZnCl2 x Unique TF x Zn TF	Enriched in ZnCl2 x Unique TF	Enriched in ZnCl2 x Unique TF x Zn TF	TF Family	Sequence logo	Function	Significance:	Both TPA/ZnCl2
CTCF_M05451_1	-0.299753	-0.169442	3297	0.797867	nan	1	0	1e-71	1e-22	0.447619	0	1	1e-197	CTCF	1	1	0	0	1	1	0	0	0	0	1	1	CTCF		Chromatin binding factor that binds to DNA sequence specific sites. Involved in transcriptional regulation by binding to chromatin insulators and preventing interaction between promoter and nearby enhancers and silencers.		TPA only
CTCF_M10351_1	-0.237074	-0.109797	4502	0.789751	nan	1	0	1e-64	1e-13	0.388633	0	1	1e-176	CTCF	0	0	0	0	0	0	0	0	0	0	0	0	CTCF		Chromatin binding factor that binds to DNA sequence specific sites. Involved in transcriptional regulation by binding to chromatin insulators and preventing interaction between promoter and nearby enhancers and silencers.		ZnCl2 only
DNMT1_M00879_1	-0.363726	-0.276917	921	0.681483	nan	1	0	1e-29	1e-16	0.520323	0	1	1e-56	DNMT1	1	1	0	0	1	1	0	0	0	0	1	1	METHYLTRANSFERASE		Methylates CpG residues. Preferentially methylates hemimethylated DNA. Associates with DNA replication sites in S phase maintaining the methylation pattern in the newly synthesized strand, that is essential for epigenetic inheritance. Associates with chromatin during G2 and M phases to maintain DNA methylation independently of replication.		Neither
E2F6_M03012_1	-0.112544	-0.0212528	3380	0.693475	nan	1	0	1e-10	1	0.217476	0	1	1e-37	E2F6	1	0	0	0	1	0	0	0	0	0	1	0	E2F		Inhibitor of E2F-dependent transcription (PubMed:9689056, 9704927, 9501179). Binds DNA cooperatively with DP proteins through the E2 recognition site, 5'-TTTC[CG]CGC-3' (PubMed:9501179). Has a preference for the 5'-TTTCCCGC-3' E2F recognition site (PubMed:9501179). E2F6 lacks the transcriptional activation and pocket protein binding domains (PubMed:9704927, 9501179).
EGR1_M05640_1	-0.268123	-0.176271	798	0.694976	nan	1	0	1e-12	0.0001	0.390421	0	1	1e-24	EGR1	1	1	0	0	1	1	0	0	0	0	1	1	EGR		Transcriptional regulator (PubMed:20121949). Recognizes and binds to the DNA sequence 5'-GCG(T/G)GGGCG-3'(EGR-site) in the promoter region of target genes (By similarity). Binds double-stranded target DNA, irrespective of the cytosine methylation status (PubMed:25258363, 25999311). Regulates the transcription of numerous target genes, and thereby plays an important role in regulating the response…
EGR1_M08604_1	-0.219955	-0.107959	1200	0.748867	nan	1	0	1e-12	0.01	0.370623	0	1	1e-33	EGR1	0	0	0	0	0	0	0	0	0	0	0	0	EGR		Transcriptional regulator (PubMed:20121949). Recognizes and binds to the DNA sequence 5'-GCG(T/G)GGGCG-3'(EGR-site) in the promoter region of target genes (By similarity). Binds double-stranded target DNA, irrespective of the cytosine methylation status (PubMed:25258363, 25999311). Regulates the transcription of numerous target genes, and thereby plays an important role in regulating the response…
EGR2_M05643_1	-0.263312	-0.179698	821	0.672936	nan	1	0	1e-12	1e-05	0.398479	0	1	1e-28	EGR2	1	1	0	0	1	1	0	0	0	0	1	1	EGR		Sequence-specific DNA-binding transcription factor (PubMed:17717711). Plays a role in hindbrain segmentation by regulating the expression of a subset of homeobox containing genes and in Schwann cell myelination by regulating the expression of genes involved in the formation and maintenance of myelin (By similarity).
EGR3_M05644_1	-0.264511	-0.173148	898	0.693667	nan	1	0	1e-11	0.0001	0.395455	0	1	1e-29	EGR3	1	1	0	0	1	1	0	0	0	0	1	1	EGR		This gene encodes a transcriptional regulator that belongs to the EGR family of C2H2-type zinc-finger proteins. It is an immediate-early growth response gene which is induced by mitogenic stimulation. The protein encoded by this gene participates in the transcriptional regulation of genes in controling biological rhythm.
HINFP_M05789_1	-0.372197	-0.256464	421	0.758866	nan	1	0	1e-11	0.0001	0.484527	0	1	1e-18	HINFP	1	1	0	0	1	1	0	0	0	0	1	1	H4		Transcriptional repressor that binds to the consensus sequence 5'-CGGACGTT-3' and to the RB1 promoter. Transcriptional activator that promotes histone H4 gene transcription at the G1/S phase transition in conjunction with NPAT. Also activates transcription of the ATM and PRKDC genes. Autoregulates its expression by associating with its own promoter.
KLF1_M00554_1	-0.26233	-0.125708	837	0.814751	nan	1	0	1e-11	0.01	0.409019	0	1	1e-29	KLF1	1	1	0	0	1	1	0	0	0	0	1	1	KRUPPEL		Transcription regulator of erythrocyte development that probably serves as a general switch factor during erythropoiesis. Is a dual regulator of fetal-to-adult globin switching.
KLF1_M00600_1	-0.164981	-0.0686368	3029	0.706995	nan	1	0	1e-19	0.01	0.278441	0	1	1e-57	KLF1	0	0	0	0	0	0	0	0	0	0	0	0	KRUPPEL		Transcription regulator of erythrocyte development that probably serves as a general switch factor during erythropoiesis. Is a dual regulator of fetal-to-adult globin switching.
KLF1_M00616_1	-0.132963	-0.0565263	4128	0.653734	nan	1	0	1e-18	0.01	0.23105	0	1	1e-53	KLF1	0	0	0	0	0	0	0	0	0	0	0	0	KRUPPEL		Transcription regulator of erythrocyte development that probably serves as a general switch factor during erythropoiesis. Is a dual regulator of fetal-to-adult globin switching.
KLF1_M08867_1	-0.0816689	0.0260021	4197	0.737297	nan	1	0	1e-07	1	0.158052	0	1	1e-28	KLF1	0	0	0	0	0	0	0	0	0	0	0	0	KRUPPEL		Transcription regulator of erythrocyte development that probably serves as a general switch factor during erythropoiesis. Is a dual regulator of fetal-to-adult globin switching.
KLF1_M08881_1	-0.0921434	0.0125813	5228	0.729415	nan	1	0	1e-12	1	0.176667	0	1	1e-48	KLF1	0	0	0	0	0	0	0	0	0	0	0	0	KRUPPEL		Transcription regulator of erythrocyte development that probably serves as a general switch factor during erythropoiesis. Is a dual regulator of fetal-to-adult globin switching.
KLF1_M08883_1	-0.118791	0.00145716	2846	0.770946	nan	1	0	1e-10	1	0.227899	0	1	1e-33	KLF1	0	0	0	0	0	0	0	0	0	0	0	0	KRUPPEL		Transcription regulator of erythrocyte development that probably serves as a general switch factor during erythropoiesis. Is a dual regulator of fetal-to-adult globin switching.
KLF1_M08884_1	-0.0841133	0.0149943	5239	0.714387	nan	1	0	1e-11	1	0.174949	0	1	1e-43	KLF1	0	0	0	0	0	0	0	0	0	0	0	0	KRUPPEL		Transcription regulator of erythrocyte development that probably serves as a general switch factor during erythropoiesis. Is a dual regulator of fetal-to-adult globin switching.
KLF1_M08886_1	-0.0888663	0.00110556	4656	0.689946	nan	1	0	1e-10	1	0.161377	0	1	1e-29	KLF1	0	0	0	0	0	0	0	0	0	0	0	0	KRUPPEL		Transcription regulator of erythrocyte development that probably serves as a general switch factor during erythropoiesis. Is a dual regulator of fetal-to-adult globin switching.
KLF10_M08863_1	-0.101197	-0.00187417	4535	0.714964	nan	1	0	1e-12	1	0.261102	0	1	1e-81	KLF10	1	1	0	0	1	1	0	0	0	0	1	1	KRUPPEL		Transcriptional repressor which binds to the consensus sequence 5'-GGTGTG-3'. Plays a role in the regulation of the circadian clock; binds to the GC box sequence in the promoter of the core clock component ARTNL/BMAL1 and represses its transcriptional activity.
KLF10_M08865_1	-0.113894	-0.00328444	5004	0.74516	nan	1	0	1e-18	1	0.264927	0	1	1e-91	KLF10	0	0	0	0	0	0	0	0	0	0	0	0	KRUPPEL		Transcriptional repressor which binds to the consensus sequence 5'-GGTGTG-3'. Plays a role in the regulation of the circadian clock; binds to the GC box sequence in the promoter of the core clock component ARTNL/BMAL1 and represses its transcriptional activity.
KLF10_M08868_1	-0.139332	-0.0352168	4083	0.727785	nan	1	0	1e-20	0.39	0.241529	0	1	1e-60	KLF10	0	0	0	0	0	0	0	0	0	0	0	0	KRUPPEL		Transcriptional repressor which binds to the consensus sequence 5'-GGTGTG-3'. Plays a role in the regulation of the circadian clock; binds to the GC box sequence in the promoter of the core clock component ARTNL/BMAL1 and represses its transcriptional activity.
KLF11_M08872_1	-0.158118	-0.058937	3530	0.714584	nan	1	0	1e-22	0.01	0.258259	0	1	1e-60	KLF11	1	1	0	0	1	1	0	0	0	0	1	1	KRUPPEL		Transcription factor (PubMed:9748269, 10207080). Activates the epsilon- and gamma-globin gene promoters and, to a much lower degree, the beta-globin gene and represses promoters containing SP1-like binding inhibiting cell growth (PubMed:9748269, 10207080, 16131492)
KLF11_M08878_1	-0.142432	-0.0342933	3522	0.73855	nan	1	0	1e-17	0.723	0.259598	0	1	1e-59	KLF11	0	0	0	0	0	0	0	0	0	0	0	0	KRUPPEL		Transcription factor (PubMed:9748269, 10207080). Activates the epsilon- and gamma-globin gene promoters and, to a much lower degree, the beta-globin gene and represses promoters containing SP1-like binding inhibiting cell growth (PubMed:9748269, 10207080, 16131492)
KLF14_M05867_1	-0.262714	-0.174519	1321	0.68519	nan	1	0	1e-20	1e-08	0.364325	0	1	1e-35	KLF14	1	1	0	0	1	1	0	0	0	0	1	1	KRUPPEL		The encoded protein functions as a transcriptional co-repressor, and is induced by transforming growth factor-beta (TGF-beta) to repress TGF-beta receptor II gene expression.
KLF15_M08874_1	-0.161899	-0.0574247	3720	0.728745	nan	1	0	1e-24	0.01	0.249981	0	1	1e-60	KLF15	1	1	0	0	1	1	0	0	0	0	1	1	KRUPPEL		Transcriptional regulator that binds to the GA element of the CLCNKA promoter. Binds to the KCNIP2 promoter and regulates KCNIP2 circadian expression in the heart (By similarity)
KLF15_M08876_1	-0.149039	-0.0522255	3970	0.70825	nan	1	0	1e-20	0.1	0.247101	0	1	1e-66	KLF15	0	0	0	0	0	0	0	0	0	0	0	0	KRUPPEL		Transcriptional regulator that binds to the GA element of the CLCNKA promoter. Binds to the KCNIP2 promoter and regulates KCNIP2 circadian expression in the heart (By similarity)
KLF16_M05868_1	-0.14864	-0.0234348	3590	0.784208	nan	1	0	1e-19	1	0.254013	0	1	1e-62	KLF16	1	1	0	0	1	1	0	0	0	0	1	1	KRUPPEL		Transcription factor that binds GC and GT boxes and displaces Sp1 and Sp3 from these sequences. Modulates dopaminergic transmission in the brain (By similarity)
MAZ_M10356_1	-0.115008	0.051964	5062	0.895949	nan	1	0	1e-17	0.01	0.229015	0	1	1e-71	MAZ	1	1	0	0	1	1	0	0	0	0	1	1	KRUPPEL		Transcriptional regulator, potentially with dual roles in transcription initiation and termination. ( MAZ_HUMAN,P56270 )
MBD2_M06638_1	-0.342604	-0.206521	709	0.813312	nan	1	0	1e-18	1e-06	0.468513	0	1	1e-35	MBD2	1	0	0	0	1	0	0	0	0	0	1	0	MBD		Binds CpG islands in promoters where the DNA is methylated at position 5 of cytosine within CpG dinucleotides (PubMed:9774669). Binds hemimethylated DNA as well (PubMed:10947852, 24307175). Recruits histone deacetylases and DNA methyltransferases to chromatin (PubMed:10471499, 10947852).
PATZ1_M04345_1	-0.101752	0.0249223	3421	0.788139	nan	1	0	1e-07	1	0.246466	0	1	1e-49	PATZ1	1	1	0	0	1	1	0	0	0	0	1	1	KRUPPEL		Transcriptional regulator that plays a role in many biological processes such as embryogenesis, senescence, T-cell development or neurogenesis (PubMed:10713105, 25755280, 31875552). Interacts with the TP53 protein to control genes that are important in proliferation and in the DNA-damage response. Mechanistically, the interaction inhibits the DNA binding and transcriptional activity of TP53/p53 (…
PATZ1_M10432_1	-0.268988	-0.112463	1696	0.868	nan	1	0	1e-24	0.001	0.41558	0	1	1e-62	PATZ1	0	0	0	0	0	0	0	0	0	0	0	0	KRUPPEL		Transcriptional regulator that plays a role in many biological processes such as embryogenesis, senescence, T-cell development or neurogenesis (PubMed:10713105, 25755280, 31875552). Interacts with the TP53 protein to control genes that are important in proliferation and in the DNA-damage response. Mechanistically, the interaction inhibits the DNA binding and transcriptional activity of TP53/p53 (…
PRDM9_PRDM9	-0.0624553	0.0141829	8745	0.654274	nan	1	0	1e-13	1	0.154286	0	1	1e-79	PRDM9	1	1	1	1	1	1	0	0	0	0	1	1	METHYLTRANSFERASE		Histone methyltransferase that sequentially mono-, di-, and tri-methylates both 'Lys-4' (H3K4) and 'Lys-36' (H3K36) of histone H3 to produce respectively trimethylated 'Lys-4' (H3K4me3) and trimethylated 'Lys-36' (H3K36me3) histone H3 and plays a key role in meiotic prophase by determining hotspot localization thereby promoting meiotic recombination (PubMed:24634223, 24095733, 26833727, 27129774).
PURA_M06743_1	-0.0749407	0.000444337	6416	0.650921	nan	1	0	1e-10	1	0.189329	0	1	1e-68	PURA	1	0	0	0	1	0	0	0	0	0	1	0	PUR		This is a probable transcription activator that specifically binds the purine-rich single strand of the PUR element located upstream of the MYC gene. May play a role in the initiation of DNA replication and in recombination.
RBAK_RBAK	-0.0755797	-0.0232237	5239	0.58931	nan	1	0	1e-08	1	0.169886	0	1	1e-43	RBAK	1	1	1	1	1	1	0	0	0	0	1	1	KRUPPEL		May repress E2F-dependent transcription. May promote AR-dependent transcription.
SP1_M06128_1	-0.134854	-0.0336321	4375	0.720043	nan	1	0	1e-20	0.405	0.277335	0	1	1e-61	SP1	1	1	0	0	1	1	0	0	0	0	1	1	SP		Transcription factor that can activate or repress transcription in response to physiological and pathological stimuli. Binds with high affinity to GC-rich motifs and regulates the expression of a large number of genes involved in a variety of processes such as cell growth, apoptosis, differentiation and immune responses. Highly regulated by post-translational modifications (phosphorylations, sumo…
SP1_M07528_1	-0.114842	-0.0193545	2646	0.704702	nan	1	0	1e-08	1	0.180948	0	1	1e-22	SP1	0	0	0	0	0	0	0	0	0	0	0	0	SP		Transcription factor that can activate or repress transcription in response to physiological and pathological stimuli. Binds with high affinity to GC-rich motifs and regulates the expression of a large number of genes involved in a variety of processes such as cell growth, apoptosis, differentiation and immune responses. Highly regulated by post-translational modifications (phosphorylations, sumo…
SP1_M09177_1	-0.171959	-0.0812365	2873	0.691954	nan	1	0	1e-19	0.001	0.25477	0	1	1e-42	SP1	0	0	0	0	0	0	0	0	0	0	0	0	SP		Transcription factor that can activate or repress transcription in response to physiological and pathological stimuli. Binds with high affinity to GC-rich motifs and regulates the expression of a large number of genes involved in a variety of processes such as cell growth, apoptosis, differentiation and immune responses. Highly regulated by post-translational modifications (phosphorylations, sumo…
SP1_M09179_1	-0.149918	-0.0725013	2948	0.656357	nan	1	0	1e-14	0.01	0.257746	0	1	1e-49	SP1	0	0	0	0	0	0	0	0	0	0	0	0	SP		Transcription factor that can activate or repress transcription in response to physiological and pathological stimuli. Binds with high affinity to GC-rich motifs and regulates the expression of a large number of genes involved in a variety of processes such as cell growth, apoptosis, differentiation and immune responses. Highly regulated by post-translational modifications (phosphorylations, sumo…
SP1_M09181_1	-0.155709	-0.0455186	3519	0.744037	nan	1	0	1e-22	0.1	0.255181	0	1	1e-63	SP1	0	0	0	0	0	0	0	0	0	0	0	0	SP		Transcription factor that can activate or repress transcription in response to physiological and pathological stimuli. Binds with high affinity to GC-rich motifs and regulates the expression of a large number of genes involved in a variety of processes such as cell growth, apoptosis, differentiation and immune responses. Highly regulated by post-translational modifications (phosphorylations, sumo…
SP1_M09183_1	-0.170773	-0.0666839	3125	0.727714	nan	1	0	1e-19	0.01	0.275162	0	1	1e-51	SP1	0	0	0	0	0	0	0	0	0	0	0	0	SP		Transcription factor that can activate or repress transcription in response to physiological and pathological stimuli. Binds with high affinity to GC-rich motifs and regulates the expression of a large number of genes involved in a variety of processes such as cell growth, apoptosis, differentiation and immune responses. Highly regulated by post-translational modifications (phosphorylations, sumo…
SP1_M09185_1	-0.158085	-0.0505938	3531	0.736818	nan	1	0	1e-22	0.1	0.267273	0	1	1e-66	SP1	0	0	0	0	0	0	0	0	0	0	0	0	SP		Transcription factor that can activate or repress transcription in response to physiological and pathological stimuli. Binds with high affinity to GC-rich motifs and regulates the expression of a large number of genes involved in a variety of processes such as cell growth, apoptosis, differentiation and immune responses. Highly regulated by post-translational modifications (phosphorylations, sumo…
SP2_M10360_1	-0.239816	-0.0716631	2137	0.899108	nan	1	0	1e-29	0.1	0.401244	0	1	1e-84	SP2	1	1	0	0	1	1	0	0	0	0	1	1	SP		Binds to GC box promoters elements and selectively activates mRNA synthesis from genes that contain functional recognition sites.
SP3_M06129_1	-0.147997	-0.0451088	3763	0.724503	nan	1	0	1e-20	0.1	0.241323	0	1	1e-53	SP3	1	1	0	0	1	1	0	0	0	0	1	1	SP		Transcriptional factor that can act as an activator or repressor depending on isoform and/or post-translational modifications. Binds to GT and GC boxes promoter elements. Competes with SP1 for the GC-box promoters. Weak activator of transcription but can activate a number of genes involved in different processes such as cell-cycle regulation, hormone-induction and house-keeping.
SP4_M06130_1	-0.214281	-0.134841	1992	0.661769	nan	1	0	1e-22	1e-08	0.339131	0	1	1e-51	SP4	1	1	0	0	1	1	0	0	0	0	1	1	SP		Binds to GT and GC boxes promoters elements. Probable transcriptional activator.
SP8_M06131_1	-0.127061	-0.0319934	3793	0.703579	nan	1	0	1e-16	0.75	0.21002	0	1	1e-43	SP8	1	1	0	0	1	1	0	0	0	0	1	1	SP		Transcription factor which plays a key role in limb development. Positively regulates FGF8 expression in the apical ectodermal ridge (AER) and contributes to limb outgrowth in embryos (By similarity).
TFAP2B_M06446_1	-0.0582691	0.0848844	7666	0.832226	nan	1	0	1e-09	1e-20	0.14181	0	1	1e-53	TFAP2B	1	0	0	0	1	0	0	0	0	0	1	0	AP2		Sequence-specific DNA-binding protein that interacts with inducible viral and cellular enhancer elements to regulate transcription of selected genes. AP-2 factors bind to the consensus sequence 5'-GCCNNNGGC-3' and activate genes involved in a large spectrum of important biological functions including proper eye, face, body wall, limb and neural tube development.
ZFP64_M10434_1	-0.197309	-0.0591862	2548	0.818765	nan	1	0	1e-23	0.1	0.354907	0	1	1e-76	ZFP64	1	1	0	0	1	1	0	0	0	0	1	1	KRUPPEL		May be involved in the regulation of mesenchymal cell differentiation through transactivation of NOTCH1 target genes.
ZFX_M02702_1	-0.0818186	0.0303627	6203	0.749364	nan	1	0	1e-13	0.1	0.178885	0	1	1e-62	ZFX	1	1	0	0	1	1	0	0	0	0	1	1	KRUPPEL		Probable transcriptional activator. Studies in mouse embryonic and adult hematopoietic stem cells showed that this gene was required as a transcriptional regulator for self-renewal of both stem cell types, but it was dispensable for growth and differentiation of their progeny.
ZFX_M06848_1	-0.138975	-0.0277387	4098	0.746835	nan	1	0	1e-21	1	0.321946	0	1	1e-106	ZFX	0	0	0	0	0	0	0	0	0	0	0	0	KRUPPEL		Probable transcriptional activator. Studies in mouse embryonic and adult hematopoietic stem cells showed that this gene was required as a transcriptional regulator for self-renewal of both stem cell types, but it was dispensable for growth and differentiation of their progeny.
ZIC1_M00636_1	-0.22715	-0.157446	836	0.635722	nan	1	0	1e-09	0.001	0.436218	0	1	1e-34	ZIC1	1	1	0	0	1	1	0	0	0	0	1	1	GLI		Acts as a transcriptional activator. Involved in neurogenesis. Plays important roles in the early stage of organogenesis of the CNS, as well as during dorsal spinal cord development and maturation of the cerebellum.
ZIC1_M09327_1	-0.181621	-0.100997	1569	0.664937	nan	1	0	1e-10	0.01	0.342392	0	1	1e-39	ZIC1	0	0	0	0	0	0	0	0	0	0	0	0	GLI		Acts as a transcriptional activator. Involved in neurogenesis. Plays important roles in the early stage of organogenesis of the CNS, as well as during dorsal spinal cord development and maturation of the cerebellum.
ZIM2_ZIM2	-0.0746747	0.0133047	5243	0.684615	nan	1	0	1e-07	1	0.232582	0	1	1e-79	ZIM2	1	1	1	1	1	1	0	0	0	0	1	1	KRUPPEL		May be involved in transcriptional regulation.
ZNF100_ZNF100	-0.172156	-0.0410801	2770	0.799914	nan	1	0	1e-20	0.589	0.321051	0	1	1e-66	ZNF100	1	1	1	1	1	1	0	0	0	0	1	1	KRUPPEL		May be involved in transcriptional regulation.
ZNF12_ZNF12	-0.140578	-0.0794582	2462	0.612757	nan	1	0	1e-10	0.01	0.268509	0	1	1e-39	ZNF12	1	1	1	1	1	1	0	0	0	0	1	1	KRUPPEL		Transcriptional repressor which suppresses activation protein 1 (AP-1)- and serum response element (SRE)-mediated transcriptional activity.
ZNF132_ZNF132	-0.0583645	0.00915203	7416	0.62987	nan	1	0	1e-07	1	0.124843	0	1	1e-38	ZNF132	1	1	1	1	1	1	0	0	0	0	1	1	KRUPPEL		May be involved in transcriptional regulation.
ZNF141_ZNF141	-0.154616	-0.0537772	2259	0.719019	nan	1	0	1e-11	1	0.387301	0	1	1e-81	ZNF141	1	1	1	1	1	1	0	0	0	0	1	1	KRUPPEL		May be involved in transcriptional regulation as a repressor. Plays a role in limb development. The protein encoded by this gene is a zinc finger protein that may be a tumor suppressor. Defects in this gene have been associated with autosomal recessive postaxial polydactyly type A.
ZNF148_M09349_1	-0.0946649	0.0333189	5958	0.791641	nan	1	0	1e-15	0.1	0.183315	0	1	1e-56	ZNF148	1	1	0	0	1	1	0	0	0	0	1	1	KRUPPEL		Involved in transcriptional regulation. Represses the transcription of a number of genes including gastrin, stromelysin and enolase. Binds to the G-rich box in the enhancer region of these genes.
ZNF180_ZNF180	-0.101016	0.0252717	6793	0.787105	nan	1	0	1e-21	1	0.249815	0	1	1e-128	ZNF180	1	1	1	1	1	1	0	0	0	0	1	1	KRUPPEL		May be involved in transcriptional regulation. (
ZNF2_ZNF2	-0.337861	-0.192321	861	0.838611	nan	1	0	1e-22	1e-06	0.513037	0	1	1e-43	ZNF2	1	1	1	1	1	1	0	0	0	0	1	1	KRUPPEL		May be involved in transcriptional regulation. The exact function of this gene is not known, however, zinc-finger proteins are known to interact with DNA and function as transcription regulators.
ZNF213_M10324_1	-0.11343	-0.0227792	3018	0.691763	nan	1	0	1e-09	1	0.213809	0	1	1e-32	ZNF213	1	1	1	1	1	1	0	0	0	0	1	1	KRUPPEL		May be involved in transcriptional regulation.
ZNF219_M06854_1	-0.0821413	0.0376536	4680	0.769733	nan	1	0	1e-08	0.1	0.160636	0	1	1e-30	ZNF219	1	1	0	0	1	1	0	0	0	0	1	1	KRUPPEL		Transcriptional regulator (PubMed:14621294, 19549071). Recognizes and binds 2 copies of the core DNA sequence motif 5'-GGGGG-3' (PubMed:14621294). Binds to the HMGN1 promoter and may repress HMGN1 expression (PubMed:14621294). Regulates SNCA expression in primary cortical neurons (PubMed:19549071).
ZNF223_ZNF223	-0.190027	-0.112802	2860	0.655844	nan	1	0	1e-22	1e-07	0.325462	0	1	1e-68	ZNF223	1	1	1	1	1	1	0	0	0	0	1	1	KRUPPEL		May be involved in transcriptional regulation.
ZNF23_M09339_1	-0.13665	-0.0409671	2417	0.705224	nan	1	0	1e-10	0.782	0.295043	0	1	1e-50	ZNF23	1	1	1	1	1	1	0	0	0	0	1	1	KRUPPEL		May be involved in transcriptional regulation. May have a role in embryonic development
ZNF263_ZNF263	-0.111689	-0.0157251	3510	0.705976	nan	1	0	1e-11	1	0.202591	0	1	1e-37	ZNF263	1	1	1	1	1	1	0	0	0	0	1	1	KRUPPEL		Transcription factor that binds to the consensus sequence 5'-TCCTCCC-3' and acts as a transcriptional repressor (PubMed:32051553). Binds to the promoter region of SIX3 and recruits other proteins involved in chromatin modification and transcriptional corepression, resulting in methylation of the promoter and transcriptional repression (PubMed:32051553).
ZNF267_ZNF267	-0.132633	-0.0367414	4525	0.705782	nan	1	0	1e-21	1	0.308702	0	1	1e-109	ZNF267	1	1	1	1	1	1	0	0	0	0	1	1	KRUPPEL		May be involved in transcriptional regulation.
ZNF28_ZNF28	-0.109723	0.00252118	3477	0.749533	nan	1	0	1e-10	1	0.300979	0	1	1e-75	ZNF28	1	1	1	1	1	1	0	0	0	0	1	1	KRUPPEL		May be involved in transcriptional regulation.
ZNF281_M10446_1	-0.107286	0.036282	6155	0.833333	nan	1	0	1e-22	0.1	0.174001	0	1	1e-58	ZNF281	1	1	0	0	1	1	0	0	0	0	1	1	KRUPPEL		Transcription repressor that plays a role in regulation of embryonic stem cells (ESCs) differentiation. Required for ESCs differentiation and acts by mediating autorepression of NANOG in ESCs: binds to the NANOG promoter and promotes association of NANOG protein to its own promoter and recruits the NuRD complex, which deacetylates histones.
ZNF283_ZNF283	-0.107933	-0.0129815	5678	0.70327	nan	1	0	1e-19	1	0.259806	0	1	1e-114	ZNF283	1	1	0	0	1	1	0	0	0	0	1	1	KRUPPEL		May be involved in transcriptional regulation.
ZNF30_ZNF30	-0.149314	0.00564687	3901	0.863815	nan	1	0	1e-21	1	0.301179	0	1	1e-96	ZNF30	1	1	1	1	1	1	0	0	0	0	1	1	KRUPPEL		May be involved in transcriptional regulation.
ZNF304_ZNF304	-0.116717	-0.0161507	5607	0.71829	nan	1	0	1e-21	1	0.2682	0	1	1e-120	ZNF304	1	1	1	1	1	1	0	0	0	0	1	1	KRUPPEL		Acts as a transcriptional regulator and plays a role in gene silencing (PubMed:24623306, 26081979). Probably forms a corepressor complex required for activated KRAS-mediated promoter hypermethylation and transcriptional silencing of several tumor suppressor genes (TSGs) or other tumor-related genes in colorectal cancer (CRC) cells (PubMed:24623306).
ZNF311_ZNF311	-0.183008	-0.0647152	3069	0.765714	nan	1	0	1e-25	0.01	0.368942	0	1	1e-99	ZNF311	1	1	1	1	1	1	0	0	0	0	1	1	KRUPPEL		May be involved in transcriptional regulation.
ZNF320_M10320_1	-0.0849903	0.00610022	4623	0.692939	nan	1	0	1e-08	1	0.284263	0	1	1e-101	ZNF320	1	1	0	0	1	1	0	0	0	0	1	1	KRUPPEL		May be involved in transcriptional regulation.
ZNF320_ZNF320	-0.0925448	0.00394558	4482	0.707385	nan	1	0	1e-10	1	0.281189	0	1	1e-90	ZNF320	0	0	0	0	0	0	0	0	0	0	0	0	KRUPPEL		May be involved in transcriptional regulation.
ZNF341_M10427_1	-0.0966292	-0.016833	7478	0.662722	nan	1	0	1e-21	1	0.198993	0	1	1e-93	ZNF341	1	1	0	0	1	1	0	0	0	0	1	1	KRUPPEL		Transcriptional activator of STAT3 involved in the regulation of immune homeostasis. Also able to activate STAT1 transcription.
ZNF37A_M10345_1	-0.082907	-0.0177118	4575	0.62366	nan	1	0	1e-08	1	0.152817	0	1	1e-28	ZNF37A	1	1	1	1	1	1	0	0	0	0	1	1	KRUPPEL		May be involved in transcriptional regulation
ZNF383_ZNF383	-0.0877134	-0.0144515	7188	0.645241	nan	1	0	1e-15	1	0.205073	0	1	1e-91	ZNF383	1	1	1	1	1	1	0	0	0	0	1	1	KRUPPEL		May function as a transcriptional repressor, suppressing transcriptional activities mediated by MAPK signaling pathways.
ZNF394_M10376_1	-0.0896256	-0.0330031	4906	0.600725	nan	1	0	1e-10	1	0.203628	0	1	1e-53	ZNF394	1	1	1	1	1	1	0	0	0	0	1	1	KRUPPEL		May be involved in transcriptional regulation
ZNF417_ZNF417	-0.190619	-0.119367	1228	0.639865	nan	1	0	1e-09	0.001	0.322674	0	1	1e-27	ZNF417	1	1	0	0	1	1	0	0	0	0	1	1	KRUPPEL		May be involved in transcriptional regulation.
ZNF44_ZNF44	-0.118604	-0.0610598	4146	0.60319	nan	1	0	1e-14	0.001	0.271098	0	1	1e-79	ZNF44	1	1	0	0	1	1	0	0	0	0	1	1	KRUPPEL		May be involved in transcriptional regulation.
ZNF441_ZNF441	-0.173656	-0.0525384	3263	0.773273	nan	1	0	1e-25	0.1	0.257451	0	1	1e-53	ZNF441	1	1	1	1	1	1	0	0	0	0	1	1	KRUPPEL		May be involved in transcriptional regulation
ZNF444_M09371_1	-0.0818523	0.0474326	6541	0.795122	nan	1	0	1e-12	0.001	0.16888	0	1	1e-55	ZNF444	1	1	1	1	1	1	0	0	0	0	1	1	KRUPPEL		Transcriptional regulator. Binds to the 5'-flanking critical region of the SCARF1 promoter.
ZNF454_M10047_1	-0.211833	-0.0941235	786	0.764153	nan	1	0	1e-07	1	0.312367	0	1	1e-17	ZNF454	1	1	1	1	1	1	0	0	0	0	1	1	KRUPPEL		May be involved in transcriptional regulation
ZNF460_M09373_1	-0.178991	-0.0474885	1376	0.801055	nan	1	0	1e-10	1	0.289458	0	1	1e-24	ZNF460	1	1	0	0	1	1	0	0	0	0	1	1	KRUPPEL		May be involved in transcriptional regulation
ZNF460_ZNF460	-0.10213	0.0494118	5809	0.854667	nan	1	0	1e-17	0.001	0.208718	0	1	1e-72	ZNF460	0	0	0	0	0	0	0	0	0	0	0	0	KRUPPEL		May be involved in transcriptional regulation
ZNF467_M10385_1	-0.0712489	0.0482642	7587	0.768979	nan	1	0	1e-12	1e-05	0.147522	0	1	1e-51	ZNF467	1	1	0	0	1	1	0	0	0	0	1	1	KRUPPEL		Transcription factor that promotes adipocyte differentiation and suppresses osteoblast differentiation in the bone marrow. Enhances the osteoclast-supporting ability of stromal cells. Binds with STAT3 the consensus sequence 5'-CTTCTGGGAAGA-3' of the acute phase response element (APRE). Transactivates several promoters including FOS, OSM and PPARG.
ZNF468_ZNF468	-0.0881997	0.0373107	5435	0.785024	nan	1	0	1e-12	0.1	0.210035	0	1	1e-65	ZNF468	1	1	1	1	1	1	0	0	0	0	1	1	KRUPPEL		May be involved in transcriptional regulation.
ZNF484_ZNF484	-0.0619136	-0.0112095	6691	0.584891	nan	1	0	1e-07	1	0.157969	0	1	1e-49	ZNF484	1	1	1	1	1	1	0	0	0	0	1	1	KRUPPEL		May be involved in transcriptional regulation
ZNF519_ZNF519	-0.055208	0.0977041	8886	0.858333	nan	1	0	1e-10	1e-34	0.135272	0	1	1e-65	ZNF519	1	1	1	1	1	1	0	0	0	0	1	1	KRUPPEL		May be involved in transcriptional regulation
ZNF529_ZNF529	-0.0913334	0.00296642	6868	0.701525	nan	1	0	1e-17	1	0.223151	0	1	1e-99	ZNF529	1	1	1	1	1	1	0	0	0	0	1	1	KRUPPEL		May be involved in transcriptional regulation
ZNF543_ZNF543	-0.169292	-0.024217	3065	0.837366	nan	1	0	1e-20	1	0.342457	0	1	1e-90	ZNF543	1	1	1	1	1	1	0	0	0	0	1	1	KRUPPEL		May be involved in transcriptional regulation
ZNF548_ZNF548	-0.108317	-0.0123395	5773	0.706013	nan	1	0	1e-19	1	0.281562	0	1	1e-110	ZNF548	1	1	1	1	1	1	0	0	0	0	1	1	KRUPPEL		May be involved in transcriptional regulation
ZNF566_ZNF566	-0.155017	-0.0663992	3265	0.686323	nan	1	0	1e-17	0.01	0.304052	0	1	1e-74	ZNF566	1	1	1	1	1	1	0	0	0	0	1	1	KRUPPEL		May be involved in transcriptional regulation
ZNF596_M10405_1	-0.074937	-0.000110415	6832	0.649427	nan	1	0	1e-12	1	0.126149	0	1	1e-35	ZNF596	1	1	1	1	1	1	0	0	0	0	1	1	KRUPPEL		May be involved in transcriptional regulation
ZNF610_ZNF610	-0.287437	-0.147522	470	0.823562	nan	1	0	1e-07	0.1	0.460484	0	1	1e-23	ZNF610	1	1	0	0	1	1	0	0	0	0	1	1	KRUPPEL		May be involved in transcriptional regulation
ZNF611_ZNF611	-0.205072	-0.0837242	2662	0.773887	nan	1	0	1e-25	0.001	0.381514	0	1	1e-83	ZNF611	1	1	0	0	1	1	0	0	0	0	1	1	KRUPPEL		May be involved in transcriptional regulation
ZNF682_ZNF682	-0.110859	-0.0224267	4174	0.685826	nan	1	0	1e-12	1	0.317153	0	1	1e-103	ZNF682	1	1	1	1	1	1	0	0	0	0	1	1	KRUPPEL		May be involved in transcriptional regulation
ZNF704_M09387_1	-0.342079	-0.193063	344	0.847911	nan	1	0	1e-08	0.01	0.50478	0	1	1e-16	ZNF704	1	1	0	0	1	1	0	0	0	0	1	1	KRUPPEL		Transcription factor which binds to RE2 sequence elements in the MYOD1 enhancer.
ZNF76_M10350_1	-0.108491	-0.0410665	2885	0.629624	nan	1	0	1e-08	1	0.252918	0	1	1e-45	ZNF76	1	1	0	0	1	1	0	0	0	0	1	1	KRUPPEL		May be involved in transcriptional regulation
ZNF765_ZNF765	-0.108405	-0.00966499	4085	0.713403	nan	1	0	1e-12	1	0.291516	0	1	1e-86	ZNF765	1	1	0	0	1	1	0	0	0	0	1	1	KRUPPEL		May be involved in transcriptional regulation
ZNF783_ZNF783	-0.413613	-0.235922	419	0.924624	nan	1	0	1e-15	0.0001	0.552394	0	1	1e-28	ZNF783	1	1	0	0	1	1	0	0	0	0	1	1	KRUPPEL		May be involved in transcriptional regulation. Enables identical protein binding activity.
ZNF792_ZNF792	-0.181055	-0.0574224	3473	0.78	nan	1	0	1e-31	0.01	0.398349	0	1	1e-141	ZNF792	1	1	0	0	1	1	0	0	0	0	1	1	KRUPPEL		May be involved in transcriptional regulation
ZNF860_ZNF860	-0.1046	-0.0235629	4316	0.666042	nan	1	0	1e-12	1	0.235476	0	1	1e-60	ZNF860	1	1	0	0	1	1	0	0	0	0	1	1	KRUPPEL		May be involved in transcriptional regulation.
HKR1_HKR1	-0.0852196	-0.0182412	6495	0.62843	nan	1	0	1e-15	1	0.202785	0	1	1e-81	ZNF875	1	1	1	1	1	1	0	0	0	0	1	1	KRUPPEL		May be involved in transcriptional regulation.
ZNF880_ZNF880	-0.0434303	0.00681303	10582	0.583658	nan	1	0	1e-08	1	0.0901735	0	1	1e-34	ZNF880	1	1	0	0	1	1	0	0	0	0	1	1	KRUPPEL		Predicted to enable DNA-binding transcription factor activity, RNA polymerase II-specific and RNA polymerase II cis-regulatory region sequence-specific DNA binding activity.
ZNF93_ZNF93	-0.11105	-0.0555932	5466	0.597606	nan	1	0	1e-18	0.0001	0.25078	0	1	1e-87	ZNF93	1	1	0	0	1	1	0	0	0	0	1	1	KRUPPEL		Transcription factor specifically required to repress long interspersed nuclear element 1 (L1) retrotransposons: recognizes and binds L1 sequences and repress their expression by recruiting a repressive complex containing TRIM28/KAP1 (PubMed:25274305).
ZSCAN22_M10335_1	-0.10993	-0.0168888	4330	0.698158	nan	1	0	1e-14	1	0.236692	0	1	1e-63	ZSCAN22	1	1	0	0	1	1	0	0	0	0	1	1	KRUPPEL		May be involved in transcriptional regulation
ZSCAN30_M10388_1	-0.088678	0.0216339	4880	0.744363	nan	1	0	1e-11	1	0.240695	0	1	1e-69	ZSCAN30	1	1	0	0	1	1	0	0	0	0	1	1	KRUPPEL		May be involved in transcriptional regulation
TOTAL Significant in ZnCl2 and TPA:															82	78	34	34	82	78	0	0	0	0	82	78
BACH1_M09445_1	0.139976	0.12634	2007	0.412759	nan	0	1	1e-08	1e-06	-0.110755	0	0	0.0001	BACH1	1	1	0	0	0	0	1	1	0	0	0	0	JUN		Transcriptional regulator that acts as a repressor or activator, depending on the context. Binds to NF-E2 DNA binding sites. Plays important roles in coordinating transcription activation and repression by MAFK
NFE2_M05934_1	0.142304	0.132321	2040	0.422532	nan	0	1	1e-08	1e-07	-0.0799427	0	0	0.1	NFE2	1	0	0	0	0	0	1	0	0	0	0	0	bZIP		Component of the NF-E2 complex essential for regulating erythroid and megakaryocytic maturation and differentiation. Binds to the hypersensitive site 2 (HS2) of the beta-globin control region (LCR). This subunit (NFE2) recognizes the TCAT/C sequence of the AP-1-like core palindrome present in a number of erythroid and megakaryocytic gene promoters. Requires MAFK or other small MAF proteins for bi…
NFE2_M08957_1	0.141121	0.141847	1793	0.451181	nan	0	1	1e-07	1e-07	-0.040794	0	0	1	NFE2	0	0	0	0	0	0	0	0	0	0	0	0	bZIP		Component of the NF-E2 complex essential for regulating erythroid and megakaryocytic maturation and differentiation. Binds to the hypersensitive site 2 (HS2) of the beta-globin control region (LCR). This subunit (NFE2) recognizes the TCAT/C sequence of the AP-1-like core palindrome present in a number of erythroid and megakaryocytic gene promoters. Requires MAFK or other small MAF proteins for bi…
TET1_M00880_1	-0.478749	-0.432614	170	0.572667	nan	1	0	1e-07	1e-05	0.486946	0	0	0.001	TET1	1	1	0	0	1	1	0	0	0	0	0	0	TET		Dioxygenase that plays a key role in active DNA demethylation, by catalyzing the sequential oxidation of the modified genomic base 5-methylcytosine (5mC) into 5-hydroxymethylcytosine (5hmC), 5-formylcytosine (5fC), and 5-carboxylcytosine (5caC) (PubMed:19372391, 21496894, 21778364, 35798741). In addition to its role in DNA demethylation, plays a more general role in chromatin regulation by recrui…
TOTAL Significant in TPA only:															3	2	0	0	1	1	2	1	0	0	0	0
AHR_longer	-0.0957894	-0.0318236	730	0.62037	nan	0	0	1	1	0.232049	0	1	1e-07	AHR	1	0	0	0	0	0	0	0	0	0	1	0	bHLH		Ligand-activated transcription factor that enables cells to adapt to changing conditions by sensing compounds from the environment, diet, microbiome and cellular metabolism, and which plays important roles in development, immunity and cancer (PubMed:30373764, 23275542, 7961644, 32818467). Upon ligand binding, translocates into the nucleus, where it heterodimerizes with ARNT and induces transcript…
ASCL1_M08476_1	-0.0656747	0.00405773	1364	0.635798	nan	0	0	0.476	1	0.191578	0	1	1e-09	ASCL1	1	0	0	0	0	0	0	0	0	0	1	0	bHLH		Transcription factor that plays a key role in neuronal differentiation: acts as a pioneer transcription factor, accessing closed chromatin to allow other factors to bind and activate neural pathways. Directly binds the E box motif (5'-CANNTG-3') on promoters and promotes transcription of neuronal genes. The combination of three transcription factors, ASCL1, POU3F2/BRN2 and MYT1L, is sufficient to…
ASCL1_M08474_1	-0.0590277	0.00893339	2082	0.631059	nan	0	0	1	1	0.198929	0	1	1e-17	ASCL1	0	0	0	0	0	0	0	0	0	0	0	0	bHLH		Transcription factor that plays a key role in neuronal differentiation: acts as a pioneer transcription factor, accessing closed chromatin to allow other factors to bind and activate neural pathways. Directly binds the E box motif (5'-CANNTG-3') on promoters and promotes transcription of neuronal genes. The combination of three transcription factors, ASCL1, POU3F2/BRN2 and MYT1L, is sufficient to…
FOXA1_M09574_1	0.0707676	-0.00692146	1701	0.241394	nan	0	0	0.1	1	-0.18414	1	0	1e-13	FOXA1	1	0	0	0	0	0	0	0	1	0	0	0	FOX		Transcription factor that is involved in embryonic development, establishment of tissue-specific gene expression and regulation of gene expression in differentiated tissues. Is thought to act as a 'pioneer' factor opening the compacted chromatin for other proteins through interactions with nucleosomal core histones and thereby replacing linker histones at target enhancer and/or promoter sites.
FOXA1_M09573_1	0.0951125	0.0349018	1219	0.288154	nan	0	0	0.1	1	-0.20987	1	0	1e-11	FOXA1	0	0	0	0	0	0	0	0	0	0	0	0	FOX		Transcription factor that is involved in embryonic development, establishment of tissue-specific gene expression and regulation of gene expression in differentiated tissues. Is thought to act as a 'pioneer' factor opening the compacted chromatin for other proteins through interactions with nucleosomal core histones and thereby replacing linker histones at target enhancer and/or promoter sites.
FOXA1_M09569_1	0.0851774	0.0293111	1251	0.299777	nan	0	0	0.1	1	-0.187263	1	0	1e-09	FOXA1	0	0	0	0	0	0	0	0	0	0	0	0	FOX		Transcription factor that is involved in embryonic development, establishment of tissue-specific gene expression and regulation of gene expression in differentiated tissues. Is thought to act as a 'pioneer' factor opening the compacted chromatin for other proteins through interactions with nucleosomal core histones and thereby replacing linker histones at target enhancer and/or promoter sites.
FOXA1_M08671_1	0.0559747	-0.0153072	1505	0.258535	nan	0	0	0.424	1	-0.171088	1	0	1e-09	FOXA1	0	0	0	0	0	0	0	0	0	0	0	0	FOX		Transcription factor that is involved in embryonic development, establishment of tissue-specific gene expression and regulation of gene expression in differentiated tissues. Is thought to act as a 'pioneer' factor opening the compacted chromatin for other proteins through interactions with nucleosomal core histones and thereby replacing linker histones at target enhancer and/or promoter sites.
FOXA1_M01044_1	0.0702322	0.0115027	1144	0.292117	nan	0	0	0.556	1	-0.226712	1	0	1e-11	FOXA1	0	0	0	0	0	0	0	0	0	0	0	0	FOX		Transcription factor that is involved in embryonic development, establishment of tissue-specific gene expression and regulation of gene expression in differentiated tissues. Is thought to act as a 'pioneer' factor opening the compacted chromatin for other proteins through interactions with nucleosomal core histones and thereby replacing linker histones at target enhancer and/or promoter sites.
FOXB1_M05711_1	0.063146	-0.0183861	1306	0.231112	nan	0	0	0.38	1	-0.183001	1	0	1e-09	FOXB1	1	0	0	0	0	0	0	0	1	0	0	0	FOX		Transcription factor expressed by neural progenitor cells in specific regions of the embryonic neuroepithelium. Essential for the mammillary nuclei maintenance.
FOXC1_M05716_1	0.0679658	-0.0235707	1397	0.204347	nan	0	0	1	1	-0.196278	1	0	1e-11	FOXC1	1	0	0	0	0	0	0	0	1	0	0	0	FOX		DNA-binding transcriptional factor that plays a role in a broad range of cellular and developmental processes such as eye, bones, cardiovascular, kidney and skin development (PubMed:11782474,
FOXC1_M01039_1	0.0312519	-0.0175128	1101	0.318777	nan	0	0	1	1	-0.209112	1	0	1e-10	FOXC1	0	0	0	0	0	0	0	0	0	0	0	0	FOX		DNA-binding transcriptional factor that plays a role in a broad range of cellular and developmental processes such as eye, bones, cardiovascular, kidney and skin development (PubMed:11782474,
FOXC2_M05719_1	0.0625656	-0.0186212	2033	0.232036	nan	0	0	0.1	1	-0.179607	1	0	1e-14	FOXC2	1	0	0	0	0	0	0	0	1	0	0	0	FOX		This gene belongs to the forkhead family of transcription factors which is characterized by a distinct DNA-binding forkhead domain. The specific function of this gene has not yet been determined; however, it may play a role in the development of mesenchymal tissues.
FOXD1_M09581_1	0.089996	0.00139738	1437	0.212207	nan	0	0	0.1	1	-0.171627	1	0	1e-09	FOXD1	1	0	0	0	0	0	0	0	1	0	0	0	FOX		Transcription factor involved in regulation of gene expression in a variety of processes, including formation of positional identity in the developing retina, regionalization of the optic chiasm, morphogenesis of the kidney, and neuralization of ectodermal cells (By similarity).
FOXD1_M09582_1	0.0978136	0.0327312	1126	0.275121	nan	0	0	0.1	1	-0.193055	1	0	1e-08	FOXD1	0	0	0	0	0	0	0	0	0	0	0	0	FOX		Transcription factor involved in regulation of gene expression in a variety of processes, including formation of positional identity in the developing retina, regionalization of the optic chiasm, morphogenesis of the kidney, and neuralization of ectodermal cells (By similarity).
FOXD3_M08675_1	0.0397465	-0.0171921	1923	0.296908	nan	0	0	1	1	-0.149772	1	0	1e-09	FOXD3	1	0	0	0	0	0	0	0	1	0	0	0	FOX		Acts as a transcriptional repressor (PubMed:11891324). Also acts as a transcriptional activator (PubMed:11891324). Negatively regulates transcription of transcriptional repressor RHIT/ZNF205 (PubMed:22306510).
FOXI1_M08681_1	0.0271961	-0.0410072	1127	0.266771	nan	0	0	1	1	-0.191331	1	0	1e-08	FOXI1	1	0	0	0	0	0	0	0	1	0	0	0	FOX		Transcriptional activator required for the development of normal hearing, sense of balance and kidney function. Required for the expression of SLC26A4/PDS, JAG1 and COCH in a subset of epithelial cells and the development of the endolymphatic system in the inner ear. Also required for the expression of SLC4A1/AE1, SLC4A9/AE4, ATP6V1B1 and the differentiation of intercalated cells in the epitheliu…
FOXI1_M08679_1	0.0431824	0.00318922	776	0.342243	nan	0	0	1	1	-0.221157	1	0	1e-07	FOXI1	0	0	0	0	0	0	0	0	0	0	0	0	FOX		Transcriptional activator required for the development of normal hearing, sense of balance and kidney function. Required for the expression of SLC26A4/PDS, JAG1 and COCH in a subset of epithelial cells and the development of the endolymphatic system in the inner ear. Also required for the expression of SLC4A1/AE1, SLC4A9/AE4, ATP6V1B1 and the differentiation of intercalated cells in the epitheliu…
FOXJ1_M01034_1	0.0363689	-0.0201918	2745	0.29792	nan	0	0	1	1	-0.122678	1	0	1e-09	FOXJ1	1	0	0	0	0	0	0	0	1	0	0	0	FOX		Transcription factor specifically required for the formation of motile cilia (PubMed:31630787). Acts by activating transcription of genes that mediate assembly of motile cilia, such as CFAP157.
FOXJ2_M05730_1	0.013636	-0.0643673	2440	0.240553	nan	0	0	1	0.1	-0.122853	1	0	1e-08	FOXJ2	1	0	0	0	0	0	0	0	1	0	0	0	FOX		Transcriptional activator. Able to bind to two different type of DNA binding sites. More effective than isoform FOXJ2.S in transcriptional activation (PubMed:10777590, 10966786). Plays an important role in spermatogenesis, especially in spermatocyte meiosis
FOXK1_M01020_1	0.0329756	0.000575151	711	0.362557	nan	0	0	1	1	-0.218145	1	0	1e-07	FOXK1	1	0	0	0	0	0	0	0	1	0	0	0	FOX		Transcriptional regulator involved in different processes such as glucose metabolism, aerobic glycolysis, muscle cell differentiation and autophagy (By similarity). Recognizes and binds the forkhead DNA sequence motif (5'-GTAAACA-3') and can both act as a transcription activator or repressor,
FOXL1_M05736_1	0.0353807	-0.0488951	3635	0.223772	nan	0	0	0.453	0.1	-0.116604	1	0	1e-13	FOXL1	1	0	0	0	0	0	0	0	1	0	0	0	FOX		Transcription factor required for proper proliferation and differentiation in the gastrointestinal epithelium. Target gene of the hedgehog (Hh) signaling pathway via GLI2 and GLI3 transcription factors
FOXQ1_M08701_1	0.0992852	0.032107	980	0.269514	nan	0	0	0.1	1	-0.245275	1	0	1e-13	FOXQ1	1	0	0	0	0	0	0	0	1	0	0	0	FOX		Plays a role in hair follicle differentiation.
FOXR1_M08703_1	0.0386634	-0.0493345	3092	0.213814	nan	0	0	0.439	0.1	-0.150387	1	0	1e-18	FOXR1	1	0	0	0	0	0	0	0	1	0	0	0	FOX		Transcription factor which acts as both an activator and a repressor (PubMed:34723967). Activates transcription of a number of genes including the heat shock chaperones HSPA1A and HSPA6 and the antioxidant NADPH-dependent reductase DHRS2 which are involved in protection against oxidative stress (PubMed:34723967)
GLI1_M08727_1	-0.064678	0.016796	1688	0.667211	nan	0	0	1	1	0.206796	0	1	1e-14	GLI1	1	1	0	0	0	0	0	0	0	0	1	1	GLI		Acts as a transcriptional activator (PubMed:19706761, 10806483, 19878745, 24076122, 24311597, 24217340). Binds to the DNA consensus sequence 5'-GACCACCCA-3' (PubMed:2105456, 8378770, 24217340). Regulates the transcription of specific genes during normal development (PubMed:19706761). Plays a role in craniofacial development and digital development, as well as development of the central nervous sy…
GLI2_M05763_1	-0.0604211	0.00614501	1601	0.627327	nan	0	0	0.37	1	0.187297	0	1	1e-11	GLI2	1	1	0	0	0	0	0	0	0	0	1	1	GLI		Functions as a transcription regulator in the hedgehog (Hh) pathway (PubMed:18455992, 26565916). Functions as a transcriptional activator (PubMed:9557682, 19878745, 24311597). May also function as transcriptional repressor (By similarity). Requires STK36 for full transcriptional activator activity. Required for normal embryonic development (PubMed:15994174, 20685856).
GLIS1_M08729_1	-0.0901682	0.00395146	2471	0.701043	nan	0	0	0.0001	1	0.21327	0	1	1e-27	GLIS1	1	1	0	0	0	0	0	0	0	0	1	1	GLI		Acts both as a repressor and an activator of transcription (PubMed:21654807). Binds to the consensus sequence 5'-GACCACCCAC-3' (By similarity). By controlling the expression of genes involved in cell differentiation inhibits the lineage commitment of multipotent cells (PubMed:21654807). Prevents, for instance, the differentiation of multipotent mesenchymal cells into adipocyte and osteoblast
GLIS2_M08731_1	-0.0903288	0.0156758	1300	0.732839	nan	0	0	0.1	1	0.259234	0	1	1e-17	GLIS2	1	1	0	0	0	0	0	0	0	0	1	1	GLI		Can act either as a transcriptional repressor or as a transcriptional activator, depending on the cell context. Acts as a repressor of the Hedgehog signaling pathway (By similarity). Represses the Hedgehog-dependent expression of Wnt4 (By similarity). Necessary to maintain the differentiated epithelial phenotype in renal cells through the inhibition of SNAI1, which itself induces the epithelial-t…
GLIS2_M05766_1	-0.080658	0.0323691	897	0.751627	nan	0	0	1	1	0.293448	0	1	1e-15	GLIS2	0	0	0	0	0	0	0	0	0	0	0	0	GLI		Can act either as a transcriptional repressor or as a transcriptional activator, depending on the cell context. Acts as a repressor of the Hedgehog signaling pathway (By similarity). Represses the Hedgehog-dependent expression of Wnt4 (By similarity). Necessary to maintain the differentiated epithelial phenotype in renal cells through the inhibition of SNAI1, which itself induces the epithelial-t…
GR_D6_dimer6_Pufall	-0.00424664	0.0101453	467	0.487743	nan	0	0	1	1	0.302135	0	1	1e-07	GCR	1	0	0	0	0	0	0	0	0	0	1	0	SH		Receptor for glucocorticoids (GC) (PubMed:27120390). Has a dual mode of action: as a transcription factor that binds to glucocorticoid response elements (GRE), both for nuclear and mitochondrial DNA, and as a modulator of other transcription factors (PubMed:28139699).
GTF3A_M10410_1	-0.0414123	0.0323825	2516	0.646667	nan	0	0	0.783	1	0.155328	0	1	1e-14	GTF3A	1	1	0	0	0	0	0	0	0	0	1	1	GTF		Involved in ribosomal large subunit biogenesis. Binds the approximately 50 base pairs internal control region (ICR) of 5S ribosomal RNA genes. It is required for their RNA polymerase III-dependent transcription and may also maintain the transcription of other genes (PubMed:24120868). Also binds the transcribed 5S RNA's
HAND1_M08969_1	-0.0981684	-0.0155902	1670	0.670165	nan	0	0	0.01	1	0.281764	0	1	1e-27	HAND1	1	0	0	0	0	0	0	0	0	0	1	0	bHLH		Transcription factor that plays an essential role in both trophoblast giant cell differentiation and in cardiac morphogenesis (By similarity). Binds the DNA sequence 5'-NRTCTG-3' (non-canonical E-box) (By similarity). Acts as a transcriptional repressor of SOX15 (By similarity). In the adult, could be required for ongoing expression of cardiac-specific genes (PubMed:9931445).
HAND1_M08971_1	-0.0874955	-0.00209741	1553	0.677709	nan	0	0	0.1	1	0.262215	0	1	1e-22	HAND1	0	0	0	0	0	0	0	0	0	0	0	0	bHLH		Transcription factor that plays an essential role in both trophoblast giant cell differentiation and in cardiac morphogenesis (By similarity). Binds the DNA sequence 5'-NRTCTG-3' (non-canonical E-box) (By similarity). Acts as a transcriptional repressor of SOX15 (By similarity). In the adult, could be required for ongoing expression of cardiac-specific genes (PubMed:9931445).
HES1_M00238_1	-0.0987538	-0.0260291	830	0.643804	nan	0	0	0.1	1	0.205276	0	1	1e-07	HES1	1	0	0	0	0	0	0	0	0	0	1	0	bHLH		Transcriptional repressor of genes that require a bHLH protein for their transcription. May act as a negative regulator of myogenesis by inhibiting the functions of MYOD1 and ASH1. Binds DNA on N-box motifs: 5'-CACNAG-3' with high affinity and on E-box motifs: 5'-CANNTG-3' with low affinity (By similarity).
HES1_M08751_1	-0.0868445	0.0206508	1028	0.736828	nan	0	0	1	1	0.226903	0	1	1e-11	HES1	0	0	0	0	0	0	0	0	0	0	0	0	bHLH		Transcriptional repressor of genes that require a bHLH protein for their transcription. May act as a negative regulator of myogenesis by inhibiting the functions of MYOD1 and ASH1. Binds DNA on N-box motifs: 5'-CACNAG-3' with high affinity and on E-box motifs: 5'-CANNTG-3' with low affinity (By similarity).
HIC2_M05787_1	-0.0163028	0.0509318	2006	0.629116	nan	0	0	1	0.474	0.14942	0	1	1e-09	HIC2	1	1	0	0	0	0	0	0	0	0	1	1	KRUPPEL		Transcriptional repressor.
HMG20B_M02159_1	0.0399551	-0.0694425	1235	0.156562	nan	0	0	1	1	-0.190921	1	0	1e-10	HMG20B	1	0	0	0	0	0	0	0	1	0	0	0	HMG		Predicted to enable DNA binding activity. Required for correct progression through G2 phase of the cell cycle and entry into mitosis.
IKZF3_M10442_1	-0.0649393	-0.00568639	2511	0.607762	nan	0	0	0.1	1	0.182605	0	1	1e-18	IKZF3	1	1	0	0	0	0	0	0	0	0	1	1	IKAROS		Transcription factor that plays an important role in the regulation of lymphocyte differentiation. Plays an essential role in regulation of B-cell differentiation, proliferation and maturation to an effector state. Involved in regulating BCL2 expression and controlling apoptosis in T-cells in an IL2-dependent manner.
INSM1_M06607_1	-0.0553549	0.0310153	2254	0.68031	nan	0	0	1	1	0.197491	0	1	1e-19	INSM1	1	1	0	0	0	0	0	0	0	0	1	1	INSM1		Sequence-specific DNA-binding transcriptional regulator that plays a key role in neurogenesis and neuroendocrine cell differentiation during embryonic and/or fetal development. Binds to the consensus sequence 5'-[TG][TC][TC][TT][GA]GGG[CG]A-3' in target promoters. Acts as a transcriptional repressor of NEUROD1 and INS expression via its interaction with cyclin CCND1 in a cell cycle-independent ma…
INSM1_M02710_1	-0.0419894	0.0392811	2345	0.666667	nan	0	0	1	1	0.186004	0	1	1e-17	INSM1	0	0	0	0	0	0	0	0	0	0	0	0	INSM1		Sequence-specific DNA-binding transcriptional regulator that plays a key role in neurogenesis and neuroendocrine cell differentiation during embryonic and/or fetal development. Binds to the consensus sequence 5'-[TG][TC][TC][TT][GA]GGG[CG]A-3' in target promoters. Acts as a transcriptional repressor of NEUROD1 and INS expression via its interaction with cyclin CCND1 in a cell cycle-independent ma…
KLF1_M08888_1	-0.0776977	0.0191468	4141	0.708333	nan	0	0	1e-05	1	0.159051	0	1	1e-24	KLF1	1	1	0	0	0	0	0	0	0	0	1	1	KRUPPEL		Transcription regulator of erythrocyte development that probably serves as a general switch factor during erythropoiesis. Is a dual regulator of fetal-to-adult globin switching.
KLF17_M08880_1	-0.0776996	-0.0013507	2915	0.6535	nan	0	0	0.001	1	0.221055	0	1	1e-33	KLF17	1	1	0	0	0	0	0	0	0	0	1	1	SP1		Transcription repressor that binds to the promoter of target genes and prevents their expression. Acts as a negative regulator of epithelial-mesenchymal transition and metastasis in breast cancer. Specifically binds the 5'-CACCC-3' sequence in the promoter of ID1, a key metastasis regulator in breast cancer, and repress its expression. May be a germ cell-specific transcription factor that plays i…
KMT2A_M00878_1	-0.254425	-0.195193	506	0.607706	nan	0	0	1e-06	0.001	0.411799	0	1	1e-17	KMT2A	1	1	0	0	0	0	0	0	0	0	1	1	METHYLTRANSFERASE		Histone methyltransferase that plays an essential role in early development and hematopoiesis (PubMed:15960975, 12453419, 15960975, 19556245, 19187761, 20677832, 21220120, 26886794). Catalytic subunit of the MLL1/MLL complex, a multiprotein complex that mediates both methylation of 'Lys-4' of histone H3 (H3K4me) complex and acetylation of 'Lys-16' of histone H4 (H4K16ac) (PubMed:15960975, 1245341…
LHX1_M01363_1	0	0	0	0.248932	nan	0	0	1	1	-0.181417	1	0	1e-07	LHX1	1	1	0	0	0	0	0	0	1	1	0	0	LIM		Potential transcription factor. May play a role in early mesoderm formation and later in lateral mesoderm differentiation and neurogenesis.
MESP1_M05902_1	-0.0117666	0.0441008	1524	0.598705	nan	0	0	1	1	0.158561	0	1	1e-07	MESP1	1	0	0	0	0	0	0	0	0	0	1	0	bHLH		Transcription factor. Plays a role in the epithelialization of somitic mesoderm and in the development of cardiac mesoderm. Defines the rostrocaudal patterning of the somites by participating in distinct Notch pathways
MYC_M06652_1	-0.0877177	-0.00944203	741	0.658655	nan	0	0	0.454	1	0.231369	0	1	1e-07	MYC	1	0	0	0	0	0	0	0	0	0	1	0	bHLH		Transcription factor that binds DNA in a non-specific manner, yet also specifically recognizes the core sequence 5'-CAC[GA]TG-3' (PubMed:24940000, 25956029). Activates the transcription of growth-related genes (PubMed:24940000, 25956029). Binds to the VEGFA promoter, promoting VEGFA production and subsequent sprouting angiogenesis (PubMed:24940000, 25956029). Regulator of somatic reprogramming, c…
MYCL_M07013_1	-0.0908035	-0.00649331	819	0.674799	nan	0	0	1	1	0.238674	0	1	1e-09	MYCL	1	0	0	0	0	0	0	0	0	0	1	0	bHLH		Predicted to enable DNA-binding transcription factor activity, RNA polymerase II-specific and RNA polymerase II cis-regulatory region sequence-specific DNA binding activity.
NFATC1_M02089_1	0.0464528	0.0197109	1987	0.377695	nan	0	0	0.984	1	-0.151623	1	0	1e-09	NFATC1	1	0	0	0	0	0	0	0	1	0	0	0	NFAT		Plays a role in the inducible expression of cytokine genes in T-cells, especially in the induction of the IL-2 or IL-4 gene transcription. Also controls gene expression in embryonic cardiac cells.
NFKB1_M10276_1	-0.0793877	-0.00668475	1624	0.643746	nan	0	0	0.1	1	0.167561	0	1	1e-09	NFKB1	1	0	0	0	0	0	0	0	0	0	1	0	NFKB		NF-kappa-B is a pleiotropic transcription factor present in almost all cell types and is the endpoint of a series of signal transduction events that are initiated by a vast array of stimuli related to many biological processes such as inflammation, immunity, differentiation, cell growth, tumorigenesis and apoptosis. NF-kappa-B is a homo- or heterodimeric complex formed by the Rel-like domain-cont…
NR0B1_M06682_1	-0.12173	-0.0307048	1962	0.692763	nan	0	0	1e-06	1	0.231328	0	1	1e-18	NR0B1	1	0	0	0	0	0	0	0	0	0	1	0	NR		Orphan nuclear receptor. Component of a cascade required for the development of the hypothalamic-pituitary-adrenal-gonadal axis. Acts as a coregulatory protein that inhibits the transcriptional activity of other nuclear receptors through heterodimeric interactions. May also have a role in the development of the embryo and in the maintenance of embryonic stem cell pluripotency
NRF1_M05963_1	-0.222727	-0.133293	380	0.688506	nan	0	0	0.001	1	0.386041	0	1	1e-11	NRF1	1	0	0	0	0	0	0	0	0	0	1	0	MADS		Transcription factor that activates the expression of the EIF2S1 (EIF2-alpha) gene. Links the transcriptional modulation of key metabolic genes to cellular growth and development. Implicated in the control of nuclear genes required for respiration, heme biosynthesis, and mitochondrial DNA transcription and replication.
PAX2_M09043_1	-0.137222	-0.0764874	649	0.611726	nan	0	0	0.1	1	0.284659	0	1	1e-09	PAX2	1	0	0	0	0	0	0	0	0	0	1	0	PHD		Transcription factor that may have a role in kidney cell differentiation (PubMed:24676634). Has a critical role in the development of the urogenital tract, the eyes, and the CNS.
PLAG1_M02715_1	-0.0790253	0.0511929	3205	0.797619	nan	0	0	0.001	0.1	0.199862	0	1	1e-30	PLAG1	1	1	0	0	0	0	0	0	0	0	1	1	KRUPPEL		Transcription factor whose activation results in up-regulation of target genes, such as IGFII, leading to uncontrolled cell proliferation: when overexpressed in cultured cells, higher proliferation rate and transformation are observed.
PLAGL1_M06723_1	-0.119935	0.0291627	1653	0.848127	nan	0	0	0.0001	1	0.332243	0	1	1e-41	PLAGL1	1	1	0	0	0	0	0	0	0	0	1	1	KRUPPEL		Acts as a transcriptional activator (PubMed:9722527). Involved in the transcriptional regulation of type 1 receptor for pituitary adenylate cyclase-activating polypeptide.
POU3F2_M06009_1	0.0543569	-0.0302609	1379	0.222857	nan	0	0	1	1	-0.15787	1	0	1e-07	POU3F2	1	0	0	0	0	0	0	0	1	0	0	0	POU		Transcription factor that plays a key role in neuronal differentiation (By similarity). Binds preferentially to the recognition sequence which consists of two distinct half-sites, ('GCAT') and ('TAAT'), separated by a non-conserved spacer region of 0, 2, or 3 nucleotides (By similarity). Acts as a transcriptional activator when binding cooperatively with SOX4, SOX11, or SOX12 to gene promoters (B…
POU4F2_M06017_1	0.0509578	-0.0278328	1168	0.238447	nan	0	0	1	1	-0.172085	1	0	1e-08	POU4F2	1	0	0	0	0	0	0	0	1	0	0	0	POU		Tissue-specific DNA-binding transcription factor involved in the development and differentiation of target cells (PubMed:19266028, 23805044). Functions either as activator or repressor modulating the rate of target gene transcription through RNA polymerase II enzyme in a promoter-dependent manner (PubMed:19266028, 23805044).
POU4F2_M06016_1	0.0328285	-0.0438185	1214	0.244181	nan	0	0	1	1	-0.165398	1	0	1e-07	POU4F2	0	0	0	0	0	0	0	0	0	0	0	0	POU		Tissue-specific DNA-binding transcription factor involved in the development and differentiation of target cells (PubMed:19266028, 23805044). Functions either as activator or repressor modulating the rate of target gene transcription through RNA polymerase II enzyme in a promoter-dependent manner (PubMed:19266028, 23805044).
PRDM6_M10436_1	0.00237532	-0.0568233	12042	0.290862	nan	0	0	1	1e-23	-0.0499419	1	0	1e-17	PRDM6	1	1	0	0	0	0	0	0	1	1	0	0	PRDM		Putative histone methyltransferase that acts as a transcriptional repressor of smooth muscle gene expression. Promotes the transition from differentiated to proliferative smooth muscle by suppressing differentiation and maintaining the proliferative potential of vascular smooth muscle cells.
REST_M02696_1	-0.0510025	0.00370316	2187	0.595596	nan	0	0	0.382	1	0.180409	0	1	1e-14	REST	1	1	0	0	0	0	0	0	0	0	1	1	KRUPPEL		Transcriptional repressor which binds neuron-restrictive silencer element (NRSE) and represses neuronal gene transcription in non-neuronal cells (PubMed:12399542, 26551668, 7697725, 7871435, 8568247, 11741002, 11779185). Restricts the expression of neuronal genes by associating with two distinct corepressors, SIN3A and RCOR1, which in turn recruit histone deacetylase to the promoters of REST-regu…
RREB1_M02642_1	-0.0234214	0.0414253	6099	0.622727	nan	0	0	0.765	0.01	0.091575	0	1	1e-12	RREB1	1	1	0	0	0	0	0	0	0	0	1	1	KRUPPEL		Transcription factor that binds specifically to the RAS-responsive elements (RRE) of gene promoters (PubMed:9305772, 15067362, 8816445, 10390538, 17550981). Represses the angiotensinogen gene (PubMed:15067362). Negatively regulates the transcriptional activity of AR (PubMed:17550981). Potentiates the transcriptional activity of NEUROD1 (PubMed:12482979).
SMAD1_M06764_1	-0.0358483	0.0179102	3171	0.593063	nan	0	0	0.926	1	0.149412	0	1	1e-17	SMAD1	1	0	0	0	0	0	0	0	0	0	1	0	SMAD		Transcriptional modulator that plays a role in various cellular processes, including embryonic development, cell differentiation, and tissue homeostasis (PubMed:9335504). Upon BMP ligand binding to their receptors at the cell surface, is phosphorylated by activated type I BMP receptors (BMPRIs) and associates with SMAD4 to form an heteromeric complex which translocates into the nucleus acting as …
SNAI1_M09139_1	-0.0202363	0.0343209	3584	0.595199	nan	0	0	1	0.714	0.181707	0	1	1e-18	SNAI1	1	1	0	0	0	0	0	0	0	0	1	1	SNAIL		Involved in induction of the epithelial to mesenchymal transition (EMT), formation and maintenance of embryonic mesoderm, growth arrest, survival and cell migration. Binds to 3 E-boxes of the E-cadherin/CDH1 gene promoter and to the promoters of CLDN7 and KRT8 and, in association with histone demethylase KDM1A which it recruits to the promoters, causes a decrease in dimethylated H3K4 levels and r…
SNAI1_M09141_1	-0.00944207	0.0402174	1850	0.582096	nan	0	0	1	1	0.148604	0	1	1e-08	SNAI1	0	0	0	0	0	0	0	0	0	0	0	0	SNAIL		Involved in induction of the epithelial to mesenchymal transition (EMT), formation and maintenance of embryonic mesoderm, growth arrest, survival and cell migration. Binds to 3 E-boxes of the E-cadherin/CDH1 gene promoter and to the promoters of CLDN7 and KRT8 and, in association with histone demethylase KDM1A which it recruits to the promoters, causes a decrease in dimethylated H3K4 levels and r…
SNAI2_M09145_1	-0.0104037	0.0399861	1851	0.58405	nan	0	0	1	1	0.160847	0	1	1e-09	SNAI2	1	1	0	0	0	0	0	0	0	0	1	1	SNAIL		Transcriptional repressor that modulates both activator-dependent and basal transcription. Involved in the generation and migration of neural crest cells. Plays a role in mediating RAF1-induced transcriptional repression of the TJ protein, occludin (OCLN) and subsequent oncogenic transformation of epithelial cells (By similarity). Represses BRCA2 expression by binding to its E2-box-containing sil…
SPZ1_M04770_1	-0.0953638	-0.0303212	2485	0.623252	nan	0	0	0.0001	1	0.227152	0	1	1e-28	SPZ1	1	0	0	0	0	0	0	0	0	0	1	0	BZIP		Transcription factor that binds to the DNA sequence 5'-CANNTG-3'(E box) and the G-box motif. May play an important role in the regulation of cell proliferation and differentiation during spermatogenesis (By similarity).
TBX2_M09205_1	-0.042393	0.0219779	2043	0.621454	nan	0	0	1	1	0.181015	0	1	1e-15	TBX2	1	0	0	0	0	0	0	0	0	0	1	0	TBX		Transcription factor which acts as a transcriptional repressor (PubMed:11111039, 11062467, 12000749, 22844464, 30599067). May also function as a transcriptional activator (By similarity). Binds to the palindromic T site 5'-TTCACACCTAGGTGTGAA-3' DNA sequence, or a half-site, which are present in the regulatory region of several genes (PubMed:11111039, 12000749, 22844464, 30599067). Required for ca…
TCF12_M09213_1	-0.0177097	0.0494007	2204	0.628784	nan	0	0	1	0.432	0.189542	0	1	1e-16	TCF12	1	0	0	0	0	0	0	0	0	0	1	0	bHLH		Transcriptional regulator. Involved in the initiation of neuronal differentiation. Activates transcription by binding to the E box (5'-CANNTG-3') (By similarity). May be involved in the functional network that regulates the development of the GnRH axis (PubMed:32620954).
TCF3_M06175_1	-0.0246636	0.0313564	1846	0.599113	nan	0	0	1	1	0.145379	0	1	1e-07	TCF3	1	0	0	0	0	0	0	0	0	0	1	0	bHLH		Transcriptional regulator involved in the initiation of neuronal differentiation and mesenchymal to epithelial transition (By similarity). Heterodimers between TCF3 and tissue-specific basic helix-loop-helix (bHLH) proteins play major roles in determining tissue-specific cell fate during embryogenesis, like muscle or early B-cell differentiation (By similarity). Together with TCF15, required for …
TCF4_M06176_1	-0.0547348	0.00878502	1757	0.619177	nan	0	0	0.488	1	0.17974	0	1	1e-11	TCF4	1	0	0	0	0	0	0	0	0	0	1	0	bHLH		Transcription factor that binds to the immunoglobulin enhancer Mu-E5/KE5-motif. Involved in the initiation of neuronal differentiation. Activates transcription by binding to the E box (5'-CANNTG-3'). Binds to the E-box present in the somatostatin receptor 2 initiator element (SSTR2-INR) to activate transcription (By similarity). Preferentially binds to either 5'-ACANNTGT-3' or 5'-CCANNTGG-3'.
TCFL5_M09217_1	-0.285807	-0.173498	408	0.749706	nan	0	0	1e-06	0.1	0.448229	0	1	1e-18	TCFL5	1	0	0	0	0	0	0	0	0	0	1	0	bHLH		Putative transcription factor. Isoform 3 may play a role in early spermatogenesis.
TFAP2B_M10002_1	-0.0666328	0.0450186	2168	0.747946	nan	0	0	0.1	1	0.243677	0	1	1e-26	TFAP2B	1	0	0	0	0	0	0	0	0	0	1	0	AP2		Sequence-specific DNA-binding protein that interacts with inducible viral and cellular enhancer elements to regulate transcription of selected genes. AP-2 factors bind to the consensus sequence 5'-GCCNNNGGC-3' and activate genes involved in a large spectrum of important biological functions including proper eye, face, body wall, limb and neural tube development.
TFAP2B_M09227_1	-0.0995731	0.0142256	854	0.753691	nan	0	0	0.1	1	0.272569	0	1	1e-12	TFAP2B	0	0	0	0	0	0	0	0	0	0	0	0	AP2		Sequence-specific DNA-binding protein that interacts with inducible viral and cellular enhancer elements to regulate transcription of selected genes. AP-2 factors bind to the consensus sequence 5'-GCCNNNGGC-3' and activate genes involved in a large spectrum of important biological functions including proper eye, face, body wall, limb and neural tube development.
TFAP2B_M10001_1	-0.0618591	0.0657587	1080	0.790662	nan	0	0	1	0.881	0.186425	0	1	1e-08	TFAP2B	0	0	0	0	0	0	0	0	0	0	0	0	AP2		Sequence-specific DNA-binding protein that interacts with inducible viral and cellular enhancer elements to regulate transcription of selected genes. AP-2 factors bind to the consensus sequence 5'-GCCNNNGGC-3' and activate genes involved in a large spectrum of important biological functions including proper eye, face, body wall, limb and neural tube development.
TFAP2C_M06195_1	-0.0554023	0.0461287	1681	0.720871	nan	0	0	0.454	1	0.20747	0	1	1e-15	TFAP2C	1	0	0	0	0	0	0	0	0	0	1	0	AP2		Sequence-specific DNA-binding protein that interacts with inducible viral and cellular enhancer elements to regulate transcription of selected genes. AP-2 factors bind to the consensus sequence 5'-GCCNNNGGC-3' and activate genes involved in a large spectrum of important biological functions including proper eye, face, body wall, limb and neural tube development. They also suppress a number of gen…
USF1_M09267_1	-0.103522	-0.0365918	675	0.628301	nan	0	0	1	1	0.266989	0	1	1e-10	USF1	1	1	0	0	0	0	0	0	0	0	1	1	bHLH		Transcription factor that binds to a symmetrical DNA sequence (E-boxes) (5'-CACGTG-3') that is found in a variety of viral and cellular promoters
USF1_M09265_1	-0.103789	-0.0357544	653	0.631255	nan	0	0	1	1	0.268653	0	1	1e-08	USF1	0	0	0	0	0	0	0	0	0	0	0	0	bHLH		Transcription factor that binds to a symmetrical DNA sequence (E-boxes) (5'-CACGTG-3') that is found in a variety of viral and cellular promoters
WT1_M00579_1	-0.127326	-0.0103499	1986	0.762193	nan	0	0	1e-06	1	0.236344	0	1	1e-24	WT1	1	1	0	0	0	0	0	0	0	0	1	1	EGR		Transcription factor that plays an important role in cellular development and cell survival (PubMed:7862533). Recognizes and binds to the DNA sequence 5'-GCG(T/G)GGGCG-3' (PubMed:7862533, 17716689, 25258363). Regulates the expression of numerous target genes, including EPO. Plays an essential role for development of the urogenital system. It has a tumor suppressor as well as an oncogenic role in …
XPA_M09278_1	-0.0402404	0.0289791	4129	0.634426	nan	0	0	0.1	0.88	0.0901037	0	1	1e-08	XPA	1	1	0	0	0	0	0	0	0	0	1	1	XPA		Involved in DNA excision repair. Initiates repair by binding to damaged sites with various affinities, depending on the photoproduct and the transcriptional state of the region. Required for UV-induced CHEK1 phosphorylation and the recruitment of CEP164 to cyclobutane pyrimidine dimmers (CPD), sites of DNA damage after UV irradiation.
ZBTB1_M00608_1	-0.188658	-0.126785	529	0.614772	nan	0	0	0.001	1	0.403733	0	1	1e-16	ZBTB1	1	1	0	0	0	0	0	0	0	0	1	1	BTB		Acts as a transcriptional repressor (PubMed:20797634). Represses cAMP-responsive element (CRE)-mediated transcriptional activation (PubMed:21706167). In addition, has a role in translesion DNA synthesis. Requires for UV-inducible RAD18 loading, PCNA monoubiquitination, POLH recruitment to replication factories and efficient translesion DNA synthesis (PubMed:24657165). Plays a key role in the tran…
ZBTB14_M09286_1	-0.21933	-0.131331	525	0.684667	nan	0	0	1e-05	0.1	0.340491	0	1	1e-11	ZBTB14	1	1	0	0	0	0	0	0	0	0	1	1	BTB		Transcriptional activator of the dopamine transporter (DAT), binding it's promoter at the consensus sequence 5'-CCTGCACAGTTCACGGA-3'. Binds to 5'-d(GCC)(n)-3' trinucleotide repeats in promoter regions and acts as a repressor of the FMR1 gene. Transcriptional repressor of MYC and thymidine kinase promoters.
ZBTB4_M06842_1	-0.0974688	-0.0290882	1388	0.632182	nan	0	0	0.01	1	0.208481	0	1	1e-12	ZBTB4	1	1	0	0	0	0	0	0	0	0	1	1	BTB		Transcriptional repressor with bimodal DNA-binding specificity. Represses transcription in a methyl-CpG-dependent manner. Binds with a higher affinity to methylated CpG dinucleotides in the consensus sequence 5'-CGCG-3' but can also bind to the non-methylated consensus sequence 5'-CTGCNA-3' also known as the consensus kaiso binding site (KBS). Can also bind specifically to a single methyl-CpG pai…
ZBTB42_M10323_1	-0.00183732	0.0629471	1879	0.622561	nan	0	0	1	1	0.137301	0	1	1e-07	ZBTB42	1	1	0	0	0	0	0	0	0	0	1	1	BTB		Transcriptional repressor. Specifically binds DNA and probably acts by recruiting chromatin remodeling multiprotein complexes.
ZBTB7A_M06235_1	-0.140769	-0.0512066	724	0.688849	nan	0	0	0.01	1	0.257686	0	1	1e-09	ZBTB7A	1	1	0	0	0	0	0	0	0	0	1	1	BTB		Transcription factor that represses the transcription of a wide range of genes involved in cell proliferation and differentiation (PubMed:14701838, 17595526, 20812024, 25514493, 26455326, 26816381). Directly and specifically binds to the consensus sequence 5'-[GA][CA]GACCCCCCCCC-3' and represses transcription both by regulating the organization of chromatin and through the direct recruitment of t…
ZFP14_ZFP14	-0.0608924	0.0078385	4370	0.633119	nan	0	0	0.001	1	0.170219	0	1	1e-28	ZFP14	1	1	0	0	0	0	0	0	0	0	1	1	KRUPPEL		May be involved in transcriptional regulation.
ZFP14_M10309_1	-0.0388308	-0.00355593	2488	0.543612	nan	0	0	1	1	0.122097	0	1	1e-07	ZFP14	0	0	0	0	0	0	0	0	0	0	0	0	KRUPPEL		May be involved in transcriptional regulation.
ZFP69B_ZFP69B	-0.0349072	0.0245104	3328	0.608202	nan	0	0	0.71	1	0.141666	0	1	1e-15	ZFP69B	1	1	0	0	0	0	0	0	0	0	1	1	KRUPPEL		May be involved in transcriptional regulation. Essential for Golgi structural integrity (PubMed:29851555).
ZFP82_M10394_1	0.0344529	-0.0118033	2059	0.325488	nan	0	0	1	1	-0.136021	1	0	1e-08	ZFP82	1	1	0	0	0	0	0	0	1	1	0	0	KRUPPEL		May be involved in transcriptional regulation.
ZIC1_M09329_1	-0.161081	-0.0490244	1283	0.749031	nan	0	0	1e-06	1	0.323032	0	1	1e-28	ZIC1	1	1	0	0	0	0	0	0	0	0	1	1	GLI		Acts as a transcriptional activator. Involved in neurogenesis. Plays important roles in the early stage of organogenesis of the CNS, as well as during dorsal spinal cord development and maturation of the cerebellum.
ZIC1_M09323_1	-0.112154	-0.00560658	1635	0.734291	nan	0	0	0.001	1	0.259174	0	1	1e-23	ZIC1	0	0	0	0	0	0	0	0	0	0	0	0	GLI		Acts as a transcriptional activator. Involved in neurogenesis. Plays important roles in the early stage of organogenesis of the CNS, as well as during dorsal spinal cord development and maturation of the cerebellum.
ZIC1_M09321_1	-0.112013	-0.00175768	1663	0.744213	nan	0	0	0.001	1	0.248384	0	1	1e-21	ZIC1	0	0	0	0	0	0	0	0	0	0	0	0	GLI		Acts as a transcriptional activator. Involved in neurogenesis. Plays important roles in the early stage of organogenesis of the CNS, as well as during dorsal spinal cord development and maturation of the cerebellum.
ZIC4_M06240_1	-0.15709	-0.0561836	1393	0.719201	nan	0	0	1e-06	0.912	0.312204	0	1	1e-28	ZIC4	1	1	0	0	0	0	0	0	0	0	1	1	GLI		Binds to DNA. This gene is closely linked to the gene encoding zinc finger protein of the cerebellum 1, a related family member on chromosome 3.
ZKSCAN3_ZKSCAN3	-0.0492375	0.0544939	967	0.726757	nan	0	0	1	1	0.244166	0	1	1e-12	ZKSCAN3	1	1	0	0	0	0	0	0	0	0	1	1	KRUPPEL		Transcriptional factor that binds to the consensus sequence 5'-[GT][AG][AGT]GGGG-3' and acts as a repressor of autophagy. Specifically represses expression of genes involved in autophagy and lysosome biogenesis/function such as MAP1LC3B, ULK1 or WIPI2. Associates with chromatin at the ITGB4 and VEGF promoters. Also acts as a transcription activator and promotes cancer cell progression and/or migr…
ZNF10_ZNF10	-0.047229	0.0303441	2240	0.656775	nan	0	0	0.592	1	0.131103	0	1	1e-08	ZNF10	1	1	1	1	0	0	0	0	0	0	1	1	KRUPPEL		May be involved in transcriptional regulation
ZNF101_ZNF101	-0.0498844	0.0247963	2422	0.649037	nan	0	0	1	1	0.217809	0	1	1e-25	ZNF101	1	1	1	1	0	0	0	0	0	0	1	1	KRUPPEL		May be involved in transcriptional regulation
ZNF121_M10357_1	-0.0262969	0.0552348	9182	0.667366	nan	0	0	0.1	1e-11	0.0987098	0	1	1e-37	ZNF121	1	1	0	0	0	0	0	0	0	0	1	1	KRUPPEL		May be involved in transcriptional regulation.
ZNF140_M10354_1	-0.0646464	-0.02883	2423	0.545061	nan	0	0	0.1	1	0.174413	0	1	1e-16	ZNF140	1	1	1	1	0	0	0	0	0	0	1	1	KRUPPEL		May be involved in transcriptional regulation as a repressor.
ZNF143_M09397_1	-0.0745712	-0.0373548	1804	0.548806	nan	0	0	0.1	1	0.175907	0	1	1e-11	ZNF143	1	1	0	0	0	0	0	0	0	0	1	1	KRUPPEL		Transcriptional activator. Activates the gene for selenocysteine tRNA (tRNAsec). Binds to the SPH motif of small nuclear RNA (snRNA) gene promoters. Participates in efficient U6 RNA polymerase III transcription via its interaction with CHD8. {ECO:0000269|PubMed:17938208, ECO:0000269|PubMed:9776743}.
ZNF157_ZNF157	-0.047683	-0.0172765	1846	0.530588	nan	0	0	1	1	0.163162	0	1	1e-10	ZNF157	1	1	1	1	0	0	0	0	0	0	1	1	KRUPPEL		May be involved in transcriptional regulation
ZNF17_ZNF17	-0.0858302	-0.0490095	2669	0.547748	nan	0	0	0.001	1	0.21436	0	1	1e-25	ZNF17	1	1	1	1	0	0	0	0	0	0	1	1	KRUPPEL		May be involved in transcriptional regulation
ZNF18_ZNF18	-0.0400361	-0.000297026	2545	0.555555	nan	0	0	0.909	1	0.139291	0	1	1e-09	ZNF18	1	1	1	1	0	0	0	0	0	0	1	1	KRUPPEL		May be involved in transcriptional regulation
ZNF189_M10331_1	-0.069605	-0.0214713	3459	0.578014	nan	0	0	0.001	1	0.162943	0	1	1e-21	ZNF189	1	1	1	1	0	0	0	0	0	0	1	1	KRUPPEL		May be involved in transcriptional regulation
ZNF189_ZNF189	-0.0722225	-0.0128559	3150	0.608066	nan	0	0	0.001	1	0.169222	0	1	1e-21	ZNF189	0	0	0	0	0	0	0	0	0	0	0	0	KRUPPEL		May be involved in transcriptional regulation
ZNF19_ZNF19	-0.0495389	0.00265266	2033	0.58887	nan	0	0	0.4	1	0.235478	0	1	1e-25	ZNF19	1	1	1	1	0	0	0	0	0	0	1	1	KRUPPEL		May be involved in transcriptional regulation
ZNF200_M10359_1	-0.118457	-0.0504038	613	0.631306	nan	0	0	1	1	0.338041	0	1	1e-14	ZNF200	1	1	1	1	0	0	0	0	0	0	1	1	KRUPPEL		Could have a role in spermatogenesis.
ZNF22_M10344_1	0	0	0	0.002618	nan	0	0	1	1	-0.045138	1	0	1e-09	ZNF22	1	1	0	0	0	0	0	0	1	1	0	0	KRUPPEL		Binds DNA through the consensus sequence 5'-CAATG-3'. May be involved in transcriptional regulation and may play a role in tooth formation
ZNF225_ZNF225	0.0124777	-0.0519824	10171	0.276786	nan	0	0	1	1e-12	-0.0518958	1	0	1e-12	ZNF225	1	1	1	1	0	0	0	0	1	1	0	0	KRUPPEL		May be involved in transcriptional regulation.
ZNF235_ZNF235	0.0127036	-0.0712843	12981	0.224542	nan	0	0	1	1e-44	-0.0515502	1	0	1e-24	ZNF235	1	1	1	1	0	0	0	0	1	1	0	0	KRUPPEL		May be involved in transcriptional regulation.
ZNF25_ZNF25	0.0100186	-0.0354533	2419	0.327586	nan	0	0	1	1	-0.142773	1	0	1e-10	ZNF25	1	1	1	1	0	0	0	0	1	1	0	0	KRUPPEL		May be involved in transcriptional regulation.
ZNF260_M10375_1	-0.0522551	-0.013203	4949	0.553718	nan	0	0	0.01	1	0.14654	0	1	1e-29	ZNF260	1	1	0	0	0	0	0	0	0	0	1	1	KRUPPEL		Transcription factor that acts as a cardiac regulator and an effector of alpha1-adrenergic signaling. Binds to PE response elements (PERE) present in the promoter of genes such as ANF/NPPA and acts as a direct transcriptional activator of NPPA. Also acts as a cofactor with GATA4, a key cardiac regulator
ZNF263_M09343_1	-0.0863998	0.00211701	1187	0.686053	nan	0		0.1	1	0.249242	0	1	1e-15	ZNF263	0	0	0	0	0	0	0	0	0	0	0	0	KRUPPEL		Transcription factor that binds to the consensus sequence 5'-TCCTCCC-3' and acts as a transcriptional repressor (PubMed:32051553). Binds to the promoter region of SIX3 and recruits other proteins involved in chromatin modification and transcriptional corepression, resulting in methylation of the promoter and transcriptional repression (PubMed:32051553).
ZNF264_ZNF264	-0.0663748	-0.0142236	1971	0.588762	nan	0	0	0.1	1	0.234386	0	1	1e-22	ZNF264	1	1	1	1	0	0	0	0	0	0	1	1	KRUPPEL		May be involved in transcriptional regulation.
ZNF266_ZNF266	-0.00867825	0.0344492	2020	0.564621	nan	0	0	1	1	0.132281	0	1	1e-07	ZNF266	1	1	0	0	0	0	0	0	0	0	1	1	KRUPPEL		May be involved in transcriptional regulation.
ZNF273_ZNF273	-0.0656416	-0.0253141	1586	0.55713	nan	0	0	1	1	0.169922	0	1	1e-11	ZNF273	1	1	1	1	0	0	0	0	0	0	1	1	KRUPPEL		May be involved in transcriptional regulation.
ZNF287_ZNF287	0.0098186	-0.0624819	12944	0.25581	nan	0	0	1	1e-34	-0.0507911	1	0	1e-21	ZNF287	1	1	1	1	0	0	0	0	1	1	0	0	KRUPPEL		May be involved in transcriptional regulation.
ZNF300_ZNF300	-0.0842052	-0.037037	3581	0.575431	nan	0	0	1e-06	1	0.210999	0	1	1e-41	ZNF300	1	1	1	1	0	0	0	0	0	0	1	1	KRUPPEL		Has a transcriptional repressor activity.
ZNF322_M10383_1	-0.0794702	-0.00899709	3760	0.63778	nan	0	0	1e-05	1	0.260501	0	1	1e-61	ZNF322	1	1	0	0	0	0	0	0	0	0	1	1	KRUPPEL		Transcriptional activator (PubMed:15555580). Important for maintenance of pluripotency in embryonic stem cells (By similarity). Binds directly to the POU5F1 distal enhancer and the NANOG proximal promoter, and enhances expression of both genes (By similarity).
ZNF329_M10387_1	-0.068504	-0.0136093	2835	0.596102	nan	0	0	0.01	1	0.22929	0	1	1e-32	ZNF329	1	1	0	0	0	0	0	0	0	0	1	1	KRUPPEL		May be involved in transcriptional regulation
ZNF331_M10437_1	-0.0711235	-0.0206257	3408	0.584339	nan	0	0	0.001	1	0.208649	0	1	1e-34	ZNF331	1	1	1	1	0	0	0	0	0	0	1	1	KRUPPEL		May be involved in transcriptional regulation
ZNF331_ZNF331	-0.0175394	0.0449185	2878	0.616336	nan	0	0	1	1	0.161813	0	1	1e-16	ZNF331	0	0	0	0	0	0	0	0	0	0	0	0	KRUPPEL		May be involved in transcriptional regulation
ZNF333_ZNF333	-0.0588994	0.019024	2075	0.657712	nan	0	0	1	1	0.209771	0	1	1e-20	ZNF333	1	1	1	1	0	0	0	0	0	0	1	1	KRUPPEL		May be involved in transcriptional regulation.
ZNF334_ZNF334	0.0311257	-0.0270306	2747	0.293651	nan	0	0	1	1	-0.160272	1	0	1e-17	ZNF334	1	1	1	1	0	0	0	0	1	1	0	0	KRUPPEL		May be involved in transcriptional regulation.
ZNF343_M09359_1	-0.118136	-0.0354945	948	0.670335	nan	0	0	0.01	1	0.265744	0	1	1e-14	ZNF343	1	1	1	1	0	0	0	0	0	0	1	1	KRUPPEL		May be involved in transcriptional regulation.
ZNF343_ZNF343	-0.111658	-0.0229499	1070	0.686565	nan	0	0	0.01	1	0.246633	0	1	1e-13	ZNF343	0	0	0	0	0	0	0	0	0	0	0	0	KRUPPEL		May be involved in transcriptional regulation.
ZNF35_M10404_1	-0.0331941	0.000727996	2464	0.539993	nan	0	0	1	1	0.140574	0	1	1e-11	ZNF35	1	1	0	0	0	0	0	0	0	0	1	1	KRUPPEL		May be involved in transcriptional regulation. Involved in cell differentiation and/or proliferation.
ZNF35_M07124_1	0.0412134	-0.0253771	1795	0.271086	nan	0	0	1	1	-0.159228	1	0	1e-09	ZNF35	0	0	0	0	0	0	0	0	0	0	0	0	KRUPPEL		May be involved in transcriptional regulation. Involved in cell differentiation and/or proliferation.
ZNF398_ZNF398	-0.0451414	0.0155081	7467	0.611498	nan	0	0	0.0001	1	0.0974465	0	1	1e-23	ZNF398	1	1	1	1	0	0	0	0	0	0	1	1	KRUPPEL		Functions as a transcriptional activator.
ZNF419_ZNF419	-0.0857575	-0.047561	2766	0.551429	nan	0	0	0.0001	1	0.180227	0	1	1e-19	ZNF419	1	1	1	1	0	0	0	0	0	0	1	1	KRUPPEL		May be involved in transcriptional regulation. May play a role in spermatogenesis.
ZNF423_M06859_1	-0.038627	0.0528376	1232	0.693939	nan	0	0	1	1	0.228403	0	1	1e-12	ZNF423	1	1	0	0	0	0	0	0	0	0	1	1	KRUPPEL		Transcription factor that can both act as an activator or a repressor depending on the context. Plays a central role in BMP signaling and olfactory neurogenesis. Associates with SMADs in response to BMP2 leading to activate transcription of BMP target genes. Acts as a transcriptional repressor via its interaction with EBF1, a transcription factor involved in terminal olfactory receptor neurons di…
ZNF429_ZNF429	-0.0471035	-0.00267791	2163	0.568094	nan	0	0	0.579	1	0.172193	0	1	1e-14	ZNF429	1	1	1	1	0	0	0	0	0	0	1	1	KRUPPEL		May be involved in transcriptional regulation.
ZNF430_ZNF430	-0.057277	-0.00186573	2227	0.597484	nan	0	0	1	1	0.197157	0	1	1e-18	ZNF430	1	1	1	1	0	0	0	0	0	0	1	1	KRUPPEL		May be involved in transcriptional regulation.
ZNF431_ZNF431	-0.0275956	0.0336117	2503	0.61299	nan	0	0	1	1	0.168379	0	1	1e-15	ZNF431	1	1	1	1	0	0	0	0	0	0	1	1	KRUPPEL		Sequence-specific DNA binding transcriptional repressor. Represses target gene transcription by recruiting HDAC1 and HDAC2 histone deacetylases. Acts as a specific transcriptional repressor for PTCH1 during embryonic development. Required for osteoblast differentiation and sonic hedgehog/SHH signaling response. Binds to the consensus site 5'-GCGCCC-3' in the promoter of PTCH1
ZNF432_ZNF432	-0.0363275	0.017688	10912	0.59375	nan	0	0	1e-06	1	0.0822049	0	1	1e-30	ZNF432	1	1	1	1	0	0	0	0	0	0	1	1	KRUPPEL		May be involved in transcriptional regulation
ZNF436_M10428_1	-0.0474429	0.0185195	3333	0.625712	nan	0	0	1	1	0.169149	0	1	1e-22	ZNF436	1	1	1	1	0	0	0	0	0	0	1	1	KRUPPEL		May be a transcriptional repressor.
ZNF439_ZNF439	-0.051112	0.00957816	2726	0.611607	nan	0	0	1	1	0.153027	0	1	1e-15	ZNF439	1	1	1	1	0	0	0	0	0	0	1	1	KRUPPEL		May be involved in transcriptional regulation
ZNF449_M10044_1	-0.125497	-0.0186426	418	0.735112	nan	0	0	1	1	0.310796	0	1	1e-08	ZNF449	1	1	0	0	0	0	0	0	0	0	1	1	KRUPPEL		May be involved in transcriptional regulation
ZNF479_ZNF479	-0.0647694	-0.00902339	2038	0.59838	nan	0	0	0.1	1	0.222014	0	1	1e-22	ZNF479	1	1	1	1	0	0	0	0	0	0	1	1	KRUPPEL		May be involved in transcriptional regulation
ZNF483_ZNF483	-0.0483225	0.00837521	2753	0.600926	nan	0	0	1	1	0.132176	0	1	1e-11	ZNF483	1	1	1	1	0	0	0	0	0	0	1	1	KRUPPEL		May be involved in transcriptional regulation
ZNF486_ZNF486	-0.112564	-0.0056078	921	0.735385	nan	0	0	0.1	1	0.325104	0	1	1e-19	ZNF486	1	1	1	1	0	0	0	0	0	0	1	1	KRUPPEL		May be involved in transcriptional regulation.
ZNF487_ZNF487	0.00557608	-0.0649578	11161	0.260536	nan	0	0	1	1e-26	-0.0416793	1	0	1e-09	ZNF487	1	1	0	0	0	0	0	0	1	1	0	0	KRUPPEL		May be involved in transcriptional regulation
ZNF501_M09375_1	-0.280093	-0.203969	143	0.652897	nan	0	0	0.1	0.37	0.487205	0	1	1e-07	ZNF501	1	1	0	0	0	0	0	0	0	0	1	1	KRUPPEL		May be involved in transcriptional regulation. Essential for Golgi structural integrity (PubMed:29851555)
ZNF506_ZNF506	-0.0489586	0.0266823	2785	0.651606	nan	0	0	1	1	0.216198	0	1	1e-31	ZNF506	1	1	1	1	0	0	0	0	0	0	1	1	KRUPPEL		May be involved in transcriptional regulation.
ZNF524_M09377_1	-0.0641084	0.00679952	859	0.638943	nan	0	0	1	1	0.214387	0	1	1e-07	ZNF524	1	1	0	0	0	0	0	0	0	0	1	1	KRUPPEL		May be involved in transcriptional regulation.
ZNF527_ZNF527	-0.0372643	0.00403682	6138	0.559735	nan	0	0	0.1	1	0.112198	0	1	1e-22	ZNF527	1	1	0	0	0	0	0	0	0	0	1	1	KRUPPEL		May be involved in transcriptional regulation.
ZNF530_ZNF530	-0.0679555	0.00778918	5408	0.651883	nan	0	0	1e-06	1	0.19878	0	1	1e-56	ZNF530	1	1	1	1	0	0	0	0	0	0	1	1	KRUPPEL		May be involved in transcriptional regulation
ZNF534_ZNF534	-0.0860913	-0.00567312	2851	0.664387	nan	0	0	0.0001	1	0.215993	0	1	1e-29	ZNF534	1	1	0	0	0	0	0	0	0	0	1	1	KRUPPEL		May be involved in transcriptional regulation.
ZNF543_M10366_1	-0.086368	0.0377318	3991	0.78125	nan	0	0	1e-06	1	0.2773	0	1	1e-75	ZNF543	1	1	1	1	0	0	0	0	0	0	1	1	KRUPPEL		May be involved in transcriptional regulation
ZNF550_ZNF550	-0.0569352	-0.0194355	1648	0.549564	nan	0	0	1	1	0.162088	0	1	1e-09	ZNF550	1	1	1	1	0	0	0	0	0	0	1	1	KRUPPEL		May be involved in transcriptional regulation
ZNF552_ZNF552	-0.116687	-0.0116107	627	0.730354	nan	0	0	1	1	0.345393	0	1	1e-13	ZNF552	1	1	1	1	0	0	0	0	0	0	1	1	KRUPPEL		May be involved in transcriptional regulation
ZNF554_M10386_1	-0.0310106	0.0241862	4648	0.59691	nan	0	0	0.566	1	0.16662	0	1	1e-30	ZNF554	1	1	1	1	0	0	0	0	0	0	1	1	KRUPPEL		May be involved in transcriptional regulation
ZNF555_ZNF555	-0.111431	-0.0372807	2454	0.647619	nan	0	0	1e-06	1	0.264565	0	1	1e-39	ZNF555	1	1	1	1	0	0	0	0	0	0	1	1	KRUPPEL		May be involved in transcriptional regulation
ZNF563_M10403_1	-0.0932584	-0.0309358	2875	0.615974	nan	0	0	1e-05	1	0.235441	0	1	1e-40	ZNF563	1	1	1	1	0	0	0	0	0	0	1	1	KRUPPEL		May be involved in transcriptional regulation
ZNF570_ZNF570	0.015735	-0.0433853	4867	0.291071	nan	0	0	1	0.1	-0.0759988	1	0	1e-07	ZNF570	1	1	1	1	0	0	0	0	1	1	0	0	KRUPPEL		May be involved in transcriptional regulation
ZNF571_ZNF571	-0.0405758	0.115352	9542	0.866401	nan	0	0	1e-06	1e-56	0.100821	0	1	1e-41	ZNF571	1	1	1	1	0	0	0	0	0	0	1	1	KRUPPEL		May be involved in transcriptional regulation.
ZNF573_ZNF573	-0.0109767	0.0315019	2342	0.562885	nan	0	0	1	1	0.157587	0	1	1e-13	ZNF573	1	1	1	1	0	0	0	0	0	0	1	1	KRUPPEL		May be involved in transcriptional regulation.
ZNF574_M10384_1	-0.081121	-0.0027995	1020	0.658777	nan	0	0	1	1	0.225367	0	1	1e-10	ZNF574	1	1	0	0	0	0	0	0	0	0	1	1	KRUPPEL		May be involved in transcriptional regulation.
ZNF580_M10051_1	-0.0592175	-0.0175839	2814	0.560624	nan	0	0	0.1	1	0.169458	0	1	1e-17	ZNF580	1	1	0	0	0	0	0	0	0	0	1	1	KRUPPEL		Involved in the regulation of endothelial cell proliferation and migration. Mediates H(2)O(2)-induced leukocyte chemotaxis by elevating interleukin-8 production and may play a role in inflammation. May be involved in transcriptional regulation.
ZNF582_ZNF582	-0.0859832	-0.0216219	1883	0.621429	nan	0	0	0.01	1	0.188927	0	1	1e-13	ZNF582	1	1	1	1	0	0	0	0	0	0	1	1	KRUPPEL		May be involved in transcriptional regulation.
ZNF582_M10418_1	-0.0551958	-0.0230717	2267	0.535183	nan	0	0	1	1	0.160914	0	1	1e-13	ZNF582	0	0	0	0	0	0	0	0	0	0	0	0	KRUPPEL		May be involved in transcriptional regulation
ZNF586_M10439_1	-0.0398482	0.0654178	3282	0.730863	nan	0	0	0.462	0.01	0.182445	0	1	1e-22	ZNF586	1	1	1	1	0	0	0	0	0	0	1	1	KRUPPEL		May be involved in transcriptional regulation
ZNF587_ZNF587	-0.110479	-0.0548499	1500	0.598067	nan	0	0	0.001	0.83	0.295027	0	1	1e-30	ZNF587	1	1	1	1	0	0	0	0	0	0	1	1	KRUPPEL		May be involved in transcriptional regulation
ZNF589_M06860_1	-0.0822013	-0.0385064	794	0.566139	nan	0	0	0.543	1	0.225639	0	1	1e-08	ZNF589	1	1	1	1	0	0	0	0	0	0	1	1	KRUPPEL		May play a role in hematopoietic stem/progenitor cell differentiation. May play a role as a DNA binding-dependent transcriptional repressor.
ZNF594_M10414_1	-0.0952681	-0.0240259	1989	0.639837	nan	0	0	0.001	1	0.235831	0	1	1e-25	ZNF594	1	1	0	0	0	0	0	0	0	0	1	1	KRUPPEL		May be involved in transcriptional regulation.
ZNF605_ZNF605	-0.0618415	-0.0230914	2893	0.55291	nan	0	0	0.1	1	0.189331	0	1	1e-23	ZNF605	1	1	1	1	0	0	0	0	0	0	1	1	KRUPPEL		May be involved in transcriptional regulation.
ZNF610_M10398_1	-0.275657	-0.146118	460	0.7958	nan	0	0	1e-06	0.1	0.451197	0	1	1e-22	ZNF610	1	1	1	1	0	0	0	0	0	0	1	1	KRUPPEL		May be involved in transcriptional regulation.
ZNF616_ZNF616	-0.0520151	-0.00482479	1434	0.57549	nan	0	0	1	1	0.200423	0	1	1e-11	ZNF616	1	1	1	1	0	0	0	0	0	0	1	1	KRUPPEL		May be involved in transcriptional regulation.
ZNF619_ZNF619	-0.103147	-0.0122928	2780	0.692308	nan	0	0	1e-05	1	0.274267	0	1	1e-49	ZNF619	1	1	1	1	0	0	0	0	0	0	1	1	KRUPPEL		May be involved in transcriptional regulation.
ZNF621_M07151_1	-0.0307925	0.00783132	3858	0.552572	nan	0	0	1	1	0.148461	0	1	1e-21	ZNF621	1	1	1	1	0	0	0	0	0	0	1	1	KRUPPEL		May be involved in transcriptional regulation.
ZNF626_ZNF626	-0.0624579	-0.0355506	1900	0.521226	nan	0	0	1	1	0.204435	0	1	1e-17	ZNF626	1	1	0	0	0	0	0	0	0	0	1	1	KRUPPEL		May be involved in transcriptional regulation.
ZNF662_ZNF662	-0.072923	-0.0151187	3940	0.603886	nan	0	0	0.0001	1	0.207484	0	1	1e-41	ZNF662	1	1	1	1	0	0	0	0	0	0	1	1	KRUPPEL		May be involved in transcriptional regulation
ZNF669_M10411_1	-0.077865	-0.0334729	868	0.568004	nan	0	0	0.523	1	0.238093	0	1	1e-09	ZNF669	1	1	1	1	0	0	0	0	0	0	1	1	KRUPPEL		May be involved in transcriptional regulation
ZNF669_ZNF669	-0.115928	-0.0357903	514	0.663637	nan	0	0	1	1	0.321381	0	1	1e-10	ZNF669	0	0	0	0	0	0	0	0	0	0	0	0	KRUPPEL		May be involved in transcriptional regulation
ZNF674_ZNF674	-0.101879	-0.0131764	1614	0.686551	nan	0	0	0.001	1	0.305582	0	1	1e-32	ZNF674	1	1	0	0	0	0	0	0	0	0	1	1	KRUPPEL		May be involved in transcriptional regulation.
ZNF675_ZNF675	-0.0880262	-0.0396937	2883	0.578546	nan	0	0	0.0001	0.696	0.198066	0	1	1e-25	ZNF675	1	1	1	1	0	0	0	0	0	0	1	1	KRUPPEL		May be involved in transcriptional regulation. May play a role during osteoclast differentiation by modulating TRAF6 signaling activity.
ZNF682_M10316_1	-0.0853846	-0.0124265	1838	0.644428	nan	0	0	0.01	1	0.253823	0	1	1e-26	ZNF682	1	1	1	1	0	0	0	0	0	0	1	1	KRUPPEL		May be involved in transcriptional regulation
ZNF692_M10425_1	-0.110787	0.0107885	2465	0.774497	nan	0	0	1e-06	1	0.29252	0	1	1e-49	ZNF692	1	1	0	0	0	0	0	0	0	0	1	1	KRUPPEL		May act as an transcriptional repressor for PCK1 gene expression, in turn may participate in the hepatic gluconeogenesis regulation through the activated AMPK signaling pathway.
ZNF692_M07147_1	-0.105497	0.0160461	2415	0.77441	nan	0	0	1e-05	1	0.283873	0	1	1e-41	ZNF692	0	0	0	0	0	0	0	0	0	0	0	0	KRUPPEL		May act as an transcriptional repressor for PCK1 gene expression, in turn may participate in the hepatic gluconeogenesis regulation through the activated AMPK signaling pathway.
ZNF701_ZNF701	-0.0452638	0.0113123	2044	0.6006	nan	0	0	0.793	1	0.158985	0	1	1e-10	ZNF701	1	1	0	0	0	0	0	0	0	0	1	1	KRUPPEL		May be involved in transcriptional regulation
ZNF707_ZNF707	-0.0324744	0.0318641	2529	0.621367	nan	0	0	1	1	0.204189	0	1	1e-22	ZNF707	1	1	0	0	0	0	0	0	0	0	1	1	KRUPPEL		May be involved in transcriptional regulation
ZNF708_ZNF708	-0.0480618	0.016596	1380	0.622222	nan	0	0	1	1	0.180874	0	1	1e-09	ZNF708	1	1	0	0	0	0	0	0	0	0	1	1	KRUPPEL		May be involved in transcriptional regulation
ZNF71_M10438_1	-0.0469666	-0.0185898	7612	0.525157	nan	0	0	1e-05	1	0.0728531	0	1	1e-12	ZNF71	1	1	1	1	0	0	0	0	0	0	1	1	KRUPPEL		May be involved in transcriptional regulation
ZNF740_M09391_1	-0.0943806	0.0343451	3199	0.793626	nan	0	0	1e-06	0.811	0.215119	0	1	1e-32	ZNF740	1	1	0	0	0	0	0	0	0	0	1	1	KRUPPEL		May be involved in transcriptional regulation.
ZNF768_M10431_1	0.0134277	0.0467798	4060	0.538468	nan	0	0	1	0.1	0.11806	0	1	1e-13	ZNF768	1	1	0	0	0	0	0	0	0	0	1	1	KRUPPEL		Binds to mammalian-wide interspersed repeat (MIRs) sequences in euchromatin and promoter regions of genes at the consensus sequence 5'-GCTGTGTG-[N20]-CCTCTCTG-3', consisting of two anchor regions connected by a linker region; the linker region probably does not contribute to the binding specificity (PubMed:30476274). Required for cell homeostasis (PubMed:34404770). May be involved in transcriptio…
ZNF770_M10379_1	-0.0201892	0.0894779	10139	0.742638	nan	0	0	0.1	1e-38	0.0711468	0	1	1e-23	ZNF770	1	1	0	0	0	0	0	0	0	0	1	1	KRUPPEL		May be involved in transcriptional regulation.
ZNF774_M10380_1	-0.020699	0.0199429	11988	0.557971	nan	0	0	0.01	0.01	0.0584779	0	1	1e-22	ZNF774	1	1	0	0	0	0	0	0	0	0	1	1	KRUPPEL		May be involved in transcriptional regulation.
ZNF776_ZNF776	-0.0932126	-0.0219366	3235	0.639928	nan	0	0	1e-06	1	0.24602	0	1	1e-44	ZNF776	1	1	0	0	0	0	0	0	0	0	1	1	KRUPPEL		May be involved in transcriptional regulation.
ZNF778_ZNF778	-0.054723	0.00612388	1453	0.612026	nan	0	0	1	1	0.158302	0	1	1e-07	ZNF778	1	1	0	0	0	0	0	0	0	0	1	1	KRUPPEL		May be involved in transcriptional regulation.
ZNF780A_ZNF780A	-0.0362062	0.0216456	6991	0.604013	nan	0	0	0.01	0.641	0.151607	0	1	1e-49	ZNF780A	1	1	0	0	0	0	0	0	0	0	1	1	KRUPPEL		May be involved in transcriptional regulation.
ZNF787_M10060_1	-0.00281729	0.0306503	6918	0.538777	nan	0	0	1	0.1	0.0731826	0	1	1e-12	ZNF787	1	1	0	0	0	0	0	0	0	0	1	1	KRUPPEL		May be involved in transcriptional regulation.
ZNF789_ZNF789	-0.0229774	0.0240517	2862	0.575059	nan	0	0	1	1	0.113835	0	1	1e-07	ZNF789	1	1	0	0	0	0	0	0	0	0	1	1	KRUPPEL		May be involved in transcriptional regulation.
ZNF79_ZNF79	0.01593	-0.0568241	3213	0.254596	nan	0	0	1	0.1	-0.130887	1	0	1e-13	ZNF79	1	1	1	1	0	0	0	0	1	1	0	0	KRUPPEL		May be involved in transcriptional regulation
ZNF793_ZNF793	-0.0612488	0.013487	1809	0.649184	nan	0	0	1	1	0.221164	0	1	1e-19	ZNF793	1	1	0	0	0	0	0	0	0	0	1	1	KRUPPEL		May be involved in transcriptional regulation
ZNF816_ZNF816	-0.07004	-0.0119746	3896	0.604585	nan	0	0	0.0001	1	0.204237	0	1	1e-40	ZNF816	1	1	0	0	0	0	0	0	0	0	1	1	KRUPPEL		May be involved in transcriptional regulation
ZNF816_M10368_1	-0.0393251	0.00805955	2411	0.57601	nan	0	0	1	1	0.184062	0	1	1e-18	ZNF816	0	0	0	0	0	0	0	0	0	0	0	0	KRUPPEL		May be involved in transcriptional regulation
ZNF879_ZNF879	0.0198281	-0.0336843	7089	0.306075	nan	0	0	0.625	0.01	-0.0672444	1	0	1e-12	ZNF879	1	1	0	0	0	0	0	0	1	1	0	0	KRUPPEL		May be involved in transcriptional regulation
ZNF891_ZNF891	-0.0783828	-0.00793732	3187	0.637706	nan	0	0	0.0001	1	0.247196	0	1	1e-42	ZNF891	1	1	0	0	0	0	0	0	0	0	1	1	KRUPPEL		May be involved in transcriptional regulation
TOTAL Significant in ZnCl2 only:															165	127	57	57	0	0	0	0	30	13	135	114
TOTAL (all differentially enriched):															250	207	91	91	83	79	2	1	30	13	217	192
AC138696.1_M09315_1	-0.0323236	0.0100439	868	0.562588	nan			1	1	0.12024			0.1	AC138696.1
AHR_M03663_1	0.00623859	0.074663	94	0.632299	nan			1	1	0.136176			1	AHR		1285	Total TF motifs analyzed
AIRE_M06440_1	0.0230669	0.00263276	838	0.394571	nan			1	1	-0.0919111			1	AIRE		980	Total TF Motifs that are not significantly different
ALX1_M05586_1	0.0414622	-0.0412098	788	0.228063	nan			1	1	-0.200303			1e-06	ALX1		305	Total TF motifs that ARE statistically significant
ALX1_M08464_1	0.0667375	-0.0752755	632	0.0693045	nan			1	1	-0.172406			0.0001	ALX1		250	Total Unique TFs that are significantly altered (padj < 1e-7)
ALX1_M01294_1	0	0	0	0.228405	nan			1	1	0			1	ALX1
ALX1_M01344_1	0	0	0	0.303206	nan			1	1	0			1	ALX1
ALX1_M08468_1	0	0	0	0.280971	nan			1	1	0			1	ALX1
ALX1_M08472_1	0	0	0	0.211592	nan			1	1	0			1	ALX1
ALX1_M08546_1	0	0	0	0.419217	nan			1	1	0			1	ALX1
ALX1_M08571_1	0	0	0	0.419696	nan			1	1	0			1	ALX1
ALX1_M08586_1	0	0	0	0.231254	nan			1	1	0			1	ALX1
ALX1_M08859_1	0	0	0	0.21973	nan			1	1	0			1	ALX1
ALX1_M09058_1	0	0	0	0.294353	nan			1	1	0			1	ALX1
ALX1_M09090_1	0	0	0	0.198567	nan			1	1	0			1	ALX1
ALX1_M09095_1	0	0	0	0.210369	nan			1	1	0			1	ALX1
ALX3_M05560_1	0.00866424	-0.0562199	387	0.275651	nan			1	1	-0.143294			0.1	ALX3
ALX4_M05562_1	0.0324569	-0.0477745	563	0.234592	nan			1	1	-0.189148			0.001	ALX4
ANHX_M01298_1	0	0	0	0.359304	nan			1	1	0			1	ANHX
AR_M09001_1	0.105556	0.0904552	507	0.408839	nan			0.504	1	-0.066908			1	AR
AR_M05563_1	-0.00551573	0.0231214	465	0.525854	nan			1	1	0.088594			1	AR
AR_M05564_1	0.00926148	0.0356175	631	0.519751	nan			1	1	0.057452			1	AR
AR_M07575_1	0.0528087	0.0730136	503	0.503294	nan			1	1	0.0806443			1	AR
ARGFX_M09430_1	0.0271239	-0.0887697	865	0.139183	nan			1	1	-0.133331			0.001	ARGFX
ARGFX_M09429_1	0.0456567	-0.0460186	686	0.203975	nan			1	1	-0.120699			0.1	ARGFX
ARID3A_M00142_1	0	0	0	0.223437	nan			1	1	-0.127968			1e-05	ARID3A
ARID3A_M00140_1	0.0438351	-0.0669022	1177	0.152978	nan			1	0.452	-0.125324			0.001	ARID3A
ARID5A_M00144_1	0.00649688	-0.0837315	560	0.207847	nan			1	1	-0.156843			0.1	ARID5A
ARID5A_M00143_1	0	0	0	0.326426	nan			1	1	0			1	ARID5A
ARID5A_M00146_1	-0.0402425	-0.0761618	126	0.353143	nan			1	1	-0.16174			1	ARID5A
ARNT_M00267_1	-0.0793022	-0.0291041	355	0.583537	nan			1	1	0.173389			0.1	ARNT
ARNT_M08470_1	-0.0514586	0.00921915	660	0.611574	nan			1	1	0.128031			0.1	ARNT
ARNT_M00226_1	-0.0556743	-0.036093	375	0.501627	nan			1	1	0.137674			1	ARNT
ARNT_M08469_1	-0.046108	0.0115092	639	0.603386	nan			1	1	0.12273			1	ARNT
ARNTL_M05565_1	0.00360787	0.0580363	326	0.594855	nan			1	1	0.141494			0.418	ARNTL
ARX_M05566_1	0.0374058	-0.0585191	679	0.192606	nan			1	1	-0.184849			0.0001	ARX
ARX_M09068_1	0	0	0	0.423259	nan			1	1	0			1	ARX
ARX_M09070_1	0	0	0	0.373511	nan			1	1	0			1	ARX
ARX_M09072_1	0	0	0	0.409477	nan			1	1	0			1	ARX
ATF1_M08544_1	0.114452	0.145013	184	0.531	nan			1	1	0.263758			0.1	ATF1
ATF1_M10066_1	0.0959	0.120982	165	0.516341	nan			1	1	0.285931			0.1	ATF1
ATF1_M06452_1	0.0810587	0.117081	311	0.545611	nan			1	1	0.148904			1	ATF1
ATF2_M08540_1	0.146123	0.158542	279	0.482464	nan			0.652	0.401	0.193442			0.1	ATF2
ATF2_M08479_1	0.0938866	0.108125	190	0.487332	nan			1	1	0.302366			0.01	ATF2
ATF2_M08481_1	0.0777261	0.104416	188	0.520645	nan			1	1	0.261478			0.1	ATF2
ATF2_M08542_1	0.133581	0.129275	127	0.43772	nan			1	1	0.253729			1	ATF2
ATF3_M09744_1	0.107171	0.112984	451	0.464791	nan			0.883	0.669	0.139971			1	ATF3
ATF3_M08483_1	0.13284	0.147719	457	0.489047	nan			1	0.1	0.124238			1	ATF3
ATF3_M08485_1	0.106882	0.124221	232	0.495629	nan			1	1	0.161379			1	ATF3
ATF4_M08489_1	0.112981	0.141795	380	0.526327	nan			0.897	1	0.133659			0.527	ATF4
ATF4_M06454_1	-0.0231494	-0.0256225	3024	0.442623	nan			1	1	0.000968818			1	ATF4
ATF6_M09436_1	0.0700312	0.100595	187	0.531008	nan			1	1	0.255601			0.1	ATF6
ATF6_M09435_1	0.0508506	0.0985456	373	0.57684	nan			1	1	0.14508			1	ATF6
ATF6_M10064_1	0.0264202	0.0884664	456	0.615235	nan			1	1	0.139008			1	ATF6
ATF7_M05568_1	0.128797	0.131973	119	0.457738	nan			1	1	0.240342			1	ATF7
ATF7_M08490_1	0.122487	0.123793	132	0.452735	nan			1	1	0.254639			1	ATF7
ATOH1_M09557_1	-0.0298659	0.0238595	1252	0.592974	nan			1	1	0.164103			1e-06	ATOH1
ATOH1_M08943_1	0.0340321	0.00776082	689	0.378954	nan			1	1	-0.133831			0.1	ATOH1
ATOH1_M08510_1	0.0425258	0.0189461	430	0.386155	nan			1	1	-0.0992825			0.63	ATOH1
ATOH1_M09442_1	0.0343905	0.0320802	586	0.443058	nan			1	1	-0.0863622			0.739	ATOH1
ATOH1_M08492_1	0.0266719	0.0275662	621	0.451632	nan			1	1	-0.0773315			1	ATOH1
ATOH1_M08512_1	0.0225127	0.0146543	478	0.428215	nan			1	1	-0.0847845			1	ATOH1
ATOH1_M08945_1	0.0393874	0.0339741	665	0.434757	nan			1	1	-0.0777236			1	ATOH1
ATOH1_M08947_1	0.074198	0.0691432	439	0.435716	nan			1	1	-0.0611298			1	ATOH1
ATOH1_M08949_1	0.0573332	0.0416552	328	0.407295	nan			1	1	-0.103765			1	ATOH1
ATOH1_M08951_1	0.0627879	0.0424544	387	0.39484	nan			1	1	-0.103765			1	ATOH1
ATOH1_M08953_1	0.104811	0.117357	313	0.482803	nan			1	0.847	-0.0825373			1	ATOH1
ATOH1_M09091_1	-0.000779962	0.0377232	1206	0.552249	nan			1	1	0.0707222			1	ATOH1
ATOH1_M09441_1	0.00868844	0.0375882	1181	0.526556	nan			1	1	0.0580876			1	ATOH1
ATOH1_M09462_1	0.0301953	0.0448486	504	0.488442	nan			1	1	-0.0720928			1	ATOH1
ATOH1_M09558_1	-0.00756936	0.0276944	666	0.543583	nan			1	1	0.101895			1	ATOH1
ATOH7_M08749_1	0.00841527	0.0484211	1529	0.556269	nan			1	1	0.0734438			0.1	ATOH7
ATOH7_M09989_1	-0.00729922	0.0274112	1535	0.542102	nan			1	1	0.087741			0.1	ATOH7
ATOH7_M09817_1	-0.0187417	0.0233582	949	0.561871	nan			1	1	0.0839478			0.393	ATOH7
ATOH7_M00261_1	0.00594544	-0.00602355	377	0.417218	nan			1	1	-0.10737			0.976	ATOH7
ATOH7_M00242_1	0.0312445	0.0520088	522	0.504791	nan			1	1	0.0143041			1	ATOH7
ATOH7_M09990_1	-0.0193274	-0.00291508	485	0.493148	nan			1	1	-0.000282336			1	ATOH7
BACH1_M06885_1	0.0997451	0.0891609	2580	0.420923	nan			0.0001	0.001	-0.0587838			0.1	BACH1
BACH1_M09446_1	0.0544025	0.0317018	292	0.388507	nan			1	1	-0.0773219			1	BACH1
BARHL1_M09447_1	0	0	0	0.365471	nan			1	1	0			1	BARHL1
BARHL1_M09448_1	0	0	0	0.361509	nan			1	1	0			1	BARHL1
BARHL2_M05570_1	0.0186114	-0.0241967	563	0.334713	nan			1	1	-0.0983328			0.544	BARHL2
BARX1_M05575_1	0.0733374	0.000940084	773	0.255551	nan			0.971	1	-0.160403			0.001	BARX1
BARX1_M08498_1	0.00584863	-0.0691848	808	0.248498	nan			1	1	-0.186307			1e-05	BARX1
BARX1_M05576_1	0	0	0	0.301575	nan			1	1	0			1	BARX1
BATF_M08500_1	-0.0438689	0.00410292	280	0.577581	nan			1	1	0.200407			0.1	BATF
BATF3_M08502_1	0.12512	0.149024	474	0.513191	nan			1	0.1	0.149939			0.1	BATF3
BBX_M08506_1	-0.063073	-0.0671739	413	0.438268	nan			1	1	0.0496916			1	BBX
BCL11A_M05292_1	0.0170907	0.0130622	3581	0.438462	nan			1	1	-0.0083988			1	BCL11A
BCL11A_M08508_1	0.00239386	0.0234571	468	0.505591	nan			1	1	-0.011126			1	BCL11A
BCL6_M09453_1	-0.00326645	-0.00309347	811	0.449702	nan			1	1	0.0271148			1	BCL6
BCL6_M09454_1	0.019277	0.0216134	332	0.45549	nan			1	1	-0.104545			1	BCL6
BCL6B_M09457_1	0.0208889	0.0182496	885	0.442178	nan			1	1	-0.00999096			1	BCL6B
BHLHA15_M09899_1	0.042223	0.0222935	551	0.395921	nan			1	1	-0.0888509			0.848	BHLHA15
BHLHA15_M09896_1	0.0339167	0.00498227	454	0.37183	nan			1	1	-0.0977371			0.884	BHLHA15
BHLHA15_M00224_1	0.0370556	0.0273644	636	0.423312	nan			1	1	-0.0487436			1	BHLHA15
BHLHA15_M06569_1	-0.00359894	0.0207656	1512	0.514423	nan			1	1	0.0420162			1	BHLHA15
BHLHE22_M05582_1	0.0274891	-0.0114526	551	0.345057	nan			1	1	-0.105203			0.481	BHLHE22
BHLHE40_M05580_1	-0.0206856	0.0379541	659	0.606121	nan			1	1	0.118638			1	BHLHE40
BHLHE40_M08516_1	0.00520187	0.0600115	567	0.595875	nan			1	1	0.0885052			1	BHLHE40
BHLHE41_M05584_1	-0.00136173	0.050901	489	0.589061	nan			1	1	0.0750847			1	BHLHE41
BORCS8-MEF2B_M08916_1	0.0520518	0.0307156	549	0.392157	nan			1	1	-0.138423			0.1	BORCS8-MEF2B
BORCS8-MEF2B_M06400_1	-0.0146979	-0.115656	6059	0.179141	nan			1	1e-28	0.0226694			0.651	BORCS8-MEF2B
BORCS8-MEF2B_M08910_1	0.0567487	0.0636157	705	0.467611	nan			1	1	-0.110589			1	BORCS8-MEF2B
BORCS8-MEF2B_M08912_1	0.0466541	0.0205202	722	0.379322	nan			1	1	-0.0973596			1	BORCS8-MEF2B
BORCS8-MEF2B_M08914_1	0.0584986	0.0453072	705	0.413948	nan			1	1	-0.113167			1	BORCS8-MEF2B
BPTF_M06463_1	-0.0077115	-0.0302695	2393	0.388889	nan			1	1	-0.0667874			0.1	BPTF
BPTF_M04009_1	-0.0213302	-0.0346177	1393	0.413691	nan			1	1	-0.0419826			1	BPTF
BSX_M05585_1	0	0	0	0.311511	nan			1	1	0			1	BSX
CCDC169-SOHLH2_M09149_1	-0.0435873	0.0321302	539	0.651811	nan			1	1	0.167405			0.01	CCDC169-SOHLH2
CDC5L_M03776_1	0.0210039	-0.0472385	518	0.266667	nan			1	1	-0.157152			0.1	CDC5L
CDC5L_M06466_1	0.0172579	-0.0298035	528	0.323333	nan			1	1	-0.131447			0.1	CDC5L
CDX1_M05587_1	0.0717646	-0.00571731	819	0.241948	nan			1	1	-0.186396			1e-05	CDX1
CDX1_M08523_1	0.0505281	0.00172343	970	0.31867	nan			1	1	-0.150122			0.0001	CDX1
CDX1_M08520_1	0.0644549	0.0262786	860	0.347104	nan			1	1	-0.135274			0.01	CDX1
CDX1_M09470_1	0.0860479	0.0583851	409	0.375232	nan			1	1	-0.0823822			1	CDX1
CEBPA_M00400_1	0	0	0	0.393435	nan			1	1	0			1	CEBPA
CEBPA_M08526_1	0.0155516	0.018379	141	0.456804	nan			1	1	-0.0779783			1	CEBPA
CEBPB_M05589_1	0.134646	0.122118	66	0.415722	nan			1	1	-0.229526			1	CEBPB
CEBPD_M05591_1	0.134646	0.119801	66	0.409525	nan			1	1	-0.229526			1	CEBPD
CEBPE_M05592_1	0.134646	0.120571	66	0.411586	nan			1	1	-0.229526			1	CEBPE
CEBPG_M05594_1	0.134646	0.125254	66	0.424112	nan			1	1	-0.229526			1	CEBPG
CEBPZ_M06474_1	-0.00111649	0.0144943	1171	0.491004	nan			1	1	0.0465131			1	CEBPZ
CENPB_M05595_1	-0.391884	-0.348258	154	0.565955	nan			0.0001	0.001	0.308779			0.01	CENPB
CIC_M02158_1	0.019725	0.0324971	1364	0.483409	nan			1	1	-0.0387445			1	CIC
CLOCK_M08534_1	-0.0479184	0.0135823	621	0.613775	nan			1	1	0.147843			0.01	CLOCK
CLOCK_M08987_1	-0.0325018	0.0231632	566	0.598163	nan			1	1	0.151508			0.1	CLOCK
CLOCK_M05596_1	-0.0873402	-0.0613774	245	0.518699	nan			1	1	0.0914063			1	CLOCK
CPEB1_M05597_1	0	0	0	0.106774	nan			1	1	0			1	CPEB1
CREB3_M10072_1	0.0200435	0.0703189	360	0.583744	nan			1	1	0.222589			0.01	CREB3
CREB3L1_M00402_1	0.00596725	0.0714163	652	0.624339	nan			1	1	0.151896			0.01	CREB3L1
CREB3L1_M05601_1	-0.0156878	0.0558138	424	0.640532	nan			1	1	0.145075			1	CREB3L1
CREB3L4_M10091_1	0.00191556	0.0591373	426	0.602328	nan			1	1	0.240859			0.0001	CREB3L4
CREBL2_M07230_1	0.226624	0.211141	86	0.407817	nan			1	1	0.095594			1	CREBL2
CREBZF_M00404_1	0	0	0	0.316579	nan			1	1	0			1	CREBZF
CUX1_M05609_1	0.0522762	-0.00407677	44	0.298475	nan			1	1	-0.0838324			1	CUX1
CUX2_M05611_1	0.070699	0.00731758	50	0.279672	nan			1	1	-0.0334898			1	CUX2
CXXC1_M00872_1	0	0	0	0.66287	nan			1	1	0			1	CXXC1
DBP_M05613_1	0.0797343	0.0303295	148	0.317064	nan			1	1	-0.129352			1	DBP
DBP_M08771_1	-0.0241261	-0.0275341	80	0.440122	nan			1	1	0.0253882			1	DBP
DBX1_M01380_1	0	0	0	0.0042135	nan			1	1	0			1	DBX1
DBX1_M01414_1	0	0	0	0.349804	nan			1	1	0			1	DBX1
DBX1_M01428_1	0	0	0	0.368902	nan			1	1	0			1	DBX1
DDIT3_M06487_1	0.00965587	0.031963	873	0.508919	nan			1	1	0.00965946			1	DDIT3
DLX1_M08556_1	0	0	0	0.233088	nan			1	1	0			1	DLX1
DLX1_M08560_1	0	0	0	0.213482	nan			1	1	0			1	DLX1
DLX1_M08569_1	0	0	0	0.227582	nan			1	1	0			1	DLX1
DLX1_M08570_1	0	0	0	0.259697	nan			1	1	0			1	DLX1
DLX3_M05616_1	0	0	0	0.252168	nan			1	1	0			1	DLX3
DLX4_M05617_1	0	0	0	0.252541	nan			1	1	0			1	DLX4
DLX6_M05619_1	0	0	0	0.235325	nan			1	1	0			1	DLX6
DMBX1_M05620_1	0.0128486	-0.0017315	308	0.410233	nan			1	1	0.0146556			1	DMBX1
DMRT1_M00895_1	0.0563117	0.0171643	579	0.344506	nan			1	1	-0.160621			0.01	DMRT1
DMRT2_M00898_1	0.107385	0.00237206	730	0.168293	nan			1	1	-0.204526			1e-05	DMRT2
DMRT2_M08579_1	0.0547592	0.0186826	785	0.352722	nan			1	1	-0.150015			0.001	DMRT2
DMRT2_M00897_1	0.0503744	0.0238898	506	0.378384	nan			1	1	-0.139452			0.01	DMRT2
DMRT3_M00894_1	0.0741266	0.03477	681	0.343947	nan			1	1	-0.181396			0.0001	DMRT3
DMRT3_M08575_1	0.053435	-0.017516	864	0.25942	nan			1	1	-0.147906			0.001	DMRT3
DMRTA1_M08577_1	0.070882	0.0195126	836	0.311808	nan			0.881	1	-0.139002			0.01	DMRTA1
DMRTC2_M09488_1	0.0688838	0.012519	814	0.298444	nan			1	1	-0.159302			0.0001	DMRTC2
DPF1_M08582_1	0.0485146	0.0473635	342	0.44616	nan			1	1	-0.0904397			1	DPF1
DPRX_M05622_1	0.0129125	0.00718766	434	0.433923	nan			1	1	-0.0519746			1	DPRX
DRGX_M05623_1	0.0567368	-0.0367126	666	0.199229	nan			1	1	-0.182667			0.0001	DRGX
DUX1_M03009_1	0.0667344	-0.0120908	918	0.238354	nan			1	1	-0.137856			0.01	DUX1
DUXA_M05624_1	0.0652335	0.0106048	907	0.303088	nan			1	1	-0.153361			0.001	DUXA
E2F1_M05625_1	-0.261593	-0.210483	154	0.585975	nan			0.1	0.447	0.371017			0.001	E2F1
E2F1_M09494_1	-0.1059	-0.0740468	446	0.534457	nan			0.581	1	0.189618			0.001	E2F1
E2F3_M05632_1	0.0762136	0.0683464	307	0.428192	nan			1	1	-0.0774236			1	E2F3
E2F4_M06494_1	-0.416034	-0.349797	65	0.626446	nan			0.1	1	0.423608			0.1	E2F4
E2F4_M05636_1	0.0288328	0.0490034	279	0.503203	nan			1	1	0.0310695			1	E2F4
E2F7_M08596_1	-0.12651	-0.0869618	344	0.555046	nan			0.458	1	0.258408			0.0001	E2F7
E2F7_M05637_1	0.0045677	0.00430345	606	0.448532	nan			1	1	-0.0175786			1	E2F7
E2F7_M08594_1	0.00638779	0.00797066	877	0.453474	nan			1	1	0.00394531			1	E2F7
E2F8_M05638_1	-0.0145476	0.0064761	737	0.505485	nan			1	1	0.0410697			1	E2F8
EBF1_M05639_1	-0.0646646	-0.0218809	1511	0.563701	nan			1	1	0.142445			1e-05	EBF1
EHF_M06390_1	-0.0655144	-0.0293475	578	0.545999	nan			1	1	0.186243			0.001	EHF
EHF_M05647_1	-0.00481349	0.0227219	416	0.522906	nan			1	1	0.124798			1	EHF
ELF1_M09501_1	-0.0646447	-0.0338047	374	0.531747	nan			1	1	0.208125			0.01	ELF1
ELF1_M09509_1	-0.0608174	-0.0247029	354	0.545858	nan			1	1	0.227914			0.01	ELF1
ELF1_M09516_1	-0.10162	-0.0637441	347	0.550571	nan			1	1	0.204353			0.01	ELF1
ELF3_M05650_1	0.00518491	0.0321428	568	0.521361	nan			1	1	0.0585354			1	ELF3
ELF5_M05654_1	-0.0207122	0.00224496	680	0.510658	nan			1	1	0.126207			0.1	ELF5
ELK1_M08656_1	-0.0812597	-0.0268374	419	0.594838	nan			1	1	0.259723			1e-05	ELK1
ELK1_M00977_1	-0.0506139	-0.0321916	291	0.498525	nan			1	1	0.246123			0.01	ELK1
ELK1_M08659_1	-0.0388492	0.00813986	290	0.574952	nan			1	1	0.21792			0.01	ELK1
ELK1_M09521_1	-0.100094	-0.0476337	289	0.589588	nan			1	1	0.211736			0.1	ELK1
ELK1_M09537_1	-0.0321546	0.000172338	53	0.535725	nan			1	1	0.291842			0.725	ELK1
ELK1_M05658_1	-0.0557835	-0.00728618	275	0.578987	nan			1	1	0.168921			1	ELK1
ELK1_M08655_1	-0.0297532	0.0211994	272	0.585555	nan			1	1	0.162325			1	ELK1
ELK1_M10260_1	0.00191657	0.0363691	313	0.541412	nan			1	1	0.147803			1	ELK1
ELK4_M05660_1	-0.0103961	0.0330694	235	0.565525	nan			1	1	0.183128			1	ELK4
EMX1_M05661_1	0.0302581	-0.0195503	240	0.315984	nan			1	1	-0.0126496			1	EMX1
EMX2_M05663_1	0.00764229	-0.0507903	341	0.292912	nan			1	1	-0.0443462			1	EMX2
EN1_M05665_1	0.013715	-0.0274888	407	0.339005	nan			1	1	-0.0626811			1	EN1
EN2_M05669_1	-0.00995339	-0.0738473	377	0.2783	nan			1	1	-0.112974			0.457	EN2
EOMES_M05671_1	0.025738	0.018728	946	0.430485	nan			1	1	-0.0396289			1	EOMES
ERF_M05673_1	0.0355002	0.0706463	208	0.543267	nan			1	1	0.166504			0.646	ERF
ERG_M08653_1	-0.0502978	-0.0101951	257	0.556528	nan			1	1	0.199647			0.1	ERG
ERG_M05674_1	-0.0074759	0.0265819	210	0.540356	nan			1	1	0.221207			1	ERG
ESR1_M08629_1	0.0143342	0.0600141	815	0.571449	nan			1	1	0.150388			0.001	ESR1
ESRRA_M08639_1	0.0303594	0.0561234	1782	0.518167	nan			1	0.401	0.0716492			0.1	ESRRA
ESRRA_M08633_1	0.0253559	0.0470041	1949	0.507156	nan			1	0.986	0.0567415			1	ESRRA
ESRRA_M08637_1	0.027506	0.0530518	1594	0.517583	nan			1	0.593	0.0691015			1	ESRRA
ESRRB_M05685_1	0.0363688	0.026762	1797	0.423538	nan			1	1	0.0350031			1	ESRRB
ESX1_M05689_1	0.0295648	-0.016541	444	0.32589	nan			1	1	-0.113073			0.466	ESX1
ETS1_M05692_1	-0.0674567	-0.0234201	408	0.567053	nan			1	1	0.136214			1	ETS1
ETS1_M08647_1	-0.0686121	-0.0158498	327	0.590397	nan			1	1	0.1623			1	ETS1
ETV1_M05695_1	0.0391511	0.079633	201	0.557543	nan			1	1	0.17024			0.701	ETV1
ETV2_M05696_1	0.0422972	0.0495744	233	0.468709	nan			1	1	0.1059			1	ETV2
ETV5_M05699_1	0.0306104	0.0767658	197	0.572721	nan			1	1	0.133996			0.93	ETV5
ETV6_M05700_1	-0.0574231	0.00456174	1028	0.615071	nan			1	1	0.140767			0.001	ETV6
ETV6_M05701_1	-0.104384	-0.0576064	232	0.574387	nan			1	1	0.281998			0.01	ETV6
ETV6_M09549_1	-0.0578316	-0.0128824	474	0.569494	nan			1	1	0.117799			1	ETV6
ETV6_M09550_1	-0.0648219	-0.0390968	356	0.518063	nan			1	1	0.0730756			1	ETV6
EVX1_M05702_1	0.0331394	-0.00533854	311	0.346297	nan			1	1	0.0261867			1	EVX1
EVX1_M08657_1	0	0	0	0.270723	nan			1	1	0			1	EVX1
EVX1_M08658_1	0	0	0	0.268969	nan			1	1	0			1	EVX1
EVX2_M05703_1	0.0183067	-0.0210664	272	0.343902	nan			1	1	-0.0223423			1	EVX2
FEV_M05704_1	-0.00100992	0.0333236	211	0.541094	nan			1	1	0.193946			1	FEV
FEZF1_M07239_1	0.0360327	0.00279052	1088	0.360305	nan			1	1	-0.0886544			1	FEZF1
FEZF1_M10319_1	0.00599994	-0.000863997	2724	0.430876	nan			1	1	-0.0328119			1	FEZF1
FIGLA_M08661_1	0.00943594	0.0743901	1507	0.623015	nan			1	0.1	0.111095			0.001	FIGLA
FIGLA_M05705_1	0.00360088	0.039683	1305	0.545772	nan			1	1	0.032913			1	FIGLA
FLI1_M05706_1	-0.00366405	0.0374778	219	0.559308	nan			1	1	0.192597			1	FLI1
FOS_M08665_1	0.122369	0.136509	261	0.487069	nan			1	0.841	0.13245			0.867	FOS
FOS_M08663_1	0.107219	0.12425	294	0.494802	nan			1	0.966	0.111414			1	FOS
FOS_M10098_1	0.0263341	0.0376948	177	0.479633	nan			1	1	0.0673486			1	FOS
FOSL2_M10258_1	0.106619	0.10769	160	0.452103	nan			1	1	0.213605			1	FOSL2
FOXA1_M08669_1	0.0622017	0.0246394	972	0.348747	nan			1	1	-0.173923			1e-05	FOXA1
FOXD2_M05721_1	0	0	0	0.260408	nan			1	1	0			1	FOXD2
FOXD3_M05723_1	0	0	0	0.257476	nan			1	1	0			1	FOXD3
FOXF1_M04073_1	0.0271701	-0.00577072	771	0.361111	nan			1	1	-0.18004			0.0001	FOXF1
FOXF1_M04169_1	0.0218323	-0.0436547	1429	0.274039	nan			1	1	-0.125773			0.0001	FOXF1
FOXG1_M01022_1	0	0	0	0.225263	nan			1	1	0			1	FOXG1
FOXH1_M03020_1	0.00299842	-0.0149984	889	0.401092	nan			1	1	-0.0703639			0.989	FOXH1
FOXJ2_M06395_1	0	0	0	0.208243	nan			1	1	0			1	FOXJ2
FOXK1_M01043_1	0	0	0	0.275469	nan			1	1	0			1	FOXK1
FOXL1_M05735_1	0	0	0	0.225071	nan			1	1	0			1	FOXL1
FOXL2_M08689_1	-0.0448196	-0.0522093	324	0.429469	nan			1	1	-0.165901			1	FOXL2
FOXM1_M01025_1	0	0	0	0.434744	nan			1	1	0			1	FOXM1
FOXN2_M08691_1	-0.444785	-0.388921	103	0.598695	nan			0.001	0.01	0.470976			0.001	FOXN2
FOXN2_M01021_1	-0.187713	-0.129955	127	0.603763	nan			0.922	1	0.227374			1	FOXN2
FOXO1_M05738_1	0.0681664	0.00446696	847	0.278821	nan			1	1	-0.174414			0.0001	FOXO1
FOXO3_M05741_1	0	0	0	0.2643	nan			1	1	0			1	FOXO3
FOXO4_M05744_1	0	0	0	0.268678	nan			1	1	0			1	FOXO4
FOXO6_M05746_1	0.037433	-0.0196199	754	0.296603	nan			1	1	-0.168785			0.0001	FOXO6
FOXP1_M01031_1	0.0601852	0.0182628	405	0.337082	nan			1	1	-0.219122			1e-06	FOXP1
FOXP1_M10259_1	0.0250072	-0.0427793	934	0.267886	nan			1	1	-0.185636			0.0001	FOXP1
FOXP1_M08697_1	0.0731113	0.058964	799	0.41139	nan			1	1	-0.144735			0.01	FOXP1
FOXP1_M01019_1	0	0	0	0.233013	nan			1	1	0			1	FOXP1
FOXP3_M08699_1	0.0611515	-0.0092362	795	0.260927	nan			1	1	-0.200576			1e-06	FOXP3
FOXP3_M05749_1	0	0	0	0.29222	nan			1	1	0			1	FOXP3
FOXR1_M01023_1	0	0	0	0.404746	nan			1	1	0			1	FOXR1
GATA1_M06396_1	0	0	0	0.322428	nan			1	1	0			1	GATA1
GATA1_M08709_1	-0.114189	-0.118045	43	0.438924	nan			1	1	0.0813149			1	GATA1
GATA1_M08711_1	-0.0162102	-0.0317484	171	0.407669	nan			1	1	0.0946944			1	GATA1
GATA1_M08713_1	-0.0347896	-0.0615656	201	0.377604	nan			1	1	-0.215255			1	GATA1
GATA1_M09589_1	0.0139723	-0.00139415	892	0.408129	nan			1	1	-0.00995725			1	GATA1
GATA3_M05752_1	0	0	0	0.358107	nan			1	1	0			1	GATA3
GATA4_M05753_1	0	0	0	0.3468	nan			1	1	0			1	GATA4
GBX1_M05755_1	0.0155911	-0.0320158	380	0.321874	nan			1	1	-0.0700466			1	GBX1
GBX1_M08931_1	0	0	0	0.260136	nan			1	1	0			1	GBX1
GBX2_M05758_1	0.0286843	-0.0121697	444	0.339941	nan			1	1	-0.112327			0.565	GBX2
GCM1_M08719_1	-0.0902574	-0.018307	249	0.641732	nan			1	1	0.250314			0.01	GCM1
GCM1_M05761_1	-0.108136	-0.0448381	346	0.618584	nan			1	1	0.133359			0.381	GCM1
GCM2_M05762_1	-0.140947	-0.0811142	188	0.609312	nan			1	1	0.142686			1	GCM2
GFI1_M08721_1	-0.00314073	0.0104905	2362	0.485708	nan			1	1	0.00218393			1	GFI1
GFI1_M08723_1	0.0119174	0.0128116	1428	0.451632	nan			1	1	-0.0440925			1	GFI1
GLI4_M10337_1	-0.026761	0.0166629	1533	0.565414	nan			1	1	0.114828			0.001	GLI4
GLIS1_M05765_1	-0.0747419	0.0171445	484	0.695068	nan			1	1	0.244223			1e-05	GLIS1
GLIS3_M05767_1	-0.0383807	0.0481217	833	0.680664	nan			1	1	0.205543			1e-06	GLIS3
GMEB1_M02116_1	-0.0474696	0.0018751	19	0.581254	nan			1	1	0.0303894			1	GMEB1
GMEB1_M08733_1	0.166953	0.15527	44	0.417984	nan			1	1	-0.00442471			1	GMEB1
GMEB2_M05768_1	0	0	0	0.481596	nan			1	1	0			1	GMEB2
GR_D1_dimer1_Pufall	0.0956718	0.0977465	593	0.45479	nan			0.643	0.569	-0.0379722			1	GR
GR_M6_monomer6_Pufall	0.00509082	0.0136059	712	0.47202	nan			1	1	0.212482			1e-05	GR
GR_M1_monomer1_Pufall	0.0685119	0.0585081	593	0.422475	nan			1	1	-0.167838			0.001	GR
GRHL1_M08737_1	-0.140734	-0.13567	65	0.462787	nan			1	1	0.0995582			1	GRHL1
GRHL2_M06916_1	0.0164667	0.0157649	748	0.447362	nan			1	1	-0.0980286			1	GRHL2
GSC_M08741_1	0	0	0	0.38683	nan			1	1	0			1	GSC
GSC_M08743_1	0	0	0	0.334873	nan			1	1	0			1	GSC
GSC2_M05776_1	0.0440562	0.0260033	418	0.400941	nan			1	1	-0.0126679			1	GSC2
GSX1_M01465_1	0.0633709	0.0184095	540	0.328952	nan			1	1	-0.0940421			1	GSX1
GSX1_M01466_1	0.0744908	0.022481	497	0.310095	nan			1	1	-0.113991			1	GSX1
GSX1_M05777_1	-0.00382696	-0.0564744	470	0.308389	nan			1	1	-0.061656			1	GSX1
GSX1_M08745_1	0	0	0	0.347982	nan			1	1	0			1	GSX1
GSX1_M08747_1	0	0	0	0.315982	nan			1	1	0			1	GSX1
GSX1_M08784_1	0	0	0	0.327986	nan			1	1	0			1	GSX1
GSX1_M08786_1	0	0	0	0.320927	nan			1	1	0			1	GSX1
GSX1_M08787_1	0	0	0	0.332891	nan			1	1	0			1	GSX1
GSX1_M08792_1	0	0	0	0.3024	nan			1	1	0			1	GSX1
GSX1_M08793_1	0	0	0	0.233575	nan			1	1	0			1	GSX1
GSX1_M08794_1	0	0	0	0.315068	nan			1	1	0			1	GSX1
GSX1_M08802_1	0	0	0	0.253731	nan			1	1	0			1	GSX1
GSX1_M08809_1	0	0	0	0.256312	nan			1	1	0			1	GSX1
GSX1_M08810_1	0	0	0	0.325328	nan			1	1	0			1	GSX1
GSX1_M08811_1	0	0	0	0.24317	nan			1	1	0			1	GSX1
GSX2_M05778_1	0.040323	-0.0177222	828	0.293948	nan			1	1	-0.113001			0.1	GSX2
HBP1_M02157_1	0	0	0	0.427181	nan			1	1	0			1	HBP1
HELT_M08761_1	-0.0190542	0.0603194	969	0.661592	nan			1	1	0.138692			0.001	HELT
HELT_M08763_1	-0.00686081	0.0791194	902	0.679267	nan			1	0.371	0.144567			0.001	HELT
HELT_M08767_1	-0.000827646	0.0863572	928	0.68249	nan			1	1	0.128225			0.01	HELT
HES1_M08753_1	-0.0386359	0.0638499	972	0.723425	nan			1	1	0.148695			0.0001	HES1
HES5_M08757_1	-0.0733582	0.0368246	958	0.744018	nan			0.572	1	0.188755			1e-06	HES5
HES5_M05779_1	-0.0176752	0.0767056	847	0.701741	nan			1	0.586	0.105131			0.1	HES5
HES6_M08756_1	-0.0105177	0.0531967	730	0.619698	nan			1	1	0.0816546			0.835	HES6
HES7_M05781_1	-0.00174784	0.101901	2268	0.726537	nan			1	1e-06	0.0585179			1	HES7
HESX1_M05782_1	0.0367862	-0.0286121	419	0.274276	nan			1	1	-0.106122			0.95	HESX1
HHEX_M01568_1	0.00510196	0.00273619	502	0.44291	nan			1	1	0.0215841			1	HHEX
HIC1_M08769_1	-0.026949	0.0467546	1584	0.646423	nan			1	1	0.142322			1e-05	HIC1
HIVEP1_M06846_1	-0.0721872	-0.0250012	1130	0.575479	nan			0.37	1	0.171172			1e-06	HIVEP1
HIVEP1_M06845_1	-0.0444036	-0.000423653	2145	0.566901	nan			0.739	1	0.0601015			1	HIVEP1
HLF_M05791_1	0.103156	0.0627748	289	0.341207	nan			1	1	-0.115999			1	HLF
HMBOX1_M05792_1	-0.0235163	-0.0578908	280	0.357275	nan			1	1	-0.162881			1	HMBOX1
HMBOX1_M08773_1	0.0287635	0.0107578	262	0.401068	nan			1	1	-0.161297			1	HMBOX1
HMGA1_M06581_1	0.00280203	-0.0560959	444	0.291667	nan			1	1	-0.190116			0.001	HMGA1
HMGA1_M06580_1	0	0	0	0.150539	nan			1	1	0			1	HMGA1
HMX1_M05793_1	0.0313644	-0.0241199	838	0.300799	nan			1	1	-0.157352			0.001	HMX1
HMX1_M08779_1	0.0175342	-0.0178968	635	0.354449	nan			1	1	-0.124956			0.1	HMX1
HMX1_M08775_1	-0.0266899	-0.0314447	519	0.436518	nan			1	1	-0.0680498			1	HMX1
HMX1_M08978_1	0.0218915	0.0183436	654	0.439747	nan			1	1	-0.0379641			1	HMX1
HMX3_M05795_1	0.00979076	-0.0179455	666	0.375035	nan			1	1	-0.148607			0.01	HMX3
HNF1A_M05796_1	0.0746038	-0.00844563	688	0.227053	nan			1	1	-0.187896			0.0001	HNF1A
HNF1B_M05798_1	0.0811133	0.0019313	600	0.2374	nan			1	1	-0.184375			0.001	HNF1B
HNF1B_M05797_1	0.0540995	-0.0360869	565	0.207959	nan			1	1	-0.170309			0.01	HNF1B
HNF4A_M05803_1	-0.00524803	0.0160035	978	0.506095	nan			1	1	0.0409841			1	HNF4A
HOMEZ_M05805_1	0.0680136	-0.00817056	183	0.24542	nan			1	1	-0.164267			0.5	HOMEZ
HOXA1_M01350_1	0	0	0	0.301611	nan			1	1	0			1	HOXA1
HOXA1_M05808_1	0.0776686	0.0275675	315	0.315201	nan			1	1	-0.0617305			1	HOXA1
HOXA1_M08781_1	0	0	0	0.291064	nan			1	1	0			1	HOXA1
HOXA1_M08790_1	0	0	0	0.297513	nan			1	1	0			1	HOXA1
HOXA1_M08804_1	0	0	0	0.263041	nan			1	1	0			1	HOXA1
HOXA10_M09690_1	0.0685461	-0.00810138	1046	0.24418	nan			0.572	1	-0.171092			1e-05	HOXA10
HOXA10_M09614_1	0.0474872	-0.00171059	1314	0.317618	nan			1	1	-0.144689			1e-06	HOXA10
HOXA10_M09662_1	0.0519774	-0.0196244	1072	0.257679	nan			1	1	-0.151743			0.0001	HOXA10
HOXA10_M09720_1	0.0520416	-0.0213532	1072	0.252882	nan			1	1	-0.15125			0.0001	HOXA10
HOXA10_M09661_1	0.0884156	0.0375749	258	0.313223	nan			1	1	-0.145687			0.577	HOXA10
HOXA10_M09689_1	0.0630423	0.01518	176	0.321191	nan			1	1	-0.158979			0.917	HOXA10
HOXA10_M01317_1	0	0	0	0.152614	nan			1	1	0			1	HOXA10
HOXA10_M08788_1	0.0879377	0.0504668	432	0.348991	nan			1	1	-0.0382478			1	HOXA10
HOXA10_M08789_1	0	0	0	0.321096	nan			1	1	0			1	HOXA10
HOXA10_M08796_1	0	0	0	0.313864	nan			1	1	0			1	HOXA10
HOXA10_M08799_1	0	0	0	0.302263	nan			1	1	0			1	HOXA10
HOXA10_M08803_1	0	0	0	0.279745	nan			1	1	0			1	HOXA10
HOXA10_M08812_1	0	0	0	0.315539	nan			1	1	0			1	HOXA10
HOXA10_M09609_1	0.139524	0.108279	81	0.365648	nan			1	1	-0.0569985			1	HOXA10
HOXA10_M09613_1	0.0708963	0.039053	101	0.364048	nan			1	1	-0.0103281			1	HOXA10
HOXA10_M09699_1	0.111975	0.0737345	222	0.346933	nan			1	1	-0.0756653			1	HOXA10
HOXA13_M09621_1	0.0756471	0.0106346	1138	0.275308	nan			1	1	-0.140328			0.001	HOXA13
HOXA13_M01268_1	0.0254882	-0.0149364	992	0.341089	nan			1	1	-0.120534			0.01	HOXA13
HOXA2_M05813_1	0.0194874	-0.0201272	316	0.343256	nan			1	1	0.0220904			1	HOXA2
HOXA2_M08797_1	0	0	0	0.281305	nan			1	1	0			1	HOXA2
HOXA2_M08798_1	0.0464563	0.0116145	409	0.356025	nan			1	1	-0.0522297			1	HOXA2
HOXA9_M05806_1	0.156889	0.109203	351	0.32166	nan			0.1	0.946	-0.15182			1	HOXA9
HOXB2_M05816_1	0.0280374	-0.0250243	398	0.307281	nan			1	1	-0.0520331			1	HOXB2
HOXB3_M05817_1	0.0249877	-0.0276537	493	0.308405	nan			1	1	-0.0581628			1	HOXB3
HOXC10_M05821_1	0.135557	0.073575	428	0.283416	nan			1	1	-0.168328			0.01	HOXC10
HOXC11_M05822_1	0.111965	0.0581622	183	0.305298	nan			1	1	-0.119006			1	HOXC11
HOXC12_M05827_1	-0.00983044	-0.0506476	94	0.340039	nan			1	1	0.00623253			1	HOXC12
HOXC13_M05829_1	-0.0294484	-0.0652743	253	0.353392	nan			1	1	-0.0817645			1	HOXC13
HOXD11_M05830_1	-0.0281299	-0.0909284	85	0.281231	nan			1	1	-0.0763399			1	HOXD11
HOXD12_M05834_1	0.0902696	0.050299	71	0.342304	nan			1	1	0.0282141			1	HOXD12
HOXD13_M05837_1	-0.042328	-0.0742336	326	0.363881	nan			1	1	-0.0459136			1	HOXD13
HOXD8_M05838_1	0.0525181	-0.00354315	309	0.299256	nan			1	1	-0.10159			1	HOXD8
HSF1_M08813_1	-0.0508451	-0.0411009	933	0.475309	nan			1	1	0.0402872			1	HSF1
HSF1_M08821_1	-0.0463923	-0.0434597	965	0.457085	nan			1	1	0.0264637			1	HSF1
HSF2_M08819_1	-0.0433871	-0.0458756	1104	0.442582	nan			1	1	0.0260999			1	HSF2
HSF4_M05842_1	-0.0205646	-0.0321711	1182	0.418188	nan			1	1	0.00239349			1	HSF4
HSF5_M09723_1	-0.0152114	-0.0185444	234	0.440323	nan			1	1	-0.0041294			1	HSF5
HSF5_M09724_1	-0.0849513	-0.0596949	190	0.516809	nan			1	1	0.139224			1	HSF5
HSFY1_M09727_1	-0.0681004	-0.0731442	190	0.435746	nan			1	1	-0.033614			1	HSFY1
HSFY1_M09728_1	-0.171802	-0.188558	62	0.404411	nan			1	1	-0.0763692			1	HSFY1
HSFY2_M05845_1	-0.0923128	-0.101559	52	0.424502	nan			1	1	0.0671376			1	HSFY2
IKZF1_M06606_1	0	0	0	0.582237	nan			1	1	0			1	IKZF1
IRF1_M06920_1	0.0367797	0.000339879	2704	0.35175	nan			1	1	-0.0695712			0.01	IRF1
IRF1_M08823_1	-0.015846	-0.0310116	841	0.408666	nan			1	1	-0.0281663			1	IRF1
IRF3_M08827_1	-0.0136865	-0.0237874	2590	0.422216	nan			1	1	-0.0257177			1	IRF3
IRF4_M05848_1	-0.00062268	0.00179451	472	0.455706	nan			1	1	0.0087943			1	IRF4
IRF4_M08829_1	-0.0220331	-0.0204952	485	0.453354	nan			1	1	0.0315056			1	IRF4
IRF4_M08843_1	-0.0145403	-0.0181217	657	0.439658	nan			1	1	-0.0186612			1	IRF4
IRF5_M08831_1	-0.0586334	-0.0467748	340	0.480965	nan			1	1	0.0729251			1	IRF5
IRF6_M08835_1	0.0106639	0.00994271	180	0.44731	nan			1	1	-0.0966862			1	IRF6
IRF6_M08837_1	-0.0534824	-0.0486988	108	0.462037	nan			1	1	0.097764			1	IRF6
IRF7_M08839_1	0.00263165	-0.0162113	814	0.398828	nan			1	1	-0.0348545			1	IRF7
IRF9_M05855_1	0.0390118	0.0266704	880	0.416222	nan			1	1	-0.0585049			1	IRF9
IRF9_M08845_1	-0.0106263	-0.0189695	891	0.426918	nan			1	1	-0.0493948			1	IRF9
IRX1_M08847_1	0.05161	0.0471693	779	0.437359	nan			1	1	-0.134666			0.01	IRX1
IRX1_M08851_1	0.0301665	0.0220886	355	0.427628	nan			1	1	-0.164748			0.1	IRX1
IRX1_M01343_1	0	0	0	0.407029	nan			1	1	0			1	IRX1
IRX1_M02784_1	0	0	0	0.219512	nan			1	1	0			1	IRX1
IRX1_M08849_1	0.0393126	-0.0123016	539	0.311153	nan			1	1	-0.117638			1	IRX1
IRX2_M05856_1	0.0332181	0.0129085	488	0.394904	nan			1	1	-0.134997			1	IRX2
IRX5_M05857_1	0.0334676	0.00958912	533	0.385356	nan			1	1	-0.114163			1	IRX5
ISL1_M08853_1	0	0	0	0.370701	nan			1	1	0			1	ISL1
ISL1_M08855_1	0	0	0	0.372886	nan			1	1	0			1	ISL1
ISL1_M08857_1	0	0	0	0.38386	nan			1	1	0			1	ISL1
ISL2_M05858_1	0	0	0	0.354167	nan			1	1	0			1	ISL2
JUN_M10271_1	0.141778	0.143299	341	0.453309	nan			0.402	0.375	0.107337			1	JUN
JUN_M10267_1	0.178507	0.166545	123	0.417235	nan			1	1	0.121393			1	JUN
JUN_M10269_1	0.081092	0.0726248	257	0.426587	nan			1	1	0.0973054			1	JUN
KDM2B_M00877_1	-0.111647	-0.0873813	91	0.514159	nan			1	1	0.235139			1	KDM2B
KLF13_M00610_1	0	0	0	0.500612	nan			1	1	0			1	KLF13
LBX1_M01263_1	0	0	0	0.239842	nan			1	1	0			1	LBX1
LBX2_M05870_1	0.0222957	-0.0211498	355	0.333007	nan			1	1	-0.0812651			1	LBX2
LCOR_M02074_1	0.00374127	-0.0199222	1071	0.385931	nan			1	1	-0.0769193			0.436	LCOR
LEF1_M02162_1	0.0318419	-0.000232147	962	0.36343	nan			1	1	-0.077136			0.4	LEF1
LEF1_M09761_1	0.0285078	-0.000333284	513	0.372079	nan			1	1	-0.120458			1	LEF1
LEF1_M09993_1	0.0285078	0.00081119	513	0.375141	nan			1	1	-0.120458			1	LEF1
LHX1_M08890_1	0	0	0	0.323649	nan			1	1	0			1	LHX1
LHX1_M08892_1	0	0	0	0.326524	nan			1	1	0			1	LHX1
LHX1_M08893_1	0	0	0	0.260398	nan			1	1	0			1	LHX1
LHX1_M08894_1	0	0	0	0.20106	nan			1	1	0			1	LHX1
LHX2_M01233_1	-0.00696951	-0.0341535	317	0.376513	nan			1	1	-0.139712			1	LHX2
LHX2_M08896_1	0	0	0	0.224864	nan			1	1	0			1	LHX2
LHX6_M09778_1	0.0224652	-0.0484653	414	0.259475	nan			1	1	-0.114456			0.453	LHX6
LHX6_M01234_1	0	0	0	0.336486	nan			1	1	0			1	LHX6
LHX6_M09777_1	0	0	0	0.252893	nan			1	1	0			1	LHX6
LIN28A_M08897_1	-0.371791	-0.30747	109	0.621321	nan			0.01	0.1	0.50784			0.0001	LIN28A
LIN54_M02269_1	0.0431397	-0.0542802	1122	0.188607	nan			1	1	-0.165864			1e-05	LIN54
LMX1A_M05879_1	0	0	0	0.168315	nan			1	1	0			1	LMX1A
LMX1A_M08899_1	0	0	0	0.115225	nan			1	1	0			1	LMX1A
LMX1B_M05880_1	0	0	0	0.184665	nan			1	1	0			1	LMX1B
MAF_M00424_1	0.00401947	0.0291743	796	0.516537	nan			1	1	0.0178958			1	MAF
MAF_M10114_1	0.01266	0.0279651	1143	0.490186	nan			1	1	0.00741549			1	MAF
MAF_M10120_1	0.0516055	0.0468447	830	0.436503	nan			1	1	-0.0633288			1	MAF
MAFA_M09011_1	0.0553227	0.065501	600	0.47647	nan			1	1	-0.0059489			1	MAFA
MAFF_M09798_1	-0.0184571	0.0195025	842	0.550795	nan			1	1	0.108253			0.1	MAFF
MAFF_M09793_1	0.00121182	0.0303597	888	0.52722	nan			1	1	0.0964251			1	MAFF
MAFK_M05885_1	0.0341033	0.0353679	734	0.452623	nan			1	1	0.0174997			1	MAFK
MAX_M10274_1	0	0	0	0.650678	nan			1	1	0			1	MAX
MBNL2_M08908_1	-0.0244376	0.0145372	927	0.553511	nan			1	1	0.120593			0.1	MBNL2
MECOM_M06525_1	0.0388956	-0.0202824	1051	0.290917	nan			1	1	-0.119637			0.01	MECOM
MECOM_M02602_1	0.0433689	-0.0197316	942	0.280423	nan			1	1	-0.108921			0.1	MECOM
MECP2_M01775_1	-0.0557566	-0.0601506	564	0.437484	nan			1	1	0.14508			0.001	MECP2
MEF2A_M05890_1	0.0321908	-0.0546163	1622	0.217	nan			1	0.494	-0.0613003			1	MEF2A
MEF2D_M05892_1	0.0186757	-0.0650383	1391	0.225275	nan			1	0.466	-0.0418044			1	MEF2D
MEIS1_M09078_1	0.0323725	0.0529568	642	0.50431	nan			1	1	0.0961004			0.447	MEIS1
MEIS1_M06401_1	0.040501	0.075074	1022	0.541734	nan			1	0.473	0.0693991			0.725	MEIS1
MEIS1_M05893_1	0	0	0	0.453589	nan			1	1	0			1	MEIS1
MEIS1_M09076_1	-0.0144054	0.00479591	736	0.50061	nan			1	1	0.0768425			1	MEIS1
MEIS3_M05897_1	0.016109	0.03422	1288	0.497693	nan			1	1	0.0587323			0.907	MEIS3
MEOX1_M05898_1	0.0784538	0.0310536	339	0.322427	nan			1	1	-0.0798988			1	MEOX1
MEOX2_M05899_1	0.0612485	0.00963063	507	0.311143	nan			1	1	-0.144197			0.1	MEOX2
MESP1_M08932_1	0.0974927	0.116141	554	0.499131	nan			0.483	1	-0.000216973			1	MESP1
MESP1_M08924_1	0.0697817	0.060816	500	0.425253	nan			1	1	-0.05316			1	MESP1
MGA_M05904_1	-0.055621	-0.0483867	486	0.468594	nan			1	1	0.0219807			1	MGA
MITF_M09237_1	-0.114617	-0.0432845	349	0.640079	nan			1	1	0.298448			1e-05	MITF
MITF_M09241_1	-0.0684982	-0.00952697	444	0.607008	nan			1	1	0.184533			0.01	MITF
MITF_M00255_1	-0.0452541	-6.40097e-05	493	0.570139	nan			1	1	0.136038			1	MITF
MIXL1_M08926_1	0.0839172	-0.00635862	370	0.20772	nan			1	1	-0.205121			0.001	MIXL1
MIXL1_M05906_1	0.0126984	-0.045531	452	0.293455	nan			1	1	-0.0662812			1	MIXL1
MLX_M08929_1	-0.0797931	-0.0185335	799	0.613131	nan			0.517	1	0.201473			1e-06	MLX
MLXIP_M00258_1	0	0	0	0.624399	nan			1	1	0			1	MLXIP
MLXIPL_M05908_1	-0.00470482	0.0191245	185	0.512991	nan			1	1	-0.0411711			1	MLXIPL
MNT_M05909_1	-0.069385	-0.0137581	876	0.598061	nan			1	1	0.142858			0.001	MNT
MNX1_M05910_1	0.0482025	-0.0310977	858	0.237083	nan			1	1	-0.145993			0.001	MNX1
MSX1_M05914_1	0	0	0	0.287788	nan			1	1	0			1	MSX1
MSX2_M05916_1	0	0	0	0.266566	nan			1	1	0			1	MSX2
MTF1_M05917_1	-0.0896019	-0.0408972	601	0.579542	nan			0.526	1	0.134919			0.1	MTF1
MTF1_M08937_1	-0.0615906	-0.0356669	382	0.518595	nan			1	1	0.197616			0.01	MTF1
MXD1_M05548_1	0	0	0	0.566209	nan			1	1	0			1	MXD1
MXI1_M05518_1	-0.0592398	0.0487831	550	0.738239	nan			1	1	0.215399			0.0001	MXI1
MYBL1_M05920_1	-0.135795	-0.138988	66	0.440696	nan			1	1	0.155267			1	MYBL1
MYBL2_M05924_1	0.00956818	0.00273597	67	0.430961	nan			1	1	0.0614968			1	MYBL2
MYCL_M08941_1	-0.0711873	0.000292945	942	0.640474	nan			0.803	1	0.151822			0.0001	MYCL
MYCL_M02668_1	-0.0139587	0.0698539	850	0.673468	nan			1	1	0.158872			0.001	MYCL
MYF5_M09836_1	0.000955423	0.0482726	750	0.57583	nan			1	1	0.0879502			0.444	MYF5
MYF5_M09828_1	0.0472164	0.0783932	901	0.532648	nan			1	0.615	0.0422645			1	MYF5
MYF5_M09843_1	0.0209546	0.0576308	739	0.547361	nan			1	1	0.00264486			1	MYF5
MYNN_M10435_1	0.0106652	-0.0529343	1654	0.279088	nan			1	0.601	-0.126324			1e-05	MYNN
MYRF_M01967_1	0	0	0	0.5	nan			1	1	0			1	MYRF
MYT1L_M00842_1	0	0	0	0.296758	nan			1	1	0			1	MYT1L
MZF1_M06657_1	-0.0617785	0.0112358	1599	0.644579	nan			1	1	0.14364			1e-05	MZF1
NANOG_M08942_1	0	0	0	0.478303	nan			1	1	0			1	NANOG
NEUROD2_M05927_1	0.0732153	0.0840266	416	0.478164	nan			1	1	-0.10335			0.763	NEUROD2
NFAT5_M05930_1	0.0480329	0.0148011	1380	0.360332	nan			1	1	-0.110057			0.001	NFAT5
NFAT5_M08955_1	0.049709	0.0593769	673	0.475104	nan			1	1	-0.10945			1	NFAT5
NFATC1_M06405_1	0.0286368	-0.0106273	1280	0.344194	nan			1	1	-0.159021			1e-06	NFATC1
NFATC1_M02087_1	0.0446297	0.0189263	1581	0.380473	nan			1	1	-0.131507			1e-05	NFATC1
NFE2_M06660_1	0	0	0	0.393303	nan			1	1	0			1	NFE2
NFIA_M05935_1	0.0872622	0.128119	1674	0.558545	nan			0.1	1e-05	-0.0711079			1	NFIA
NFIA_M08961_1	0.0686097	0.126493	2089	0.604098	nan			0.1	1e-06	-0.0170259			1	NFIA
NFIA_M05936_1	0.0573146	0.0738152	1152	0.493384	nan			1	1	0.0219063			1	NFIA
NFIA_M08959_1	0.0636524	0.124072	2128	0.610883	nan			1	1e-06	0.0341305			1	NFIA
NFIB_M05937_1	0.0878355	0.128705	1726	0.55858	nan			0.01	1e-05	-0.0649025			1	NFIB
NFIL3_M05938_1	0.0844727	0.0467816	384	0.348402	nan			1	1	-0.160895			0.1	NFIL3
NFIX_M05942_1	0.0979932	0.130498	1706	0.5362	nan			0.01	1e-05	-0.086667			0.1	NFIX
NFKB1_M05943_1	-0.0439416	0.0358122	929	0.662609	nan			1	1	0.162599			0.001	NFKB1
NFKB2_M05944_1	-0.0600546	0.0219708	992	0.668686	nan			1	1	0.173842			1e-05	NFKB2
NFKB2_M08965_1	-0.0422211	0.0256147	1221	0.630724	nan			1	1	0.120912			0.01	NFKB2
NFYA_M06672_1	-0.00781562	0.0175982	1073	0.51723	nan			1	1	0.116363			0.01	NFYA
NFYB_M06673_1	-0.0357146	-0.00852816	1120	0.521973	nan			1	1	0.102827			0.1	NFYB
NFYB_M03040_1	-0.0272551	-0.00794444	1085	0.500902	nan			1	1	0.086363			1	NFYB
NFYC_M06674_1	-0.0119743	0.0238367	1050	0.545047	nan			1	1	0.138148			0.001	NFYC
NKX1-1_M01370_1	-0.0081008	-0.0413798	390	0.360206	nan			1	1	-0.105807			0.899	NKX1-1
NKX1-1_M01433_1	-0.0314861	-0.0689654	382	0.348969	nan			1	1	-0.0538674			1	NKX1-1
NKX2-1_M01310_1	0	0	0	0.425433	nan			1	1	0			1	NKX2-1
NKX2-1_M01366_1	-0.0122534	-0.0183744	970	0.432863	nan			1	1	-0.0120616			1	NKX2-1
NKX2-1_M01425_1	0.0122151	0.00470696	827	0.429152	nan			1	1	-0.0922329			1	NKX2-1
NKX2-1_M01445_1	-0.0132889	-0.0164251	970	0.440849	nan			1	1	-0.0228706			1	NKX2-1
NKX2-1_M08973_1	0.00604245	0.0278655	1141	0.507624	nan			1	1	0.017339			1	NKX2-1
NKX2-1_M08974_1	-0.0191164	-0.00190925	768	0.495275	nan			1	1	-0.0433597			1	NKX2-1
NKX2-1_M08975_1	-0.00180555	0.0128127	919	0.488348	nan			1	1	-0.0459317			1	NKX2-1
NKX2-1_M08976_1	0.0144692	0.0319613	1034	0.496037	nan			1	1	-0.00464761			1	NKX2-1
NKX2-1_M08977_1	0.0139039	0.0182054	745	0.460748	nan			1	1	-0.0147747			1	NKX2-1
NKX6-1_M01395_1	0.0468709	-0.0155145	530	0.282336	nan			1	1	-0.169881			0.01	NKX6-1
NKX6-1_M08983_1	0.00890932	-0.0480428	744	0.296872	nan			1	1	-0.139799			0.01	NKX6-1
NKX6-1_M08979_1	0	0	0	0.221965	nan			1	1	0			1	NKX6-1
NKX6-1_M08981_1	0	0	0	0.238277	nan			1	1	0			1	NKX6-1
NOBOX_M01232_1	0.0534572	0.0278815	434	0.380815	nan			1	1	-0.134449			1	NOBOX
NOTO_M05947_1	0.0303583	-0.0291328	393	0.290079	nan			1	1	-0.0780646			1	NOTO
NOTO_M08985_1	0	0	0	0.292344	nan			1	1	0			1	NOTO
NR1D1_M08989_1	0.0288853	0.0415074	1144	0.483008	nan			1	1	0.108447			0.01	NR1D1
NR1D1_M08991_1	0.0378939	0.0360425	1038	0.444286	nan			1	1	0.0433468			1	NR1D1
NR1H2_M06684_1	0.0291136	0.0243157	1037	0.436403	nan			1	1	-0.0275484			1	NR1H2
NR1I2_M07567_1	-0.0361649	-0.00357257	841	0.536436	nan			1	1	0.107264			0.1	NR1I2
NR1I2_M08993_1	-0.030259	-0.000514302	799	0.528817	nan			1	1	0.0804139			0.657	NR1I2
NR1I3_M08995_1	0.0399588	-0.00054883	627	0.340867	nan			1	1	-0.176218			0.001	NR1I3
NR1I3_M07568_1	-0.0256739	-0.00265503	712	0.510823	nan			1	1	0.125087			0.1	NR1I3
NR2C1_M08997_1	-0.025093	0.00919305	1067	0.540967	nan			1	1	0.175017			1e-06	NR2C1
NR2C1_M09872_1	-0.135677	-0.0869269	404	0.579664	nan			1	1	0.281208			1e-06	NR2C1
NR2C1_M09871_1	-0.0555596	-0.0132826	543	0.562345	nan			1	1	0.145571			0.1	NR2C1
NR2C2_M05948_1	0.009218	0.0275174	1322	0.498197	nan			1	1	0.040736			1	NR2C2
NR2E1_M08999_1	0.0278067	0.0252598	630	0.442425	nan			1	1	-0.143391			0.01	NR2E1
NR2E3_M01990_1	0.00425232	-0.0182625	1025	0.389004	nan			1	1	-0.0758996			0.424	NR2E3
NR2F1_M02008_1	-0.025093	0.0175734	1067	0.563387	nan			1	1	0.175017			1e-06	NR2F1
NR2F1_M05951_1	0.0234312	0.0442244	1412	0.504869	nan			1	1	0.0519674			1	NR2F1
NR2F6_M05957_1	0.0287803	0.0466162	1352	0.496957	nan			1	1	0.0192876			1	NR2F6
NR3C1_M05958_1	0.0462631	0.0506187	575	0.460892	nan			1	1	-0.0194418			1	NR3C1
NR3C2_M05959_1	0.0528945	0.0611887	601	0.471429	nan			1	1	-0.0197925			1	NR3C2
NR4A1_M06696_1	0.0274739	0.0422334	2205	0.488726	nan			1	0.978	0.0507256			0.37	NR4A1
NR4A1_M09891_1	-0.00129468	-0.0248029	810	0.386347	nan			1	1	-0.0629078			1	NR4A1
NR4A1_M09892_1	0.0215685	0.00261723	852	0.398538	nan			1	1	-0.0679591			1	NR4A1
NR4A2_M05962_1	0.0259414	-0.00779349	986	0.358987	nan			1	1	-0.0905727			1	NR4A2
NR5A1_M09007_1	0.036552	0.0741883	2271	0.54993	nan			1	0.01	0.0805719			0.01	NR5A1
NR5A1_M10142_1	0.028094	0.0484321	1869	0.503651	nan			1	0.725	0.0524631			0.609	NR5A1
NR6A1_M09009_1	0.022331	0.0287934	1529	0.466529	nan			1	1	0.0270136			1	NR6A1
OLIG1_M05965_1	0.0207512	-0.0187299	502	0.343613	nan			1	1	-0.0926155			1	OLIG1
ONECUT1_M07569_1	-0.030105	-0.0872195	104	0.296438	nan			1	1	-0.0436799			1	ONECUT1
ONECUT1_M09023_1	0.140982	0.118386	57	0.388789	nan			1	1	0.0825069			1	ONECUT1
ONECUT1_M09903_1	0.117793	0.118837	39	0.452031	nan			1	1	0.083068			1	ONECUT1
ONECUT3_M05972_1	0.043246	-0.051265	941	0.196389	nan			1	1	-0.158804			0.0001	ONECUT3
OSR1_M09025_1	-0.00982441	0.0231303	528	0.537405	nan			1	1	-0.00563766			1	OSR1
OSR2_M09027_1	-0.0172529	0.0215732	606	0.553113	nan			1	1	-0.00480748			1	OSR2
OTX1_M05974_1	0	0	0	0.388215	nan			1	1	0			1	OTX1
OTX2_M05976_1	0	0	0	0.33491	nan			1	1	0			1	OTX2
OVOL1_M09035_1	-0.0718926	-0.0871375	71	0.408454	nan			1	1	-0.0175839			1	OVOL1
OVOL2_M09037_1	-0.0711921	-0.0653345	84	0.46491	nan			1	1	-0.000870546			1	OVOL2
OVOL2_M09039_1	-0.058325	-0.0524627	66	0.464923	nan			1	1	0.0813625			1	OVOL2
PAX1_M05977_1	0.0058799	0.0490994	337	0.564867	nan			1	1	0.089071			1	PAX1
PAX1_M09041_1	-0.029412	0.0298755	350	0.607855	nan			1	1	0.144509			1	PAX1
PAX1_M09051_1	-0.017305	0.0346489	362	0.588234	nan			1	1	0.145692			1	PAX1
PAX2_M09049_1	-0.0865213	-0.0316903	415	0.595932	nan			1	1	0.168517			0.1	PAX2
PAX2_M05978_1	-0.018677	0.0264838	328	0.570061	nan			1	1	0.105443			1	PAX2
PAX3_M07571_1	-0.0273845	-0.0986616	376	0.258548	nan			1	1	-0.164525			0.1	PAX3
PAX4_M05980_1	0	0	0	0.224295	nan			1	1	0			1	PAX4
PAX5_M05982_1	-0.0339146	0.00685878	311	0.558323	nan			1	1	0.151717			1	PAX5
PAX6_M09045_1	-0.0486896	-0.00352637	784	0.570067	nan			1	1	0.174839			0.0001	PAX6
PAX7_M05984_1	-0.0201474	-0.123527	155	0.172662	nan			1	1	-0.175803			0.1	PAX7
PAX9_M05986_1	0.00272887	0.0490906	498	0.573273	nan			1	1	0.0801883			1	PAX9
PBX1_M06714_1	0.0345503	-0.00191273	968	0.351688	nan			1	1	-0.112581			0.1	PBX1
PBX1_M01230_1	-0.126934	-0.131729	115	0.43641	nan			1	1	0.00394315			1	PBX1
PBX1_M09053_1	0.0440865	0.03205	537	0.417037	nan			1	1	-0.0568021			1	PBX1
PBX1_M09055_1	0.0117959	0.0108683	656	0.446758	nan			1	1	-0.0240695			1	PBX1
PBX3_M06715_1	-0.00455706	0.00415786	1035	0.472555	nan			1	1	0.0238553			1	PBX3
PDX1_M05988_1	0	0	0	0.237538	nan			1	1	0			1	PDX1
PHOX2A_M05989_1	0.0554388	-0.0508758	645	0.16481	nan			1	1	-0.185733			0.0001	PHOX2A
PHOX2A_M01308_1	0.0102299	-0.0943061	537	0.169569	nan			1	0.778	-0.0976297			0.846	PHOX2A
PHOX2B_M05991_1	0.0582464	-0.049637	592	0.160613	nan			1	1	-0.19298			0.0001	PHOX2B
PITX1_M05994_1	0	0	0	0.357385	nan			1	1	0			1	PITX1
PITX3_M05995_1	0.0149746	-0.00329153	676	0.400371	nan			1	1	0.0242617			1	PITX3
PKNOX2_M05997_1	0.0158739	0.0325231	1196	0.493782	nan			1	1	0.083076			1	PKNOX2
POU1F1_M05999_1	0.0434047	-0.0306829	1428	0.251029	nan			1	1	-0.135063			1e-05	POU1F1
POU2F1_M06001_1	0.0535668	-0.0112538	1073	0.275821	nan			1	1	-0.160353			1e-05	POU2F1
POU2F2_M06003_1	0.066428	0.00940683	1126	0.296688	nan			0.582	1	-0.164739			1e-06	POU2F2
POU2F3_M06004_1	0.0451703	-0.037865	848	0.227091	nan			1	1	-0.127461			0.01	POU2F3
POU3F1_M06006_1	0.068919	-0.0145765	1358	0.225859	nan			1	1	-0.153204			1e-06	POU3F1
POU3F2_M10279_1	0.060308	-0.0135437	1204	0.25166	nan			0.657	1	-0.134145			0.0001	POU3F2
POU3F2_M09082_1	0.0482858	-0.0134127	1072	0.284174	nan			1	1	-0.140595			0.001	POU3F2
POU3F3_M06012_1	0.0481148	-0.0441375	1148	0.202432	nan			1	1	-0.180068			1e-06	POU3F3
POU3F4_M06014_1	0.0407489	-0.0398736	917	0.233546	nan			1	1	-0.146671			0.001	POU3F4
POU4F1_M09918_1	0.0578104	-0.0298393	931	0.214745	nan			1	1	-0.191502			1e-06	POU4F1
POU4F1_M09911_1	0.0803604	0.026384	617	0.304833	nan			1	1	-0.222266			0.0001	POU4F1
POU5F1B_M06020_1	0.0459314	-0.0292865	987	0.248005	nan			1	1	-0.160866			1e-05	POU5F1B
POU5F1B_M06019_1	0.0451703	-0.0390143	848	0.224016	nan			1	1	-0.127461			0.01	POU5F1B
POU6F1_M10220_1	0.0507687	0.00546145	662	0.328027	nan			1	1	-0.0907787			0.754	POU6F1
POU6F2_M06021_1	0.0312915	-0.0289303	675	0.288125	nan			1	1	-0.0919507			0.488	POU6F2
PPARA_M09922_1	-0.00878043	0.0206278	938	0.527917	nan			1	1	0.07166			0.832	PPARA
PPARA_M06731_1	0	0	0	0.513454	nan			1	1	0			1	PPARA
PPARA_M09921_1	0.0068575	0.0202579	1278	0.48509	nan			1	1	0.0282839			1	PPARA
PRDM1_M06024_1	0.0138855	-0.0136069	2043	0.375687	nan			1	1	-0.0349054			1	PRDM1
PRDM14_M06945_1	-0.0424492	-0.024717	892	0.496679	nan			1	1	0.0622444			1	PRDM14
PRDM4_M09085_1	0.00238443	0.0518589	1003	0.581601	nan			1	1	0.119696			0.01	PRDM4
PRDM4_M06025_1	-0.0362074	0.0162744	1313	0.589647	nan			1	1	0.0483125			1	PRDM4
PROP1_M06027_1	0.0748013	-0.0224714	606	0.189001	nan			1	1	-0.18457			0.0001	PROP1
PROX1_M09088_1	-0.162158	-0.126629	212	0.544294	nan			0.734	1	0.264321			0.01	PROX1
PROX1_M06028_1	-0.0930342	-0.088066	269	0.462531	nan			1	1	0.051142			1	PROX1
PRRX1_M06029_1	0	0	0	0.216431	nan			1	1	0			1	PRRX1
RARA_M10181_1	-0.0114809	0.00348908	4699	0.489289	nan			1	1	0.0485323			0.01	RARA
RARA_M10176_1	0.00150125	0.0361839	1138	0.542028	nan			1	1	0.0870853			0.1	RARA
RARA_M01985_1	0	0	0	0.569992	nan			1	1	0			1	RARA
RAX_M06046_1	0.0178994	-0.0529587	497	0.259669	nan			1	1	-0.117644			1	RAX
RAX2_M06047_1	0	0	0	0.25241	nan			1	1	0			1	RAX2
RBAK_M09331_1	0.0275892	0.0389964	708	0.479758	nan			1	1	-0.0448864			1	RBAK
RBPJ_M00862_1	-0.0754973	-0.0512957	1086	0.513987	nan			1	1	0.135134			0.001	RBPJ
RBPJL_M07039_1	-0.0308386	-0.00634971	1736	0.514756	nan			1	1	0.0942559			0.01	RBPJL
REL_M02665_1	-0.0619734	-0.0210128	1246	0.558824	nan			0.903	1	0.0548028			1	REL
RELA_M05337_1	-0.0249469	0.0188355	1716	0.566373	nan			1	1	0.0647128			1	RELA
RELB_M06749_1	-0.0422762	-0.00011288	1518	0.562041	nan			1	1	0.0889672			0.1	RELB
RFX1_M02098_1	-0.0643747	-0.0378236	1354	0.520273	nan			0.612	1	0.0586283			0.799	RFX1
RFX1_M09096_1	-0.0571602	-0.0407808	447	0.49306	nan			1	1	0.104522			1	RFX1
RFX2_M06048_1	-0.0393028	-0.0174323	546	0.507751	nan			1	1	0.103592			0.49	RFX2
RFX3_M06050_1	-0.0597234	-0.0395053	624	0.50333	nan			1	1	0.122153			1	RFX3
RFX4_M06052_1	-0.0432341	-0.0271595	587	0.492244	nan			1	1	0.106098			1	RFX4
RFX5_M06055_1	-0.020105	0.00411563	693	0.514038	nan			1	1	0.077229			1	RFX5
RFX5_M09102_1	0.0493313	0.0801478	161	0.531684	nan			1	1	0.042259			1	RFX5
RHOXF1_M06060_1	0	0	0	0.452468	nan			1	1	0			1	RHOXF1
RHOXF2_M09106_1	0	0	0	0.39524	nan			1	1	0			1	RHOXF2
RORA_M10287_1	0.0505131	0.0392037	817	0.418983	nan			1	1	-0.0883669			0.396	RORA
RORA_M06061_1	0.0296179	0.037424	1411	0.470124	nan			1	1	0.0588821			0.843	RORA
RORA_M06062_1	0.0323436	0.0189564	1119	0.413424	nan			1	1	-0.00502524			1	RORA
RORA_M10286_1	0.0579913	0.0478883	900	0.42221	nan			1	1	-0.0873773			1	RORA
RUNX1_M09108_1	-0.00749738	0.0139705	796	0.506674	nan			1	1	0.0476272			1	RUNX1
RUNX3_M06067_1	0.0683313	0.0815048	590	0.484483	nan			1	1	-0.200556			0.0001	RUNX3
RXRA_M06070_1	0.0123141	0.0342699	1211	0.507979	nan			1	1	0.0214797			1	RXRA
RXRA_M09959_1	0.0157679	0.0298984	1228	0.487043	nan			1	1	0.0255919			1	RXRA
RXRG_M06075_1	0.0140248	0.0345471	1141	0.504144	nan			1	1	0.00472985			1	RXRG
SCRT1_M09114_1	0.00576899	0.0252978	621	0.501486	nan			1	1	0.0255578			1	SCRT1
SCRT1_M09116_1	0.00587339	0.0310741	621	0.51666	nan			1	1	0.0259658			1	SCRT1
SCRT2_M06080_1	-0.000673998	0.0280865	837	0.526184	nan			1	1	0.0498897			1	SCRT2
SHOX2_M06082_1	0	0	0	0.217687	nan			1	1	0			1	SHOX2
SIX1_M05532_1	0	0	0	0.522856	nan			1	1	0			1	SIX1
SIX1_M09119_1	0.0142539	0.0166557	96	0.455665	nan			1	1	-0.138466			1	SIX1
SIX1_M09121_1	-0.00112202	0.00579928	86	0.467756	nan			1	1	0.123334			1	SIX1
SIX1_M09123_1	-0.0185928	0.00398225	88	0.509636	nan			1	1	-0.100395			1	SIX1
SIX1_M09125_1	-0.00682396	0.0239164	115	0.531481	nan			1	1	0.0803879			1	SIX1
SIX1_M09127_1	0.0631443	0.0596382	90	0.439859	nan			1	1	-0.0325929			1	SIX1
SIX1_M09129_1	0.0119075	0.0370999	95	0.516638	nan			1	1	-0.0710148			1	SIX1
SIX1_M09131_1	-0.0657214	-0.056291	85	0.474469	nan			1	1	0.0801311			1	SIX1
SKOR1_M09133_1	0.103567	0.0503481	562	0.30686	nan			1	1	-0.164151			0.01	SKOR1
SKOR2_M09135_1	0.0722491	0.00529254	631	0.270107	nan			1	1	-0.169249			0.001	SKOR2
SMAD1_M09137_1	-0.0161228	0.00412419	228	0.503407	nan			1	1	0.0498573			1	SMAD1
SMAD3_M06083_1	-0.0325843	-0.0245457	221	0.470745	nan			1	1	0.0670472			1	SMAD3
SMAD4_M10290_1	0	0	0	0.516544	nan			1	1	0			1	SMAD4
SNAI2_M09147_1	-0.00323948	0.0404214	1887	0.566048	nan			1	1	0.132858			1e-06	SNAI2
SOX1_M02182_1	0.0464259	0.0133433	813	0.360732	nan			1	1	-0.0102961			1	SOX1
SOX1_M09157_1	0.0521216	0.0346744	631	0.402562	nan			1	1	-0.0117533			1	SOX1
SOX10_M10292_1	0.0517892	0.0124857	930	0.344089	nan			1	1	-0.159636			0.001	SOX10
SOX11_M02178_1	0.0273908	-0.0177192	860	0.328554	nan			1	1	-0.10956			0.1	SOX11
SOX11_M02155_1	0	0	0	0.342063	nan			1	1	0			1	SOX11
SOX12_M09155_1	0.00396931	0.00108444	104	0.441521	nan			1	1	0.0260421			1	SOX12
SOX13_M10296_1	0.0671429	0.0146123	1028	0.308701	nan			0.817	1	-0.130949			0.01	SOX13
SOX13_M10297_1	0.0749291	0.0261783	1043	0.318814	nan			1	1	-0.168894			1e-06	SOX13
SOX13_M02180_1	0	0	0	0.214489	nan			1	1	0			1	SOX13
SOX15_M06094_1	0.041399	-0.0352441	801	0.244192	nan			1	1	-0.174235			0.0001	SOX15
SOX17_M10294_1	0.0804509	0.0379023	1197	0.335407	nan			0.1	1	-0.150157			0.0001	SOX17
SOX18_M06097_1	0.0408814	-0.0300112	792	0.259577	nan			1	1	-0.190915			1e-05	SOX18
SOX2_M06107_1	0.0442319	-0.0212418	759	0.274074	nan			1	1	-0.150757			0.001	SOX2
SOX21_M06102_1	0.0418799	-0.0123785	692	0.304079	nan			1	1	-0.153682			0.01	SOX21
SOX3_M09163_1	0.0585526	0.0499366	751	0.426189	nan			1	1	-0.0194713			1	SOX3
SOX30_M09165_1	0	0	0	0.323207	nan			1	1	0			1	SOX30
SOX7_M06111_1	0.055757	-0.00983301	1127	0.273763	nan			1	1	-0.169433			1e-06	SOX7
SOX8_M06116_1	0.041692	-0.000294918	848	0.33691	nan			1	1	-0.142431			0.01	SOX8
SOX9_M06121_1	0.0797634	0.0353862	1017	0.330514	nan			1	1	-0.159632			0.0001	SOX9
SPDEF_M06135_1	-0.00917839	0.0276804	187	0.54785	nan			1	1	0.163637			0.987	SPDEF
SPI1_M06138_1	0.00688174	-0.0197909	1768	0.377881	nan			1	1	-0.0803309			0.1	SPI1
SPI1_M09193_1	0.0266344	0.0241159	1281	0.442501	nan			1	1	-0.0260144			1	SPI1
SPIC_M06140_1	0.00432771	-0.0101036	1957	0.410631	nan			1	1	-0.054292			0.457	SPIC
SPZ1_M06787_1	-0.102358	-0.0398472	676	0.616477	nan			1	1	0.214463			1e-05	SPZ1
SREBF1_M09969_1	-0.00562808	0.0490223	1365	0.595449	nan			1	1	0.0809011			0.1	SREBF1
SREBF1_M09970_1	-0.100713	-0.0456694	174	0.596502	nan			1	1	0.181564			0.97	SREBF1
SREBF2_M06141_1	0.0456774	0.0633669	471	0.496565	nan			1	1	0.0203848			1	SREBF2
SRF_M06142_1	0.0676052	0.0473779	499	0.395124	nan			1	1	-0.0634421			1	SRF
SRY_M06144_1	0.0565926	-0.0184373	904	0.248508	nan			1	1	-0.178526			1e-05	SRY
STAT1_M06794_1	-0.014469	-0.0120885	1795	0.455608	nan			1	1	0.0479226			0.95	STAT1
STAT2_M05474_1	0.0256241	-0.00912837	2421	0.356264	nan			1	1	-0.0519671			1	STAT2
STAT2_M06795_1	0.019943	-0.00242056	2974	0.389409	nan			1	1	-0.050341			1	STAT2
STAT3_M05480_1	-0.0255008	-0.0230734	2020	0.455733	nan			1	1	0.0654074			0.1	STAT3
STAT4_M06797_1	-0.00937524	-0.0334464	1900	0.38484	nan			1	1	-0.0352085			1	STAT4
STAT5A_M04818_1	0.0288024	-0.0014073	1220	0.368418	nan			1	1	-0.0832633			1	STAT5A
STAT5A_M06792_1	0.0177368	-0.00511334	1569	0.388107	nan			1	1	-0.0411689			1	STAT5A
STAT5A_M06793_1	0.00861265	-0.0302532	1578	0.345259	nan			1	1	-0.0732602			1	STAT5A
STAT6_M06798_1	0.0362222	0.0079358	1380	0.373563	nan			1	1	-0.040852			1	STAT6
T_M09203_1	0.00366897	0.00707137	530	0.458342	nan			1	1	0.0324203			1	T
T_M09977_1	0.0390152	0.0391571	937	0.449619	nan			1	1	-0.011538			1	T
T_M09978_1	0.091415	0.090367	353	0.446436	nan			1	1	-0.0538727			1	T
TBP_M02225_1	0	0	0	0.212636	nan			1	1	0			1	TBP
TBR1_M06148_1	0.0260874	0.0178469	1022	0.427193	nan			1	1	-0.0048556			1	TBR1
TBR1_M06149_1	0.032484	0.017756	1008	0.409837	nan			1	1	-0.0275905			1	TBR1
TBX1_M09197_1	-0.013552	0.00168083	1374	0.489993	nan			1	1	0.0592249			0.813	TBX1
TBX1_M02208_1	0.00162401	-0.00261885	1058	0.437888	nan			1	1	0.00316887			1	TBX1
TBX1_M06152_1	0	0	0	0.492071	nan			1	1	0			1	TBX1
TBX15_M06156_1	0	0	0	0.508742	nan			1	1	0			1	TBX15
TBX15_M09201_1	-0.0111081	0.00941899	2042	0.504157	nan			1	1	0.0539689			1	TBX15
TBX19_M06157_1	0.0708877	0.0644788	421	0.432093	nan			1	1	-0.0870658			1	TBX19
TBX2_M09209_1	-0.018357	0.0269396	1350	0.570424	nan			1	1	0.0836313			0.1	TBX2
TBX20_M06158_1	0.0209859	0.0362027	1155	0.48995	nan			1	1	0.062899			0.874	TBX20
TBX21_M06165_1	0.00584904	0.00908166	973	0.457888	nan			1	1	0.0226113			1	TBX21
TBX4_M06171_1	0	0	0	0.499161	nan			1	1	0			1	TBX4
TBX4_M06172_1	0.000605247	0.00799697	2819	0.469015	nan			1	1	0.0322373			1	TBX4
TBX5_M06173_1	0	0	0	0.524446	nan			1	1	0			1	TBX5
TBX5_M06174_1	0.00529802	0.00280557	2232	0.442571	nan			1	1	0.0342948			1	TBX5
TBX6_M09211_1	0.00805425	0.032599	1315	0.514905	nan			1	1	0.0375334			1	TBX6
TCF7L1_M06178_1	0.0189098	-0.0167815	1344	0.353753	nan			1	1	-0.0931257			0.1	TCF7L1
TEAD1_M06179_1	0.0905621	0.080033	1288	0.42107	nan			0.1	1	-0.080842			1	TEAD1
TEAD2_M09221_1	0.075264	0.0790071	953	0.459254	nan			0.643	0.485	-0.0270193			1	TEAD2
TEAD3_M06181_1	0.0740756	0.0664873	1190	0.428938	nan			1	0.581	-0.113493			0.01	TEAD3
TEAD3_M06182_1	0	0	0	0.442756	nan			1	1	0			1	TEAD3
TEAD4_M06183_1	0.0820849	0.0668368	1427	0.408445	nan			0.1	1	-0.0543095			1	TEAD4
TEF_M06185_1	0.100853	0.037838	453	0.280652	nan			0.941	1	-0.195438			0.01	TEF
TERF2_M01857_1	-0.0133967	-0.00631023	469	0.468198	nan			1	1	0.00324593			1	TERF2
TFAP4_M10006_1	0.0367022	0.0589203	531	0.508681	nan			1	1	-0.0418241			1	TFAP4
TFCP2_M09261_1	-0.114476	-0.0683022	282	0.572771	nan			1	1	0.144721			0.52	TFCP2
TFCP2_M06204_1	-0.0623344	-0.0410495	231	0.506184	nan			1	1	-0.0671569			1	TFCP2
TFCP2_M09235_1	-0.0578086	-0.0176376	320	0.556711	nan			1	1	0.0430527			1	TFCP2
TFDP1_M06816_1	-0.189549	-0.152853	284	0.547414	nan			0.1	1	0.289996			0.0001	TFDP1
TFE3_M06205_1	-0.0434204	0.00687933	380	0.583809	nan			1	1	0.156661			0.1	TFE3
TFEB_M06206_1	-0.0324397	0.00697405	338	0.554685	nan			1	1	0.117131			1	TFEB
TFEC_M06207_1	0.0315033	0.0645667	410	0.537696	nan			1	1	0.0392213			1	TFEC
TGIF1_M06208_1	0.00485453	0.0209431	903	0.492282	nan			1	1	0.0657906			1	TGIF1
TGIF1_M09243_1	-0.00313338	0.0110871	833	0.487284	nan			1	1	0.0429355			1	TGIF1
TGIF1_M09245_1	0.0253955	0.0428515	828	0.495941	nan			1	1	0.0568044			1	TGIF1
TGIF1_M09251_1	-0.00833232	0.0167872	627	0.516443	nan			1	1	0.067581			1	TGIF1
TGIF1_M09253_1	0.0252961	0.0483419	560	0.510895	nan			1	1	0.0730828			1	TGIF1
THAP12_M02286_1	0.00173014	0.0400571	338	0.551778	nan			1	1	-0.0154907			1	THAP12
THRA_M10017_1	0.00980644	0.0443687	1040	0.541706	nan			1	1	0.135397			0.001	THRA
THRA_M06211_1	-0.032079	-0.0195077	801	0.482872	nan			1	1	0.0669455			1	THRA
TLX1_M06827_1	0.0112722	0.0373589	2728	0.51903	nan			1	1	0.0638389			0.1	TLX1
TLX1_M09259_1	-0.0168368	-0.0388133	340	0.390444	nan			1	1	-0.169018			0.1	TLX1
TLX1_M01240_1	0.0491821	0.0342852	644	0.409385	nan			1	1	-0.0947614			0.542	TLX1
TLX1_M06826_1	-0.018393	0.0108328	851	0.527429	nan			1	1	0.0909551			1	TLX1
TLX1_M09255_1	0	0	0	0.208696	nan			1	1	0			1	TLX1
TLX1_M09257_1	0.0096023	-0.00795768	421	0.40226	nan			1	1	-0.0893577			1	TLX1
TOPORS_M04321_1	-0.000565671	0.0279463	5968	0.525519	nan			1	1	0.0312101			0.1	TOPORS
TP53_M06704_1	0.0230494	0.0637713	2329	0.558185	nan			1	0.1	-0.0140972			1	TP53
TP63_M06215_1	0.0528941	0.0497477	640	0.440822	nan			1	1	-0.143061			0.1	TP63
TP63_M06417_1	0.021462	0.0653632	2416	0.566691	nan			1	0.1	0.0205228			1	TP63
UNCX_M06217_1	0	0	0	0.233059	nan			1	1	0			1	UNCX
USF1_M06218_1	0.0200404	0.0576284	345	0.549801	nan			1	1	0.0815742			1	USF1
VAX1_M06219_1	0	0	0	0.243932	nan			1	1	0			1	VAX1
VAX1_M09269_1	0	0	0	0.258011	nan			1	1	0			1	VAX1
VAX1_M09271_1	0	0	0	0.247875	nan			1	1	0			1	VAX1
VAX2_M06220_1	0	0	0	0.25837	nan			1	1	0			1	VAX2
VDR_M06221_1	0.00567857	0.013962	779	0.471401	nan			1	1	0.00267247			1	VDR
VENTX_M10022_1	0.0117374	-0.0138945	301	0.380665	nan			1	1	-0.0252234			1	VENTX
VSX1_M09275_1	0	0	0	0.230878	nan			1	1	0			1	VSX1
VSX2_M06226_1	0	0	0	0.211409	nan			1	1	0			1	VSX2
XBP1_M06228_1	0.0613814	0.0906858	299	0.527639	nan			1	1	0.112584			1	XBP1
YBX1_M09280_1	0.115135	0.137469	244	0.508991	nan			1	0.774	-0.125432			1	YBX1
YY1_M09317_1	0.00417145	0.0376052	1010	0.538686	nan			1	1	-0.0730334			0.573	YY1
YY1_M10305_1	-0.0375944	-0.01993	515	0.496498	nan			1	1	0.023921			1	YY1
YY2_M06231_1	-0.0394165	-0.00433686	417	0.54309	nan			1	1	0.125651			1	YY2
ZBED1_M06233_1	0.187937	0.201351	20	0.485128	nan			1	1	0.301355			1	ZBED1
ZBED1_M09284_1	0.325644	0.339533	20	0.486397	nan			1	1	0.0163372			1	ZBED1
ZBTB12_M10447_1	-0.0470798	-0.0242165	1224	0.510407	nan			1	1	0.11874			0.001	ZBTB12
ZBTB18_M06244_1	0.054129	0.0578045	1755	0.459073	nan			0.448	1	-0.0199522			1	ZBTB18
ZBTB2_M09292_1	-0.0136825	0.000223675	129	0.486443	nan			1	1	0.104223			1	ZBTB2
ZBTB20_M09294_1	0.0483579	0.0185431	275	0.369474	nan			1	1	-0.13897			0.546	ZBTB20
ZBTB22_M09296_1	0.00787373	-0.00672287	389	0.410188	nan			1	1	-0.0461454			1	ZBTB22
ZBTB26_M09298_1	0.0193778	-0.00900541	1553	0.373304	nan			1	1	-0.110876			0.001	ZBTB26
ZBTB3_M00638_1	-0.0340516	0.00587255	2465	0.556051	nan			1	1	0.0997733			1e-05	ZBTB3
ZBTB32_M09300_1	-0.0120217	-0.0466847	350	0.356503	nan			1	1	-0.0783284			1	ZBTB32
ZBTB33_M06968_1	-0.334594	-0.269521	129	0.623333	nan			0.01	0.1	0.426246			0.0001	ZBTB33
ZBTB34_M09303_1	-0.101284	-0.0419611	399	0.60795	nan			1	1	0.255505			0.0001	ZBTB34
ZBTB4_M06841_1	-0.0459338	-0.000935887	802	0.569625	nan			1	1	0.171033			0.0001	ZBTB4
ZBTB43_M09305_1	-0.0367585	-0.000809357	1272	0.545416	nan			1	1	0.0939815			0.1	ZBTB43
ZBTB45_M09307_1	0.0478762	0.0463142	323	0.445061	nan			1	1	-0.0653056			1	ZBTB45
ZBTB48_M10336_1	-0.0411427	0.00296196	438	0.567235	nan			1	1	0.18112			0.01	ZBTB48
ZBTB49_M06234_1	-0.030953	0.0183433	809	0.581125	nan			1	1	0.103633			1	ZBTB49
ZBTB6_M06843_1	-0.0339904	0.00981468	1324	0.566434	nan			1	1	0.147589			1e-05	ZBTB6
ZBTB7A_M09309_1	-0.144788	-0.0536991	224	0.692934	nan			0.805	1	0.27423			0.01	ZBTB7A
ZBTB7B_M09311_1	-0.206375	-0.0981966	262	0.738654	nan			0.1	1	0.328002			1e-05	ZBTB7B
ZBTB7B_M06236_1	-0.13921	-0.0640769	373	0.650247	nan			1	1	0.197584			0.01	ZBTB7B
ZBTB7C_M06237_1	-0.126394	-0.0535445	752	0.644137	nan			0.1	1	0.190111			1e-05	ZBTB7C
ZEB1_M05322_1	0	0	0	0.612528	nan			1	1	0			1	ZEB1
ZFHX2_M01262_1	0.0451195	-0.00987922	211	0.302098	nan			1	1	-0.0618886			1	ZFHX2
ZFHX3_M06847_1	0.0411974	-0.0934952	1131	0.0888888	nan			1	0.1	-0.167119			1e-06	ZFHX3
ZFHX3_M00497_1	0.027035	0.000284971	221	0.377674	nan			1	1	-0.0843713			1	ZFHX3
ZFP1_M10308_1	0.0296172	0.0182546	1770	0.418841	nan			1	1	-0.0196218			1	ZFP1
ZFP2_M07132_1	0.0217382	0.00349533	2306	0.400433	nan			1	1	-0.0507671			1	ZFP2
ZFP28_M10402_1	0.00328792	-0.015341	8154	0.399401	nan			1	1	-0.0272108			0.1	ZFP28
ZFP3_M10419_1	-0.0624399	-0.0422241	1290	0.503324	nan			0.592	1	0.10886			0.01	ZFP3
ZFP30_M10310_1	-0.0147701	-0.00415617	1480	0.477635	nan			1	1	0.0572934			0.689	ZFP30
ZFP42_M10416_1	-0.0271011	-0.00267861	1451	0.514578	nan			1	1	-0.0183604			1	ZFP42
ZFP57_ZFP57	0	0	0	0.833333	nan			1	1	0			1	ZFP57
ZFP69_ZFP69	0.00180418	-0.00260422	1993	0.437445	nan			1	1	-0.0285911			1	ZFP69
ZFP90_ZFP90	0.0132943	0.00474118	1121	0.426357	nan			1	1	-0.0273879			1	ZFP90
ZHX1_M01278_1	0	0	0	0.473203	nan			1	1	0			1	ZHX1
ZIK1_ZIK1	0.0176878	0.0266811	2385	0.4733	nan			1	1	-0.0100965			1	ZIK1
ZIM3_M10420_1	0.00896261	-0.00938197	2552	0.400161	nan			1	1	-0.0814328			0.01	ZIM3
ZIM3_ZIM3	0.00530249	-0.014697	2031	0.395734	nan			1	1	-0.0566053			1	ZIM3
ZKSCAN1_M10311_1	0.0566296	0.0797712	647	0.511151	nan			1	0.995	0.0310858			1	ZKSCAN1
ZKSCAN2_ZKSCAN2	-0.0206611	-0.0533508	1308	0.361783	nan			1	1	-0.126665			0.001	ZKSCAN2
ZKSCAN3_M06246_1	-0.0144336	0.0383245	572	0.590386	nan			1	1	0.097732			0.695	ZKSCAN3
ZKSCAN5_ZKSCAN5	0.0179953	0.0671342	2186	0.580704	nan			1	0.1	0.0929167			0.001	ZKSCAN5
ZKSCAN7_M10313_1	0.0293713	0.0308292	876	0.45314	nan			1	1	-0.0216746			1	ZKSCAN7
ZNF114_ZNF114	-0.168647	-0.116723	528	0.588155	nan			0.01	1	0.24508			1e-05	ZNF114
ZNF124_ZNF124	-0.0228672	-0.00485715	4589	0.497423	nan			1	1	0.0428926			0.1	ZNF124
ZNF133_ZNF133	0.0112147	0.00512609	1069	0.43295	nan			1	1	-0.0396934			1	ZNF133
ZNF134_M10355_1	-0.0253793	0.0122987	1580	0.550041	nan			1	1	0.133449			1e-05	ZNF134
ZNF135_M10312_1	-0.0438511	-0.017402	1435	0.52	nan			1	1	0.0607354			0.575	ZNF135
ZNF135_ZNF135	0.00619469	0.0687496	1684	0.616596	nan			1	0.1	0.0695227			1	ZNF135
ZNF136_ZNF136	0.0525316	0.0185106	1366	0.358221	nan			1	1	-0.112205			0.001	ZNF136
ZNF140_M09333_1	-0.0265105	0.00216772	598	0.525964	nan			1	1	0.0288641			1	ZNF140
ZNF143_M06241_1	-0.0389413	-0.0219299	1182	0.494751	nan			1	1	0.0676245			0.455	ZNF143
ZNF146_M10372_1	0.0275114	0.0305081	1427	0.457257	nan			1	1	-0.12075			0.0001	ZNF146
ZNF154_ZNF154	0.0500536	0.0349681	763	0.40888	nan			1	1	-0.0650629			1	ZNF154
ZNF16_M10342_1	-0.0383412	-0.00428703	1913	0.540346	nan			1	1	0.108572			0.0001	ZNF16
ZNF169_ZNF169	0	0	0	0.56974	nan			1	1	0			1	ZNF169
ZNF174_M09335_1	-0.012179	0.0410426	547	0.591626	nan			1	1	0.111919			1	ZNF174
ZNF175_M10448_1	0.0398376	0.00589465	1590	0.35843	nan			1	1	-0.0850706			0.1	ZNF175
ZNF177_M09337_1	0.0241678	0.0406445	374	0.49332	nan			1	1	-0.034693			1	ZNF177
ZNF18_M10343_1	-0.0372638	-0.0074507	1547	0.529	nan			1	1	0.0626932			0.474	ZNF18
ZNF181_ZNF181	-0.012058	0.0239872	9728	0.545673	nan			1	0.01	0.0347409			0.0001	ZNF181
ZNF182_ZNF182	-0.000466374	-0.0746951	9819	0.250651	nan			1	1e-23	-0.0323634			0.001	ZNF182
ZNF184_M10424_1	-0.0217797	-0.00293932	1921	0.499644	nan			1	1	0.0882893			0.01	ZNF184
ZNF184_ZNF184	-0.0163186	-0.0161217	1656	0.449766	nan			1	1	-0.00579392			1	ZNF184
ZNF197_ZNF197	-0.017057	-0.00218608	4179	0.489024	nan			1	1	0.0458413			0.1	ZNF197
ZNF202_ZNF202	0	0	0	0.8125	nan			1	1	0			1	ZNF202
ZNF205_ZNF205	-0.0501824	-0.0104433	436	0.555556	nan			1	1	0.0826988			1	ZNF205
ZNF211_ZNF211	0.0497644	-0.0186694	475	0.266155	nan			1	1	-0.185625			0.01	ZNF211
ZNF212_ZNF212	-0.018127	-0.00153225	8465	0.493636	nan			0.679	1	0.035911			0.001	ZNF212
ZNF214_M10443_1	0.0054727	-0.0100752	1039	0.407643	nan			1	1	-0.0862433			1	ZNF214
ZNF222_ZNF222	0.0236898	0.0762084	785	0.589745	nan			1	0.826	0.018915			1	ZNF222
ZNF224_M10440_1	-0.00417449	0.0201807	3657	0.514398	nan			1	1	0.0649133			0.001	ZNF224
ZNF224_ZNF224	0.0127064	0.0190955	4682	0.466333	nan			1	1	0.0555907			0.001	ZNF224
ZNF232_M06242_1	0.0544659	0.00351624	698	0.312931	nan			1	1	-0.140903			0.01	ZNF232
ZNF248_ZNF248	0.0284271	0.0111665	961	0.403061	nan			1	1	-0.0862092			1	ZNF248
ZNF250_M09341_1	-0.011909	0.0523225	852	0.621081	nan			1	1	0.130977			0.01	ZNF250
ZNF250_M10340_1	-0.0471518	0.0318937	1402	0.660714	nan			1	1	0.100205			0.01	ZNF250
ZNF254_ZNF254	-0.0330891	0.0420538	2457	0.650273	nan			1	0.655	0.097975			0.0001	ZNF254
ZNF257_ZNF257	-0.00299138	0.0422898	1573	0.570383	nan			1	1	0.042218			1	ZNF257
ZNF26_ZNF26	0	0	0	0.428571	nan			1	1	0			1	ZNF26
ZNF273_M10371_1	-0.0494593	-0.0110992	1251	0.551866	nan			1	1	0.111323			0.01	ZNF273
ZNF274_M09345_1	0.00590416	0.0211054	985	0.489908	nan			1	1	-0.00435923			1	ZNF274
ZNF274_ZNF274	-0.0121699	-0.020627	1139	0.426614	nan			1	1	-0.0355939			1	ZNF274
ZNF276_M09347_1	-0.0536696	-0.0616937	444	0.427772	nan			1	1	-0.0425648			1	ZNF276
ZNF280A_M10358_1	-0.00839207	-0.0172046	1367	0.425663	nan			1	1	-0.0267512			1	ZNF280A
ZNF282_M09351_1	-0.0382196	0.00837887	2372	0.573907	nan			1	1	0.1162			1e-06	ZNF282
ZNF284_ZNF284	-0.0868032	-0.0629372	777	0.51309	nan			1	1	0.0758967			0.962	ZNF284
ZNF285_ZNF285	-0.00348995	-0.0082487	871	0.436508	nan			1	1	-0.0326486			1	ZNF285
ZNF296_M09353_1	-0.0182059	0.0202652	1142	0.552163	nan			1	1	0.0976538			0.1	ZNF296
ZNF3_ZNF3	0.0347002	-0.0130139	2756	0.321587	nan			1	1	-0.0957841			1e-05	ZNF3
ZNF302_ZNF302	0.00934879	0.0152695	1227	0.465079	nan			1	1	0.017043			1	ZNF302
ZNF317_ZNF317	0.0390949	0.0162848	1265	0.388214	nan			1	1	-0.11081			0.01	ZNF317
ZNF317_M10421_1	0.0174159	0.0282364	1278	0.478188	nan			1	1	-0.0385411			1	ZNF317
ZNF32_M09355_1	-0.0286599	-0.0213912	253	0.468686	nan			1	1	0.0470799			1	ZNF32
ZNF324_ZNF324A	-0.0178063	0.0117388	1976	0.528283	nan			1	1	0.104071			0.0001	ZNF324
ZNF324_M10329_1	0.0142552	0.0258309	1141	0.480208	nan			1	1	0.0191709			1	ZNF324
ZNF324B_ZNF324B	-0.024599	0.0210732	2065	0.571429	nan			1	1	0.11107			0.0001	ZNF324B
ZNF337_ZNF337	0.0428337	0.00942349	840	0.359855	nan			1	1	-0.0762742			1	ZNF337
ZNF33A_M10364_1	-0.0014795	0.0399568	1283	0.560096	nan			1	1	0.0746301			1	ZNF33A
ZNF33A_ZNF33A	0	0	0	0.578944	nan			1	1	0			1	ZNF33A
ZNF33B_ZNF33B	-0.00841531	-0.0539638	1839	0.327381	nan			1	0.373	-0.105873			0.0001	ZNF33B
ZNF34_M10393_1	-0.00564041	0.00443351	3908	0.476191	nan			1	1	0.0464289			0.1	ZNF34
ZNF345_M09361_1	-0.049759	-0.0226901	613	0.521658	nan			1	1	0.080803			1	ZNF345
ZNF350_M10429_1	-0.0043678	-0.0117783	1354	0.429414	nan			1	1	-0.0476667			1	ZNF350
ZNF354A_M10328_1	0.0762194	0.0154526	1004	0.286667	nan			0.37	1	-0.176621			1e-06	ZNF354A
ZNF354A_ZNF354A	0.0811648	0.0174818	1043	0.278865	nan			1	1	-0.151591			0.0001	ZNF354A
ZNF354B_ZNF354B	0.0243409	-0.042127	1214	0.271414	nan			1	1	-0.115469			0.001	ZNF354B
ZNF354C_M02691_1	0	0	0	0.614583	nan			1	1	0			1	ZNF354C
ZNF382_M10422_1	0.00839744	0.026409	1235	0.497427	nan			1	1	0.0504376			1	ZNF382
ZNF382_ZNF382	-0.0121487	-0.00138011	1428	0.478049	nan			1	1	0.0423065			1	ZNF382
ZNF384_M09363_1	0.0177149	-0.0075681	1548	0.381599	nan			1	1	-0.138454			1e-06	ZNF384
ZNF384_M10409_1	-0.0084657	-0.144385	7891	0.0856076	nan			1	1e-61	-0.0278466			0.1	ZNF384
ZNF385D_M09365_1	0.187887	0.264346	17	0.653794	nan			1	1	0.412099			1	ZNF385D
ZNF396_M09367_1	-0.0378963	-0.0333804	118	0.461321	nan			1	1	0.119383			1	ZNF396
ZNF41_M10352_1	-0.0319597	-0.0105369	3840	0.506553	nan			0.737	1	0.079993			1e-05	ZNF41
ZNF410_M06247_1	0.0256333	0.000196415	653	0.381187	nan			1	1	-0.111927			1	ZNF410
ZNF410_M09369_1	-0.0186765	-0.0493819	538	0.367092	nan			1	1	-0.12124			1	ZNF410
ZNF415_M10315_1	-0.0373851	-0.0387394	280	0.445616	nan			1	1	-0.00190474			1	ZNF415
ZNF416_M07145_1	0.00468751	0.0342177	1838	0.528243	nan			1	1	0.000954453			1	ZNF416
ZNF418_M10408_1	0.00524677	0.0061511	2275	0.451659	nan			1	1	-0.0101735			1	ZNF418
ZNF419_M10413_1	-0.0228994	-0.0094026	4208	0.485348	nan			1	1	0.0721223			1e-05	ZNF419
ZNF423_M04652_1	-0.0514259	0.0342944	935	0.678571	nan			1	1	0.185197			1e-05	ZNF423
ZNF425_ZNF425	0	0	0	0.857143	nan			1	1	0			1	ZNF425
ZNF433_ZNF433	0.038344	0.0156483	615	0.38852	nan			1	1	-0.100377			0.501	ZNF433
ZNF440_ZNF440	-0.00646631	-0.00289518	1467	0.458793	nan			1	1	0.00333383			1	ZNF440
ZNF442_ZNF442	0.00870968	0.00798126	2382	0.447291	nan			1	1	-0.056428			0.1	ZNF442
ZNF443_ZNF443	-0.00241482	0.0279168	9568	0.530387	nan			1	0.01	0.0288049			0.01	ZNF443
ZNF445_ZNF445	-0.0231887	-0.0125011	1009	0.477833	nan			1	1	0.0173148			1	ZNF445
ZNF45_M10361_1	-0.000370622	-0.0546991	638	0.303891	nan			1	1	-0.166794			0.01	ZNF45
ZNF480_ZNF480	-0.00439004	0.0111104	2788	0.490709	nan			1	1	0.0361297			1	ZNF480
ZNF485_ZNF485	-0.00560304	-0.000309719	1625	0.463401	nan			1	1	0.0285734			1	ZNF485
ZNF490_M10444_1	-0.0386513	-0.0198274	1939	0.4996	nan			1	1	0.0456227			1	ZNF490
ZNF492_ZNF492	0.00291982	-0.0302516	8405	0.360494	nan			1	0.01	-0.0249731			0.1	ZNF492
ZNF496_ZNF496	-0.00524677	0.0469517	9237	0.588889	nan			1	1e-08	0.0228837			0.1	ZNF496
ZNF513_M10396_1	-0.0181198	-0.015412	3707	0.456483	nan			1	1	0.0831053			1e-06	ZNF513
ZNF525_ZNF525	0.0589043	0.00620032	698	0.308238	nan			1	1	-0.162924			0.01	ZNF525
ZNF528_ZNF528	-0.0154957	0.0182896	2069	0.539627	nan			1	1	0.103037			0.0001	ZNF528
ZNF528_M10374_1	0.0214202	0.0270088	1590	0.464191	nan			1	1	-0.045454			1	ZNF528
ZNF540_ZNF540	0.0315894	0.0386068	225	0.468014	nan			1	1	0.0163177			1	ZNF540
ZNF547_M10390_1	0.01975	0.0571113	1034	0.549194	nan			1	1	0.0774932			0.39	ZNF547
ZNF547_ZNF547	0	0	0	0.5	nan			1	1	0			1	ZNF547
ZNF549_ZNF549	-0.0229742	0.0126117	1566	0.544444	nan			1	1	0.079654			0.1	ZNF549
ZNF557_ZNF557	0	0	0	0.666667	nan			1	1	0			1	ZNF557
ZNF558_ZNF558	0.007386	-0.000982033	3372	0.426852	nan			1	1	-0.00561845			1	ZNF558
ZNF561_ZNF561	0	0	0	0.387218	nan			1	1	0			1	ZNF561
ZNF562_ZNF562	0.0137143	0.0244425	1256	0.477941	nan			1	1	0.00177547			1	ZNF562
ZNF564_ZNF564	0.021831	0.0113039	1387	0.421076	nan			1	1	-0.0864272			0.1	ZNF564
ZNF565_ZNF565	0.0428071	0.0585287	1446	0.4913	nan			1	0.614	0.00678492			1	ZNF565
ZNF567_ZNF567	0.00663314	-0.0105046	5264	0.40339	nan			1	1	-0.0371231			0.1	ZNF567
ZNF584_ZNF584	0.0352914	5.22226e-05	1606	0.354962	nan			1	1	-0.112606			0.001	ZNF584
ZNF585A_ZNF585A	-0.0287567	-0.0408065	1361	0.417002	nan			1	1	0.00830639			1	ZNF585A
ZNF597_M09381_1	-0.017774	0.0175485	907	0.54374	nan			1	1	-0.0401298			1	ZNF597
ZNF613_ZNF613	-0.0084657	-0.13492	7891	0.110929	nan			1	1e-53	-0.0278466			0.1	ZNF613
ZNF614_ZNF614	-0.00614489	0.00940559	2542	0.490842	nan			1	1	0.0509205			1	ZNF614
ZNF615_ZNF615	0.0350233	0.0150612	1544	0.395834	nan			1	1	-0.0405854			1	ZNF615
ZNF620_ZNF620	0.0202585	-0.00786269	1609	0.374005	nan			1	1	-0.118778			0.0001	ZNF620
ZNF621_ZNF621	-0.00251126	0.0246801	2804	0.521986	nan			1	1	0.0853551			0.001	ZNF621
ZNF627_ZNF627	-0.00294216	-0.0129077	971	0.422578	nan			1	1	-0.114782			0.1	ZNF627
ZNF641_ZNF641	-0.0612532	0.0692678	663	0.798429	nan			1	1	0.213837			1e-05	ZNF641
ZNF649_ZNF649	0	0	0	0.00103	nan			1	1	0			1	ZNF649
ZNF653_M07152_1	0.0105167	-0.00598455	324	0.405093	nan			1	1	-0.0550129			1	ZNF653
ZNF655_M00582_1	0.0474782	0.0347773	430	0.41526	nan			1	1	-0.0419689			1	ZNF655
ZNF660_M09383_1	0.00985665	0.0213871	1106	0.480087	nan			1	1	0.0483619			1	ZNF660
ZNF667_M10377_1	-0.0364725	-0.0129286	1422	0.512228	nan			1	1	0.0887423			0.1	ZNF667
ZNF671_ZNF671	-0.026788	0.0004283	1721	0.522053	nan			1	1	0.134501			1e-06	ZNF671
ZNF675_M10406_1	-0.00963511	0.00790358	2018	0.496162	nan			1	1	0.0301177			1	ZNF675
ZNF677_M10389_1	0.0112694	0.00682787	2553	0.437357	nan			1	1	-0.0163507			1	ZNF677
ZNF680_M10401_1	-0.0106501	-0.0217667	1845	0.419498	nan			1	1	-0.0655072			1	ZNF680
ZNF680_ZNF680	-0.0375519	-0.0256686	2510	0.481032	nan			1	1	0.0532768			1	ZNF680
ZNF681_ZNF681	-0.0749567	-0.0178013	1263	0.602151	nan			1	1	0.167754			1e-06	ZNF681
ZNF684_M09385_1	-0.0227222	0.012811	1751	0.544303	nan			1	1	0.139675			1e-06	ZNF684
ZNF684_ZNF684	0.00671774	0.0657612	1390	0.607202	nan			1	0.391	0.0531055			1	ZNF684
ZNF69_ZNF69	-0.0104396	0.0696982	1496	0.663636	nan			1	1	0.158473			1e-06	ZNF69
ZNF691_M00623_1	0	0	0	0.595584	nan			1	1	0			1	ZNF691
ZNF695_ZNF695	0	0	0	0.5	nan			1	1	0			1	ZNF695
ZNF7_ZNF7	0.00416436	0.00166397	1674	0.44255	nan			1	1	-0.0697441			1	ZNF7
ZNF705G_ZNF705G	0.0508039	0.0280302	1508	0.388312	nan			1	1	-0.0580097			0.603	ZNF705G
ZNF708_M10341_1	-0.0345409	-0.00348372	1954	0.532328	nan			1	1	0.131705			1e-06	ZNF708
ZNF711_M06970_1	0	0	0	0.723456	nan			1	1	0			1	ZNF711
ZNF713_M06251_1	0.00164779	-0.0150217	1184	0.404643	nan			1	1	-0.0828194			1	ZNF713
ZNF714_ZNF714	-0.033706	0.0236136	1739	0.60259	nan			1	1	0.11315			0.0001	ZNF714
ZNF716_ZNF716	0.0246385	-0.0208597	2134	0.327516	nan			1	1	-0.117303			1e-05	ZNF716
ZNF730_ZNF730	-0.0080858	0.0585871	1562	0.627613	nan			1	0.511	0.0818015			0.1	ZNF730
ZNF736_ZNF736	-0.010738	-0.00177186	1961	0.473227	nan			1	1	-0.0142405			1	ZNF736
ZNF737_ZNF737	-0.0336821	-0.0223761	672	0.479487	nan			1	1	0.155794			0.01	ZNF737
ZNF74_ZNF74	0.0645761	0.048572	1302	0.406423	nan			0.502	1	-0.115244			0.001	ZNF74
ZNF749_ZNF749	-0.0214521	0.0393107	1497	0.611801	nan			1	1	0.0978039			0.01	ZNF749
ZNF75A_M06254_1	0.0142725	0.0296896	1891	0.490486	nan			1	1	0.00162875			1	ZNF75A
ZNF75D_ZNF75D	0.0148546	0.0492663	1562	0.541303	nan			1	1	0.0346341			1	ZNF75D
ZNF764_ZNF764	-0.0368954	-0.00696864	1532	0.529304	nan			1	1	0.114778			0.001	ZNF764
ZNF766_ZNF766	0	0	0	0.357143	nan			1	1	0			1	ZNF766
ZNF77_ZNF77	0	0	0	0.5	nan			1	1	0			1	ZNF77
ZNF771_M09399_1	0.0251614	0.0400701	435	0.489126	nan			1	1	0.0516464			1	ZNF771
ZNF771_M09401_1	-0.0128858	0.00736726	458	0.503424	nan			1	1	0.098243			1	ZNF771
ZNF777_M10317_1	-0.0617203	-0.00480659	419	0.601504	nan			1	1	0.133242			1	ZNF777
ZNF778_M10417_1	-0.00198215	0.0426442	518	0.568631	nan			1	1	0.130312			1	ZNF778
ZNF782_ZNF782	-0.0063414	0.00192827	1435	0.471364	nan			1	1	0.0373176			1	ZNF782
ZNF784_M10400_1	-0.00800427	0.0278019	595	0.545034	nan			1	1	0.0593539			1	ZNF784
ZNF785_ZNF785	0.00112232	0.0208118	4576	0.501916	nan			1	1	0.0374043			1	ZNF785
ZNF786_ZNF786	0	0	0	0.75	nan			1	1	0			1	ZNF786
ZNF787_M10059_1	-0.0242888	0.0163999	1699	0.558096	nan			1	1	0.105286			0.001	ZNF787
ZNF790_ZNF790	0	0	0	0.655405	nan			1	1	0			1	ZNF790
ZNF791_ZNF791	-0.042666	-0.00422475	1731	0.552083	nan			1	1	0.134702			1e-05	ZNF791
ZNF799_ZNF799	0.0230253	0.0341065	1566	0.478885	nan			1	1	0.0160283			1	ZNF799
ZNF8_ZNF8	0.0237606	0.0384322	787	0.488491	nan			1	1	-0.116929			0.1	ZNF8
ZNF8_M10347_1	0.0173308	0.038692	331	0.506388	nan			1	1	0.00390722			1	ZNF8
ZNF805_ZNF805	0.00725721	0.0437886	3873	0.546974	nan			1	0.1	0.056079			0.01	ZNF805
ZNF808_ZNF808	-0.0268761	-0.0177194	1364	0.473737	nan			1	1	0.0777394			1	ZNF808
ZNF81_ZNF81	-0.0277822	-0.00621303	948	0.506945	nan			1	1	0.0681892			0.865	ZNF81
ZNF821_M09405_1	-0.00926702	0.0225595	982	0.534387	nan			1	1	0.0889788			1	ZNF821
ZNF823_ZNF823	-0.0139169	-0.00770464	7983	0.465859	nan			1	1	0.0229041			1	ZNF823
ZNF84_ZNF84	-0.0214297	-0.000549264	5247	0.505102	nan			1	1	0.060475			0.0001	ZNF84
ZNF846_ZNF846	0	0	0	0.833333	nan			1	1	0			1	ZNF846
ZNF85_ZNF85	-0.01289	-0.00227196	6560	0.477646	nan			1	1	0.0480057			0.001	ZNF85
ZNF85_M10363_1	-0.00627757	0.000732165	1374	0.467993	nan			1	1	0.0165411			1	ZNF85
ZNF90_ZNF90	-0.0178675	-0.00117607	3931	0.493895	nan			1	1	0.0478889			0.1	ZNF90
ZNF98_M10322_1	0.00354314	-0.0271798	9304	0.367045	nan			1	0.01	-0.0320817			0.001	ZNF98
ZSCAN1_M09407_1	-0.000164223	0.0142416	3516	0.48778	nan			1	1	0.00514905			1	ZSCAN1
ZSCAN10_M00592_1	-0.0441029	-0.00221192	1210	0.561313	nan			1	1	0.137374			0.0001	ZSCAN10
ZSCAN16_M09411_1	-0.0432822	-0.0356222	1109	0.469732	nan			1	1	0.0666845			0.788	ZSCAN16
ZSCAN23_M09413_1	0.0352188	0.00346077	731	0.364275	nan			1	1	-0.107543			1	ZSCAN23
ZSCAN29_M09415_1	-0.0653257	-0.0253612	121	0.556159	nan			1	1	0.163652			1	ZSCAN29
ZSCAN31_M09357_1	0.015431	0.0609889	883	0.571123	nan			1	1	0.0357449			1	ZSCAN31
ZSCAN31_M10415_1	0.00328844	0.0295096	1167	0.51939	nan			1	1	0.0435801			1	ZSCAN31
ZSCAN4_M09417_1	-0.0177221	0.010525	2121	0.52481	nan			1	1	0.0561007			1	ZSCAN4
ZSCAN5A_M09419_1	-0.0604934	-0.0149638	2289	0.571047	nan			0.1	1	0.0959214			0.0001	ZSCAN5A
ZSCAN5C_M10321_1	0.0410648	0.0444821	1279	0.458382	nan			1	1	-0.0610712			1	ZSCAN5C
ZSCAN9_M09421_1	0.028544	-0.0149445	1518	0.332892	nan			1	1	-0.0642697			1	ZSCAN9
