# Supplementary material for: Cellular zinc status alters chromatin accessibility and binding of p53 to DNA
Source: Life Sci Alliance. 2024 Jul 8;7(9):e202402638. doi: 10.26508/lsa.202402638 (PMC11231577; doi:10.26508/lsa.202402638)
Supplement: Supplementary file 4 [file LSA-2024-02638_SdataF5.xlsx]

## Sheet: TP53_peaks_CtrlvsZn
location	baseMean	log2FoldChange	lfcSE	stat	pvalue	padj	gene_symbol
chr1.100835941.100836017	3.27197	-0.781447	1.39335	-0.560839	0.574907	NA	chr1.100835941.100836017
chr1.101526831.101527020	0.149101	1.66619	4.97808	0.334706	0.737847	NA	chr1.101526831.101527020
chr1.101526850.101527024	0.115768	-1.00302	4.97631	-0.201558	0.840262	NA	chr1.101526850.101527024
chr1.107547855.107548077	35.5998	-1.47741	0.463682	-3.18625	0.00144129	0.113993	chr1.107547855.107548077
chr1.107677822.107677963	18.8802	-0.716767	0.603956	-1.18679	0.235311	NA	chr1.107677822.107677963
chr1.10796588.10796698	36.1817	-0.0311752	0.438497	-0.0710956	0.943322	0.994738	chr1.10796588.10796698
chr1.10796662.10796761	17.2044	-0.431332	0.592383	-0.72813	0.466534	NA	chr1.10796662.10796761
chr1.108845875.108846284	1.53859	-3.14139	2.24235	-1.40094	0.161233	NA	chr1.108845875.108846284
chr1.108845886.108846284	0	NA	NA	NA	NA	NA	chr1.108845886.108846284
chr1.109076014.109076102	110.495	-0.0235151	0.251237	-0.0935974	0.925429	0.988685	chr1.109076014.109076102
chr1.111214485.111214825	10.9122	0.59998	0.796932	0.752862	0.451533	NA	chr1.111214485.111214825
chr1.111364842.111365207	0	NA	NA	NA	NA	NA	chr1.111364842.111365207
chr1.111364842.111365226	0.133686	0	4.99745	0	1	NA	chr1.111364842.111365226
chr1.114346586.114346820	176.358	0.238613	0.208182	1.14618	0.251722	0.680119	chr1.114346586.114346820
chr1.114803133.114803402	53.2508	0.0700145	0.344309	0.203348	0.838863	0.960278	chr1.114803133.114803402
chr1.115839188.115839645	75.1397	-0.0153887	0.297049	-0.0518051	0.958684	0.996402	chr1.115839188.115839645
chr1.116570987.116571065	132.126	0.328284	0.223509	1.46877	0.141894	0.614655	chr1.116570987.116571065
chr1.118209710.118210034	102.808	-0.278145	0.25887	-1.07446	0.282617	0.699753	chr1.118209710.118210034
chr1.12207130.12207500	3.37361	0.261512	1.27842	0.204558	0.837917	NA	chr1.12207130.12207500
chr1.12207257.12207500	0	NA	NA	NA	NA	NA	chr1.12207257.12207500
chr1.145215199.145215319	0	NA	NA	NA	NA	NA	chr1.145215199.145215319
chr1.145215199.145215325	16.9568	0.357181	0.586633	0.608865	0.542614	NA	chr1.145215199.145215325
chr1.147084518.147084789	242.37	0.156596	0.197687	0.79214	0.428279	0.811456	chr1.147084518.147084789
chr1.147172476.147172699	272.977	-0.0755786	0.178276	-0.423942	0.671608	0.916902	chr1.147172476.147172699
chr1.147242515.147242693	395.754	0.302452	0.153351	1.97229	0.0485769	0.46536	chr1.147242515.147242693
chr1.147640903.147641050	88.0471	0.364413	0.276078	1.31996	0.186848	0.660803	chr1.147640903.147641050
chr1.148388335.148388566	68.0104	-0.28581	0.356425	-0.801878	0.422623	0.811456	chr1.148388335.148388566
chr1.149793062.149793146	197.603	0.264436	0.190642	1.38708	0.165417	0.648256	chr1.149793062.149793146
chr1.150010680.150010813	146.591	-0.079084	0.231709	-0.341307	0.732872	0.944639	chr1.150010680.150010813
chr1.151713924.151714120	28.6848	0.695842	0.476003	1.46184	0.143785	0.614655	chr1.151713924.151714120
chr1.151763452.151763599	122.399	-0.126309	0.243806	-0.518071	0.604409	0.906281	chr1.151763452.151763599
chr1.151909446.151909738	62.0805	-0.0904625	0.327254	-0.276429	0.782219	0.955801	chr1.151909446.151909738
chr1.151909468.151909716	0	NA	NA	NA	NA	NA	chr1.151909468.151909716
chr1.154405240.154405438	335.773	0.215661	0.181288	1.1896	0.234203	0.680119	chr1.154405240.154405438
chr1.154813356.154813636	0	NA	NA	NA	NA	NA	chr1.154813356.154813636
chr1.154813356.154813818	44.707	0.00136098	0.408901	0.00332838	0.997344	0.998492	chr1.154813356.154813818
chr1.157074269.157074444	42.5586	0.372856	0.374598	0.995352	0.319565	0.733261	chr1.157074269.157074444
chr1.158916103.158916309	0	NA	NA	NA	NA	NA	chr1.158916103.158916309
chr1.158916103.158916431	3.82156	0.201346	1.16131	0.173379	0.862354	NA	chr1.158916103.158916431
chr1.161074725.161074828	0	NA	NA	NA	NA	NA	chr1.161074725.161074828
chr1.161074725.161074850	12.3919	1.19799	0.746866	1.60402	0.108709	NA	chr1.161074725.161074850
chr1.16925531.16925886	126.888	0.0837973	0.240895	0.347858	0.727947	0.94388	chr1.16925531.16925886
chr1.16948603.16948811	423.227	-0.141298	0.16018	-0.882122	0.377711	0.769397	chr1.16948603.16948811
chr1.170625491.170625676	9.53719	-1.04636	0.841043	-1.24413	0.213453	NA	chr1.170625491.170625676
chr1.171841330.171841582	77.2314	0.357262	0.28248	1.26473	0.205968	0.675941	chr1.171841330.171841582
chr1.171841371.171841542	0	NA	NA	NA	NA	NA	chr1.171841371.171841542
chr1.171884659.171884839	25.2348	0.365275	0.52784	0.692017	0.488927	0.859141	chr1.171884659.171884839
chr1.172071680.172071799	0	NA	NA	NA	NA	NA	chr1.172071680.172071799
chr1.172071680.172071856	0.257902	2.06732	4.95629	0.417111	0.676597	NA	chr1.172071680.172071856
chr1.172207067.172207207	2.76657	0.559935	1.41931	0.394512	0.693203	NA	chr1.172207067.172207207
chr1.17245391.17245514	36.3914	-0.317295	0.687753	-0.46135	0.644547	0.911995	chr1.17245391.17245514
chr1.177305161.177305333	59.1127	-0.305881	0.333445	-0.917336	0.358967	0.7513	chr1.177305161.177305333
chr1.177813368.177813521	4.61125	0.371129	1.12482	0.329945	0.741442	NA	chr1.177813368.177813521
chr1.177907208.177907321	10.3568	0.436162	0.76192	0.572452	0.567016	NA	chr1.177907208.177907321
chr1.179400057.179400185	5.51492	-0.308721	1.03962	-0.296956	0.7665	NA	chr1.179400057.179400185
chr1.17957966.17958165	16.816	-0.336444	0.631669	-0.532627	0.594292	NA	chr1.17957966.17958165
chr1.179637543.179637689	20.6918	-0.118595	0.550739	-0.215338	0.829504	NA	chr1.179637543.179637689
chr1.182643594.182644269	97.6856	0.139704	0.268311	0.520681	0.602589	0.906281	chr1.182643594.182644269
chr1.182962668.182962999	137.735	-0.110861	0.236643	-0.468474	0.639445	0.91065	chr1.182962668.182962999
chr1.183805064.183805163	83.9756	0.0489091	0.270405	0.180874	0.856467	0.967696	chr1.183805064.183805163
chr1.184051591.184051773	228.911	0.17972	0.199968	0.898744	0.368789	0.760299	chr1.184051591.184051773
chr1.187262847.187262943	8.2047	-0.748116	0.947914	-0.789224	0.429981	NA	chr1.187262847.187262943
chr1.188350229.188350351	14.2352	0.106666	0.640003	0.166664	0.867634	NA	chr1.188350229.188350351
chr1.19011089.19011295	217.328	0.0218705	0.185881	0.117659	0.906338	0.984412	chr1.19011089.19011295
chr1.191901623.191901983	11.1843	0.339553	0.748332	0.453747	0.650011	NA	chr1.191901623.191901983
chr1.193121823.193121991	273.49	-0.125896	0.201778	-0.623933	0.532671	0.882713	chr1.193121823.193121991
chr1.197902749.197902925	3.86409	0.0944261	1.24511	0.0758376	0.939548	NA	chr1.197902749.197902925
chr1.197902759.197902925	0	NA	NA	NA	NA	NA	chr1.197902759.197902925
chr1.199909197.199909393	27.8677	-0.0199318	0.461839	-0.0431574	0.965576	0.996402	chr1.199909197.199909393
chr1.199948951.199949306	21.4267	0.155563	0.543886	0.286021	0.774862	NA	chr1.199948951.199949306
chr1.200227033.200227174	18.7983	-0.298266	0.557044	-0.535444	0.592343	NA	chr1.200227033.200227174
chr1.201275340.201275524	0	NA	NA	NA	NA	NA	chr1.201275340.201275524
chr1.201275340.201275554	88.0187	0.251527	0.281676	0.892965	0.371876	0.763047	chr1.201275340.201275554
chr1.201468792.201469437	452.926	0.062128	0.146922	0.422863	0.672395	0.916902	chr1.201468792.201469437
chr1.201696522.201696619	242.323	0.0712388	0.182261	0.390862	0.695899	0.93221	chr1.201696522.201696619
chr1.202927090.202927304	241.147	0.572032	0.192323	2.97433	0.00293629	0.170305	chr1.202927090.202927304
chr1.202927207.202927304	0	NA	NA	NA	NA	NA	chr1.202927207.202927304
chr1.203251599.203251720	2.92632	0.330011	1.43741	0.229587	0.818412	NA	chr1.203251599.203251720
chr1.203650554.203650680	3.8822	1.55672	2.39893	0.648924	0.516388	NA	chr1.203650554.203650680
chr1.203650563.203650691	25.2037	0.270977	0.474576	0.570986	0.568009	0.899622	chr1.203650563.203650691
chr1.205258948.205259119	223.118	0.217084	0.189317	1.14667	0.251517	0.680119	chr1.205258948.205259119
chr1.205284694.205285014	745.458	0.164289	0.136416	1.20432	0.228465	0.678376	chr1.205284694.205285014
chr1.205449966.205450115	527.447	0.377657	0.145877	2.58888	0.0096289	0.336156	chr1.205449966.205450115
chr1.205493297.205493514	441.441	0.268974	0.171699	1.56654	0.117222	0.599648	chr1.205493297.205493514
chr1.206042901.206043065	4.6988	-1.80612	1.26964	-1.42254	0.154869	NA	chr1.206042901.206043065
chr1.206612414.206612653	33.6266	-0.497024	0.432727	-1.14859	0.250726	0.680119	chr1.206612414.206612653
chr1.206612447.206612653	0	NA	NA	NA	NA	NA	chr1.206612447.206612653
chr1.206826446.206826689	27.6586	0.0682762	0.463446	0.147323	0.882877	0.980974	chr1.206826446.206826689
chr1.206961708.206961998	70.1263	0.0220301	0.306383	0.0719036	0.942679	0.994738	chr1.206961708.206961998
chr1.207707239.207707650	16.5479	0.180607	0.597139	0.302454	0.762306	NA	chr1.207707239.207707650
chr1.207707332.207707635	0	NA	NA	NA	NA	NA	chr1.207707332.207707635
chr1.207963498.207963802	1.92119	1.08078	1.89633	0.569932	0.568724	NA	chr1.207963498.207963802
chr1.207963511.207963802	0	NA	NA	NA	NA	NA	chr1.207963511.207963802
chr1.210373914.210374333	427.191	-0.0738096	0.385761	-0.191335	0.848263	0.964691	chr1.210373914.210374333
chr1.211495597.211495878	47.079	0.499126	0.371727	1.34272	0.179361	0.658414	chr1.211495597.211495878
chr1.212432741.212432925	118.482	0.443884	0.23077	1.92349	0.0544185	0.478135	chr1.212432741.212432925
chr1.212432755.212432894	0	NA	NA	NA	NA	NA	chr1.212432755.212432894
chr1.212596293.212596696	120.825	-0.384311	0.263714	-1.4573	0.145033	0.615505	chr1.212596293.212596696
chr1.212596349.212596653	0	NA	NA	NA	NA	NA	chr1.212596349.212596653
chr1.212596464.212596767	7.39738	-0.216431	0.866634	-0.249738	0.80279	NA	chr1.212596464.212596767
chr1.212791715.212791931	262.828	-0.155648	0.208031	-0.748193	0.454343	0.826943	chr1.212791715.212791931
chr1.215001640.215002039	61.7731	-0.464265	0.350137	-1.32595	0.184856	0.659324	chr1.215001640.215002039
chr1.216884623.216884809	9.12549	-0.199688	0.804823	-0.248114	0.804046	NA	chr1.216884623.216884809
chr1.217323883.217323998	2.90514	-1.55815	1.59003	-0.979947	0.327112	NA	chr1.217323883.217323998
chr1.218285199.218285341	0	NA	NA	NA	NA	NA	chr1.218285199.218285341
chr1.218285199.218285345	0.522771	1.45618	3.23858	0.449636	0.652973	NA	chr1.218285199.218285345
chr1.218600979.218601389	101.427	-0.26351	0.265309	-0.99322	0.320603	0.733261	chr1.218600979.218601389
chr1.218712463.218712640	78.8044	-0.166748	0.29177	-0.571506	0.567656	0.899622	chr1.218712463.218712640
chr1.219089052.219089219	286.014	0.0582744	0.178854	0.325821	0.74456	0.947028	chr1.219089052.219089219
chr1.219585797.219586241	10.2686	0.390578	0.743743	0.525153	0.599477	NA	chr1.219585797.219586241
chr1.219585968.219586171	0	NA	NA	NA	NA	NA	chr1.219585968.219586171
chr1.21974820.21974927	52.4887	0.365636	0.345421	1.05853	0.289816	0.699753	chr1.21974820.21974927
chr1.222167224.222167491	262.056	0.0664902	0.176126	0.377515	0.705791	0.934609	chr1.222167224.222167491
chr1.222805870.222806147	9.58779	-0.599935	0.765871	-0.783337	0.433429	NA	chr1.222805870.222806147
chr1.222814908.222815141	317.344	0.10007	0.178302	0.56124	0.574634	0.899622	chr1.222814908.222815141
chr1.223845949.223846307	0	NA	NA	NA	NA	NA	chr1.223845949.223846307
chr1.223845949.223846363	47.4438	0.658208	0.381132	1.72698	0.0841708	0.557216	chr1.223845949.223846363
chr1.223888286.223888369	0	NA	NA	NA	NA	NA	chr1.223888286.223888369
chr1.223888286.223888450	185.011	-0.0908899	0.204034	-0.445464	0.655985	0.913131	chr1.223888286.223888450
chr1.225449379.225449619	511.573	0.251773	0.14934	1.68591	0.0918134	0.560682	chr1.225449379.225449619
chr1.225709282.225709489	0	NA	NA	NA	NA	NA	chr1.225709282.225709489
chr1.225709282.225709522	4.79737	-0.299956	1.13225	-0.264921	0.791071	NA	chr1.225709282.225709522
chr1.225936188.225936323	105.721	-0.374163	0.279828	-1.33712	0.181183	0.65855	chr1.225936188.225936323
chr1.225999375.225999500	55.9452	0.106331	0.341202	0.311637	0.755317	0.950518	chr1.225999375.225999500
chr1.225999403.225999500	0	NA	NA	NA	NA	NA	chr1.225999403.225999500
chr1.226214552.226214729	10.1709	0.415529	0.746779	0.556428	0.577918	NA	chr1.226214552.226214729
chr1.226309200.226309540	404.091	0.00314943	0.151686	0.0207628	0.983435	0.996428	chr1.226309200.226309540
chr1.226408049.226408238	42.9966	0.5256	0.364907	1.44037	0.149763	0.620446	chr1.226408049.226408238
chr1.226408070.226408238	0	NA	NA	NA	NA	NA	chr1.226408070.226408238
chr1.226815147.226815328	213.837	-0.0728851	0.196463	-0.370987	0.710647	0.938183	chr1.226815147.226815328
chr1.226828259.226828384	113.024	0.0354954	0.270336	0.131301	0.895537	0.983872	chr1.226828259.226828384
chr1.227333534.227333854	137.877	0.0245942	0.23495	0.104678	0.916631	0.988685	chr1.227333534.227333854
chr1.227542676.227542805	33.3198	0.485765	0.418984	1.15939	0.246298	0.680119	chr1.227542676.227542805
chr1.227542704.227542805	0	NA	NA	NA	NA	NA	chr1.227542704.227542805
chr1.227805862.227806013	369.5	-0.36682	0.158492	-2.31444	0.0206437	0.378649	chr1.227805862.227806013
chr1.22817376.22817861	1.07043	1.46234	2.29856	0.636198	0.524647	NA	chr1.22817376.22817861
chr1.22817426.22817847	0	NA	NA	NA	NA	NA	chr1.22817426.22817847
chr1.229038032.229038372	14.0288	-0.0903814	0.645396	-0.14004	0.888628	NA	chr1.229038032.229038372
chr1.229626052.229626272	0	NA	NA	NA	NA	NA	chr1.229626052.229626272
chr1.229626052.229626279	5.78309	1.00871	1.02439	0.98469	0.324776	NA	chr1.229626052.229626279
chr1.23019281.23019517	33.0813	0.403803	0.43469	0.928944	0.352918	0.748875	chr1.23019281.23019517
chr1.23019298.23019465	0	NA	NA	NA	NA	NA	chr1.23019298.23019465
chr1.230426327.230426510	278.564	0.191126	0.166069	1.15088	0.249782	0.680119	chr1.230426327.230426510
chr1.230627861.230628152	13.1635	-0.600616	0.677375	-0.886681	0.375251	NA	chr1.230627861.230628152
chr1.231171845.231172027	60.213	-0.339868	0.33377	-1.01827	0.30855	0.720209	chr1.231171845.231172027
chr1.232222164.232222259	148.705	-0.853892	0.237689	-3.59247	0.000327558	0.0949918	chr1.232222164.232222259
chr1.234356916.234357006	0	NA	NA	NA	NA	NA	chr1.234356916.234357006
chr1.234356916.234357102	51.9131	0.0912044	0.352799	0.258516	0.796008	0.958018	chr1.234356916.234357102
chr1.234772469.234772679	404.706	-0.0266178	0.164517	-0.161794	0.871468	0.973801	chr1.234772469.234772679
chr1.23497179.23497404	23.3841	0.213328	0.507864	0.420049	0.67445	0.917169	chr1.23497179.23497404
chr1.235011964.235012120	445.427	-0.048693	0.16757	-0.290584	0.77137	0.954611	chr1.235011964.235012120
chr1.235062604.235062707	112.118	-0.305402	0.252296	-1.21049	0.226091	0.675941	chr1.235062604.235062707
chr1.23661992.23662231	34.4657	0.0617255	0.426855	0.144605	0.885023	0.980974	chr1.23661992.23662231
chr1.237932915.237933189	113.814	-0.390697	0.253364	-1.54204	0.123064	0.604808	chr1.237932915.237933189
chr1.238062189.238062521	154.041	-0.329255	0.256588	-1.28321	0.19942	0.669301	chr1.238062189.238062521
chr1.238320052.238320263	7.13041	-0.301814	0.915597	-0.329636	0.741675	NA	chr1.238320052.238320263
chr1.241688770.241689128	339.894	-0.233019	0.165081	-1.41154	0.158085	0.639693	chr1.241688770.241689128
chr1.2428521.2428742	0	NA	NA	NA	NA	NA	chr1.2428521.2428742
chr1.2428521.2428807	8.59426	0.230934	0.810661	0.284872	0.775742	NA	chr1.2428521.2428807
chr1.243101773.243101941	17.2611	0.303297	0.61413	0.493865	0.621402	NA	chr1.243101773.243101941
chr1.244239282.244239792	148.473	-0.102993	0.217865	-0.472739	0.6364	0.91065	chr1.244239282.244239792
chr1.245489832.245490115	21.4897	-0.120256	0.557517	-0.215699	0.829222	NA	chr1.245489832.245490115
chr1.25748489.25748826	9.80799	0.299289	0.746595	0.400873	0.688514	NA	chr1.25748489.25748826
chr1.26169855.26169950	0	NA	NA	NA	NA	NA	chr1.26169855.26169950
chr1.26169855.26169952	0.380636	-0.41377	3.9175	-0.105621	0.915883	NA	chr1.26169855.26169952
chr1.26402000.26402237	3.61213	0.267315	1.29136	0.207002	0.836008	NA	chr1.26402000.26402237
chr1.27155060.27155230	96.8265	0.0663071	0.261643	0.253426	0.799939	0.95909	chr1.27155060.27155230
chr1.27322045.27322248	3.59647	-1.11072	1.40064	-0.793006	0.427774	NA	chr1.27322045.27322248
chr1.27322050.27322248	0	NA	NA	NA	NA	NA	chr1.27322050.27322248
chr1.29426816.29426954	0	NA	NA	NA	NA	NA	chr1.29426816.29426954
chr1.29426816.29426995	0.665926	0.335041	3.17379	0.105565	0.915928	NA	chr1.29426816.29426995
chr1.29576584.29576711	40.0869	-0.112827	0.391777	-0.287987	0.773357	0.955711	chr1.29576584.29576711
chr1.29987735.29988014	0.76397	-0.77314	2.66579	-0.290022	0.771799	NA	chr1.29987735.29988014
chr1.30420669.30420979	6.55118	0.387165	0.930576	0.416048	0.677375	NA	chr1.30420669.30420979
chr1.34859753.34859825	108.465	0.353089	0.244235	1.4457	0.148263	0.620137	chr1.34859753.34859825
chr1.36088757.36088966	41.2115	-0.0396498	0.398301	-0.0995474	0.920704	0.988685	chr1.36088757.36088966
chr1.36088776.36088897	0	NA	NA	NA	NA	NA	chr1.36088776.36088897
chr1.36397874.36397963	136.689	0.158381	0.233505	0.678278	0.497596	0.859141	chr1.36397874.36397963
chr1.41618284.41618396	20.5862	0.489277	0.551682	0.886882	0.375142	NA	chr1.41618284.41618396
chr1.42335181.42335398	10.975	0.612368	0.751431	0.814936	0.415109	NA	chr1.42335181.42335398
chr1.42335203.42335398	0	NA	NA	NA	NA	NA	chr1.42335203.42335398
chr1.42533061.42533561	1.37958	4.27941	2.34031	1.82857	0.0674647	NA	chr1.42533061.42533561
chr1.42533188.42533561	0	NA	NA	NA	NA	NA	chr1.42533188.42533561
chr1.43152826.43153221	63.8164	-0.0843388	0.315972	-0.266919	0.789532	0.956675	chr1.43152826.43153221
chr1.43582289.43582479	312.095	0.353194	0.165639	2.13231	0.0329813	0.415852	chr1.43582289.43582479
chr1.46218545.46218786	56.509	0.255867	0.326061	0.784721	0.432617	0.816025	chr1.46218545.46218786
chr1.47569846.47570082	198.79	0.0663288	0.192038	0.345394	0.729798	0.94388	chr1.47569846.47570082
chr1.48869523.48869688	46.3227	-0.558141	0.3739	-1.49275	0.135502	0.614655	chr1.48869523.48869688
chr1.54715755.54715891	117.098	0.174205	0.235809	0.738754	0.460057	0.830393	chr1.54715755.54715891
chr1.59107618.59107866	48.8588	-0.189417	0.362086	-0.523127	0.600886	0.906281	chr1.59107618.59107866
chr1.59329513.59329618	38.0497	-0.0924134	0.401844	-0.229973	0.818113	0.959933	chr1.59329513.59329618
chr1.61618900.61619014	2.51378	-0.795418	1.47016	-0.54104	0.58848	NA	chr1.61618900.61619014
chr1.633988.634100	122218	1.39878	0.258642	5.40816	6.36744e-08	5.53967e-05	chr1.633988.634100
chr1.64039708.64039846	171.523	-0.232326	0.208021	-1.11684	0.264064	0.689722	chr1.64039708.64039846
chr1.6554546.6554632	64.3968	-0.414426	0.335309	-1.23595	0.216476	0.675941	chr1.6554546.6554632
chr1.66400745.66400915	2.65327	-0.553043	1.42232	-0.388832	0.6974	NA	chr1.66400745.66400915
chr1.6701836.6701938	95.9449	-0.526472	0.275323	-1.9122	0.055851	0.478135	chr1.6701836.6701938
chr1.67146620.67147034	0	NA	NA	NA	NA	NA	chr1.67146620.67147034
chr1.67146620.67147067	0.115768	-1.00302	4.97631	-0.201558	0.840262	NA	chr1.67146620.67147067
chr1.67846666.67846848	6.79205	-1.11406	0.953403	-1.16851	0.242603	NA	chr1.67846666.67846848
chr1.69055214.69055625	32.326	-0.223313	0.440479	-0.506977	0.612171	0.910416	chr1.69055214.69055625
chr1.69103700.69103861	2.00528	0.188016	1.66776	0.112735	0.91024	NA	chr1.69103700.69103861
chr1.70205519.70205722	155.822	-0.0312114	0.223973	-0.139354	0.889171	0.980974	chr1.70205519.70205722
chr1.72000840.72001122	0.264869	0.335757	4.56175	0.0736028	0.941326	NA	chr1.72000840.72001122
chr1.72000865.72001098	0	NA	NA	NA	NA	NA	chr1.72000865.72001098
chr1.72892133.72892230	21.4715	-0.241792	0.573782	-0.4214	0.673463	NA	chr1.72892133.72892230
chr1.74160092.74160352	11.4387	-0.906983	0.750686	-1.2082	0.226969	NA	chr1.74160092.74160352
chr1.75092174.75092425	22.7616	-0.527304	0.505816	-1.04248	0.297189	NA	chr1.75092174.75092425
chr1.7745934.7746040	17.1982	-0.0856434	0.589554	-0.145268	0.884499	NA	chr1.7745934.7746040
chr1.80217557.80217775	20.1902	-0.0278788	0.536148	-0.0519984	0.95853	NA	chr1.80217557.80217775
chr1.83011412.83011732	4.93358	-0.167808	1.11694	-0.150239	0.880576	NA	chr1.83011412.83011732
chr1.86423963.86424163	0	NA	NA	NA	NA	NA	chr1.86423963.86424163
chr1.86423963.86424185	6.92256	-0.375461	0.906827	-0.414038	0.678846	NA	chr1.86423963.86424185
chr1.8703302.8703558	185.057	0.219999	0.197798	1.11224	0.266035	0.689722	chr1.8703302.8703558
chr1.91650813.91650959	15.5973	0.190208	0.662182	0.287244	0.773925	NA	chr1.91650813.91650959
chr1.91650853.91650959	0	NA	NA	NA	NA	NA	chr1.91650853.91650959
chr1.93079056.93079238	2.17133	-2.01259	2.06246	-0.975821	0.329153	NA	chr1.93079056.93079238
chr1.93079071.93079238	0	NA	NA	NA	NA	NA	chr1.93079071.93079238
chr1.94103665.94103963	6.91916	0.710539	0.910968	0.779982	0.435401	NA	chr1.94103665.94103963
chr1.95234036.95234160	0	NA	NA	NA	NA	NA	chr1.95234036.95234160
chr1.95234036.95234190	25.0031	0.343586	0.48945	0.701984	0.482689	0.85702	chr1.95234036.95234190
chr1.98516297.98516699	22.7824	0.366326	0.516134	0.709748	0.47786	NA	chr1.98516297.98516699
chr1.99580492.99580622	120.017	0.112645	0.234769	0.479811	0.631362	0.91065	chr1.99580492.99580622
chr10.100286657.100286735	132.384	0.112583	0.249521	0.451196	0.651848	0.913131	chr10.100286657.100286735
chr10.100656478.100656720	38.1811	-0.114165	0.403815	-0.282716	0.777394	0.955801	chr10.100656478.100656720
chr10.100890767.100890876	119.632	-0.239156	0.239104	-1.00022	0.317204	0.731348	chr10.100890767.100890876
chr10.101221684.101221906	35.4361	0.0227471	0.409514	0.0555466	0.955703	0.996402	chr10.101221684.101221906
chr10.101308174.101308376	19.6008	-0.177283	0.555622	-0.319072	0.749672	NA	chr10.101308174.101308376
chr10.102856075.102856245	71.2723	-0.294821	0.312817	-0.942471	0.345951	0.742745	chr10.102856075.102856245
chr10.104809238.104809715	360.483	-0.140317	0.159333	-0.880648	0.378508	0.769397	chr10.104809238.104809715
chr10.107994736.107994899	7.40661	-1.10777	0.958028	-1.1563	0.247559	NA	chr10.107994736.107994899
chr10.108039817.108040162	7.22769	0.0698588	0.874282	0.0799042	0.936313	NA	chr10.108039817.108040162
chr10.109923508.109923636	0	NA	NA	NA	NA	NA	chr10.109923508.109923636
chr10.109923508.109923696	33.2714	0.680087	0.415764	1.63575	0.101891	0.579382	chr10.109923508.109923696
chr10.110410533.110410752	185.029	-0.05115	0.218804	-0.233771	0.815163	0.959891	chr10.110410533.110410752
chr10.111056968.111057378	0.556105	3.27813	3.3335	0.983388	0.325416	NA	chr10.111056968.111057378
chr10.111057037.111057392	0	NA	NA	NA	NA	NA	chr10.111057037.111057392
chr10.116634569.116634789	3.45885	0.494339	1.24413	0.397338	0.691119	NA	chr10.116634569.116634789
chr10.116634662.116634832	2.66246	-1.78605	1.65319	-1.08037	0.279978	NA	chr10.116634662.116634832
chr10.117216708.117216997	92.9552	0.177708	0.291636	0.609347	0.542295	0.891864	chr10.117216708.117216997
chr10.119003729.119004143	60.9761	-0.134682	0.338509	-0.397868	0.690728	0.930003	chr10.119003729.119004143
chr10.119325195.119325405	18.7782	0.0598571	0.582868	0.102694	0.918206	NA	chr10.119325195.119325405
chr10.120396274.120396473	7.9103	-0.535547	0.916747	-0.584182	0.559098	NA	chr10.120396274.120396473
chr10.120851182.120851406	59.1328	0.58511	0.341398	1.71387	0.0865535	0.558183	chr10.120851182.120851406
chr10.120851219.120851389	0	NA	NA	NA	NA	NA	chr10.120851219.120851389
chr10.121159793.121160072	51.5055	-0.658335	0.365003	-1.80364	0.0712875	0.512563	chr10.121159793.121160072
chr10.121332916.121333072	68.8121	-0.224904	0.311281	-0.722511	0.46998	0.843057	chr10.121332916.121333072
chr10.123538848.123539227	2.43618	0.487472	1.75334	0.278024	0.780994	NA	chr10.123538848.123539227
chr10.123538872.123539176	0	NA	NA	NA	NA	NA	chr10.123538872.123539176
chr10.124791840.124791987	136.432	0.0764031	0.247592	0.308584	0.757638	0.950518	chr10.124791840.124791987
chr10.127906937.127907070	136.651	0.393212	0.22796	1.72491	0.084543	0.557216	chr10.127906937.127907070
chr10.128047507.128047625	186.589	0.572675	0.19865	2.88284	0.00394113	0.190488	chr10.128047507.128047625
chr10.131094719.131095058	170.235	0.170023	0.21282	0.798906	0.424345	0.811456	chr10.131094719.131095058
chr10.13128596.13128745	4.03571	1.73849	1.25172	1.38888	0.164869	NA	chr10.13128596.13128745
chr10.132015794.132016225	6.10886	0.367514	1.00218	0.366715	0.713831	NA	chr10.132015794.132016225
chr10.13586801.13586923	85.2446	0.159199	0.275313	0.578249	0.563096	0.899622	chr10.13586801.13586923
chr10.13871088.13871275	3.90966	-0.154603	1.32259	-0.116894	0.906944	NA	chr10.13871088.13871275
chr10.22714432.22714738	197.217	0.385216	0.1954	1.97142	0.0486756	0.46536	chr10.22714432.22714738
chr10.2284020.2284325	0	NA	NA	NA	NA	NA	chr10.2284020.2284325
chr10.2284020.2284347	0.398555	0.335395	3.67268	0.0913218	0.927237	NA	chr10.2284020.2284347
chr10.24756378.24756574	0	NA	NA	NA	NA	NA	chr10.24756378.24756574
chr10.24756378.24756587	0	NA	NA	NA	NA	NA	chr10.24756378.24756587
chr10.25068304.25068527	155.935	-0.11825	0.223735	-0.528525	0.597135	0.905944	chr10.25068304.25068527
chr10.27319992.27320255	22.8249	0.482222	0.508682	0.947984	0.343138	NA	chr10.27319992.27320255
chr10.27320028.27320255	0	NA	NA	NA	NA	NA	chr10.27320028.27320255
chr10.27577118.27577372	17.4256	-0.423752	0.611456	-0.693021	0.488296	NA	chr10.27577118.27577372
chr10.27865293.27865458	17.9745	-0.17303	0.605965	-0.285545	0.775227	NA	chr10.27865293.27865458
chr10.28248299.28248420	9.37129	-0.380011	0.870014	-0.436787	0.662265	NA	chr10.28248299.28248420
chr10.28969909.28970051	5.5112	-2.02463	1.14484	-1.76848	0.0769804	NA	chr10.28969909.28970051
chr10.30230206.30230576	0.998646	3.28198	2.54426	1.28996	0.197066	NA	chr10.30230206.30230576
chr10.30230248.30230517	0	NA	NA	NA	NA	NA	chr10.30230248.30230517
chr10.31294629.31294808	2.63006	0.835573	1.46335	0.570999	0.568	NA	chr10.31294629.31294808
chr10.32446023.32446206	147.638	0.144353	0.215764	0.669032	0.503475	0.859943	chr10.32446023.32446206
chr10.33104052.33104296	5.08166	-0.407604	1.11017	-0.367156	0.713502	NA	chr10.33104052.33104296
chr10.33897367.33897552	0	NA	NA	NA	NA	NA	chr10.33897367.33897552
chr10.33897367.33897558	3.01437	-0.244776	1.34821	-0.181557	0.85593	NA	chr10.33897367.33897558
chr10.35336437.35336516	0	NA	NA	NA	NA	NA	chr10.35336437.35336516
chr10.35336437.35336705	42.2677	0.0779144	0.374714	0.207931	0.835283	0.960278	chr10.35336437.35336705
chr10.35974933.35975084	4.46282	0.833375	1.12815	0.738709	0.460084	NA	chr10.35974933.35975084
chr10.4250295.4250440	77.5827	-0.569678	0.300426	-1.89623	0.057929	0.484598	chr10.4250295.4250440
chr10.42782608.42782795	12.0504	0.524079	0.684489	0.76565	0.443884	NA	chr10.42782608.42782795
chr10.42782626.42782795	0	NA	NA	NA	NA	NA	chr10.42782626.42782795
chr10.4344548.4344730	193.703	-0.479459	0.197667	-2.42559	0.0152837	0.378649	chr10.4344548.4344730
chr10.4533714.4533897	17.3748	-1.17903	0.645525	-1.82648	0.0677787	NA	chr10.4533714.4533897
chr10.45514442.45514564	4.9652	-0.0614647	1.08911	-0.0564355	0.954995	NA	chr10.45514442.45514564
chr10.47396245.47396595	118.156	-0.40889	0.24763	-1.65121	0.0986956	0.575743	chr10.47396245.47396595
chr10.520531.520705	25.5887	0.185908	0.488885	0.38027	0.703745	0.933778	chr10.520531.520705
chr10.53619710.53619924	0.954217	-1.47253	2.55564	-0.576188	0.564488	NA	chr10.53619710.53619924
chr10.53619731.53620002	5.34925	-1.47257	1.15205	-1.27821	0.201174	NA	chr10.53619731.53620002
chr10.53667253.53667419	8.87594	-0.439283	0.806018	-0.545003	0.585751	NA	chr10.53667253.53667419
chr10.57624111.57624383	35.4635	-0.681143	0.480333	-1.41806	0.156172	0.636877	chr10.57624111.57624383
chr10.59337327.59337506	2.91059	0.321738	1.60437	0.200539	0.841059	NA	chr10.59337327.59337506
chr10.59337341.59337570	3.46672	-0.0927088	1.35515	-0.0684122	0.945458	NA	chr10.59337341.59337570
chr10.60760727.60761102	0	NA	NA	NA	NA	NA	chr10.60760727.60761102
chr10.60760756.60761102	0	NA	NA	NA	NA	NA	chr10.60760756.60761102
chr10.62336472.62336709	0.876914	-0.775303	2.70067	-0.287078	0.774052	NA	chr10.62336472.62336709
chr10.62336546.62336709	0	NA	NA	NA	NA	NA	chr10.62336546.62336709
chr10.62374282.62374379	71.1269	0.319966	0.290256	1.10236	0.270305	0.695755	chr10.62374282.62374379
chr10.71077093.71077369	11.4086	-0.218184	0.705217	-0.309386	0.757028	NA	chr10.71077093.71077369
chr10.71377415.71377545	107.504	0.131827	0.24572	0.536493	0.591618	0.902996	chr10.71377415.71377545
chr10.77659346.77659724	10.0595	-0.236365	0.773332	-0.305645	0.759875	NA	chr10.77659346.77659724
chr10.79347321.79347471	143.562	0.0237294	0.218407	0.108648	0.913482	0.987957	chr10.79347321.79347471
chr10.80020400.80020553	3.81679	-0.686434	1.18836	-0.577632	0.563512	NA	chr10.80020400.80020553
chr10.80619116.80619343	4.11354	-0.278401	1.16653	-0.238657	0.811372	NA	chr10.80619116.80619343
chr10.80619150.80619343	0	NA	NA	NA	NA	NA	chr10.80619150.80619343
chr10.81307352.81307605	8.00473	-0.330058	0.88263	-0.373949	0.708442	NA	chr10.81307352.81307605
chr10.83983733.83983911	69.9271	0.0112729	0.295515	0.0381465	0.969571	0.996402	chr10.83983733.83983911
chr10.84179230.84179502	31.5438	-0.66691	0.451315	-1.4777	0.139487	0.614655	chr10.84179230.84179502
chr10.84179287.84179502	0	NA	NA	NA	NA	NA	chr10.84179287.84179502
chr10.89241925.89242042	9.36008	-0.916187	0.859378	-1.06611	0.286376	NA	chr10.89241925.89242042
chr10.90051527.90051904	101.774	0.121379	0.248353	0.488736	0.625029	0.91065	chr10.90051527.90051904
chr10.90484459.90484894	204.122	-0.0935907	0.19694	-0.475224	0.634627	0.91065	chr10.90484459.90484894
chr10.94734709.94734985	5.17566	1.17395	1.07636	1.09067	0.275419	NA	chr10.94734709.94734985
chr10.95183657.95183875	0.149101	1.66619	4.97808	0.334706	0.737847	NA	chr10.95183657.95183875
chr10.95183659.95183878	1.42593	-1.08647	1.97937	-0.548896	0.583077	NA	chr10.95183659.95183878
chr10.96840877.96840977	46.1191	-0.296339	0.379276	-0.781328	0.434609	0.816025	chr10.96840877.96840977
chr10.98446904.98447023	14.4488	0.902508	0.618908	1.45823	0.144778	NA	chr10.98446904.98447023
chr10.98446920.98447023	0	NA	NA	NA	NA	NA	chr10.98446920.98447023
chr10.99009167.99009391	1.24644	0.0584041	2.13894	0.0273052	0.978216	NA	chr10.99009167.99009391
chr10.99009216.99009391	0	NA	NA	NA	NA	NA	chr10.99009216.99009391
chr11.100208268.100208567	14.4597	0.34394	0.724452	0.474759	0.634958	NA	chr11.100208268.100208567
chr11.100512577.100512959	43.5597	-0.472575	0.38364	-1.23182	0.218017	0.675941	chr11.100512577.100512959
chr11.100689907.100690087	6.69042	-0.390269	0.973479	-0.400901	0.688493	NA	chr11.100689907.100690087
chr11.101434307.101434534	5.1282	-0.658597	1.1142	-0.591095	0.554457	NA	chr11.101434307.101434534
chr11.101721448.101721563	71.209	-0.129606	0.301432	-0.429966	0.66722	0.914144	chr11.101721448.101721563
chr11.101741772.101742017	11.6191	-0.129018	0.706178	-0.182699	0.855035	NA	chr11.101741772.101742017
chr11.102256297.102256670	262.157	0.0221348	0.179345	0.12342	0.901774	0.983872	chr11.102256297.102256670
chr11.102347102.102347383	230.326	-0.146891	0.191096	-0.768675	0.442086	0.816376	chr11.102347102.102347383
chr11.103109240.103109497	11.0557	-0.308155	0.704618	-0.437337	0.661867	NA	chr11.103109240.103109497
chr11.103109283.103109497	0	NA	NA	NA	NA	NA	chr11.103109283.103109497
chr11.104338271.104338468	0	NA	NA	NA	NA	NA	chr11.104338271.104338468
chr11.104338271.104338538	0.257902	2.06732	4.95629	0.417111	0.676597	NA	chr11.104338271.104338538
chr11.105139502.105139618	1.08127	1.20571	2.5684	0.469437	0.638757	NA	chr11.105139502.105139618
chr11.10541134.10541360	236.545	0.298202	0.185551	1.60712	0.108028	0.587962	chr11.10541134.10541360
chr11.106174079.106174418	0	NA	NA	NA	NA	NA	chr11.106174079.106174418
chr11.106174079.106174422	0.149101	1.66619	4.97808	0.334706	0.737847	NA	chr11.106174079.106174422
chr11.107159160.107159395	2.79059	2.01174	1.75768	1.14454	0.252398	NA	chr11.107159160.107159395
chr11.1073421.1073877	57.8714	0.0113341	0.335996	0.0337328	0.97309	0.996402	chr11.1073421.1073877
chr11.109696274.109696767	0	NA	NA	NA	NA	NA	chr11.109696274.109696767
chr11.109696274.109696803	18.5206	-0.407204	0.593549	-0.68605	0.492681	NA	chr11.109696274.109696803
chr11.110022393.110022908	17.5744	-0.173921	0.602028	-0.288893	0.772664	NA	chr11.110022393.110022908
chr11.111367448.111367743	3.29319	-0.112478	1.324	-0.0849535	0.932298	NA	chr11.111367448.111367743
chr11.111378580.111378693	8.09124	-0.175279	0.855265	-0.204942	0.837618	NA	chr11.111378580.111378693
chr11.111426715.111426896	38.4523	-0.0150093	0.409476	-0.036655	0.97076	0.996402	chr11.111426715.111426896
chr11.111510327.111510690	37.9056	-0.953529	0.423905	-2.24939	0.0244876	0.378649	chr11.111510327.111510690
chr11.111926823.111926953	141.254	0.247187	0.221912	1.11389	0.265325	0.689722	chr11.111926823.111926953
chr11.112625963.112626120	11.1185	0.297455	0.737508	0.403325	0.686709	NA	chr11.112625963.112626120
chr11.113690796.113690893	207.09	0.482357	0.189011	2.55201	0.0107104	0.339193	chr11.113690796.113690893
chr11.113773733.113773840	0	NA	NA	NA	NA	NA	chr11.113773733.113773840
chr11.113773733.113773845	1.8024	2.13375	2.21385	0.963819	0.335137	NA	chr11.113773733.113773845
chr11.11622031.11622195	138.381	0.274594	0.230086	1.19344	0.232696	0.680119	chr11.11622031.11622195
chr11.11717405.11717624	25.6317	-0.479744	0.502324	-0.955049	0.339553	0.742745	chr11.11717405.11717624
chr11.11717426.11717596	0	NA	NA	NA	NA	NA	chr11.11717426.11717596
chr11.118092999.118093246	14.7078	-0.0675157	0.631504	-0.106913	0.914858	NA	chr11.118092999.118093246
chr11.119057451.119057603	206.57	0.412948	0.193218	2.13722	0.0325804	0.415852	chr11.119057451.119057603
chr11.119376387.119376614	29.9475	0.138167	0.46273	0.29859	0.765253	0.9511	chr11.119376387.119376614
chr11.119612872.119613114	0	NA	NA	NA	NA	NA	chr11.119612872.119613114
chr11.119612892.119613114	0	NA	NA	NA	NA	NA	chr11.119612892.119613114
chr11.119729155.119729274	161.347	0.255479	0.203836	1.25335	0.210077	0.675941	chr11.119729155.119729274
chr11.12066016.12066422	211.062	-0.26266	0.206633	-1.27114	0.203677	0.675941	chr11.12066016.12066422
chr11.122655607.122655764	215.19	0.413779	0.187924	2.20185	0.0276762	0.378649	chr11.122655607.122655764
chr11.123616590.123616793	9.26735	-0.145697	0.803389	-0.181353	0.85609	NA	chr11.123616590.123616793
chr11.123616636.123616793	0	NA	NA	NA	NA	NA	chr11.123616636.123616793
chr11.123741654.123741755	147.285	0.190681	0.247542	0.770296	0.441124	0.816376	chr11.123741654.123741755
chr11.125411781.125411890	2.61128	0.425281	1.46439	0.290415	0.771498	NA	chr11.125411781.125411890
chr11.125569268.125569649	319.019	0.456147	0.182281	2.50243	0.0123343	0.346156	chr11.125569268.125569649
chr11.128522201.128522565	171.237	0.433104	0.215701	2.00789	0.0446554	0.46536	chr11.128522201.128522565
chr11.128522243.128522516	0	NA	NA	NA	NA	NA	chr11.128522243.128522516
chr11.128637383.128637496	2.8871	0.849151	1.35047	0.628783	0.529491	NA	chr11.128637383.128637496
chr11.129625880.129626307	61.9976	-0.746778	0.336027	-2.22237	0.0262581	0.378649	chr11.129625880.129626307
chr11.130585772.130585878	22.7021	0.200086	0.521252	0.383857	0.701085	NA	chr11.130585772.130585878
chr11.13073468.13073843	207.696	0.135453	0.201139	0.673433	0.500672	0.859141	chr11.13073468.13073843
chr11.130916430.130916623	17.512	0.667829	0.602213	1.10896	0.267448	NA	chr11.130916430.130916623
chr11.130916453.130916640	7.91149	0.781229	0.876735	0.891066	0.372894	NA	chr11.130916453.130916640
chr11.134120204.134120394	42.3575	-0.286691	0.391759	-0.731804	0.464288	0.836296	chr11.134120204.134120394
chr11.14520343.14520486	143.381	-0.0545835	0.222993	-0.244777	0.806629	0.959891	chr11.14520343.14520486
chr11.1655250.1655662	1.07595	1.70617	2.47805	0.688515	0.491128	NA	chr11.1655250.1655662
chr11.1655272.1655662	0	NA	NA	NA	NA	NA	chr11.1655272.1655662
chr11.16632862.16633123	11.1398	0.120092	0.703406	0.17073	0.864436	NA	chr11.16632862.16633123
chr11.18105990.18106163	86.3265	0.165036	0.290619	0.567877	0.570119	0.899622	chr11.18105990.18106163
chr11.18588700.18588815	0	NA	NA	NA	NA	NA	chr11.18588700.18588815
chr11.18588700.18588838	26.1548	0.382541	0.507488	0.753793	0.450974	0.825114	chr11.18588700.18588838
chr11.19628107.19628360	218.276	-0.076555	0.192258	-0.398189	0.690491	0.930003	chr11.19628107.19628360
chr11.20483951.20484297	37.65	-0.770846	0.427114	-1.80478	0.0711095	0.512563	chr11.20483951.20484297
chr11.2327233.2327434	2.05383	0.826268	1.57786	0.523665	0.600512	NA	chr11.2327233.2327434
chr11.27363209.27363427	231.105	0.321328	0.18558	1.73148	0.083366	0.557216	chr11.27363209.27363427
chr11.28110191.28110367	53.7149	0.0247243	0.342466	0.0721949	0.942447	0.994738	chr11.28110191.28110367
chr11.28521105.28521532	25.209	-0.54464	0.48543	-1.12198	0.261873	0.689722	chr11.28521105.28521532
chr11.28919315.28919439	19.5966	0.397695	0.556833	0.714209	0.475098	NA	chr11.28919315.28919439
chr11.30197875.30198214	73.8323	-0.574542	0.312539	-1.83831	0.0660172	0.493457	chr11.30197875.30198214
chr11.30322948.30323075	145.038	0.288783	0.221498	1.30377	0.192311	0.661716	chr11.30322948.30323075
chr11.31369775.31369884	151.462	0.121984	0.221515	0.55068	0.581853	0.900611	chr11.31369775.31369884
chr11.32081254.32081468	1.85764	0.704239	1.74254	0.404145	0.686106	NA	chr11.32081254.32081468
chr11.32081265.32081468	0	NA	NA	NA	NA	NA	chr11.32081265.32081468
chr11.3296517.3296707	3.61479	0.726046	1.34142	0.541252	0.588334	NA	chr11.3296517.3296707
chr11.33656196.33656617	14.9738	-0.50433	0.651209	-0.774452	0.438664	NA	chr11.33656196.33656617
chr11.3395607.3395770	0	NA	NA	NA	NA	NA	chr11.3395607.3395770
chr11.3395607.3395771	0	NA	NA	NA	NA	NA	chr11.3395607.3395771
chr11.35115718.35115925	103.629	-0.475175	0.287744	-1.65138	0.0986606	0.575743	chr11.35115718.35115925
chr11.35276518.35276651	68.2588	0.108934	0.304913	0.357262	0.720896	0.94171	chr11.35276518.35276651
chr11.35873843.35873991	4.13419	-1.83492	1.31489	-1.39549	0.162869	NA	chr11.35873843.35873991
chr11.35893981.35894318	0	NA	NA	NA	NA	NA	chr11.35893981.35894318
chr11.35893981.35894376	44.8363	-0.118073	0.374199	-0.315534	0.752356	0.950518	chr11.35893981.35894376
chr11.3615897.3616352	0.935101	2.11986	2.54926	0.831559	0.405658	NA	chr11.3615897.3616352
chr11.3615915.3616352	0	NA	NA	NA	NA	NA	chr11.3615915.3616352
chr11.364365.364745	35.9619	0.000316848	0.408764	0.000775138	0.999382	0.999382	chr11.364365.364745
chr11.364406.364630	0	NA	NA	NA	NA	NA	chr11.364406.364630
chr11.36510191.36510348	6.2496	0.045926	1.023	0.0448934	0.964192	NA	chr11.36510191.36510348
chr11.36510212.36510348	0	NA	NA	NA	NA	NA	chr11.36510212.36510348
chr11.38315219.38315481	52.4026	-0.155131	0.360725	-0.430054	0.667156	0.914144	chr11.38315219.38315481
chr11.41789470.41789654	6.53914	-1.07538	1.05464	-1.01967	0.307886	NA	chr11.41789470.41789654
chr11.45337923.45338150	1.02168	0.0631104	2.39477	0.0263534	0.978975	NA	chr11.45337923.45338150
chr11.45337967.45338138	0	NA	NA	NA	NA	NA	chr11.45337967.45338138
chr11.45736460.45736776	100.808	-0.231163	0.260105	-0.888731	0.374148	0.765902	chr11.45736460.45736776
chr11.57530798.57530969	248.685	-0.0939283	0.193674	-0.484981	0.62769	0.91065	chr11.57530798.57530969
chr11.57788396.57788691	66.3685	0.0860779	0.315463	0.272863	0.784959	0.956675	chr11.57788396.57788691
chr11.58658603.58658798	0	NA	NA	NA	NA	NA	chr11.58658603.58658798
chr11.58658603.58658914	10.3314	-0.14908	0.790411	-0.188611	0.850398	NA	chr11.58658603.58658914
chr11.60563650.60563984	0	NA	NA	NA	NA	NA	chr11.60563650.60563984
chr11.60563650.60564048	1.19972	-1.46272	2.55329	-0.572876	0.566728	NA	chr11.60563650.60564048
chr11.61603154.61603401	215.675	0.574828	0.190719	3.014	0.00257826	0.170305	chr11.61603154.61603401
chr11.62653279.62653431	16.3694	0.0387856	0.610483	0.0635326	0.949342	NA	chr11.62653279.62653431
chr11.62653293.62653431	0	NA	NA	NA	NA	NA	chr11.62653293.62653431
chr11.64519550.64519834	6.80939	-0.724551	0.966995	-0.749281	0.453688	NA	chr11.64519550.64519834
chr11.64542819.64543020	62.8216	-0.521843	0.34795	-1.49976	0.133675	0.614655	chr11.64542819.64543020
chr11.65780863.65781103	38.4863	0.732277	0.391709	1.86944	0.0615612	0.49136	chr11.65780863.65781103
chr11.65780868.65781035	0	NA	NA	NA	NA	NA	chr11.65780868.65781035
chr11.66892303.66892500	162.111	0.365256	0.219141	1.66677	0.0955608	0.575743	chr11.66892303.66892500
chr11.68213652.68213915	56.1054	-0.250584	0.351814	-0.712262	0.476303	0.85089	chr11.68213652.68213915
chr11.68903815.68903938	0	NA	NA	NA	NA	NA	chr11.68903815.68903938
chr11.68903815.68903961	4.49324	-1.04485	1.23794	-0.844022	0.398657	NA	chr11.68903815.68903961
chr11.69420630.69420734	116.011	0.31256	0.248967	1.25543	0.209322	0.675941	chr11.69420630.69420734
chr11.69510610.69510746	56.5175	0.122075	0.32808	0.37209	0.709826	0.938183	chr11.69510610.69510746
chr11.70525094.70525386	6.96307	1.46955	0.960944	1.52928	0.126196	NA	chr11.70525094.70525386
chr11.73376270.73376440	238.218	0.266855	0.181033	1.47407	0.140463	0.614655	chr11.73376270.73376440
chr11.74505060.74505234	91.3392	-0.332391	0.27914	-1.19076	0.233746	0.680119	chr11.74505060.74505234
chr11.75198538.75198820	8.09648	1.26751	0.888115	1.42719	0.153526	NA	chr11.75198538.75198820
chr11.75525785.75525885	65.5321	0.0795931	0.304051	0.261776	0.793494	0.957476	chr11.75525785.75525885
chr11.75768635.75768697	60.443	0.0194014	0.318419	0.0609305	0.951415	0.996402	chr11.75768635.75768697
chr11.77066805.77066919	0	NA	NA	NA	NA	NA	chr11.77066805.77066919
chr11.77066805.77066994	74.9841	0.127698	0.291096	0.438681	0.660893	0.914144	chr11.77066805.77066994
chr11.78079835.78079978	76.3792	-0.0189316	0.313335	-0.0604199	0.951821	0.996402	chr11.78079835.78079978
chr11.79168732.79169045	0	NA	NA	NA	NA	NA	chr11.79168732.79169045
chr11.79168732.79169083	1.75417	0.173028	1.88856	0.0916187	0.927001	NA	chr11.79168732.79169083
chr11.7987066.7987208	135.171	0.0457798	0.230918	0.198252	0.842848	0.962098	chr11.7987066.7987208
chr11.8138619.8138825	17.4722	-0.577902	0.611537	-0.945	0.344659	NA	chr11.8138619.8138825
chr11.8329001.8329083	146.976	0.340321	0.221095	1.53925	0.123742	0.604808	chr11.8329001.8329083
chr11.83661734.83662036	0	NA	NA	NA	NA	NA	chr11.83661734.83662036
chr11.83661734.83662248	5.16021	1.38696	1.13159	1.22567	0.220323	NA	chr11.83661734.83662248
chr11.86720141.86720357	84.3302	-0.670133	0.292079	-2.29436	0.02177	0.378649	chr11.86720141.86720357
chr11.87584051.87584289	25.3902	-0.145438	0.515487	-0.282137	0.777839	0.955801	chr11.87584051.87584289
chr11.87604314.87604714	0	NA	NA	NA	NA	NA	chr11.87604314.87604714
chr11.87604314.87604719	0.282787	1.66894	4.47138	0.373249	0.708963	NA	chr11.87604314.87604719
chr11.88337662.88337809	25.8752	0.0989109	0.48059	0.205811	0.836938	0.960278	chr11.88337662.88337809
chr11.88337687.88337809	0	NA	NA	NA	NA	NA	chr11.88337687.88337809
chr11.925842.925930	42.6768	0.359175	0.379121	0.947389	0.34344	0.742745	chr11.925842.925930
chr11.92707347.92707527	7.26351	-0.899591	0.980619	-0.91737	0.358949	NA	chr11.92707347.92707527
chr11.92707355.92707523	0	NA	NA	NA	NA	NA	chr11.92707355.92707523
chr11.93543339.93543514	135.407	0.400015	0.227426	1.75888	0.0785985	0.542704	chr11.93543339.93543514
chr11.9364288.9364659	25.3015	0.327879	0.510021	0.642873	0.520306	0.875564	chr11.9364288.9364659
chr11.9364327.9364659	0	NA	NA	NA	NA	NA	chr11.9364327.9364659
chr11.9384527.9384631	117.85	0.137281	0.236617	0.580184	0.561791	0.899622	chr11.9384527.9384631
chr11.94305299.94305490	28.543	0.566607	0.444684	1.27418	0.2026	0.675335	chr11.94305299.94305490
chr11.95035417.95035628	0.561431	2.79974	3.20458	0.87367	0.382298	NA	chr11.95035417.95035628
chr11.95035440.95035636	0	NA	NA	NA	NA	NA	chr11.95035440.95035636
chr11.95089732.95089924	0	NA	NA	NA	NA	NA	chr11.95089732.95089924
chr11.95089732.95090056	39.3804	0.671101	0.406253	1.65193	0.098549	0.575743	chr11.95089732.95090056
chr11.9609963.9610319	7.23868	-0.402242	0.929768	-0.432627	0.665286	NA	chr11.9609963.9610319
chr11.97097854.97098120	3.96107	0.75657	1.18116	0.64053	0.521828	NA	chr11.97097854.97098120
chr11.98561306.98561574	13.9518	0.0980085	0.625672	0.156645	0.875524	NA	chr11.98561306.98561574
chr12.101855364.101855623	17.4253	-0.124937	0.578095	-0.216118	0.828896	NA	chr12.101855364.101855623
chr12.103523816.103524151	12.1198	-0.719502	0.74972	-0.959695	0.337209	NA	chr12.103523816.103524151
chr12.104138204.104138321	149.922	0.128892	0.219748	0.586542	0.557511	0.899622	chr12.104138204.104138321
chr12.105236150.105236279	147.797	-0.17697	0.231558	-0.764259	0.444713	0.816376	chr12.105236150.105236279
chr12.105253888.105254107	0	NA	NA	NA	NA	NA	chr12.105253888.105254107
chr12.105253888.105254248	19.952	-0.516282	0.533297	-0.968096	0.332997	NA	chr12.105253888.105254248
chr12.105955419.105955628	2.77136	-0.367163	1.47082	-0.249631	0.802872	NA	chr12.105955419.105955628
chr12.107296795.107297003	6.09033	0.563448	1.07304	0.525097	0.599516	NA	chr12.107296795.107297003
chr12.107296803.107297038	14.9486	-0.364632	0.646481	-0.564025	0.572737	NA	chr12.107296803.107297038
chr12.107761040.107761237	255.496	0.364881	0.175987	2.07334	0.0381409	0.454556	chr12.107761040.107761237
chr12.108757895.108758118	3.84044	-0.243874	1.31883	-0.184917	0.853294	NA	chr12.108757895.108758118
chr12.109821014.109821415	90.8673	-0.397729	0.272067	-1.46188	0.143774	0.614655	chr12.109821014.109821415
chr12.114269262.114269396	4.57314	-0.132228	1.09644	-0.120598	0.90401	NA	chr12.114269262.114269396
chr12.114780967.114781134	3.83384	0.63759	1.31064	0.486471	0.626633	NA	chr12.114780967.114781134
chr12.11635460.11635626	24.8113	-0.544442	0.513129	-1.06102	0.288679	0.699753	chr12.11635460.11635626
chr12.116497189.116497525	62.7382	0.555347	0.325924	1.70392	0.0883968	0.558183	chr12.116497189.116497525
chr12.119667831.119668167	461.948	0.343	0.152541	2.24857	0.0245396	0.378649	chr12.119667831.119668167
chr12.120925876.120926122	0	NA	NA	NA	NA	NA	chr12.120925876.120926122
chr12.120925876.120926142	10.4171	0.00268984	0.798068	0.00337044	0.997311	NA	chr12.120925876.120926142
chr12.121184502.121184723	59.9234	-0.25881	0.347422	-0.744942	0.456307	0.827056	chr12.121184502.121184723
chr12.122001463.122001732	22.9411	-0.0520527	0.514091	-0.101252	0.91935	0.988685	chr12.122001463.122001732
chr12.122896103.122896247	38.4315	0.524783	0.407857	1.28668	0.198205	0.669301	chr12.122896103.122896247
chr12.12357053.12357159	0	NA	NA	NA	NA	NA	chr12.12357053.12357159
chr12.12357053.12357207	50.3388	0.503797	0.352305	1.43	0.152716	0.629684	chr12.12357053.12357207
chr12.124125590.124125741	29.3981	0.299769	0.46607	0.643183	0.520105	0.875564	chr12.124125590.124125741
chr12.124273630.124273951	1.2829	2.62181	2.3368	1.12197	0.261875	NA	chr12.124273630.124273951
chr12.124273668.124273951	0	NA	NA	NA	NA	NA	chr12.124273668.124273951
chr12.124689639.124689775	5.27178	-0.335188	1.05422	-0.317949	0.750524	NA	chr12.124689639.124689775
chr12.13339522.13339884	0	NA	NA	NA	NA	NA	chr12.13339522.13339884
chr12.13339522.13339895	10.5416	0.557527	0.72321	0.770906	0.440763	NA	chr12.13339522.13339895
chr12.14317432.14317636	31.0718	-0.00265797	0.484324	-0.005488	0.995621	0.998492	chr12.14317432.14317636
chr12.149142.149364	0.133686	0	4.99745	0	1	NA	chr12.149142.149364
chr12.149168.149364	0	NA	NA	NA	NA	NA	chr12.149168.149364
chr12.15221300.15221484	85.5296	0.164521	0.274106	0.600208	0.548368	0.894699	chr12.15221300.15221484
chr12.15789279.15789555	5.41032	1.23059	1.03906	1.18434	0.236279	NA	chr12.15789279.15789555
chr12.15789299.15789555	0	NA	NA	NA	NA	NA	chr12.15789299.15789555
chr12.19097011.19097240	60.0456	-0.945176	0.387533	-2.43895	0.0147299	0.376912	chr12.19097011.19097240
chr12.19401000.19401144	7.24307	-1.23466	0.924642	-1.33529	0.181783	NA	chr12.19401000.19401144
chr12.19431846.19432216	79.7114	-0.580434	0.293764	-1.97585	0.0481713	0.46536	chr12.19431846.19432216
chr12.2004466.2004773	72.6725	0.348055	0.294924	1.18015	0.237941	0.680119	chr12.2004466.2004773
chr12.21818796.21818990	10.5883	-0.410467	0.738149	-0.556077	0.578159	NA	chr12.21818796.21818990
chr12.22275910.22276165	280.325	-0.0978451	0.173279	-0.564669	0.572299	0.899622	chr12.22275910.22276165
chr12.22625111.22625209	157.254	0.225787	0.218471	1.03349	0.301376	0.712493	chr12.22625111.22625209
chr12.2390229.2390397	0	NA	NA	NA	NA	NA	chr12.2390229.2390397
chr12.2390229.2390460	3.10765	-1.44725	1.64915	-0.87757	0.380177	NA	chr12.2390229.2390460
chr12.26226646.26226954	58.5168	0.378731	0.326598	1.15963	0.246201	0.680119	chr12.26226646.26226954
chr12.27014289.27014481	159.818	0.0565068	0.214718	0.263168	0.792421	0.957476	chr12.27014289.27014481
chr12.31246434.31246697	51.98	-0.247276	0.363608	-0.680061	0.496466	0.859141	chr12.31246434.31246697
chr12.31436649.31436807	16.0929	-0.0489307	0.602681	-0.0811883	0.935292	NA	chr12.31436649.31436807
chr12.31574441.31574608	14.116	0.117257	0.650399	0.180284	0.856929	NA	chr12.31574441.31574608
chr12.31959241.31959384	135.277	0.139963	0.225419	0.620901	0.534665	0.883887	chr12.31959241.31959384
chr12.40028408.40028599	3.49537	-0.176703	1.30044	-0.135879	0.891917	NA	chr12.40028408.40028599
chr12.40474703.40475048	9.86113	0.139204	0.777224	0.179105	0.857855	NA	chr12.40474703.40475048
chr12.42589680.42589909	92.7296	0.136082	0.275699	0.49359	0.621596	0.91065	chr12.42589680.42589909
chr12.4604869.4604974	75.1135	0.301817	0.304731	0.990437	0.321961	0.733261	chr12.4604869.4604974
chr12.47373274.47373375	0.888187	0.32425	2.41221	0.13442	0.89307	NA	chr12.47373274.47373375
chr12.49289110.49289259	21.6417	0.55343	0.517334	1.06977	0.284722	NA	chr12.49289110.49289259
chr12.50380456.50380645	0.47836	-1.36928	3.72404	-0.367688	0.713106	NA	chr12.50380456.50380645
chr12.50380483.50380645	0	NA	NA	NA	NA	NA	chr12.50380483.50380645
chr12.52338693.52338908	24.2293	0.0458225	0.532897	0.0859876	0.931476	0.992362	chr12.52338693.52338908
chr12.57006465.57006618	15.2176	0.347744	0.593236	0.586181	0.557754	NA	chr12.57006465.57006618
chr12.57006492.57006608	0	NA	NA	NA	NA	NA	chr12.57006492.57006608
chr12.57031356.57031760	29.2954	-0.252498	0.488205	-0.517197	0.605018	0.906281	chr12.57031356.57031760
chr12.59357830.59358224	0	NA	NA	NA	NA	NA	chr12.59357830.59358224
chr12.59357830.59358233	0.115768	-1.00302	4.97631	-0.201558	0.840262	NA	chr12.59357830.59358233
chr12.64404314.64404412	231.146	0.182352	0.181919	1.00238	0.316158	0.731348	chr12.64404314.64404412
chr12.64983828.64984130	1.53951	1.36588	1.99492	0.684676	0.493549	NA	chr12.64983828.64984130
chr12.64983896.64984099	0	NA	NA	NA	NA	NA	chr12.64983896.64984099
chr12.66015019.66015238	10.6768	-0.0850258	0.784446	-0.10839	0.913687	NA	chr12.66015019.66015238
chr12.67394702.67394859	0	NA	NA	NA	NA	NA	chr12.67394702.67394859
chr12.67394702.67394878	1.95665	2.39971	2.07578	1.15605	0.24766	NA	chr12.67394702.67394878
chr12.68132063.68132344	16.4112	0.167322	0.607374	0.275485	0.782944	NA	chr12.68132063.68132344
chr12.68610702.68610906	68.4936	0.202396	0.29755	0.680208	0.496373	0.859141	chr12.68610702.68610906
chr12.68610722.68610875	0	NA	NA	NA	NA	NA	chr12.68610722.68610875
chr12.68686870.68686986	125.272	0.100254	0.261884	0.382817	0.701856	0.933778	chr12.68686870.68686986
chr12.69765686.69765810	2.70023	-0.00534079	1.59451	-0.00334948	0.997328	NA	chr12.69765686.69765810
chr12.70078256.70078454	1.29739	-1.08752	2.29165	-0.474556	0.635104	NA	chr12.70078256.70078454
chr12.7726087.7726234	3.70102	-0.587531	1.20295	-0.48841	0.62526	NA	chr12.7726087.7726234
chr12.78746097.78746280	5.39552	-0.412644	1.07351	-0.384388	0.700691	NA	chr12.78746097.78746280
chr12.82650723.82650888	6.67743	0.193794	0.937657	0.206679	0.83626	NA	chr12.82650723.82650888
chr12.82650732.82650888	0	NA	NA	NA	NA	NA	chr12.82650732.82650888
chr12.88559698.88559908	2.74553	-0.478945	1.46726	-0.326421	0.744106	NA	chr12.88559698.88559908
chr12.89319242.89319394	7.08873	-0.817846	0.98667	-0.828895	0.407164	NA	chr12.89319242.89319394
chr12.90234529.90234809	43.499	-0.365343	0.38643	-0.945433	0.344438	0.742745	chr12.90234529.90234809
chr12.92553415.92553681	64.0277	-0.117474	0.325929	-0.360427	0.718528	0.94171	chr12.92553415.92553681
chr12.94202593.94202690	31.3825	-0.524828	0.449105	-1.16861	0.242561	0.680119	chr12.94202593.94202690
chr12.95003662.95003826	12.8531	0.0744933	0.679767	0.109586	0.912737	NA	chr12.95003662.95003826
chr12.95003678.95003826	0	NA	NA	NA	NA	NA	chr12.95003678.95003826
chr12.96400340.96400654	157.813	-0.0442613	0.227951	-0.19417	0.846043	0.963425	chr12.96400340.96400654
chr13.100799112.100799323	5.3667	-1.00789	1.09333	-0.921852	0.356606	NA	chr13.100799112.100799323
chr13.100946924.100947115	1.3569	2.08819	2.24623	0.929642	0.352557	NA	chr13.100946924.100947115
chr13.100946959.100947115	0	NA	NA	NA	NA	NA	chr13.100946959.100947115
chr13.103547972.103548257	4.53363	-0.399199	1.16087	-0.343881	0.730936	NA	chr13.103547972.103548257
chr13.104004635.104004990	4.25285	0.508255	1.18769	0.427934	0.668699	NA	chr13.104004635.104004990
chr13.108218376.108218470	0	NA	NA	NA	NA	NA	chr13.108218376.108218470
chr13.108218376.108218554	69.0536	0.264069	0.301793	0.875001	0.381573	0.770072	chr13.108218376.108218554
chr13.108972747.108972936	10.3566	-1.24413	0.812784	-1.5307	0.125843	NA	chr13.108972747.108972936
chr13.109436306.109436572	218.688	-0.316673	0.191358	-1.65487	0.0979499	0.575743	chr13.109436306.109436572
chr13.110870365.110870466	215.248	0.284459	0.192163	1.4803	0.138794	0.614655	chr13.110870365.110870466
chr13.111938093.111938290	18.476	0.404134	0.547246	0.738487	0.460218	NA	chr13.111938093.111938290
chr13.113297060.113297179	0	NA	NA	NA	NA	NA	chr13.113297060.113297179
chr13.113297060.113297185	0.70741	0.334829	2.95735	0.113219	0.909857	NA	chr13.113297060.113297185
chr13.113863982.113864194	74.1332	-0.0296381	0.31134	-0.0951954	0.92416	0.988685	chr13.113863982.113864194
chr13.114203692.114203803	3.99575	0.345462	1.15902	0.298065	0.765653	NA	chr13.114203692.114203803
chr13.19882302.19882499	8.86368	-0.315156	0.85668	-0.367881	0.712962	NA	chr13.19882302.19882499
chr13.21233160.21233545	5.70374	0.450309	1.00958	0.446035	0.655572	NA	chr13.21233160.21233545
chr13.21637352.21637553	234.823	0.0586204	0.186541	0.31425	0.753331	0.950518	chr13.21637352.21637553
chr13.21670954.21671108	80.7895	0.274056	0.284777	0.962354	0.335872	0.741646	chr13.21670954.21671108
chr13.23399341.23399658	0	NA	NA	NA	NA	NA	chr13.23399341.23399658
chr13.23399341.23399770	1.41792	0.337017	1.89296	0.178037	0.858694	NA	chr13.23399341.23399770
chr13.24512765.24512861	101.732	-0.0798103	0.266517	-0.299457	0.764592	0.9511	chr13.24512765.24512861
chr13.25287406.25287598	174.354	0.30201	0.206771	1.4606	0.144126	0.614655	chr13.25287406.25287598
chr13.26807009.26807154	3.02959	-0.0960256	1.31645	-0.0729428	0.941852	NA	chr13.26807009.26807154
chr13.27171744.27171924	111.533	0.15374	0.269813	0.569803	0.568812	0.899622	chr13.27171744.27171924
chr13.27270699.27270789	123.417	0.3026	0.236131	1.28149	0.200021	0.669301	chr13.27270699.27270789
chr13.27335509.27335694	3.99428	-0.470275	1.23906	-0.379543	0.704285	NA	chr13.27335509.27335694
chr13.31018595.31018729	5.68923	-0.269964	0.985949	-0.273811	0.78423	NA	chr13.31018595.31018729
chr13.33940917.33941247	91.6079	-0.251228	0.266305	-0.943385	0.345484	0.742745	chr13.33940917.33941247
chr13.34303187.34303443	0	NA	NA	NA	NA	NA	chr13.34303187.34303443
chr13.34303188.34303443	0	NA	NA	NA	NA	NA	chr13.34303188.34303443
chr13.35900446.35900572	31.3403	-0.699614	0.47283	-1.47963	0.138971	0.614655	chr13.35900446.35900572
chr13.38518446.38518611	3.38751	2.10172	1.39131	1.5106	0.130889	NA	chr13.38518446.38518611
chr13.38921144.38921471	4.03123	1.29962	1.22426	1.06155	0.288438	NA	chr13.38921144.38921471
chr13.39512846.39512988	21.746	-0.45071	0.554658	-0.81259	0.416453	NA	chr13.39512846.39512988
chr13.40445579.40445816	108.592	-0.169977	0.265744	-0.639629	0.522414	0.875723	chr13.40445579.40445816
chr13.40771129.40771325	182.462	0.0858004	0.197645	0.434114	0.664205	0.914144	chr13.40771129.40771325
chr13.40789286.40789533	206.232	0.550761	0.190322	2.89383	0.0038057	0.190488	chr13.40789286.40789533
chr13.41402632.41402817	7.22179	0.236291	0.891928	0.264922	0.79107	NA	chr13.41402632.41402817
chr13.41961056.41961255	144.679	0.346982	0.232185	1.49442	0.135066	0.614655	chr13.41961056.41961255
chr13.43023553.43023671	40.9271	-0.00422658	0.384113	-0.0110035	0.991221	0.998104	chr13.43023553.43023671
chr13.43805766.43805887	37.3686	0.315768	0.395349	0.798708	0.42446	0.811456	chr13.43805766.43805887
chr13.45811903.45812036	14.5309	-0.282693	0.634321	-0.445663	0.655841	NA	chr13.45811903.45812036
chr13.47631775.47631979	3.99215	-0.640827	1.21567	-0.527138	0.598098	NA	chr13.47631775.47631979
chr13.48095110.48095253	108.688	-0.0945389	0.248135	-0.380998	0.703205	0.933778	chr13.48095110.48095253
chr13.48123864.48124034	13.099	-0.538012	0.703926	-0.764302	0.444687	NA	chr13.48123864.48124034
chr13.48303663.48303907	0	NA	NA	NA	NA	NA	chr13.48303663.48303907
chr13.48303663.48303932	3.24666	-0.566389	1.51636	-0.37352	0.708762	NA	chr13.48303663.48303932
chr13.50529250.50529745	4.2414	0.396468	1.21072	0.327466	0.743316	NA	chr13.50529250.50529745
chr13.50529252.50529700	0	NA	NA	NA	NA	NA	chr13.50529252.50529700
chr13.51803734.51803949	225.91	0.286143	0.182368	1.56904	0.116638	0.599648	chr13.51803734.51803949
chr13.56424296.56424480	42.3538	-0.214522	0.391582	-0.547833	0.583807	0.900611	chr13.56424296.56424480
chr13.56512352.56512714	0	NA	NA	NA	NA	NA	chr13.56512352.56512714
chr13.56512380.56512811	1.14178	-0.419989	2.32878	-0.180348	0.85688	NA	chr13.56512380.56512811
chr13.61536365.61536710	0.743229	-0.78114	2.80299	-0.278681	0.78049	NA	chr13.61536365.61536710
chr13.61536497.61536710	0	NA	NA	NA	NA	NA	chr13.61536497.61536710
chr13.65264118.65264434	6.94761	0.920057	0.957645	0.960749	0.336678	NA	chr13.65264118.65264434
chr13.69109799.69110177	7.10916	-0.88168	0.923565	-0.954648	0.339756	NA	chr13.69109799.69110177
chr13.72097643.72097930	15.2893	-1.13615	0.655154	-1.73417	0.0828881	NA	chr13.72097643.72097930
chr13.73287104.73287255	10.0451	-0.37403	0.807904	-0.462964	0.64339	NA	chr13.73287104.73287255
chr13.75214932.75215375	4.48296	-0.499833	1.21556	-0.411196	0.680929	NA	chr13.75214932.75215375
chr13.76053300.76053441	3.45128	-0.895361	1.34032	-0.668021	0.50412	NA	chr13.76053300.76053441
chr13.79792824.79793002	4.3734	1.43895	1.22614	1.17356	0.240573	NA	chr13.79792824.79793002
chr13.85108422.85108683	17.8593	-0.466544	0.61704	-0.7561	0.449589	NA	chr13.85108422.85108683
chr13.85865125.85865383	12.0999	0.0648313	0.681769	0.0950927	0.924241	NA	chr13.85865125.85865383
chr13.87527137.87527346	4.38948	1.12936	1.17766	0.958981	0.337569	NA	chr13.87527137.87527346
chr13.88909034.88909320	3.89648	-0.515646	1.35004	-0.381947	0.7025	NA	chr13.88909034.88909320
chr13.88909055.88909205	0	NA	NA	NA	NA	NA	chr13.88909055.88909205
chr13.89238395.89238779	5.67487	-0.947457	1.11586	-0.849079	0.395837	NA	chr13.89238395.89238779
chr13.93217623.93217994	54.3068	-0.385662	0.34802	-1.10816	0.267793	0.691335	chr13.93217623.93217994
chr13.98619708.98619845	2.05321	-0.169158	1.68742	-0.100246	0.920149	NA	chr13.98619708.98619845
chr14.102263123.102263319	73.1331	-0.207905	0.303672	-0.684634	0.493575	0.859141	chr14.102263123.102263319
chr14.103244079.103244495	19.5162	-0.222468	0.5573	-0.399188	0.689754	NA	chr14.103244079.103244495
chr14.104435066.104435211	0	NA	NA	NA	NA	NA	chr14.104435066.104435211
chr14.104435066.104435219	0	NA	NA	NA	NA	NA	chr14.104435066.104435219
chr14.104816027.104816174	0	NA	NA	NA	NA	NA	chr14.104816027.104816174
chr14.104816027.104816223	21.3996	0.30873	0.561734	0.549601	0.582593	NA	chr14.104816027.104816223
chr14.106612096.106612193	1.43835	0.83974	2.00684	0.41844	0.675625	NA	chr14.106612096.106612193
chr14.21042102.21042238	69.6842	-0.0171539	0.312457	-0.0549001	0.956218	0.996402	chr14.21042102.21042238
chr14.21530684.21530790	7.45334	-0.421668	0.89421	-0.471554	0.637245	NA	chr14.21530684.21530790
chr14.28083528.28083648	49.6988	-0.724119	0.366173	-1.97753	0.0479812	0.46536	chr14.28083528.28083648
chr14.30253083.30253255	5.53878	-0.264026	1.04552	-0.25253	0.800631	NA	chr14.30253083.30253255
chr14.34060102.34060402	22.1507	0.600465	0.531464	1.12983	0.258548	NA	chr14.34060102.34060402
chr14.34060187.34060400	0	NA	NA	NA	NA	NA	chr14.34060187.34060400
chr14.34297797.34298148	80.5585	-0.29344	0.290921	-1.00866	0.313139	0.726538	chr14.34297797.34298148
chr14.35826711.35826967	367.188	0.375909	0.169278	2.22066	0.0263738	0.378649	chr14.35826711.35826967
chr14.40447177.40447377	9.3664	-0.10743	0.832456	-0.129052	0.897317	NA	chr14.40447177.40447377
chr14.44108615.44108899	55.3116	-0.0153414	0.335069	-0.0457857	0.963481	0.996402	chr14.44108615.44108899
chr14.45785309.45785684	8.06184	0.810578	0.961848	0.842729	0.39938	NA	chr14.45785309.45785684
chr14.50532516.50532692	4.62014	0.514312	1.16787	0.440384	0.659659	NA	chr14.50532516.50532692
chr14.50532529.50532692	0	NA	NA	NA	NA	NA	chr14.50532529.50532692
chr14.51123480.51123715	7.39844	-1.17658	0.918805	-1.28056	0.200349	NA	chr14.51123480.51123715
chr14.51123545.51123715	0	NA	NA	NA	NA	NA	chr14.51123545.51123715
chr14.51337496.51337738	16.4864	-0.267706	0.61576	-0.434757	0.663739	NA	chr14.51337496.51337738
chr14.51357361.51357569	6.11325	-0.494528	1.00632	-0.49142	0.623129	NA	chr14.51357361.51357569
chr14.54312302.54312471	180.402	0.00791792	0.201092	0.0393747	0.968592	0.996402	chr14.54312302.54312471
chr14.55027014.55027293	58.9047	0.152032	0.329675	0.461157	0.644686	0.911995	chr14.55027014.55027293
chr14.55027065.55027271	0	NA	NA	NA	NA	NA	chr14.55027065.55027271
chr14.55212786.55212968	44.3832	-0.179258	0.400232	-0.447885	0.654236	0.913131	chr14.55212786.55212968
chr14.55884747.55885030	36.1037	-0.577908	0.442952	-1.30467	0.192004	0.661716	chr14.55884747.55885030
chr14.58199958.58200097	145.328	0.236793	0.220623	1.0733	0.283139	0.699753	chr14.58199958.58200097
chr14.61587215.61587426	12.066	-0.225007	0.732219	-0.307294	0.758619	NA	chr14.61587215.61587426
chr14.67478078.67478321	5.17011	-0.130543	1.0658	-0.122484	0.902516	NA	chr14.67478078.67478321
chr14.68988183.68988671	9.30925	-0.302394	0.81457	-0.371231	0.710465	NA	chr14.68988183.68988671
chr14.71773961.71774304	5.50864	-0.290102	1.049	-0.276552	0.782124	NA	chr14.71773961.71774304
chr14.73058400.73058513	0	NA	NA	NA	NA	NA	chr14.73058400.73058513
chr14.73058400.73058567	43.0899	-0.536441	0.386473	-1.38804	0.165124	0.648256	chr14.73058400.73058567
chr14.75427941.75428203	80.1663	-0.0159929	0.326383	-0.0490002	0.960919	0.996402	chr14.75427941.75428203
chr14.76938077.76938538	29.4068	0.29386	0.49605	0.592401	0.553582	0.898538	chr14.76938077.76938538
chr14.81324109.81324268	10.1869	0.584659	0.760256	0.769028	0.441876	NA	chr14.81324109.81324268
chr14.81324126.81324268	0	NA	NA	NA	NA	NA	chr14.81324126.81324268
chr14.87233603.87233791	5.57979	-0.583716	1.08883	-0.536095	0.591893	NA	chr14.87233603.87233791
chr14.88792852.88793008	198.335	0.547386	0.215062	2.54525	0.01092	0.339193	chr14.88792852.88793008
chr14.89141918.89142138	14.7397	-0.227645	0.665968	-0.341826	0.732482	NA	chr14.89141918.89142138
chr14.89619125.89619394	82.8222	0.280441	0.280701	0.999075	0.317758	0.731348	chr14.89619125.89619394
chr14.90396852.90397024	69.747	0.270155	0.315779	0.85552	0.392264	0.782728	chr14.90396852.90397024
chr14.90396884.90396992	0	NA	NA	NA	NA	NA	chr14.90396884.90396992
chr14.90883681.90884048	12.7303	-0.370502	0.691854	-0.535521	0.59229	NA	chr14.90883681.90884048
chr14.91158181.91158283	18.4269	-0.0375906	0.554584	-0.0677816	0.945959	NA	chr14.91158181.91158283
chr14.93937606.93937772	0	NA	NA	NA	NA	NA	chr14.93937606.93937772
chr14.93937606.93937876	5.9519	0.232453	0.964582	0.240989	0.809564	NA	chr14.93937606.93937876
chr14.93937677.93937876	0	NA	NA	NA	NA	NA	chr14.93937677.93937876
chr14.93959481.93959619	250.787	0.332678	0.18048	1.84329	0.0652868	0.493457	chr14.93959481.93959619
chr14.96104723.96104979	160.287	-0.0372164	0.230885	-0.16119	0.871943	0.973801	chr14.96104723.96104979
chr14.98233784.98234095	18.2914	-0.372927	0.604482	-0.616936	0.537277	NA	chr14.98233784.98234095
chr15.21345110.21345201	0	NA	NA	NA	NA	NA	chr15.21345110.21345201
chr15.21345110.21345206	2.93622	0.622834	1.38386	0.45007	0.65266	NA	chr15.21345110.21345206
chr15.30903758.30903916	163.536	0.437153	0.206196	2.12009	0.0339988	0.422557	chr15.30903758.30903916
chr15.30991559.30991791	0	NA	NA	NA	NA	NA	chr15.30991559.30991791
chr15.30991559.30991880	45.5571	0.580694	0.362012	1.60407	0.108698	0.587962	chr15.30991559.30991880
chr15.31150556.31150949	0.431888	2.45015	3.76053	0.651545	0.514695	NA	chr15.31150556.31150949
chr15.31150580.31151023	1.93494	0.200284	1.66375	0.120381	0.904182	NA	chr15.31150580.31151023
chr15.31465458.31465952	175.539	0.199992	0.203958	0.980555	0.326812	0.736597	chr15.31465458.31465952
chr15.33022752.33022879	23.1159	-0.50635	0.519656	-0.974395	0.329861	0.739636	chr15.33022752.33022879
chr15.33114122.33114313	6.06221	-0.615601	1.13061	-0.544486	0.586107	NA	chr15.33114122.33114313
chr15.34209938.34210022	83.8056	0.405032	0.278877	1.45237	0.146399	0.618287	chr15.34209938.34210022
chr15.34732429.34732654	0	NA	NA	NA	NA	NA	chr15.34732429.34732654
chr15.34732429.34732822	8.01073	-1.29375	0.948761	-1.36362	0.172687	NA	chr15.34732429.34732822
chr15.34969718.34969843	217.501	0.474613	0.187366	2.53308	0.0113064	0.339193	chr15.34969718.34969843
chr15.35868791.35868953	1.87341	-2.20031	2.02152	-1.08844	0.276399	NA	chr15.35868791.35868953
chr15.38748807.38748981	4.04204	0.268455	1.1803	0.227445	0.820078	NA	chr15.38748807.38748981
chr15.39556551.39556817	34.0181	-0.481173	0.432924	-1.11145	0.266375	0.689722	chr15.39556551.39556817
chr15.39904749.39904891	1.68549	0.528385	1.79935	0.293654	0.769023	NA	chr15.39904749.39904891
chr15.44075721.44075851	52.5009	-0.643457	0.35884	-1.79316	0.0729477	0.516083	chr15.44075721.44075851
chr15.48975815.48975985	100.394	0.208697	0.257333	0.811	0.417366	0.811456	chr15.48975815.48975985
chr15.49046493.49046590	88.9138	0.018622	0.274989	0.067719	0.946009	0.995197	chr15.49046493.49046590
chr15.56821854.56821974	25.8018	0.0401333	0.483315	0.0830375	0.933822	0.993184	chr15.56821854.56821974
chr15.56918487.56918633	137.728	0.23076	0.222348	1.03783	0.299348	0.711037	chr15.56918487.56918633
chr15.60059271.60059578	0	NA	NA	NA	NA	NA	chr15.60059271.60059578
chr15.60059271.60059625	0.71009	-2.4525	3.00291	-0.816707	0.414096	NA	chr15.60059271.60059625
chr15.60316793.60317260	2.40466	-0.998466	1.66543	-0.599523	0.548824	NA	chr15.60316793.60317260
chr15.60316834.60317260	0	NA	NA	NA	NA	NA	chr15.60316834.60317260
chr15.60909050.60909161	3.3347	-0.898776	1.35066	-0.665436	0.505771	NA	chr15.60909050.60909161
chr15.62390451.62390573	0	NA	NA	NA	NA	NA	chr15.62390451.62390573
chr15.62390451.62390585	3.81871	-0.036079	1.38776	-0.025998	0.979259	NA	chr15.62390451.62390585
chr15.63121712.63122034	126.042	0.289208	0.235199	1.22963	0.218836	0.675941	chr15.63121712.63122034
chr15.64767185.64767329	2.68713	-0.31048	1.62898	-0.190598	0.848841	NA	chr15.64767185.64767329
chr15.65611132.65611236	146.673	0.10353	0.221378	0.467664	0.640025	0.91065	chr15.65611132.65611236
chr15.67048705.67048916	118.94	-0.163223	0.24703	-0.660741	0.508779	0.862882	chr15.67048705.67048916
chr15.67254641.67254746	242.666	0.227519	0.195878	1.16154	0.245424	0.680119	chr15.67254641.67254746
chr15.68257170.68257351	47.1732	0.169316	0.355932	0.475697	0.63429	0.91065	chr15.68257170.68257351
chr15.71093368.71093481	64.2544	0.10957	0.311998	0.351188	0.725447	0.943407	chr15.71093368.71093481
chr15.71609864.71610293	66.303	-1.19092	0.370172	-3.21721	0.00129445	0.112617	chr15.71609864.71610293
chr15.72231257.72231373	190.5	0.386091	0.20186	1.91266	0.0557911	0.478135	chr15.72231257.72231373
chr15.72474184.72474331	190.489	0.0426786	0.199152	0.214301	0.830312	0.960278	chr15.72474184.72474331
chr15.72783594.72783856	3.34038	0.551486	1.25246	0.440322	0.659704	NA	chr15.72783594.72783856
chr15.72783604.72783856	0	NA	NA	NA	NA	NA	chr15.72783604.72783856
chr15.73165748.73166162	8.92267	0.275246	0.809393	0.340065	0.733807	NA	chr15.73165748.73166162
chr15.75903792.75904032	238.665	0.164054	0.195502	0.839142	0.40139	0.792661	chr15.75903792.75904032
chr15.76150950.76151177	108.559	0.127074	0.256086	0.496217	0.619741	0.91065	chr15.76150950.76151177
chr15.77312760.77312918	5.3264	-1.18096	1.10611	-1.06767	0.285668	NA	chr15.77312760.77312918
chr15.80003081.80003508	0.641042	0.606286	3.18773	0.190194	0.849157	NA	chr15.80003081.80003508
chr15.80003103.80003508	0	NA	NA	NA	NA	NA	chr15.80003103.80003508
chr15.80202813.80203003	86.4975	0.0343395	0.27296	0.125804	0.899887	0.983872	chr15.80202813.80203003
chr15.80485388.80485660	14.4724	0.162733	0.671412	0.242374	0.808491	NA	chr15.80485388.80485660
chr15.81433114.81433319	4.10423	-0.53041	1.14579	-0.462921	0.643421	NA	chr15.81433114.81433319
chr15.81880447.81880583	1.92937	-1.54552	2.0019	-0.772029	0.440097	NA	chr15.81880447.81880583
chr15.82540336.82540625	87.3879	0.0637201	0.27115	0.234999	0.814209	0.959891	chr15.82540336.82540625
chr15.82540493.82540625	0	NA	NA	NA	NA	NA	chr15.82540493.82540625
chr15.82742077.82742496	22.1266	0.016205	0.552595	0.0293252	0.976605	NA	chr15.82742077.82742496
chr15.83067242.83067445	253.001	0.185115	0.174372	1.06161	0.288411	0.699753	chr15.83067242.83067445
chr15.89958190.89958387	0	NA	NA	NA	NA	NA	chr15.89958190.89958387
chr15.89958190.89958507	9.33906	0.167384	0.80159	0.208815	0.834593	NA	chr15.89958190.89958507
chr15.92623573.92623667	3.35108	0.387378	1.42887	0.271107	0.786309	NA	chr15.92623573.92623667
chr15.95226942.95227500	46.8069	-0.988965	0.422531	-2.34057	0.0192541	0.378649	chr15.95226942.95227500
chr15.96565378.96565535	45.6259	-0.0866824	0.386061	-0.22453	0.822345	0.959933	chr15.96565378.96565535
chr15.99967783.99968140	157.446	-0.325387	0.220472	-1.47587	0.139979	0.614655	chr15.99967783.99968140
chr16.10369134.10369299	8.16208	-0.243153	0.878821	-0.276681	0.782025	NA	chr16.10369134.10369299
chr16.11659219.11659446	210.516	-0.132384	0.195559	-0.676954	0.498435	0.859141	chr16.11659219.11659446
chr16.15094302.15094414	0	NA	NA	NA	NA	NA	chr16.15094302.15094414
chr16.15094302.15094451	26.653	0.647747	0.460836	1.40559	0.159846	0.641672	chr16.15094302.15094451
chr16.23149714.23149797	63.6783	0.108726	0.314588	0.345613	0.729634	0.94388	chr16.23149714.23149797
chr16.2340791.2340920	156.599	0.17717	0.226505	0.782192	0.434102	0.816025	chr16.2340791.2340920
chr16.23996702.23996902	6.46358	0.920076	0.957788	0.960626	0.33674	NA	chr16.23996702.23996902
chr16.25568978.25569331	4.81162	0.106425	1.08365	0.0982095	0.921766	NA	chr16.25568978.25569331
chr16.30805559.30805661	89.5453	-0.557484	0.272517	-2.04568	0.0407878	0.46536	chr16.30805559.30805661
chr16.31508428.31508540	78.222	0.0512041	0.301773	0.169678	0.865264	0.973801	chr16.31508428.31508540
chr16.35308639.35308960	15.0348	-0.481124	0.631691	-0.761644	0.446273	NA	chr16.35308639.35308960
chr16.3880850.3880961	120.739	-0.0431213	0.250454	-0.172173	0.863302	0.973801	chr16.3880850.3880961
chr16.4140690.4141123	0	NA	NA	NA	NA	NA	chr16.4140690.4141123
chr16.4140690.4141135	2.31265	-0.909435	1.65923	-0.548106	0.583619	NA	chr16.4140690.4141135
chr16.58734327.58734465	132.954	0.398537	0.224087	1.77849	0.0753231	0.524249	chr16.58734327.58734465
chr16.59988710.59988925	8.51487	-0.142917	0.830321	-0.172122	0.863341	NA	chr16.59988710.59988925
chr16.60295582.60295723	5.41124	0.105739	1.03113	0.102547	0.918323	NA	chr16.60295582.60295723
chr16.66830808.66830980	127.666	-0.0263396	0.258248	-0.101993	0.918762	0.988685	chr16.66830808.66830980
chr16.66873265.66873380	24.1423	0.781834	0.512777	1.52471	0.127332	0.607473	chr16.66873265.66873380
chr16.66873283.66873380	0	NA	NA	NA	NA	NA	chr16.66873283.66873380
chr16.69385982.69386080	113.59	-0.0247791	0.258342	-0.0959159	0.923587	0.988685	chr16.69385982.69386080
chr16.69565810.69565960	95.745	-0.00114265	0.263831	-0.00433098	0.996544	0.998492	chr16.69565810.69565960
chr16.71462207.71462303	55.7993	0.00959965	0.339318	0.028291	0.97743	0.996402	chr16.71462207.71462303
chr16.71845873.71845990	99.5197	0.030418	0.2581	0.117854	0.906184	0.984412	chr16.71845873.71845990
chr16.74813221.74813394	103.856	0.49257	0.25685	1.91774	0.0551441	0.478135	chr16.74813221.74813394
chr16.77978557.77978718	2.12399	1.94255	1.71721	1.13122	0.257961	NA	chr16.77978557.77978718
chr16.77991729.77992146	7.70946	1.29636	0.918664	1.41114	0.158205	NA	chr16.77991729.77992146
chr16.80202955.80203118	8.18687	0.150353	0.825453	0.182145	0.855469	NA	chr16.80202955.80203118
chr16.85360478.85360732	72.9111	0.264887	0.298715	0.886757	0.37521	0.766273	chr16.85360478.85360732
chr16.89093674.89093943	18.9446	0.29585	0.54933	0.538565	0.590187	NA	chr16.89093674.89093943
chr16.89093728.89093893	0	NA	NA	NA	NA	NA	chr16.89093728.89093893
chr17.15699549.15699653	10.9838	0.915541	0.723383	1.26564	0.205642	NA	chr17.15699549.15699653
chr17.15699553.15699653	0	NA	NA	NA	NA	NA	chr17.15699553.15699653
chr17.16215555.16215670	129.954	0.0296572	0.235982	0.125676	0.899989	0.983872	chr17.16215555.16215670
chr17.17020155.17020459	16.1047	0.836583	0.650022	1.28701	0.198091	NA	chr17.17020155.17020459
chr17.18087784.18087945	123.775	0.194795	0.242514	0.803233	0.42184	0.811456	chr17.18087784.18087945
chr17.20223863.20224098	20.8172	-0.217991	0.544504	-0.400348	0.6889	NA	chr17.20223863.20224098
chr17.21396283.21396545	10.5997	0.545118	0.746945	0.729797	0.465514	NA	chr17.21396283.21396545
chr17.2711836.2711933	101.63	0.0590822	0.247035	0.239165	0.810978	0.959891	chr17.2711836.2711933
chr17.27456260.27456409	9.97943	1.29964	0.769064	1.6899	0.0910479	NA	chr17.27456260.27456409
chr17.27456304.27456497	27.5768	0.127334	0.452584	0.281348	0.778443	0.955801	chr17.27456304.27456497
chr17.27893238.27893426	167.464	0.514751	0.209796	2.45358	0.0141441	0.37289	chr17.27893238.27893426
chr17.28282721.28282869	80.6424	0.0131835	0.284017	0.0464179	0.962977	0.996402	chr17.28282721.28282869
chr17.28492365.28492545	5.79531	1.65001	1.04991	1.57157	0.116051	NA	chr17.28492365.28492545
chr17.30040707.30041082	16.8904	-0.409384	0.626543	-0.653402	0.513497	NA	chr17.30040707.30041082
chr17.31549801.31550062	37.7829	0.623134	0.399219	1.56088	0.118551	0.599648	chr17.31549801.31550062
chr17.31549899.31550133	70.8194	0.619913	0.296226	2.0927	0.0363758	0.439541	chr17.31549899.31550133
chr17.31788265.31788543	0	NA	NA	NA	NA	NA	chr17.31788265.31788543
chr17.31788265.31788654	12.7497	-0.834508	0.688479	-1.2121	0.225473	NA	chr17.31788265.31788654
chr17.32444346.32444470	205.373	0.212366	0.197893	1.07314	0.283209	0.699753	chr17.32444346.32444470
chr17.35159608.35160162	9.35937	0.504119	0.819284	0.615316	0.538346	NA	chr17.35159608.35160162
chr17.37824790.37825122	93.4354	0.609756	0.27336	2.23059	0.0257082	0.378649	chr17.37824790.37825122
chr17.3846286.3846397	86.9047	-0.34153	0.278098	-1.22809	0.219413	0.675941	chr17.3846286.3846397
chr17.38550809.38550964	39.9448	0.365548	0.416742	0.877156	0.380402	0.770072	chr17.38550809.38550964
chr17.40362752.40362854	64.7902	0.410061	0.310654	1.31999	0.186838	0.660803	chr17.40362752.40362854
chr17.42458762.42458866	76.6184	-0.237239	0.329815	-0.719308	0.471951	0.844851	chr17.42458762.42458866
chr17.43483695.43483884	159.245	0.148361	0.213217	0.695823	0.48654	0.859141	chr17.43483695.43483884
chr17.45371698.45372032	248.606	-0.0858229	0.180684	-0.47499	0.634794	0.91065	chr17.45371698.45372032
chr17.46266897.46267021	0	NA	NA	NA	NA	NA	chr17.46266897.46267021
chr17.46266897.46267037	24.4559	0.26392	0.486626	0.542345	0.587581	0.900611	chr17.46266897.46267037
chr17.50787071.50787439	31.6936	0.50149	0.444484	1.12825	0.259214	0.689722	chr17.50787071.50787439
chr17.55308855.55309022	0.810885	1.42908	2.62216	0.545001	0.585753	NA	chr17.55308855.55309022
chr17.5584634.5584903	198.863	0.325566	0.191888	1.69665	0.0897635	0.558183	chr17.5584634.5584903
chr17.56359550.56359831	0.879738	-1.2555	2.50609	-0.500979	0.616386	NA	chr17.56359550.56359831
chr17.56359599.56359831	0	NA	NA	NA	NA	NA	chr17.56359599.56359831
chr17.56717489.56717830	34.5306	-0.158077	0.43168	-0.366191	0.714223	0.940649	chr17.56717489.56717830
chr17.57196150.57196464	93.5092	-0.329292	0.277566	-1.18635	0.235483	0.680119	chr17.57196150.57196464
chr17.58219200.58219354	0.210988	-1.44252	4.95311	-0.291235	0.770871	NA	chr17.58219200.58219354
chr17.58219201.58219354	0	NA	NA	NA	NA	NA	chr17.58219201.58219354
chr17.58692529.58692714	123.666	0.0218432	0.23576	0.0926498	0.926182	0.988685	chr17.58692529.58692714
chr17.60600152.60600322	191.316	0.0654756	0.198534	0.329796	0.741554	0.947028	chr17.60600152.60600322
chr17.62724789.62725115	44.7388	-0.119634	0.400512	-0.298703	0.765167	0.9511	chr17.62724789.62725115
chr17.64919474.64919604	376.819	0.130203	0.152039	0.85638	0.391787	0.782728	chr17.64919474.64919604
chr17.67717767.67717921	186.053	-0.141315	0.225401	-0.626949	0.530692	0.881112	chr17.67717767.67717921
chr17.69430432.69430827	19.2678	0.597048	0.560736	1.06476	0.286986	NA	chr17.69430432.69430827
chr17.69607198.69607512	29.0694	-0.0461605	0.465821	-0.099095	0.921063	0.988685	chr17.69607198.69607512
chr17.72273716.72273951	39.6998	-0.00808638	0.411335	-0.0196589	0.984316	0.996428	chr17.72273716.72273951
chr17.73614338.73614467	3.42772	-0.767675	1.3195	-0.581793	0.560706	NA	chr17.73614338.73614467
chr17.75012547.75012691	112.651	0.0149161	0.247192	0.0603424	0.951883	0.996402	chr17.75012547.75012691
chr17.77602494.77602687	136.355	-0.0839482	0.236933	-0.354311	0.723106	0.941769	chr17.77602494.77602687
chr17.79516088.79516478	2.54713	0.339555	1.50674	0.225357	0.821701	NA	chr17.79516088.79516478
chr17.79516177.79516481	0	NA	NA	NA	NA	NA	chr17.79516177.79516481
chr17.79760027.79760427	2.66606	-0.125205	1.45775	-0.0858892	0.931554	NA	chr17.79760027.79760427
chr17.79760166.79760427	0	NA	NA	NA	NA	NA	chr17.79760166.79760427
chr17.904149.904255	89.7618	-0.0629139	0.282323	-0.222844	0.823657	0.959933	chr17.904149.904255
chr17.9685124.9685256	0	NA	NA	NA	NA	NA	chr17.9685124.9685256
chr17.9685124.9685258	0.270195	-1.00535	4.55571	-0.220678	0.825343	NA	chr17.9685124.9685258
chr18.21704747.21704868	49.8365	0.0838308	0.340913	0.245901	0.805759	0.959891	chr18.21704747.21704868
chr18.21704791.21704868	0	NA	NA	NA	NA	NA	chr18.21704791.21704868
chr18.22076114.22076236	1.96682	0.0309419	1.84528	0.0167681	0.986622	NA	chr18.22076114.22076236
chr18.22542243.22542501	31.887	0.0640101	0.452265	0.141532	0.887449	0.980974	chr18.22542243.22542501
chr18.22591309.22591412	9.75044	-0.696953	0.78695	-0.885638	0.375813	NA	chr18.22591309.22591412
chr18.23872792.23873057	245.57	0.211236	0.179331	1.17791	0.238832	0.680119	chr18.23872792.23873057
chr18.25034193.25034373	2.60087	0.230582	1.48541	0.155231	0.876639	NA	chr18.25034193.25034373
chr18.27214922.27215041	3.01761	2.04062	1.46721	1.39081	0.164283	NA	chr18.27214922.27215041
chr18.27859988.27860108	14.1754	0.107823	0.705686	0.152792	0.878562	NA	chr18.27859988.27860108
chr18.31042685.31042967	230.764	0.106361	0.193241	0.550407	0.58204	0.900611	chr18.31042685.31042967
chr18.31713362.31713645	3.2143	-0.155629	1.44418	-0.107763	0.914184	NA	chr18.31713362.31713645
chr18.35746893.35747116	6.70399	1.44548	0.936094	1.54416	0.122549	NA	chr18.35746893.35747116
chr18.36089155.36089389	35.1849	-0.385252	0.487152	-0.790826	0.429045	0.811456	chr18.36089155.36089389
chr18.38719959.38720482	10.03	0.017539	0.785552	0.0223269	0.982187	NA	chr18.38719959.38720482
chr18.39891010.39891245	3.83878	-0.551735	1.32437	-0.416602	0.676969	NA	chr18.39891010.39891245
chr18.40215852.40216323	2.65557	1.34837	1.44594	0.932518	0.351069	NA	chr18.40215852.40216323
chr18.40215892.40216323	0	NA	NA	NA	NA	NA	chr18.40215892.40216323
chr18.46623455.46623704	11.4236	0.95807	0.758336	1.26339	0.206451	NA	chr18.46623455.46623704
chr18.48848653.48848979	141.68	0.407162	0.2203	1.84822	0.0645706	0.493457	chr18.48848653.48848979
chr18.51321829.51322057	41.52	-0.152452	0.401307	-0.379887	0.704029	0.933778	chr18.51321829.51322057
chr18.54776276.54776573	327.951	-0.0747822	0.171399	-0.436304	0.662617	0.914144	chr18.54776276.54776573
chr18.58567513.58567676	103.511	-0.41714	0.257113	-1.6224	0.104718	0.587773	chr18.58567513.58567676
chr18.59189083.59189462	9.8501	-0.888442	0.782357	-1.1356	0.256125	NA	chr18.59189083.59189462
chr18.61995808.61995977	7.39082	-0.650221	0.974433	-0.667281	0.504593	NA	chr18.61995808.61995977
chr18.66616429.66616588	4.74891	0.907382	1.08668	0.835003	0.403716	NA	chr18.66616429.66616588
chr18.70048124.70048474	92.2426	-0.935343	0.281563	-3.32197	0.000893839	0.097205	chr18.70048124.70048474
chr18.71809841.71810000	16.9746	-0.503167	0.627751	-0.801539	0.42282	NA	chr18.71809841.71810000
chr18.7733718.7733943	0	NA	NA	NA	NA	NA	chr18.7733718.7733943
chr18.7733718.7734001	2.42752	2.12959	1.65173	1.28931	0.197291	NA	chr18.7733718.7734001
chr18.7871432.7871854	10.8001	-0.34785	0.842725	-0.412768	0.679776	NA	chr18.7871432.7871854
chr18.7871562.7871854	0	NA	NA	NA	NA	NA	chr18.7871562.7871854
chr19.1383463.1383673	98.4689	0.486157	0.258255	1.88247	0.059772	0.486898	chr19.1383463.1383673
chr19.15196118.15196269	25.862	-0.0597783	0.48771	-0.122569	0.902448	0.983872	chr19.15196118.15196269
chr19.15432665.15432945	19.215	-0.432188	0.558387	-0.773993	0.438935	NA	chr19.15432665.15432945
chr19.15432757.15432911	0	NA	NA	NA	NA	NA	chr19.15432757.15432911
chr19.15646568.15646922	3.06624	0.886624	1.34312	0.660121	0.509176	NA	chr19.15646568.15646922
chr19.16324637.16324817	40.1423	0.4559	0.407337	1.11922	0.263046	0.689722	chr19.16324637.16324817
chr19.16324674.16324803	0	NA	NA	NA	NA	NA	chr19.16324674.16324803
chr19.16734033.16734531	171.526	-0.247026	0.209046	-1.18168	0.237332	0.680119	chr19.16734033.16734531
chr19.17655068.17655294	16.5701	0.745039	0.574077	1.29781	0.194354	NA	chr19.17655068.17655294
chr19.17719377.17719464	1.92876	0.323525	1.77217	0.182559	0.855144	NA	chr19.17719377.17719464
chr19.17719385.17719493	12.4601	-0.548734	0.670156	-0.818815	0.412892	NA	chr19.17719385.17719493
chr19.17902737.17903027	14.7855	-0.466723	0.65835	-0.708928	0.478369	NA	chr19.17902737.17903027
chr19.18093460.18093675	5.6288	1.21567	1.03817	1.17098	0.241607	NA	chr19.18093460.18093675
chr19.18093554.18093675	0	NA	NA	NA	NA	NA	chr19.18093554.18093675
chr19.18340491.18340599	18.5618	0.531962	0.592107	0.898422	0.368961	NA	chr19.18340491.18340599
chr19.19776493.19776652	0	NA	NA	NA	NA	NA	chr19.19776493.19776652
chr19.19776493.19776680	67.936	0.605001	0.30284	1.99776	0.0457428	0.46536	chr19.19776493.19776680
chr19.2491241.2491391	85.9194	-0.0213379	0.283241	-0.0753348	0.939948	0.994738	chr19.2491241.2491391
chr19.2627492.2627780	12.222	-0.868598	0.729192	-1.19118	0.233583	NA	chr19.2627492.2627780
chr19.2627514.2627780	0	NA	NA	NA	NA	NA	chr19.2627514.2627780
chr19.33081109.33081206	88.0396	0.152628	0.301182	0.506763	0.612321	0.910416	chr19.33081109.33081206
chr19.33302585.33302713	5.66877	0.521236	1.02403	0.509003	0.61075	NA	chr19.33302585.33302713
chr19.33302594.33302713	0	NA	NA	NA	NA	NA	chr19.33302594.33302713
chr19.35096186.35096381	45.6007	0.0441203	0.374483	0.117817	0.906213	0.984412	chr19.35096186.35096381
chr19.35545466.35545634	153.894	0.233301	0.221376	1.05387	0.291944	0.701633	chr19.35545466.35545634
chr19.37979742.37980093	58.1666	0.286607	0.336902	0.850713	0.394929	0.786242	chr19.37979742.37980093
chr19.37979828.37980014	0	NA	NA	NA	NA	NA	chr19.37979828.37980014
chr19.38775454.38775740	47.5371	-0.966742	0.406403	-2.37878	0.0173702	0.378649	chr19.38775454.38775740
chr19.40331197.40331384	24.5139	-0.687632	0.506981	-1.35633	0.174995	0.650623	chr19.40331197.40331384
chr19.4182547.4182721	13.2482	-0.0151546	0.761837	-0.0198921	0.984129	NA	chr19.4182547.4182721
chr19.4182569.4182700	0	NA	NA	NA	NA	NA	chr19.4182569.4182700
chr19.43129287.43129567	32.6198	-0.518676	0.444383	-1.16718	0.243137	0.680119	chr19.43129287.43129567
chr19.4400490.4400747	197.181	-0.272844	0.208095	-1.31115	0.189806	0.661716	chr19.4400490.4400747
chr19.44741942.44742102	178.358	-0.470287	0.209362	-2.24628	0.024686	0.378649	chr19.44741942.44742102
chr19.46159386.46159880	0.326756	-2.16316	4.13438	-0.523213	0.600826	NA	chr19.46159386.46159880
chr19.46159470.46159875	0	NA	NA	NA	NA	NA	chr19.46159470.46159875
chr19.48811014.48811167	8.34941	0.339281	0.85705	0.395871	0.692201	NA	chr19.48811014.48811167
chr19.48811025.48811158	0	NA	NA	NA	NA	NA	chr19.48811025.48811158
chr19.49272200.49272531	1.20349	-0.488825	2.51691	-0.194216	0.846007	NA	chr19.49272200.49272531
chr19.49272221.49272531	0	NA	NA	NA	NA	NA	chr19.49272221.49272531
chr19.55580905.55581009	30.7744	-0.255498	0.451555	-0.565818	0.571517	0.899622	chr19.55580905.55581009
chr19.6057570.6057856	105.086	-0.11812	0.259664	-0.454895	0.649184	0.913131	chr19.6057570.6057856
chr19.6720621.6720875	18.9765	0.617708	0.624537	0.989066	0.322631	NA	chr19.6720621.6720875
chr19.6720647.6720861	0	NA	NA	NA	NA	NA	chr19.6720647.6720861
chr19.7294365.7294455	114.577	-0.0601548	0.249426	-0.241173	0.809421	0.959891	chr19.7294365.7294455
chr19.9914758.9914908	68.5071	0.277916	0.307647	0.903358	0.366336	0.757036	chr19.9914758.9914908
chr2.102142684.102142816	141.497	0.558862	0.215962	2.58778	0.00965964	0.336156	chr2.102142684.102142816
chr2.104703622.104703870	5.88287	1.00343	1.03439	0.970063	0.332015	NA	chr2.104703622.104703870
chr2.105404253.105404503	255.576	-0.180319	0.184327	-0.978254	0.327949	0.737249	chr2.105404253.105404503
chr2.108719245.108719701	45.7776	0.0368146	0.384814	0.0956687	0.923784	0.988685	chr2.108719245.108719701
chr2.108719301.108719598	0	NA	NA	NA	NA	NA	chr2.108719301.108719598
chr2.108923053.108923298	143.714	0.0708674	0.226531	0.312838	0.754404	0.950518	chr2.108923053.108923298
chr2.10905287.10905488	0	NA	NA	NA	NA	NA	chr2.10905287.10905488
chr2.10905287.10905510	0.264869	0.335757	4.56175	0.0736028	0.941326	NA	chr2.10905287.10905510
chr2.110888175.110888366	2.35803	1.20268	1.60462	0.749513	0.453548	NA	chr2.110888175.110888366
chr2.111640556.111640816	43.5185	-0.454192	0.405734	-1.11943	0.262956	0.689722	chr2.111640556.111640816
chr2.112482096.112482321	97.0644	0.0525753	0.278681	0.188658	0.850361	0.965815	chr2.112482096.112482321
chr2.113756602.113756699	178.05	0.0634795	0.211904	0.299568	0.764507	0.9511	chr2.113756602.113756699
chr2.114260252.114260377	5.72261	-0.693727	1.09171	-0.635451	0.525134	NA	chr2.114260252.114260377
chr2.120620180.120620674	6.41235	-1.45762	1.03075	-1.41413	0.157322	NA	chr2.120620180.120620674
chr2.120620197.120620683	0.303529	1.66968	4.36063	0.382899	0.701794	NA	chr2.120620197.120620683
chr2.121530849.121531112	190.3	0.052543	0.23061	0.227844	0.819768	0.959933	chr2.121530849.121531112
chr2.122044134.122044381	4.72982	1.36665	1.13013	1.20928	0.226554	NA	chr2.122044134.122044381
chr2.122519924.122520107	6.55321	0.0567543	0.943249	0.060169	0.952021	NA	chr2.122519924.122520107
chr2.132416505.132416747	476.033	0.225829	0.142018	1.59015	0.111801	0.594962	chr2.132416505.132416747
chr2.132543253.132543485	11.1608	-0.812268	0.750182	-1.08276	0.278914	NA	chr2.132543253.132543485
chr2.133452666.133452782	0	NA	NA	NA	NA	NA	chr2.133452666.133452782
chr2.133452666.133452825	12.1619	-0.119241	0.719534	-0.165719	0.868378	NA	chr2.133452666.133452825
chr2.134131806.134131929	48.0192	-0.182216	0.368437	-0.494564	0.620908	0.91065	chr2.134131806.134131929
chr2.136375673.136376000	18.5973	-0.403002	0.567526	-0.710102	0.477641	NA	chr2.136375673.136376000
chr2.14288090.14288399	14.8829	0.12327	0.652353	0.188962	0.850123	NA	chr2.14288090.14288399
chr2.147665160.147665361	7.45803	-0.427191	0.917241	-0.465735	0.641405	NA	chr2.147665160.147665361
chr2.1488706.1489292	0	NA	NA	NA	NA	NA	chr2.1488706.1489292
chr2.1488706.1489392	0.66875	-0.457664	2.90864	-0.157346	0.874972	NA	chr2.1488706.1489392
chr2.1489373.1489481	0.555663	-2.47934	3.43285	-0.722238	0.470148	NA	chr2.1489373.1489481
chr2.151398009.151398133	1.29339	0.0767029	2.35704	0.0325421	0.97404	NA	chr2.151398009.151398133
chr2.15591755.15591927	194.674	0.241078	0.209931	1.14837	0.250815	0.680119	chr2.15591755.15591927
chr2.156666535.156666663	54.7279	-0.427653	0.344064	-1.24295	0.213888	0.675941	chr2.156666535.156666663
chr2.157246610.157246859	0	NA	NA	NA	NA	NA	chr2.157246610.157246859
chr2.157246610.157246876	6.15367	-0.171323	1.01422	-0.168922	0.865858	NA	chr2.157246610.157246876
chr2.158321358.158321583	26.3837	-0.00989794	0.481563	-0.0205538	0.983602	0.996428	chr2.158321358.158321583
chr2.159712318.159712491	202.491	0.205896	0.193647	1.06325	0.287667	0.699753	chr2.159712318.159712491
chr2.160695806.160695887	39.3973	-0.322976	0.406165	-0.795185	0.426506	0.811456	chr2.160695806.160695887
chr2.161078030.161078335	45.5554	-0.499078	0.376442	-1.32578	0.184914	0.659324	chr2.161078030.161078335
chr2.16135594.16135848	0	NA	NA	NA	NA	NA	chr2.16135594.16135848
chr2.16135594.16135853	0.499102	-1.3429	3.4442	-0.389903	0.696609	NA	chr2.16135594.16135853
chr2.163953376.163953697	6.4411	0.58471	1.0054	0.581572	0.560855	NA	chr2.163953376.163953697
chr2.167767448.167767642	1.24496	-1.89133	2.2516	-0.839995	0.400911	NA	chr2.167767448.167767642
chr2.169048009.169048122	8.45061	0.64655	0.838365	0.771204	0.440586	NA	chr2.169048009.169048122
chr2.170162236.170162380	46.7987	-0.467323	0.370527	-1.26124	0.207222	0.675941	chr2.170162236.170162380
chr2.170221625.170222194	33.0948	-0.535703	0.463672	-1.15535	0.247947	0.680119	chr2.170221625.170222194
chr2.170321576.170321778	4.40211	-0.812865	1.27468	-0.637699	0.52367	NA	chr2.170321576.170321778
chr2.171999799.171999977	0	NA	NA	NA	NA	NA	chr2.171999799.171999977
chr2.171999799.171999996	18.5856	-0.307388	0.583176	-0.527093	0.598129	NA	chr2.171999799.171999996
chr2.172408469.172408647	0	NA	NA	NA	NA	NA	chr2.172408469.172408647
chr2.172408469.172408709	31.7433	-0.33284	0.432503	-0.769567	0.441557	0.816376	chr2.172408469.172408709
chr2.176473317.176473517	78.642	-0.287582	0.289888	-0.992044	0.321176	0.733261	chr2.176473317.176473517
chr2.177170077.177170535	151.888	-0.485479	0.219977	-2.20695	0.0273173	0.378649	chr2.177170077.177170535
chr2.178194359.178194536	265.008	0.357009	0.177853	2.00733	0.0447145	0.46536	chr2.178194359.178194536
chr2.180222784.180222914	66.7186	-0.21082	0.309029	-0.682203	0.49511	0.859141	chr2.180222784.180222914
chr2.184646272.184646513	22.9167	-0.206389	0.531068	-0.388629	0.69755	0.93221	chr2.184646272.184646513
chr2.191014221.191014387	172.87	-0.243024	0.217359	-1.11808	0.263533	0.689722	chr2.191014221.191014387
chr2.191245225.191245451	199.503	0.398007	0.198563	2.00443	0.0450235	0.46536	chr2.191245225.191245451
chr2.192544499.192544799	0	NA	NA	NA	NA	NA	chr2.192544499.192544799
chr2.192544499.192544893	11.4232	-1.0159	0.73753	-1.37743	0.168379	NA	chr2.192544499.192544893
chr2.193153698.193153872	0	NA	NA	NA	NA	NA	chr2.193153698.193153872
chr2.193153698.193153886	0.308855	0	4.73685	0	1	NA	chr2.193153698.193153886
chr2.19654734.19655010	17.6211	-1.5179	0.652843	-2.32506	0.0200689	NA	chr2.19654734.19655010
chr2.196639605.196639715	0	NA	NA	NA	NA	NA	chr2.196639605.196639715
chr2.196639605.196639735	19.9428	0.736292	0.566078	1.30069	0.193364	NA	chr2.196639605.196639735
chr2.197202018.197202213	4.6279	0.557483	1.15164	0.484077	0.628331	NA	chr2.197202018.197202213
chr2.200864584.200864752	128.266	-0.267431	0.236968	-1.12855	0.259086	0.689722	chr2.200864584.200864752
chr2.203656720.203656954	53.7861	-0.184228	0.335161	-0.54967	0.582546	0.900611	chr2.203656720.203656954
chr2.203664185.203664316	2.65447	-0.155952	1.51188	-0.103151	0.917843	NA	chr2.203664185.203664316
chr2.20370347.20370533	72.7149	-0.298022	0.303741	-0.981172	0.326508	0.736597	chr2.20370347.20370533
chr2.204175654.204175839	2.08937	0.203645	1.63319	0.124692	0.900768	NA	chr2.204175654.204175839
chr2.205670328.205670716	29.4604	-0.193291	0.476792	-0.405399	0.685184	0.925637	chr2.205670328.205670716
chr2.205814092.205814261	17.7791	-0.981103	0.601582	-1.63087	0.102917	NA	chr2.205814092.205814261
chr2.206230342.206230601	99.5868	-0.575552	0.261471	-2.20121	0.0277214	0.378649	chr2.206230342.206230601
chr2.20651120.20651214	124.861	0.255886	0.236191	1.08339	0.278636	0.699753	chr2.20651120.20651214
chr2.207806020.207806169	62.6719	-0.139076	0.331363	-0.419708	0.674699	0.917169	chr2.207806020.207806169
chr2.208025434.208025657	15.996	0.153331	0.614752	0.249419	0.803037	NA	chr2.208025434.208025657
chr2.208025460.208025633	0	NA	NA	NA	NA	NA	chr2.208025460.208025633
chr2.209423781.209423978	63.4419	0.728441	0.307983	2.3652	0.0180203	0.378649	chr2.209423781.209423978
chr2.209423836.209423956	0	NA	NA	NA	NA	NA	chr2.209423836.209423956
chr2.213500998.213501160	15.5505	0.465712	1.0393	0.448101	0.65408	NA	chr2.213500998.213501160
chr2.219269472.219269659	0	NA	NA	NA	NA	NA	chr2.219269472.219269659
chr2.219269472.219269740	0.817851	0.351353	2.6436	0.132907	0.894267	NA	chr2.219269472.219269740
chr2.219269577.219269762	0.257902	2.06732	4.95629	0.417111	0.676597	NA	chr2.219269577.219269762
chr2.219294934.219295066	103.816	0.352755	0.256859	1.37334	0.169645	0.650623	chr2.219294934.219295066
chr2.221106374.221106503	4.54494	-0.589572	1.10895	-0.531647	0.59497	NA	chr2.221106374.221106503
chr2.223187239.223187553	0.41233	2.01331	3.9031	0.515823	0.605978	NA	chr2.223187239.223187553
chr2.223187244.223187511	0	NA	NA	NA	NA	NA	chr2.223187244.223187511
chr2.223945262.223945383	12.4745	-0.55242	0.709742	-0.77834	0.436369	NA	chr2.223945262.223945383
chr2.223945314.223945466	28.2896	0.0942587	0.450141	0.209398	0.834137	0.960278	chr2.223945314.223945466
chr2.229271212.229271428	7.5608	0.851087	0.945777	0.899881	0.368184	NA	chr2.229271212.229271428
chr2.229271231.229271410	0	NA	NA	NA	NA	NA	chr2.229271231.229271410
chr2.230712734.230712977	159.09	0.117757	0.217361	0.541758	0.587985	0.900611	chr2.230712734.230712977
chr2.232395983.232396192	5.66062	-0.826307	1.05165	-0.785728	0.432027	NA	chr2.232395983.232396192
chr2.232550544.232550720	247.559	-0.00270352	0.186116	-0.014526	0.98841	0.996428	chr2.232550544.232550720
chr2.233691482.233691614	87.405	-0.0703154	0.272211	-0.258312	0.796166	0.958018	chr2.233691482.233691614
chr2.234446656.234447062	78.6597	-0.00511632	0.285867	-0.0178975	0.985721	0.996428	chr2.234446656.234447062
chr2.236391867.236392001	4.06499	-0.565005	1.24247	-0.454744	0.649293	NA	chr2.236391867.236392001
chr2.238720481.238720664	192.281	0.157157	0.195811	0.802596	0.422208	0.811456	chr2.238720481.238720664
chr2.23927010.23927385	307.325	0.0996794	0.186642	0.534067	0.593295	0.90397	chr2.23927010.23927385
chr2.239349883.239350050	16.395	-0.282189	0.60789	-0.464211	0.642497	NA	chr2.239349883.239350050
chr2.240025353.240025508	62.5116	-0.185238	0.330308	-0.560804	0.574931	0.899622	chr2.240025353.240025508
chr2.240136228.240136364	79.2514	0.439036	0.288285	1.52292	0.127779	0.607473	chr2.240136228.240136364
chr2.27212278.27212409	168.379	-0.114581	0.222313	-0.515404	0.606271	0.906281	chr2.27212278.27212409
chr2.27731335.27731492	4.88896	-0.285549	1.09982	-0.259633	0.795147	NA	chr2.27731335.27731492
chr2.28172363.28172716	62.0232	-0.258073	0.3337	-0.773368	0.439305	0.816376	chr2.28172363.28172716
chr2.29966186.29966659	39.4447	0.561976	0.403503	1.39274	0.163697	0.648256	chr2.29966186.29966659
chr2.30178842.30179195	107.265	0.472605	0.251951	1.87578	0.0606858	0.488858	chr2.30178842.30179195
chr2.3575113.3575227	100.63	0.205985	0.276291	0.745537	0.455947	0.827056	chr2.3575113.3575227
chr2.37361417.37361727	42.4409	0.0192614	0.395106	0.04875	0.961119	0.996402	chr2.37361417.37361727
chr2.37786954.37787192	81.6992	-0.774894	0.292006	-2.65369	0.00796173	0.301161	chr2.37786954.37787192
chr2.39405428.39405619	46.1855	-0.483393	0.370862	-1.30343	0.192428	0.661716	chr2.39405428.39405619
chr2.39470021.39470205	37.2415	0.425562	0.407136	1.04526	0.295904	0.707244	chr2.39470021.39470205
chr2.41905689.41905842	8.73787	-0.622232	0.857814	-0.725369	0.468225	NA	chr2.41905689.41905842
chr2.42796054.42796385	28.6433	-0.791937	0.482932	-1.63985	0.101036	0.579382	chr2.42796054.42796385
chr2.48841172.48841601	0	NA	NA	NA	NA	NA	chr2.48841172.48841601
chr2.48841172.48841649	1.74708	-2.3605	2.15575	-1.09498	0.273526	NA	chr2.48841172.48841649
chr2.55943541.55943740	0	NA	NA	NA	NA	NA	chr2.55943541.55943740
chr2.55943559.55943761	0	NA	NA	NA	NA	NA	chr2.55943559.55943761
chr2.56379122.56379290	4.66842	-0.606202	1.24648	-0.486332	0.626732	NA	chr2.56379122.56379290
chr2.57313713.57313949	5.92727	-1.08166	1.04583	-1.03425	0.301017	NA	chr2.57313713.57313949
chr2.57313813.57313937	0	NA	NA	NA	NA	NA	chr2.57313813.57313937
chr2.60306344.60306496	10.4491	0.0803072	0.762282	0.105351	0.916097	NA	chr2.60306344.60306496
chr2.60717930.60718050	28.7393	-0.573213	0.474757	-1.20738	0.227285	0.677185	chr2.60717930.60718050
chr2.60750430.60750636	8.51361	-0.303529	0.858835	-0.35342	0.723774	NA	chr2.60750430.60750636
chr2.62537253.62537367	1.07226	1.30974	2.3916	0.547644	0.583936	NA	chr2.62537253.62537367
chr2.64831386.64831652	307.296	-0.012723	0.17239	-0.0738032	0.941167	0.994738	chr2.64831386.64831652
chr2.64848480.64848695	6.12346	0.51453	0.998153	0.515483	0.606216	NA	chr2.64848480.64848695
chr2.64943919.64944041	72.025	-0.786595	0.333211	-2.36065	0.0182427	0.378649	chr2.64943919.64944041
chr2.64979885.64980030	14.8838	-0.506904	0.701558	-0.72254	0.469962	NA	chr2.64979885.64980030
chr2.65538240.65538430	9.37426	-0.812739	0.844388	-0.962519	0.335789	NA	chr2.65538240.65538430
chr2.67451589.67451814	102.197	0.00143961	0.263579	0.00546177	0.995642	0.998492	chr2.67451589.67451814
chr2.68936547.68936641	34.4487	-0.231859	0.42439	-0.546336	0.584835	0.900611	chr2.68936547.68936641
chr2.69667814.69667980	27.9126	-1.11972	0.50314	-2.22547	0.0260498	0.378649	chr2.69667814.69667980
chr2.70553755.70554070	247.132	0.189687	0.178455	1.06294	0.287809	0.699753	chr2.70553755.70554070
chr2.70994853.70995000	143.682	0.16386	0.220933	0.741675	0.458284	0.828913	chr2.70994853.70995000
chr2.74188378.74188472	0	NA	NA	NA	NA	NA	chr2.74188378.74188472
chr2.74188378.74188554	48.8495	-0.289141	0.376769	-0.767424	0.44283	0.816376	chr2.74188378.74188554
chr2.7986578.7986687	2.05547	0.656404	1.59671	0.411098	0.681001	NA	chr2.7986578.7986687
chr2.80926256.80926549	7.56215	-0.139814	0.88602	-0.1578	0.874614	NA	chr2.80926256.80926549
chr2.83851255.83851391	70.3066	-0.254392	0.31693	-0.802676	0.422162	0.811456	chr2.83851255.83851391
chr2.85354439.85354653	228.837	0.229033	0.186656	1.22703	0.21981	0.675941	chr2.85354439.85354653
chr2.85956384.85956678	8.98562	1.94292	0.981017	1.98052	0.0476451	NA	chr2.85956384.85956678
chr2.95207245.95207423	195.347	0.243683	0.190126	1.28169	0.199951	0.669301	chr2.95207245.95207423
chr2.99040803.99041159	22.4737	-0.326617	0.540013	-0.604831	0.545292	NA	chr2.99040803.99041159
chr20.10706030.10706198	297.786	0.134455	0.174481	0.770599	0.440945	0.816376	chr20.10706030.10706198
chr20.1118442.1118601	169.279	-0.115765	0.209583	-0.552357	0.580704	0.900611	chr20.1118442.1118601
chr20.14337501.14337598	150.265	0.493649	0.225715	2.18705	0.0287391	0.384662	chr20.14337501.14337598
chr20.15304550.15304710	5.54472	1.21116	1.14793	1.05508	0.291387	NA	chr20.15304550.15304710
chr20.16573435.16573531	122.447	-0.209196	0.253437	-0.825435	0.409125	0.801663	chr20.16573435.16573531
chr20.17325680.17325998	3.77692	-0.936593	1.35072	-0.693401	0.488058	NA	chr20.17325680.17325998
chr20.1777318.1777426	187.336	0.450001	0.203553	2.21073	0.0270546	0.378649	chr20.1777318.1777426
chr20.18852358.18852716	15.311	-0.208271	0.650622	-0.32011	0.748885	NA	chr20.18852358.18852716
chr20.19975108.19975348	181.895	-0.409779	0.213499	-1.91935	0.0549405	0.478135	chr20.19975108.19975348
chr20.21303004.21303418	22.0939	0.107787	0.517482	0.208292	0.835001	NA	chr20.21303004.21303418
chr20.21303040.21303418	0	NA	NA	NA	NA	NA	chr20.21303040.21303418
chr20.22320269.22320514	3.92691	0.913123	1.32318	0.690099	0.490132	NA	chr20.22320269.22320514
chr20.22320320.22320514	0	NA	NA	NA	NA	NA	chr20.22320320.22320514
chr20.22967129.22967341	18.934	0.421681	0.569729	0.740142	0.459214	NA	chr20.22967129.22967341
chr20.2357342.2357497	17.8042	-1.20316	0.632949	-1.90089	0.0573168	NA	chr20.2357342.2357497
chr20.236031.236252	14.3141	1.16201	0.658258	1.76529	0.0775156	NA	chr20.236031.236252
chr20.30671206.30671427	6.03309	0.0567124	0.990074	0.057281	0.954321	NA	chr20.30671206.30671427
chr20.3095293.3095402	0	NA	NA	NA	NA	NA	chr20.3095293.3095402
chr20.3095293.3095556	6.35173	0.52543	1.11866	0.469697	0.638572	NA	chr20.3095293.3095556
chr20.32207781.32207920	148.089	-0.133795	0.215879	-0.619766	0.535412	0.883887	chr20.32207781.32207920
chr20.33401498.33401620	89.3334	-0.0459343	0.278095	-0.165175	0.868806	0.973801	chr20.33401498.33401620
chr20.34112291.34112434	225.749	0.0497089	0.185527	0.267933	0.788751	0.956675	chr20.34112291.34112434
chr20.36862125.36862254	173.471	0.129774	0.214446	0.605162	0.545072	0.893055	chr20.36862125.36862254
chr20.39812210.39812569	0	NA	NA	NA	NA	NA	chr20.39812210.39812569
chr20.39812210.39812586	0.977462	-2.4268	2.74055	-0.885516	0.375879	NA	chr20.39812210.39812586
chr20.40463355.40463718	2.93818	-2.75294	1.83578	-1.49961	0.133716	NA	chr20.40463355.40463718
chr20.40463443.40463671	0	NA	NA	NA	NA	NA	chr20.40463443.40463671
chr20.43657463.43657613	0	NA	NA	NA	NA	NA	chr20.43657463.43657613
chr20.43657463.43657670	50.5075	0.0574592	0.350323	0.164018	0.869717	0.973801	chr20.43657463.43657670
chr20.44090151.44090361	48.4436	-0.171993	0.370092	-0.464731	0.642124	0.911334	chr20.44090151.44090361
chr20.44311137.44311318	15.7548	-0.13935	0.641367	-0.217271	0.827997	NA	chr20.44311137.44311318
chr20.44311153.44311339	28.177	0.448211	0.475173	0.943258	0.345549	0.742745	chr20.44311153.44311339
chr20.4451542.4451831	74.6967	-0.357108	0.292596	-1.22048	0.222282	0.675941	chr20.4451542.4451831
chr20.44678291.44678475	10.2119	0.603831	0.807724	0.74757	0.454719	NA	chr20.44678291.44678475
chr20.44772718.44772900	0	NA	NA	NA	NA	NA	chr20.44772718.44772900
chr20.44772718.44773006	3.49412	-1.72802	1.3933	-1.24024	0.214888	NA	chr20.44772718.44773006
chr20.45791879.45792012	108.422	-0.0185098	0.258766	-0.0715311	0.942975	0.994738	chr20.45791879.45792012
chr20.45993455.45993739	72.9058	0.151359	0.304685	0.496772	0.61935	0.91065	chr20.45993455.45993739
chr20.45993582.45993739	0	NA	NA	NA	NA	NA	chr20.45993582.45993739
chr20.462548.462656	0	NA	NA	NA	NA	NA	chr20.462548.462656
chr20.462548.462672	17.3733	-0.0394727	0.583942	-0.0675969	0.946107	NA	chr20.462548.462672
chr20.46255453.46255760	148.917	0.458211	0.22632	2.02461	0.042907	0.46536	chr20.46255453.46255760
chr20.47133970.47134074	72.3061	-0.3931	0.318081	-1.23585	0.216515	0.675941	chr20.47133970.47134074
chr20.49188298.49188529	150.059	0.157483	0.216376	0.727821	0.466723	0.838944	chr20.49188298.49188529
chr20.49188403.49188516	0	NA	NA	NA	NA	NA	chr20.49188403.49188516
chr20.49713724.49713921	96.8627	-0.0741117	0.282699	-0.262158	0.7932	0.957476	chr20.49713724.49713921
chr20.49936367.49936462	71.4747	-0.261143	0.311515	-0.838301	0.401862	0.792661	chr20.49936367.49936462
chr20.50221593.50221701	95.5214	0.252754	0.261003	0.968394	0.332848	0.740283	chr20.50221593.50221701
chr20.50790854.50790972	126.402	0.313371	0.227532	1.37726	0.168432	0.650623	chr20.50790854.50790972
chr20.50794918.50795035	136.692	-0.0302544	0.220303	-0.137331	0.890769	0.980974	chr20.50794918.50795035
chr20.5119880.5120265	158.403	0.484438	0.212774	2.27677	0.0228	0.378649	chr20.5119880.5120265
chr20.5119953.5120156	0	NA	NA	NA	NA	NA	chr20.5119953.5120156
chr20.51957170.51957537	88.2085	-0.440471	0.297652	-1.47982	0.138922	0.614655	chr20.51957170.51957537
chr20.54123718.54123919	452.729	0.0404443	0.151435	0.267073	0.789413	0.956675	chr20.54123718.54123919
chr20.5668561.5668668	12.6989	-0.00544164	0.709678	-0.00766776	0.993882	NA	chr20.5668561.5668668
chr20.5911666.5911784	88.1528	0.00244406	0.298071	0.0081996	0.993458	0.998492	chr20.5911666.5911784
chr20.62829110.62829295	8.87867	-0.430515	0.868984	-0.495423	0.620301	NA	chr20.62829110.62829295
chr20.63216203.63216295	156.723	-0.159342	0.225131	-0.707775	0.479085	0.854106	chr20.63216203.63216295
chr20.63256048.63256355	0	NA	NA	NA	NA	NA	chr20.63256048.63256355
chr20.63256048.63256385	3.20359	0.61971	1.33588	0.463897	0.642722	NA	chr20.63256048.63256385
chr20.661861.662295	2.15126	-0.553926	1.64209	-0.33733	0.735868	NA	chr20.661861.662295
chr20.661886.662274	0	NA	NA	NA	NA	NA	chr20.661886.662274
chr20.6654699.6655171	150.624	-0.353276	0.231184	-1.52811	0.126484	0.607473	chr20.6654699.6655171
chr20.7347556.7347740	97.008	-0.533186	0.275836	-1.93298	0.053238	0.478135	chr20.7347556.7347740
chr20.7772540.7772710	51.2589	-0.627382	0.36691	-1.70991	0.087283	0.558183	chr20.7772540.7772710
chr21.15164804.15165014	41.4062	0.0301336	0.386283	0.0780092	0.937821	0.994738	chr21.15164804.15165014
chr21.17708485.17708983	2.90191	1.44585	1.50994	0.957554	0.338288	NA	chr21.17708485.17708983
chr21.17708559.17708895	0	NA	NA	NA	NA	NA	chr21.17708559.17708895
chr21.20592426.20592741	0	NA	NA	NA	NA	NA	chr21.20592426.20592741
chr21.20592426.20592827	2.02704	-1.263	1.8262	-0.691599	0.489189	NA	chr21.20592426.20592827
chr21.21897529.21897685	17.5585	-0.701936	0.612046	-1.14687	0.251436	NA	chr21.21897529.21897685
chr21.24014917.24015092	4.17771	0.266486	1.18907	0.224113	0.822669	NA	chr21.24014917.24015092
chr21.25607458.25607600	3.31158	0.344919	1.27665	0.270175	0.787026	NA	chr21.25607458.25607600
chr21.25607464.25607600	0	NA	NA	NA	NA	NA	chr21.25607464.25607600
chr21.26390206.26390531	269.324	0.0351124	0.171686	0.204516	0.83795	0.960278	chr21.26390206.26390531
chr21.29404023.29404280	18.3899	0.564354	0.59219	0.952995	0.340593	NA	chr21.29404023.29404280
chr21.31635027.31635228	13.2179	-1.17871	0.725832	-1.62394	0.104388	NA	chr21.31635027.31635228
chr21.36430152.36430296	272.99	0.382876	0.176124	2.1739	0.0297124	0.391664	chr21.36430152.36430296
chr21.38955574.38955717	50.8915	0.0766829	0.372427	0.2059	0.836869	0.960278	chr21.38955574.38955717
chr21.41653990.41654102	34.08	-1.16877	0.465831	-2.50901	0.0121071	0.346156	chr21.41653990.41654102
chr21.42078964.42079141	4.99146	0.415733	1.09878	0.378358	0.705164	NA	chr21.42078964.42079141
chr21.43659472.43659612	63.79	-0.365306	0.31514	-1.15919	0.24638	0.680119	chr21.43659472.43659612
chr21.43719063.43719256	131.682	0.106124	0.223259	0.475341	0.634544	0.91065	chr21.43719063.43719256
chr21.44709997.44710142	40.408	-0.184637	0.41682	-0.442967	0.65779	0.914144	chr21.44709997.44710142
chr21.45632770.45633074	2.75611	1.07073	1.46642	0.730169	0.465287	NA	chr21.45632770.45633074
chr22.19854794.19855088	104.677	0.336857	0.246796	1.36492	0.172279	0.650623	chr22.19854794.19855088
chr22.19854824.19854997	0	NA	NA	NA	NA	NA	chr22.19854824.19854997
chr22.21982726.21982927	14.3392	0.260147	0.702122	0.370515	0.710999	NA	chr22.21982726.21982927
chr22.21982759.21982898	0	NA	NA	NA	NA	NA	chr22.21982759.21982898
chr22.26483786.26483936	100.377	0.300233	0.279923	1.07255	0.283471	0.699753	chr22.26483786.26483936
chr22.27512222.27512431	85.9081	-0.0113645	0.275533	-0.0412453	0.9671	0.996402	chr22.27512222.27512431
chr22.28772617.28772739	0	NA	NA	NA	NA	NA	chr22.28772617.28772739
chr22.28772617.28772853	34.8894	-0.00643697	0.418943	-0.0153648	0.987741	0.996428	chr22.28772617.28772853
chr22.28983269.28983533	21.4253	0.371379	0.52	0.714191	0.475109	NA	chr22.28983269.28983533
chr22.29071496.29071623	9.74007	0.397245	0.7938	0.500435	0.616769	NA	chr22.29071496.29071623
chr22.29071520.29071624	4.85642	0.56293	1.08645	0.518135	0.604364	NA	chr22.29071520.29071624
chr22.31160051.31160220	18.0982	-0.721993	0.602455	-1.19842	0.230754	NA	chr22.31160051.31160220
chr22.31160138.31160220	0	NA	NA	NA	NA	NA	chr22.31160138.31160220
chr22.38451525.38451685	7.20742	0.655254	0.863607	0.75874	0.448008	NA	chr22.38451525.38451685
chr22.40676675.40676968	0.133686	0	4.99745	0	1	NA	chr22.40676675.40676968
chr22.40676694.40676985	0.115768	-1.00302	4.97631	-0.201558	0.840262	NA	chr22.40676694.40676985
chr22.41301479.41301609	80.6383	0.152078	0.279981	0.543173	0.587011	0.900611	chr22.41301479.41301609
chr22.44999777.45000003	4.40374	0.505632	1.10076	0.459346	0.645985	NA	chr22.44999777.45000003
chr22.46557869.46558049	32.1335	0.233208	0.441941	0.52769	0.597715	0.905944	chr22.46557869.46558049
chr22.50149044.50149171	0	NA	NA	NA	NA	NA	chr22.50149044.50149171
chr22.50149044.50149290	19.5757	0.665211	0.556366	1.19564	0.231839	NA	chr22.50149044.50149290
chr22.50149092.50149306	5.83836	0.199147	1.02402	0.194475	0.845804	NA	chr22.50149092.50149306
chr3.1069282.1069474	2.15683	0.875614	1.66348	0.526374	0.598628	NA	chr3.1069282.1069474
chr3.110964691.110964952	8.30752	-0.706944	0.86076	-0.821302	0.411474	NA	chr3.110964691.110964952
chr3.111206.111453	3.11082	-0.643054	1.52589	-0.421428	0.673443	NA	chr3.111206.111453
chr3.116059820.116059954	151.276	0.251989	0.217917	1.15635	0.247537	0.680119	chr3.116059820.116059954
chr3.118263065.118263321	70.0195	-0.169146	0.305357	-0.553927	0.579629	0.900611	chr3.118263065.118263321
chr3.119638965.119639249	29.6158	-0.0948985	0.481542	-0.197072	0.843771	0.962098	chr3.119638965.119639249
chr3.121731397.121731677	22.6997	-0.45681	0.53687	-0.850875	0.394839	NA	chr3.121731397.121731677
chr3.124574069.124574381	8.56819	0.303737	0.814232	0.373035	0.709122	NA	chr3.124574069.124574381
chr3.125375315.125375462	107.002	-0.268866	0.254285	-1.05734	0.290357	0.699753	chr3.125375315.125375462
chr3.12556895.12557095	23.7745	0.62371	0.494155	1.26218	0.206886	0.675941	chr3.12556895.12557095
chr3.12556914.12557092	0	NA	NA	NA	NA	NA	chr3.12556914.12557092
chr3.126389316.126389479	79.2689	0.140454	0.289629	0.484945	0.627715	0.91065	chr3.126389316.126389479
chr3.128052283.128052375	0	NA	NA	NA	NA	NA	chr3.128052283.128052375
chr3.128052283.128052434	54.2553	0.114477	0.344002	0.33278	0.7393	0.947028	chr3.128052283.128052434
chr3.128153324.128153475	124.312	0.224088	0.247498	0.905412	0.365247	0.757036	chr3.128153324.128153475
chr3.131502903.131503051	84.4422	-0.245689	0.314864	-0.780302	0.435213	0.816025	chr3.131502903.131503051
chr3.132196229.132196441	19.5999	-0.372838	0.597278	-0.624229	0.532477	NA	chr3.132196229.132196441
chr3.13301681.13301813	23.8212	0.621413	0.517853	1.19998	0.230147	0.680119	chr3.13301681.13301813
chr3.134437491.134437654	0	NA	NA	NA	NA	NA	chr3.134437491.134437654
chr3.134437491.134437662	0	NA	NA	NA	NA	NA	chr3.134437491.134437662
chr3.13455281.13455580	0	NA	NA	NA	NA	NA	chr3.13455281.13455580
chr3.13455281.13455610	0.298202	2.42359	4.69027	0.516727	0.605347	NA	chr3.13455281.13455610
chr3.138383993.138384242	3.248	1.10809	1.38158	0.802044	0.422528	NA	chr3.138383993.138384242
chr3.13890881.13891097	71.8337	-0.0908296	0.296252	-0.306596	0.759151	0.950518	chr3.13890881.13891097
chr3.139223796.139224045	5.98251	0.187824	0.997296	0.188333	0.850615	NA	chr3.139223796.139224045
chr3.141738037.141738342	354.006	0.372594	0.168539	2.21072	0.027055	0.378649	chr3.141738037.141738342
chr3.14178487.14178706	34.4831	0.51355	0.420185	1.2222	0.221632	0.675941	chr3.14178487.14178706
chr3.14178564.14178706	0	NA	NA	NA	NA	NA	chr3.14178564.14178706
chr3.142596261.142596404	152.555	-0.00334489	0.223593	-0.0149597	0.988064	0.996428	chr3.142596261.142596404
chr3.142925226.142925462	34.8981	-0.409868	0.437234	-0.937409	0.348548	0.742745	chr3.142925226.142925462
chr3.143249053.143249322	8.59196	-0.473023	0.817326	-0.578745	0.562761	NA	chr3.143249053.143249322
chr3.143263866.143264146	8.53824	0.274941	0.875813	0.313927	0.753577	NA	chr3.143263866.143264146
chr3.146582140.146582427	74.1704	0.0636016	0.299549	0.212325	0.831854	0.960278	chr3.146582140.146582427
chr3.148991430.148991527	146.309	0.171798	0.215594	0.796859	0.425533	0.811456	chr3.148991430.148991527
chr3.149752423.149752654	146.327	-0.00418117	0.240702	-0.0173708	0.986141	0.996428	chr3.149752423.149752654
chr3.149783896.149784041	12.6567	-0.294902	0.710423	-0.415108	0.678063	NA	chr3.149783896.149784041
chr3.150255537.150255658	1.51748	0.148544	2.05956	0.0721242	0.942503	NA	chr3.150255537.150255658
chr3.153313767.153313923	2.07558	1.95544	1.95749	0.99895	0.317819	NA	chr3.153313767.153313923
chr3.153614650.153614872	74.6711	-0.188321	0.30732	-0.612782	0.54002	0.889806	chr3.153614650.153614872
chr3.155426937.155427076	3.60652	-2.55145	1.52217	-1.6762	0.0936993	NA	chr3.155426937.155427076
chr3.155806256.155806360	0	NA	NA	NA	NA	NA	chr3.155806256.155806360
chr3.155806256.155806403	36.9001	1.09719	0.400301	2.7409	0.00612716	0.266531	chr3.155806256.155806403
chr3.157160134.157160309	164.247	-0.408481	0.221938	-1.84051	0.0656927	0.493457	chr3.157160134.157160309
chr3.157175020.157175138	163.52	-0.307288	0.223501	-1.37488	0.169167	0.650623	chr3.157175020.157175138
chr3.160654551.160654755	3.10426	-0.0986849	1.30482	-0.0756308	0.939713	NA	chr3.160654551.160654755
chr3.167940340.167940505	24.8747	-0.786066	0.519948	-1.51182	0.130581	0.614083	chr3.167940340.167940505
chr3.169058823.169058942	11.3915	-0.624371	0.788951	-0.791394	0.428714	NA	chr3.169058823.169058942
chr3.169225291.169225476	3.4956	-0.930315	1.3834	-0.672487	0.501274	NA	chr3.169225291.169225476
chr3.170992813.170993128	2.90008	0.711867	1.46932	0.484489	0.628039	NA	chr3.170992813.170993128
chr3.170992924.170993180	20.7103	-1.05844	0.584769	-1.81001	0.0702941	NA	chr3.170992924.170993180
chr3.172516887.172517150	164.932	-0.422198	0.212956	-1.98256	0.0474169	0.46536	chr3.172516887.172517150
chr3.172537054.172537317	29.7541	0.420166	0.455129	0.92318	0.355913	0.7513	chr3.172537054.172537317
chr3.172711033.172711188	261.239	0.257586	0.174972	1.47215	0.140979	0.614655	chr3.172711033.172711188
chr3.176787761.176787884	1.16515	-0.899663	2.28376	-0.393939	0.693626	NA	chr3.176787761.176787884
chr3.181888333.181888501	5.77748	-0.622973	1.07861	-0.57757	0.563554	NA	chr3.181888333.181888501
chr3.181974354.181974505	51.9151	-0.0853883	0.3605	-0.23686	0.812765	0.959891	chr3.181974354.181974505
chr3.18499289.18499541	2.46674	-1.72642	1.7171	-1.00543	0.31469	NA	chr3.18499289.18499541
chr3.186476294.186476468	15.7144	-0.558082	0.632604	-0.882198	0.37767	NA	chr3.186476294.186476468
chr3.186640536.186640817	179.112	0.248711	0.207543	1.19836	0.230778	0.680119	chr3.186640536.186640817
chr3.190120840.190121024	214.927	0.295622	0.18384	1.60803	0.107828	0.587962	chr3.190120840.190121024
chr3.191100627.191100844	5.99429	-0.92375	1.01764	-0.90774	0.364016	NA	chr3.191100627.191100844
chr3.191157670.191157964	2.92597	-0.832462	1.39926	-0.594929	0.551891	NA	chr3.191157670.191157964
chr3.191776066.191776159	45.9164	-0.559921	0.381956	-1.46593	0.142667	0.614655	chr3.191776066.191776159
chr3.193231299.193231506	7.86549	-0.199341	0.866348	-0.230094	0.818019	NA	chr3.193231299.193231506
chr3.194089715.194089837	145.728	-0.112829	0.222554	-0.506974	0.612173	0.910416	chr3.194089715.194089837
chr3.198150339.198150475	0.210988	-1.44252	4.95311	-0.291235	0.770871	NA	chr3.198150339.198150475
chr3.198150423.198150674	4.783	0.811539	1.26727	0.640385	0.521922	NA	chr3.198150423.198150674
chr3.20081187.20081341	16.4584	0.0740562	0.619407	0.11956	0.904832	NA	chr3.20081187.20081341
chr3.24832954.24833189	0.383139	-1.00951	4.01981	-0.251133	0.801711	NA	chr3.24832954.24833189
chr3.24832958.24833189	0	NA	NA	NA	NA	NA	chr3.24832958.24833189
chr3.24832978.24833189	0	NA	NA	NA	NA	NA	chr3.24832978.24833189
chr3.31547429.31547698	62.7612	-0.192886	0.318476	-0.605653	0.544745	0.893055	chr3.31547429.31547698
chr3.3179690.3179800	121.814	0.415443	0.245139	1.69472	0.090128	0.558183	chr3.3179690.3179800
chr3.31981346.31981464	173.388	-0.102347	0.203236	-0.503584	0.614553	0.91065	chr3.31981346.31981464
chr3.33467964.33468124	1.94309	-0.443747	1.78739	-0.248266	0.803929	NA	chr3.33467964.33468124
chr3.37210149.37210463	11.7284	-0.909167	0.730422	-1.24471	0.213237	NA	chr3.37210149.37210463
chr3.37660726.37661049	10.2884	0.14087	0.793179	0.177602	0.859036	NA	chr3.37660726.37661049
chr3.40524772.40524965	27.4177	0.4353	0.463941	0.938266	0.348107	0.742745	chr3.40524772.40524965
chr3.40524805.40524955	0	NA	NA	NA	NA	NA	chr3.40524805.40524955
chr3.41199354.41199516	0	NA	NA	NA	NA	NA	chr3.41199354.41199516
chr3.41199354.41199534	5.22178	-0.743098	1.1102	-0.669336	0.503281	NA	chr3.41199354.41199534
chr3.42257151.42257329	46.5978	-0.695851	0.379009	-1.83597	0.0663614	0.493457	chr3.42257151.42257329
chr3.42515446.42515616	139.173	0.109261	0.232052	0.470849	0.637749	0.91065	chr3.42515446.42515616
chr3.43464500.43464620	0.679702	1.94428	3.13973	0.619252	0.535751	NA	chr3.43464500.43464620
chr3.44338412.44338745	339.284	0.0418298	0.162818	0.256911	0.797248	0.958018	chr3.44338412.44338745
chr3.46386313.46386454	96.5435	0.0502041	0.272195	0.184442	0.853667	0.967696	chr3.46386313.46386454
chr3.46630082.46630364	40.2464	0.546384	0.4017	1.36018	0.173774	0.650623	chr3.46630082.46630364
chr3.47824843.47825065	181.245	0.373874	0.209054	1.78841	0.0737102	0.51716	chr3.47824843.47825065
chr3.48918697.48918914	221.799	0.258449	0.193783	1.3337	0.182303	0.65855	chr3.48918697.48918914
chr3.49358320.49358542	55.6395	-0.0506835	0.331544	-0.152871	0.8785	0.978611	chr3.49358320.49358542
chr3.49358336.49358519	0	NA	NA	NA	NA	NA	chr3.49358336.49358519
chr3.50390828.50391005	12.7198	0.244981	0.692399	0.353815	0.723477	NA	chr3.50390828.50391005
chr3.50851149.50851381	4.49195	-0.861341	1.23792	-0.695798	0.486555	NA	chr3.50851149.50851381
chr3.5106469.5106742	6.30527	0.485475	1.03487	0.469117	0.638986	NA	chr3.5106469.5106742
chr3.51538582.51538805	0	NA	NA	NA	NA	NA	chr3.51538582.51538805
chr3.51538582.51538827	5.03705	0.0560165	1.11113	0.050414	0.959792	NA	chr3.51538582.51538827
chr3.53261704.53262066	94.2465	-0.346888	0.284007	-1.22141	0.221932	0.675941	chr3.53261704.53262066
chr3.53347534.53347760	90.1466	-0.204315	0.272476	-0.749846	0.453348	0.826861	chr3.53347534.53347760
chr3.53347568.53347733	0	NA	NA	NA	NA	NA	chr3.53347568.53347733
chr3.58332764.58332906	103.509	0.276813	0.260843	1.06122	0.288588	0.699753	chr3.58332764.58332906
chr3.59798876.59799171	2.31969	0.53313	1.54622	0.344796	0.730248	NA	chr3.59798876.59799171
chr3.59798904.59799171	0	NA	NA	NA	NA	NA	chr3.59798904.59799171
chr3.64276295.64276444	6.60071	-0.731829	0.979143	-0.747418	0.454811	NA	chr3.64276295.64276444
chr3.70854272.70854616	10.2133	-0.809443	0.796944	-1.01568	0.30978	NA	chr3.70854272.70854616
chr3.71423545.71423694	91.1926	0.172656	0.269495	0.640666	0.52174	0.875723	chr3.71423545.71423694
chr3.72492325.72492527	226.477	-0.00553114	0.196477	-0.0281516	0.977541	0.996402	chr3.72492325.72492527
chr3.75048786.75049015	2.9411	-1.1017	1.46283	-0.753132	0.45137	NA	chr3.75048786.75049015
chr3.77825527.77825704	214.443	0.250257	0.202956	1.23306	0.217553	0.675941	chr3.77825527.77825704
chr3.78666607.78666744	51.9178	-0.355076	0.365468	-0.971564	0.331268	0.740195	chr3.78666607.78666744
chr3.83934451.83935034	363.833	-0.0403981	0.171345	-0.23577	0.813611	0.959891	chr3.83934451.83935034
chr3.85164534.85164744	2.39105	-0.365457	1.48983	-0.245301	0.806223	NA	chr3.85164534.85164744
chr3.8691492.8691623	1.78272	-2.01994	2.04402	-0.988222	0.323044	NA	chr3.8691492.8691623
chr3.8715770.8716007	1.44071	-4.15989	2.27213	-1.83083	0.0671255	NA	chr3.8715770.8716007
chr3.8715855.8716037	1.46752	0.322844	1.88676	0.17111	0.864137	NA	chr3.8715855.8716037
chr3.89617868.89618033	0	NA	NA	NA	NA	NA	chr3.89617868.89618033
chr3.89617868.89618057	0.267372	0	4.99745	0	1	NA	chr3.89617868.89618057
chr3.91422906.91423086	2.8213	0.196973	1.40389	0.140306	0.888418	NA	chr3.91422906.91423086
chr3.98445986.98446171	83.4687	-0.0613875	0.290202	-0.211534	0.832471	0.960278	chr3.98445986.98446171
chr4.102665575.102665820	0	NA	NA	NA	NA	NA	chr4.102665575.102665820
chr4.102665575.102665827	4.63373	-0.390419	1.26519	-0.308584	0.757638	NA	chr4.102665575.102665827
chr4.10288921.10289061	14.0641	-0.103184	0.636555	-0.162098	0.871229	NA	chr4.10288921.10289061
chr4.103509422.103509631	0	NA	NA	NA	NA	NA	chr4.103509422.103509631
chr4.103509422.103509694	0.365221	-1.75669	4.00462	-0.438664	0.660905	NA	chr4.103509422.103509694
chr4.10396069.10396600	0.689791	3.2796	2.93613	1.11698	0.264003	NA	chr4.10396069.10396600
chr4.10396099.10396583	0	NA	NA	NA	NA	NA	chr4.10396099.10396583
chr4.105708677.105708786	100.41	-0.114248	0.265069	-0.431011	0.66646	0.914144	chr4.105708677.105708786
chr4.107379344.107379754	0	NA	NA	NA	NA	NA	chr4.107379344.107379754
chr4.107379344.107379765	0.489438	-0.103768	3.57242	-0.0290471	0.976827	NA	chr4.107379344.107379765
chr4.108467236.108467442	67.3236	-0.221285	0.322536	-0.686078	0.492664	0.859141	chr4.108467236.108467442
chr4.112775823.112775989	8.20692	-0.192623	0.839775	-0.229375	0.818578	NA	chr4.112775823.112775989
chr4.11299089.11299332	6.60013	0.544865	0.941124	0.578951	0.562622	NA	chr4.11299089.11299332
chr4.115424858.115425142	39.1319	-0.347966	0.404562	-0.860107	0.38973	0.781256	chr4.115424858.115425142
chr4.117380850.117381045	3.14146	-0.371423	1.47996	-0.250968	0.801839	NA	chr4.117380850.117381045
chr4.118353029.118353153	130.282	0.450415	0.239243	1.88267	0.0597457	0.486898	chr4.118353029.118353153
chr4.119454680.119454819	0	NA	NA	NA	NA	NA	chr4.119454680.119454819
chr4.119454680.119454873	82.4338	0.602115	0.279467	2.15451	0.0312001	0.405135	chr4.119454680.119454873
chr4.121711618.121711749	0	NA	NA	NA	NA	NA	chr4.121711618.121711749
chr4.121711618.121711753	5.6112	0.681095	1.07053	0.63622	0.524633	NA	chr4.121711618.121711753
chr4.124282644.124282759	26.1573	-1.23905	0.527547	-2.3487	0.018839	0.378649	chr4.124282644.124282759
chr4.124913586.124913907	6.02695	1.30417	1.01866	1.28028	0.200447	NA	chr4.124913586.124913907
chr4.126404599.126404818	0.231535	-1.73189	4.9293	-0.351347	0.725328	NA	chr4.126404599.126404818
chr4.126404608.126404844	1.29889	-1.93796	2.35717	-0.822158	0.410987	NA	chr4.126404608.126404844
chr4.127055901.127056079	12.5795	-0.148418	0.678339	-0.218797	0.826808	NA	chr4.127055901.127056079
chr4.127261574.127261820	0.905806	-2.62157	2.76692	-0.947467	0.343401	NA	chr4.127261574.127261820
chr4.127261596.127261746	0	NA	NA	NA	NA	NA	chr4.127261596.127261746
chr4.129385082.129385262	34.8436	-1.11395	0.491345	-2.26714	0.0233815	0.378649	chr4.129385082.129385262
chr4.131810644.131810793	11.5602	0.360268	0.729281	0.494004	0.621304	NA	chr4.131810644.131810793
chr4.132059421.132059548	2.75512	1.14399	1.6172	0.707389	0.479325	NA	chr4.132059421.132059548
chr4.133390274.133390477	2.89163	0.752	1.54454	0.486877	0.626345	NA	chr4.133390274.133390477
chr4.133390327.133390477	0	NA	NA	NA	NA	NA	chr4.133390327.133390477
chr4.138045199.138045399	14.2211	-0.463874	0.67107	-0.691246	0.489411	NA	chr4.138045199.138045399
chr4.138979872.138980020	2.54221	-2.65791	1.86849	-1.42249	0.154883	NA	chr4.138979872.138980020
chr4.140308535.140308728	0	NA	NA	NA	NA	NA	chr4.140308535.140308728
chr4.140308535.140308761	23.7962	0.0801444	0.516183	0.155264	0.876613	0.977761	chr4.140308535.140308761
chr4.145481665.145481792	76.126	-0.0775522	0.285636	-0.271507	0.786001	0.956675	chr4.145481665.145481792
chr4.146054575.146054947	4.65851	-1.74959	1.46877	-1.19119	0.233579	NA	chr4.146054575.146054947
chr4.146054604.146054947	0	NA	NA	NA	NA	NA	chr4.146054604.146054947
chr4.15254684.15254904	16.4358	-0.465892	0.62607	-0.744154	0.456784	NA	chr4.15254684.15254904
chr4.152679967.152680058	117.325	0.0338861	0.240329	0.140998	0.887871	0.980974	chr4.152679967.152680058
chr4.15681503.15681636	48.9626	0.422533	0.348251	1.2133	0.225015	0.675941	chr4.15681503.15681636
chr4.15681519.15681636	0	NA	NA	NA	NA	NA	chr4.15681519.15681636
chr4.158171116.158171535	27.253	0.335675	0.483995	0.693552	0.487963	0.859141	chr4.158171116.158171535
chr4.158171194.158171478	0	NA	NA	NA	NA	NA	chr4.158171194.158171478
chr4.159390865.159391044	14.0664	0.853812	0.691809	1.23417	0.217139	NA	chr4.159390865.159391044
chr4.159390886.159391044	0	NA	NA	NA	NA	NA	chr4.159390886.159391044
chr4.161955705.161955908	2.0971	-3.27935	2.14757	-1.527	0.12676	NA	chr4.161955705.161955908
chr4.161955833.161956031	1.84351	1.69732	1.949	0.870869	0.383826	NA	chr4.161955833.161956031
chr4.164536846.164537150	180.666	-0.169135	0.202123	-0.836794	0.402708	0.792661	chr4.164536846.164537150
chr4.165207404.165207780	196.042	0.0333136	0.198693	0.167664	0.866848	0.973801	chr4.165207404.165207780
chr4.165631363.165631469	56.7526	-0.233919	0.346908	-0.674296	0.500123	0.859141	chr4.165631363.165631469
chr4.165829127.165829234	12.2046	-1.00067	0.718791	-1.39215	0.163877	NA	chr4.165829127.165829234
chr4.167612730.167612863	2.82461	1.06254	1.46419	0.72568	0.468035	NA	chr4.167612730.167612863
chr4.168803836.168804077	134.918	-0.45601	0.237037	-1.92379	0.0543805	0.478135	chr4.168803836.168804077
chr4.170026366.170026586	41.6718	0.438267	0.372137	1.1777	0.238915	0.680119	chr4.170026366.170026586
chr4.170026393.170026571	0	NA	NA	NA	NA	NA	chr4.170026393.170026571
chr4.170243671.170243861	21.2257	-0.124786	0.532781	-0.234217	0.814817	NA	chr4.170243671.170243861
chr4.172982347.172982613	203.035	-0.461882	0.195269	-2.36536	0.0180125	0.378649	chr4.172982347.172982613
chr4.176015313.176015475	2.21091	1.49273	1.7106	0.872638	0.382861	NA	chr4.176015313.176015475
chr4.182736322.182736545	34.7046	-0.2208	0.422633	-0.522438	0.601365	0.906281	chr4.182736322.182736545
chr4.183853312.183853449	3.71112	0.184698	1.18787	0.155487	0.876438	NA	chr4.183853312.183853449
chr4.184328209.184328412	37.5744	-0.453417	0.407551	-1.11254	0.265906	0.689722	chr4.184328209.184328412
chr4.186726613.186726877	46.7177	0.0515121	0.373285	0.137997	0.890243	0.980974	chr4.186726613.186726877
chr4.186726649.186726833	0	NA	NA	NA	NA	NA	chr4.186726649.186726833
chr4.186920495.186920884	16.6575	-0.848367	0.660142	-1.28513	0.198748	NA	chr4.186920495.186920884
chr4.189810764.189810896	40.3117	1.342	0.410984	3.26533	0.00109338	0.105694	chr4.189810764.189810896
chr4.189940621.189940853	35.051	0.805562	0.403905	1.99443	0.0461048	0.46536	chr4.189940621.189940853
chr4.189940659.189940853	0	NA	NA	NA	NA	NA	chr4.189940659.189940853
chr4.24763678.24763883	128.821	-0.0778774	0.232071	-0.335576	0.737191	0.947028	chr4.24763678.24763883
chr4.25312572.25312783	68.1571	0.28536	0.315515	0.904426	0.36577	0.757036	chr4.25312572.25312783
chr4.25312672.25312783	0	NA	NA	NA	NA	NA	chr4.25312672.25312783
chr4.26583967.26584163	153.992	0.0286746	0.221518	0.129446	0.897005	0.983872	chr4.26583967.26584163
chr4.28351873.28352037	3.73853	0.763273	1.28322	0.594809	0.551971	NA	chr4.28351873.28352037
chr4.33747133.33747442	2.43918	-0.662733	1.55811	-0.425344	0.670586	NA	chr4.33747133.33747442
chr4.33747166.33747487	0.686668	0.334849	2.97473	0.112564	0.910376	NA	chr4.33747166.33747487
chr4.35520009.35520392	18.6348	-0.422934	0.595525	-0.710186	0.477589	NA	chr4.35520009.35520392
chr4.39977936.39978083	180.106	0.116723	0.198034	0.589411	0.555586	0.899622	chr4.39977936.39978083
chr4.42323893.42324123	0.282787	1.66894	4.47138	0.373249	0.708963	NA	chr4.42323893.42324123
chr4.42323917.42324123	0	NA	NA	NA	NA	NA	chr4.42323917.42324123
chr4.44982196.44982363	0	NA	NA	NA	NA	NA	chr4.44982196.44982363
chr4.44982196.44982389	0.257902	2.06732	4.95629	0.417111	0.676597	NA	chr4.44982196.44982389
chr4.4542043.4542247	103.065	0.117927	0.268149	0.439782	0.660095	0.914144	chr4.4542043.4542247
chr4.51960703.51960872	34.8228	-0.365779	0.44139	-0.828698	0.407276	0.799841	chr4.51960703.51960872
chr4.52051794.52052171	218.241	0.0709932	0.198485	0.357676	0.720586	0.94171	chr4.52051794.52052171
chr4.54419770.54420038	2.60932	0.834798	1.47201	0.567116	0.570635	NA	chr4.54419770.54420038
chr4.55636248.55636339	91.9138	0.219916	0.262008	0.839347	0.401274	0.792661	chr4.55636248.55636339
chr4.56724432.56724720	2.60758	-0.156807	1.63167	-0.0961017	0.92344	NA	chr4.56724432.56724720
chr4.56737780.56737929	4.70182	0.63364	1.14846	0.551732	0.581132	NA	chr4.56737780.56737929
chr4.5773101.5773590	255.669	-0.0610757	0.17707	-0.344924	0.730151	0.94388	chr4.5773101.5773590
chr4.58669404.58669526	3.22701	0.0578747	1.30485	0.0443536	0.964623	NA	chr4.58669404.58669526
chr4.59050896.59051099	1.81189	-1.46794	1.83556	-0.79972	0.423873	NA	chr4.59050896.59051099
chr4.62431610.62431863	15.0827	-0.407591	0.627142	-0.649917	0.515746	NA	chr4.62431610.62431863
chr4.70688164.70688385	23.328	-0.235753	0.515515	-0.457316	0.647444	0.913131	chr4.70688164.70688385
chr4.70688184.70688385	0	NA	NA	NA	NA	NA	chr4.70688184.70688385
chr4.7255644.7255868	1.36819	-0.376584	2.06293	-0.182548	0.855152	NA	chr4.7255644.7255868
chr4.7255728.7255868	0	NA	NA	NA	NA	NA	chr4.7255728.7255868
chr4.74444959.74445344	143.57	0.239344	0.220734	1.08431	0.278227	0.699753	chr4.74444959.74445344
chr4.74886513.74886854	52.5555	-0.618841	0.358714	-1.72517	0.0844976	0.557216	chr4.74886513.74886854
chr4.76148367.76148504	157.668	-0.225095	0.214438	-1.0497	0.293856	0.704283	chr4.76148367.76148504
chr4.76388464.76388811	192.568	0.128234	0.22592	0.567608	0.570301	0.899622	chr4.76388464.76388811
chr4.76781949.76782235	114.963	-0.391991	0.246779	-1.58843	0.11219	0.594962	chr4.76781949.76782235
chr4.7702221.7702572	13.5917	0.854603	0.666951	1.28136	0.200069	NA	chr4.7702221.7702572
chr4.77279267.77279379	14.6651	-0.319746	0.656476	-0.487064	0.626213	NA	chr4.77279267.77279379
chr4.77343849.77344313	0.53224	0.3352	3.37081	0.099442	0.920787	NA	chr4.77343849.77344313
chr4.77343865.77344317	0	NA	NA	NA	NA	NA	chr4.77343865.77344317
chr4.77472173.77472388	0	NA	NA	NA	NA	NA	chr4.77472173.77472388
chr4.77472183.77472388	0	NA	NA	NA	NA	NA	chr4.77472183.77472388
chr4.8101242.8101554	44.0229	-0.111736	0.403043	-0.277231	0.781603	0.955801	chr4.8101242.8101554
chr4.8101299.8101554	0	NA	NA	NA	NA	NA	chr4.8101299.8101554
chr4.83170950.83171367	4.90755	-0.292765	1.09173	-0.268165	0.788572	NA	chr4.83170950.83171367
chr4.83170968.83171155	0	NA	NA	NA	NA	NA	chr4.83170968.83171155
chr4.85358950.85359170	2.2436	0.0492296	1.58474	0.0310648	0.975218	NA	chr4.85358950.85359170
chr4.87819328.87819539	3.02664	-1.17686	1.35592	-0.867938	0.385428	NA	chr4.87819328.87819539
chr4.87819345.87819539	0	NA	NA	NA	NA	NA	chr4.87819345.87819539
chr4.88455371.88455616	3.52886	0.70115	1.38594	0.505901	0.612926	NA	chr4.88455371.88455616
chr4.89681252.89681573	27.1315	-0.141566	0.462073	-0.306371	0.759322	0.950518	chr4.89681252.89681573
chr4.89681292.89681515	0	NA	NA	NA	NA	NA	chr4.89681292.89681515
chr4.93585731.93585909	0.391588	2.01778	3.96867	0.508427	0.611154	NA	chr4.93585731.93585909
chr5.10564084.10564260	101.953	-0.165529	0.263447	-0.62832	0.529794	0.881112	chr5.10564084.10564260
chr5.108728245.108728415	181.021	0.19022	0.200276	0.949789	0.342219	0.742745	chr5.108728245.108728415
chr5.109455810.109456000	272.616	0.233619	0.170978	1.36637	0.171822	0.650623	chr5.109455810.109456000
chr5.109813489.109813599	4.12349	1.97048	1.34322	1.46698	0.142382	NA	chr5.109813489.109813599
chr5.111092199.111092337	66.1921	-0.0377725	0.332049	-0.113756	0.909432	0.985312	chr5.111092199.111092337
chr5.111471448.111471982	4.21641	-0.240333	1.25114	-0.192091	0.847671	NA	chr5.111471448.111471982
chr5.113489495.113489591	122.191	-0.211738	0.257573	-0.822051	0.411048	0.803622	chr5.113489495.113489591
chr5.113675145.113675383	2.3045	-0.311542	1.63837	-0.190153	0.849189	NA	chr5.113675145.113675383
chr5.113675315.113675470	0.933813	0.0513898	2.53594	0.0202646	0.983832	NA	chr5.113675315.113675470
chr5.1139807.1140197	24.3427	0.471466	0.5028	0.93768	0.348409	0.742745	chr5.1139807.1140197
chr5.117994063.117994251	4.36834	-0.16632	1.19236	-0.139488	0.889065	NA	chr5.117994063.117994251
chr5.118799911.118800130	4.0837	-0.131537	1.17743	-0.111715	0.911049	NA	chr5.118799911.118800130
chr5.121961843.121961992	173.458	-0.114753	0.216033	-0.531184	0.595291	0.905425	chr5.121961843.121961992
chr5.123423161.123423607	103.616	-0.057904	0.257337	-0.225012	0.82197	0.959933	chr5.123423161.123423607
chr5.123423295.123423607	0	NA	NA	NA	NA	NA	chr5.123423295.123423607
chr5.123448813.123448986	13.2243	-0.120298	0.778617	-0.154503	0.877213	NA	chr5.123448813.123448986
chr5.124132712.124133092	5.25296	0.939145	1.04573	0.898072	0.369147	NA	chr5.124132712.124133092
chr5.124132779.124133122	0.820973	2.28306	2.71257	0.841662	0.399977	NA	chr5.124132779.124133122
chr5.126108512.126108767	58.7175	-0.138586	0.336865	-0.411399	0.68078	0.922553	chr5.126108512.126108767
chr5.127073373.127073507	22.2843	1.04466	0.530112	1.97063	0.0487659	NA	chr5.127073373.127073507
chr5.127073430.127073507	0	NA	NA	NA	NA	NA	chr5.127073430.127073507
chr5.127112349.127112699	28.0076	-0.756193	0.539756	-1.40099	0.161217	0.643389	chr5.127112349.127112699
chr5.127624781.127624961	2.50886	0.361194	1.59433	0.226549	0.820774	NA	chr5.127624781.127624961
chr5.129094518.129094676	381.149	0.436328	0.162048	2.69258	0.00709009	0.293732	chr5.129094518.129094676
chr5.132963551.132963700	318.295	0.198357	0.17271	1.1485	0.250762	0.680119	chr5.132963551.132963700
chr5.133041220.133041667	45.1277	-0.497629	0.375304	-1.32594	0.18486	0.659324	chr5.133041220.133041667
chr5.133423784.133424057	60.9759	0.388829	0.3558	1.09283	0.274468	0.699753	chr5.133423784.133424057
chr5.133423813.133423967	0	NA	NA	NA	NA	NA	chr5.133423813.133423967
chr5.134058932.134059203	387.054	0.13288	0.153638	0.864894	0.387097	0.77777	chr5.134058932.134059203
chr5.134632805.134632926	127.298	0.145552	0.268656	0.541779	0.587971	0.900611	chr5.134632805.134632926
chr5.135399144.135399378	181.884	0.0577009	0.207804	0.27767	0.781266	0.955801	chr5.135399144.135399378
chr5.135506105.135506252	72.746	-0.469616	0.337946	-1.38962	0.164645	0.648256	chr5.135506105.135506252
chr5.135651222.135651537	48.5831	-0.176271	0.365064	-0.482849	0.629203	0.91065	chr5.135651222.135651537
chr5.135651228.135651441	0	NA	NA	NA	NA	NA	chr5.135651228.135651441
chr5.136108186.136108656	0	NA	NA	NA	NA	NA	chr5.136108186.136108656
chr5.136108186.136108667	0.41233	2.01331	3.9031	0.515823	0.605978	NA	chr5.136108186.136108667
chr5.136132638.136132931	323.863	0.199837	0.164361	1.21584	0.224045	0.675941	chr5.136132638.136132931
chr5.1371971.1372068	1.70272	-1.14647	2.02053	-0.56741	0.570436	NA	chr5.1371971.1372068
chr5.138338240.138338350	209.814	0.437616	0.214965	2.03576	0.0417746	0.46536	chr5.138338240.138338350
chr5.139262798.139262941	81.8998	0.30881	0.286946	1.0762	0.281839	0.699753	chr5.139262798.139262941
chr5.139518010.139518172	0	NA	NA	NA	NA	NA	chr5.139518010.139518172
chr5.139518010.139518298	44.6233	0.239164	0.364381	0.656358	0.511594	0.86529	chr5.139518010.139518298
chr5.139788069.139788396	221.231	0.0805424	0.185299	0.434662	0.663808	0.914144	chr5.139788069.139788396
chr5.140346570.140346766	318.561	0.295645	0.163396	1.80938	0.070392	0.512563	chr5.140346570.140346766
chr5.141475787.141475915	246.697	0.271394	0.18261	1.4862	0.137227	0.614655	chr5.141475787.141475915
chr5.142108689.142108798	0	NA	NA	NA	NA	NA	chr5.142108689.142108798
chr5.142108689.142108914	119.982	0.144926	0.254298	0.569905	0.568742	0.899622	chr5.142108689.142108914
chr5.14264665.14264758	80.2893	-0.103077	0.286571	-0.359692	0.719077	0.94171	chr5.14264665.14264758
chr5.144333522.144333891	45.121	-0.52919	0.396896	-1.33332	0.182426	0.65855	chr5.144333522.144333891
chr5.145247531.145247749	63.5584	-0.146563	0.326675	-0.44865	0.653685	0.913131	chr5.145247531.145247749
chr5.148950197.148950304	0	NA	NA	NA	NA	NA	chr5.148950197.148950304
chr5.148950197.148950313	1.33053	0.0224192	2.12446	0.0105529	0.99158	NA	chr5.148950197.148950313
chr5.149805897.149806102	0	NA	NA	NA	NA	NA	chr5.149805897.149806102
chr5.149805899.149806102	0	NA	NA	NA	NA	NA	chr5.149805899.149806102
chr5.150264157.150264353	437.911	0.15422	0.151318	1.01918	0.308118	0.720209	chr5.150264157.150264353
chr5.151947992.151948104	10.2506	0.0304144	0.736585	0.0412911	0.967064	NA	chr5.151947992.151948104
chr5.153352507.153352869	4.28095	-0.422964	1.32475	-0.319277	0.749516	NA	chr5.153352507.153352869
chr5.153352580.153352869	0	NA	NA	NA	NA	NA	chr5.153352580.153352869
chr5.153629061.153629242	315.34	0.269497	0.176309	1.52855	0.126376	0.607473	chr5.153629061.153629242
chr5.155403296.155403541	427.688	-0.156166	0.153437	-1.01779	0.308779	0.720209	chr5.155403296.155403541
chr5.157612219.157612421	63.2634	-0.969236	0.328845	-2.94739	0.00320465	0.174253	chr5.157612219.157612421
chr5.160548032.160548166	8.78355	0.233945	0.87508	0.267342	0.789206	NA	chr5.160548032.160548166
chr5.164119860.164120190	18.9779	0.250148	0.558925	0.447552	0.654476	NA	chr5.164119860.164120190
chr5.164976217.164976313	1.87856	-0.198327	1.72399	-0.11504	0.908414	NA	chr5.164976217.164976313
chr5.168314835.168314960	165.804	0.219939	0.211467	1.04006	0.298312	0.711037	chr5.168314835.168314960
chr5.171747173.171747344	59.1316	-0.477527	0.33714	-1.4164	0.156657	0.636877	chr5.171747173.171747344
chr5.172637009.172637356	179.422	0.278184	0.214144	1.29905	0.193926	0.664235	chr5.172637009.172637356
chr5.173235139.173235238	89.2006	0.626224	0.264109	2.37109	0.0177359	0.378649	chr5.173235139.173235238
chr5.173687256.173687426	0	NA	NA	NA	NA	NA	chr5.173687256.173687426
chr5.173687256.173687538	2.28622	-0.329608	1.57516	-0.209254	0.83425	NA	chr5.173687256.173687538
chr5.174159649.174159899	5.91029	2.31325	1.06198	2.17825	0.0293875	NA	chr5.174159649.174159899
chr5.174159652.174159879	0	NA	NA	NA	NA	NA	chr5.174159652.174159879
chr5.174328634.174329145	15.7334	-0.390846	0.626512	-0.623844	0.53273	NA	chr5.174328634.174329145
chr5.174532650.174532806	172.583	0.272231	0.219532	1.24005	0.214957	0.675941	chr5.174532650.174532806
chr5.176185737.176185938	13.1853	-0.198656	0.737228	-0.269463	0.787573	NA	chr5.176185737.176185938
chr5.176416532.176416755	256.014	0.261841	0.181617	1.44172	0.149381	0.620446	chr5.176416532.176416755
chr5.178130899.178131138	25.4982	0.678606	0.490439	1.38367	0.166459	0.649416	chr5.178130899.178131138
chr5.178130910.178131108	0	NA	NA	NA	NA	NA	chr5.178130910.178131108
chr5.19322932.19323040	0	NA	NA	NA	NA	NA	chr5.19322932.19323040
chr5.19322932.19323050	2.42657	-1.90411	1.62401	-1.17248	0.241006	NA	chr5.19322932.19323050
chr5.27242250.27242361	72.3042	-0.606634	0.338323	-1.79306	0.0729634	0.516083	chr5.27242250.27242361
chr5.27472154.27472325	3.38971	1.22172	1.36799	0.893075	0.371817	NA	chr5.27472154.27472325
chr5.31589048.31589225	4.81035	-0.133417	1.11348	-0.119819	0.904626	NA	chr5.31589048.31589225
chr5.34509514.34509869	6.75394	-0.676376	0.960913	-0.70389	0.481502	NA	chr5.34509514.34509869
chr5.36373610.36373730	56.0216	-0.447769	0.368239	-1.21598	0.223994	0.675941	chr5.36373610.36373730
chr5.36378623.36378977	48.3835	-0.0242646	0.369037	-0.0657512	0.947576	0.995641	chr5.36378623.36378977
chr5.37847903.37848242	89.7413	-0.307203	0.285289	-1.07681	0.281565	0.699753	chr5.37847903.37848242
chr5.37926849.37927065	4.5491	-0.301805	1.12764	-0.267642	0.788975	NA	chr5.37926849.37927065
chr5.40601276.40601480	0	NA	NA	NA	NA	NA	chr5.40601276.40601480
chr5.40601276.40601584	1.59112	-0.483262	1.94718	-0.248186	0.803991	NA	chr5.40601276.40601584
chr5.42598349.42598613	8.30893	-0.303698	0.879662	-0.345243	0.729911	NA	chr5.42598349.42598613
chr5.52870657.52870830	22.1791	0.515999	0.527337	0.978499	0.327827	NA	chr5.52870657.52870830
chr5.53782907.53783073	9.64175	-1.30887	0.897911	-1.45769	0.144927	NA	chr5.53782907.53783073
chr5.54404535.54404875	29.9198	-0.545931	0.457615	-1.19299	0.232873	0.680119	chr5.54404535.54404875
chr5.54517625.54517812	118.813	0.23511	0.239189	0.982946	0.325634	0.736597	chr5.54517625.54517812
chr5.56717332.56717488	0	NA	NA	NA	NA	NA	chr5.56717332.56717488
chr5.56717332.56717515	3.23666	-0.709856	1.32893	-0.534155	0.593234	NA	chr5.56717332.56717515
chr5.5705062.5705346	9.55928	0.0720264	0.803128	0.0896824	0.92854	NA	chr5.5705062.5705346
chr5.57067615.57067820	6.95983	-1.00208	0.951578	-1.05307	0.292307	NA	chr5.57067615.57067820
chr5.57494782.57494983	143.595	-0.0332758	0.223908	-0.148614	0.881858	0.980974	chr5.57494782.57494983
chr5.57835234.57835626	68.3727	-0.500265	0.321142	-1.55777	0.119288	0.599789	chr5.57835234.57835626
chr5.57889569.57889735	27.3611	0.765486	0.477361	1.60358	0.108807	0.587962	chr5.57889569.57889735
chr5.57889605.57889771	37.041	-0.117429	0.437185	-0.268603	0.788235	0.956675	chr5.57889605.57889771
chr5.61301941.61302058	151.207	-0.00591507	0.219884	-0.0269008	0.978539	0.996402	chr5.61301941.61302058
chr5.66596260.66596410	193.38	0.436969	0.193346	2.26003	0.0238194	0.378649	chr5.66596260.66596410
chr5.67094839.67095151	37.0144	-0.473804	0.417551	-1.13472	0.256492	0.688968	chr5.67094839.67095151
chr5.67961102.67961304	22.5193	-0.583674	0.528442	-1.10452	0.269369	NA	chr5.67961102.67961304
chr5.71873399.71873654	0	NA	NA	NA	NA	NA	chr5.71873399.71873654
chr5.71873399.71873670	0	NA	NA	NA	NA	NA	chr5.71873399.71873670
chr5.71873399.71873703	0.661783	0.581729	3.00638	0.193498	0.846569	NA	chr5.71873399.71873703
chr5.72363281.72363436	0	NA	NA	NA	NA	NA	chr5.72363281.72363436
chr5.72363281.72363484	8.73283	0.399073	0.850066	0.469461	0.63874	NA	chr5.72363281.72363484
chr5.72572407.72572707	3.97869	0.262469	1.17565	0.223255	0.823337	NA	chr5.72572407.72572707
chr5.72667835.72667964	5.14769	0.140772	1.09058	0.12908	0.897294	NA	chr5.72667835.72667964
chr5.73236586.73236723	7.76305	-0.480671	0.894388	-0.53743	0.59097	NA	chr5.73236586.73236723
chr5.73236781.73236898	11.7097	-0.156213	0.727302	-0.214784	0.829936	NA	chr5.73236781.73236898
chr5.75046404.75046706	3.08342	-0.902389	1.39868	-0.645172	0.518816	NA	chr5.75046404.75046706
chr5.76711475.76711824	150.5	-0.807185	0.236923	-3.40695	0.00065694	0.097205	chr5.76711475.76711824
chr5.78294657.78294903	33.5713	0.382	0.414056	0.922581	0.356226	0.7513	chr5.78294657.78294903
chr5.78294671.78294883	0	NA	NA	NA	NA	NA	chr5.78294671.78294883
chr5.78345643.78346044	16.8988	0.291771	0.585138	0.498636	0.618036	NA	chr5.78345643.78346044
chr5.78360401.78360600	183.207	-0.0689738	0.210206	-0.328124	0.742818	0.947028	chr5.78360401.78360600
chr5.78975184.78975359	3.44111	-0.0703349	1.21704	-0.0577918	0.953914	NA	chr5.78975184.78975359
chr5.79956441.79956710	223.153	0.311973	0.18348	1.70031	0.089072	0.558183	chr5.79956441.79956710
chr5.81972010.81972279	320.745	0.407468	0.15938	2.55657	0.0105708	0.339193	chr5.81972010.81972279
chr5.94143694.94143947	4.25737	0.0608752	1.20929	0.0503395	0.959852	NA	chr5.94143694.94143947
chr5.94366936.94367247	1.65466	-0.356588	1.92582	-0.185162	0.853102	NA	chr5.94366936.94367247
chr5.94367006.94367154	0	NA	NA	NA	NA	NA	chr5.94367006.94367154
chr5.97560368.97560558	12.9458	-1.26896	0.689935	-1.83925	0.0658781	NA	chr5.97560368.97560558
chr6.100881184.100881546	112.201	0.349737	0.25622	1.36499	0.172257	0.650623	chr6.100881184.100881546
chr6.100881294.100881479	0	NA	NA	NA	NA	NA	chr6.100881294.100881479
chr6.10136698.10136904	71.27	-0.548888	0.329736	-1.66463	0.0959869	0.575743	chr6.10136698.10136904
chr6.102398975.102399399	3.59775	-0.409501	1.2901	-0.317417	0.750927	NA	chr6.102398975.102399399
chr6.102399156.102399312	0	NA	NA	NA	NA	NA	chr6.102399156.102399312
chr6.107028079.107028306	213.051	0.324964	0.188261	1.72614	0.0843231	0.557216	chr6.107028079.107028306
chr6.107813726.107813831	45.4947	-0.616099	0.373751	-1.64842	0.099266	0.575743	chr6.107813726.107813831
chr6.109050149.109050237	6.70958	-0.533919	0.92719	-0.575846	0.564719	NA	chr6.109050149.109050237
chr6.111483644.111484111	0	NA	NA	NA	NA	NA	chr6.111483644.111484111
chr6.111483644.111484145	23.7963	-0.215318	0.506426	-0.425171	0.670712	0.916902	chr6.111483644.111484145
chr6.111987323.111987666	25.6132	-0.62488	0.502538	-1.24345	0.213703	0.675941	chr6.111987323.111987666
chr6.113654453.113654663	164.336	-0.312903	0.230484	-1.35759	0.174594	0.650623	chr6.113654453.113654663
chr6.120736766.120736974	4.79735	0.513643	1.13062	0.4543	0.649613	NA	chr6.120736766.120736974
chr6.121993489.121993668	10.9582	0.791711	0.72719	1.08873	0.276275	NA	chr6.121993489.121993668
chr6.127586362.127586614	17.1681	-0.420474	0.597281	-0.70398	0.481445	NA	chr6.127586362.127586614
chr6.131628245.131628393	141.577	0.316891	0.232075	1.36547	0.172105	0.650623	chr6.131628245.131628393
chr6.13248133.13248324	7.7184	0.419445	0.879499	0.476913	0.633424	NA	chr6.13248133.13248324
chr6.134436586.134436713	71.1682	-0.196057	0.31139	-0.629618	0.528944	0.881112	chr6.134436586.134436713
chr6.137678667.137678774	2.08209	-1.62632	1.77969	-0.913823	0.36081	NA	chr6.137678667.137678774
chr6.138107333.138107634	18.199	0.125508	0.574249	0.21856	0.826993	NA	chr6.138107333.138107634
chr6.138107384.138107623	0	NA	NA	NA	NA	NA	chr6.138107384.138107623
chr6.142377329.142377505	111.671	0.165473	0.247696	0.668046	0.504104	0.859943	chr6.142377329.142377505
chr6.142551538.142551749	180.448	0.268731	0.22089	1.21658	0.223763	0.675941	chr6.142551538.142551749
chr6.143450625.143450840	16.0414	0.170728	0.615575	0.277347	0.781514	NA	chr6.143450625.143450840
chr6.143450651.143450840	0	NA	NA	NA	NA	NA	chr6.143450651.143450840
chr6.147044302.147044424	0	NA	NA	NA	NA	NA	chr6.147044302.147044424
chr6.147044302.147044523	2.93826	-1.4408	1.44192	-0.999221	0.317688	NA	chr6.147044302.147044523
chr6.14716845.14716994	17.8142	-0.61188	0.595293	-1.02786	0.304014	NA	chr6.14716845.14716994
chr6.150005272.150005426	0	NA	NA	NA	NA	NA	chr6.150005272.150005426
chr6.150005272.150005432	3.55629	0.235998	1.34386	0.175613	0.860598	NA	chr6.150005272.150005432
chr6.15066749.15066981	73.63	-0.0664752	0.29521	-0.22518	0.821839	0.959933	chr6.15066749.15066981
chr6.157648516.157648767	20.0799	-0.144635	0.557044	-0.259647	0.795136	NA	chr6.157648516.157648767
chr6.157763435.157763680	113.381	-0.130819	0.263117	-0.497191	0.619055	0.91065	chr6.157763435.157763680
chr6.158377938.158378131	84.2326	-0.0923203	0.304778	-0.30291	0.761959	0.9511	chr6.158377938.158378131
chr6.158737870.158738092	113.871	-0.0280608	0.246201	-0.113975	0.909257	0.985312	chr6.158737870.158738092
chr6.158897171.158897680	25.5165	-0.175022	0.478748	-0.365582	0.714677	0.940649	chr6.158897171.158897680
chr6.159253082.159253186	19.0618	-0.181585	0.552685	-0.32855	0.742496	NA	chr6.159253082.159253186
chr6.160387109.160387250	126.299	0.291936	0.236517	1.23431	0.217088	0.675941	chr6.160387109.160387250
chr6.161406685.161406921	5.5057	-1.52155	1.09865	-1.38492	0.166076	NA	chr6.161406685.161406921
chr6.161406701.161406921	0	NA	NA	NA	NA	NA	chr6.161406701.161406921
chr6.163387365.163387692	40.6789	-0.0861959	0.396536	-0.217372	0.827918	0.959933	chr6.163387365.163387692
chr6.168060557.168060674	27.2966	0.0265313	0.463417	0.0572514	0.954345	0.996402	chr6.168060557.168060674
chr6.18326070.18326364	15.2441	-0.900113	0.631024	-1.42643	0.153744	NA	chr6.18326070.18326364
chr6.18387126.18387479	35.0496	0.666417	0.423802	1.57247	0.115841	0.599648	chr6.18387126.18387479
chr6.18387173.18387476	0	NA	NA	NA	NA	NA	chr6.18387173.18387476
chr6.21188466.21188824	41.27	0.0280075	0.40181	0.0697033	0.94443	0.994738	chr6.21188466.21188824
chr6.22442938.22443280	30.3473	-0.227541	0.469557	-0.484587	0.627969	0.91065	chr6.22442938.22443280
chr6.24827207.24827650	23.074	0.264371	0.51158	0.516774	0.605314	0.906281	chr6.24827207.24827650
chr6.2507203.2507414	2.87743	-1.22368	1.6339	-0.748934	0.453897	NA	chr6.2507203.2507414
chr6.25958743.25958957	6.65003	-1.72934	1.08298	-1.59684	0.110302	NA	chr6.25958743.25958957
chr6.27592842.27592940	50.3028	0.342463	0.356953	0.959405	0.337355	0.742745	chr6.27592842.27592940
chr6.3157552.3157716	96.3952	0.146453	0.266496	0.549553	0.582626	0.900611	chr6.3157552.3157716
chr6.32861258.32861363	59.0314	-0.11175	0.33017	-0.338463	0.735015	0.945951	chr6.32861258.32861363
chr6.32894678.32894788	187.174	0.155587	0.206619	0.753014	0.451441	0.825114	chr6.32894678.32894788
chr6.33380374.33380542	2.72509	0.55998	1.41815	0.394866	0.692942	NA	chr6.33380374.33380542
chr6.33580193.33580349	153.634	0.351847	0.20892	1.68412	0.0921581	0.560682	chr6.33580193.33580349
chr6.33789024.33789128	69.7775	-0.291572	0.301528	-0.966983	0.333553	0.740283	chr6.33789024.33789128
chr6.35259405.35259596	269.177	-0.106999	0.17829	-0.60014	0.548413	0.894699	chr6.35259405.35259596
chr6.36442855.36443055	98.0509	0.113406	0.261171	0.43422	0.664129	0.914144	chr6.36442855.36443055
chr6.3766428.3766545	16.3853	-0.648115	0.610661	-1.06133	0.288538	NA	chr6.3766428.3766545
chr6.41163111.41163224	4.12509	0.334334	1.12504	0.297176	0.766332	NA	chr6.41163111.41163224
chr6.41627025.41627144	41.1355	-0.607912	0.39168	-1.55206	0.120647	0.599789	chr6.41627025.41627144
chr6.41636941.41637076	149.978	0.2088	0.215153	0.970472	0.331812	0.740195	chr6.41636941.41637076
chr6.4195819.4196027	1.822	0.188303	1.78793	0.105319	0.916123	NA	chr6.4195819.4196027
chr6.43576074.43576155	0	NA	NA	NA	NA	NA	chr6.43576074.43576155
chr6.43576074.43576182	23.7344	0.469243	0.500286	0.937949	0.348271	0.742745	chr6.43576074.43576182
chr6.44685257.44685562	0.877253	1.14743	2.85921	0.401308	0.688193	NA	chr6.44685257.44685562
chr6.44685334.44685562	0	NA	NA	NA	NA	NA	chr6.44685334.44685562
chr6.44785145.44785246	0.149101	1.66619	4.97808	0.334706	0.737847	NA	chr6.44785145.44785246
chr6.47309781.47309954	136.75	0.377645	0.234744	1.60875	0.10767	0.587962	chr6.47309781.47309954
chr6.4733041.4733164	155.171	-0.00599698	0.225744	-0.0265654	0.978806	0.996402	chr6.4733041.4733164
chr6.47670077.47670247	53.8115	-0.674176	0.362005	-1.86234	0.0625551	0.493457	chr6.47670077.47670247
chr6.48111052.48111297	22.7797	-0.515186	0.58057	-0.88738	0.374875	NA	chr6.48111052.48111297
chr6.48111135.48111300	0.552982	0.335029	3.15715	0.106118	0.915489	NA	chr6.48111135.48111300
chr6.49265086.49265230	14.4825	-0.0794921	0.642461	-0.123731	0.901529	NA	chr6.49265086.49265230
chr6.53061824.53061931	135.326	0.157674	0.228395	0.690355	0.489971	0.859141	chr6.53061824.53061931
chr6.54116003.54116347	4.58443	0.652679	1.26907	0.514298	0.607043	NA	chr6.54116003.54116347
chr6.54846560.54846806	0	NA	NA	NA	NA	NA	chr6.54846560.54846806
chr6.54846560.54846837	4.91515	0.467134	1.09173	0.427884	0.668735	NA	chr6.54846560.54846837
chr6.57961368.57961573	120.281	0.214357	0.245395	0.873518	0.382381	0.770072	chr6.57961368.57961573
chr6.60384710.60384889	0	NA	NA	NA	NA	NA	chr6.60384710.60384889
chr6.60384710.60384917	0.876914	-0.775303	2.70067	-0.287078	0.774052	NA	chr6.60384710.60384917
chr6.64750947.64751279	7.45588	0.654695	0.851301	0.769053	0.441862	NA	chr6.64750947.64751279
chr6.65707136.65707233	2.01676	-3.62267	2.06468	-1.75459	0.0793291	NA	chr6.65707136.65707233
chr6.71188362.71188459	1.32226	-2.24616	2.1837	-1.0286	0.303668	NA	chr6.71188362.71188459
chr6.7463837.7464078	9.48631	0.134689	0.794288	0.169572	0.865347	NA	chr6.7463837.7464078
chr6.75205953.75206245	124.134	-0.288304	0.244492	-1.1792	0.23832	0.680119	chr6.75205953.75206245
chr6.75205990.75206158	0	NA	NA	NA	NA	NA	chr6.75205990.75206158
chr6.7698178.7698326	93.6584	-0.655557	0.294998	-2.22224	0.0262672	0.378649	chr6.7698178.7698326
chr6.78810756.78811078	157.532	-0.760464	0.225402	-3.37382	0.000741341	0.097205	chr6.78810756.78811078
chr6.79453574.79453859	22.114	-0.672865	0.541032	-1.24367	0.213621	NA	chr6.79453574.79453859
chr6.79453641.79453859	0	NA	NA	NA	NA	NA	chr6.79453641.79453859
chr6.81759865.81760193	0.525274	1.99075	3.60895	0.551616	0.581211	NA	chr6.81759865.81760193
chr6.81759875.81760193	0	NA	NA	NA	NA	NA	chr6.81759875.81760193
chr6.84836206.84836534	71.7895	-0.131805	0.2951	-0.446646	0.655131	0.913131	chr6.84836206.84836534
chr6.863253.863344	17.0977	0.840585	0.619675	1.35649	0.174942	NA	chr6.863253.863344
chr6.95723714.95723992	1.61895	2.4179	2.13488	1.13257	0.257394	NA	chr6.95723714.95723992
chr6.95723762.95723947	0	NA	NA	NA	NA	NA	chr6.95723762.95723947
chr6.99836431.99836763	40.9351	-0.614725	0.403463	-1.52362	0.127603	0.607473	chr6.99836431.99836763
chr6.99997227.99997449	5.0815	0.191071	1.09068	0.175185	0.860934	NA	chr6.99997227.99997449
chr7.101126868.101127063	137.281	-0.347595	0.229578	-1.51406	0.13001	0.614083	chr7.101126868.101127063
chr7.105532090.105532252	0	NA	NA	NA	NA	NA	chr7.105532090.105532252
chr7.105532090.105532271	13.9607	0.932649	0.664757	1.40299	0.160619	NA	chr7.105532090.105532271
chr7.107713038.107713220	9.80875	0.0680944	0.77422	0.0879522	0.929915	NA	chr7.107713038.107713220
chr7.110531294.110531493	29.1518	-0.935412	0.508778	-1.83854	0.0659821	0.493457	chr7.110531294.110531493
chr7.112584346.112584637	1.80907	-1.29043	1.79089	-0.720555	0.471184	NA	chr7.112584346.112584637
chr7.112584348.112584561	0	NA	NA	NA	NA	NA	chr7.112584348.112584561
chr7.112782533.112782838	19.8943	-0.0448665	0.528166	-0.0849478	0.932303	NA	chr7.112782533.112782838
chr7.115585277.115585619	0	NA	NA	NA	NA	NA	chr7.115585277.115585619
chr7.115585277.115585626	0.710532	3.2797	2.91488	1.12516	0.260523	NA	chr7.115585277.115585626
chr7.117630517.117630908	7.01873	-0.759648	0.979321	-0.775688	0.437933	NA	chr7.117630517.117630908
chr7.118073007.118073168	10.5979	-0.894156	0.792971	-1.1276	0.259488	NA	chr7.118073007.118073168
chr7.121396230.121396521	3.71665	0.092766	1.23496	0.0751163	0.940122	NA	chr7.121396230.121396521
chr7.121396237.121396521	0	NA	NA	NA	NA	NA	chr7.121396237.121396521
chr7.121795783.121795989	94.5142	-0.832128	0.274909	-3.02692	0.00247058	0.170305	chr7.121795783.121795989
chr7.124246384.124246842	125.089	-0.3515	0.417443	-0.84203	0.399771	0.792661	chr7.124246384.124246842
chr7.12557488.12557713	10.3552	0.478662	0.764411	0.626184	0.531194	NA	chr7.12557488.12557713
chr7.126589343.126589635	69.0098	-0.395405	0.301753	-1.31036	0.190074	0.661716	chr7.126589343.126589635
chr7.12809529.12809788	15.8668	-1.96479	0.769622	-2.55293	0.010682	NA	chr7.12809529.12809788
chr7.128259375.128259490	21.3087	-0.0412054	0.522575	-0.0788506	0.937151	NA	chr7.128259375.128259490
chr7.129611628.129611756	0	NA	NA	NA	NA	NA	chr7.129611628.129611756
chr7.129611628.129611827	74.8399	-0.144342	0.305533	-0.472428	0.636621	0.91065	chr7.129611628.129611827
chr7.129984368.129984561	55.0805	-0.168168	0.332691	-0.505479	0.613223	0.910416	chr7.129984368.129984561
chr7.1302748.1303332	10.2717	0.043365	0.715079	0.0606436	0.951643	NA	chr7.1302748.1303332
chr7.130373847.130374206	0	NA	NA	NA	NA	NA	chr7.130373847.130374206
chr7.130373847.130374209	0.380636	-0.41377	3.9175	-0.105621	0.915883	NA	chr7.130373847.130374209
chr7.131188330.131188735	244.526	-0.215922	0.184113	-1.17277	0.240889	0.680119	chr7.131188330.131188735
chr7.131293054.131293206	5.71494	0.130677	0.993686	0.131508	0.895374	NA	chr7.131293054.131293206
chr7.133436133.133436262	33.0968	-0.385337	0.440118	-0.875533	0.381284	0.770072	chr7.133436133.133436262
chr7.134891441.134891547	152.8	0.21192	0.221413	0.957127	0.338503	0.742745	chr7.134891441.134891547
chr7.135662320.135662510	169.593	-0.0634769	0.224746	-0.282438	0.777607	0.955801	chr7.135662320.135662510
chr7.138164734.138165104	6.46406	1.01572	0.94595	1.07376	0.282931	NA	chr7.138164734.138165104
chr7.139133642.139133794	107.194	0.0285654	0.264953	0.107813	0.914144	0.987957	chr7.139133642.139133794
chr7.140200309.140200408	33.0114	0.205056	0.451306	0.454361	0.649569	0.913131	chr7.140200309.140200408
chr7.140867943.140868146	4.951	-0.10071	1.17507	-0.0857054	0.931701	NA	chr7.140867943.140868146
chr7.141551269.141551399	41.0867	0.209987	0.406549	0.516511	0.605497	0.906281	chr7.141551269.141551399
chr7.142556818.142556993	0	NA	NA	NA	NA	NA	chr7.142556818.142556993
chr7.142556818.142557025	35.5596	0.122443	0.412982	0.296486	0.766859	0.951633	chr7.142556818.142557025
chr7.144416447.144416571	27.7629	0.18767	0.494122	0.379805	0.70409	0.933778	chr7.144416447.144416571
chr7.144671556.144671707	12.4423	-0.671159	0.730025	-0.919364	0.357905	NA	chr7.144671556.144671707
chr7.144853640.144853892	13.0766	-1.02842	0.687064	-1.49683	0.134438	NA	chr7.144853640.144853892
chr7.148672090.148672362	5.52455	0.062011	1.02476	0.0605127	0.951747	NA	chr7.148672090.148672362
chr7.149090757.149090926	235.61	0.2827	0.178545	1.58335	0.113341	0.594962	chr7.149090757.149090926
chr7.149126224.149126473	248.546	0.303061	0.185648	1.63245	0.102585	0.579536	chr7.149126224.149126473
chr7.1504447.1504522	87.2082	0.186979	0.277559	0.673655	0.500531	0.859141	chr7.1504447.1504522
chr7.151895338.151895509	39.8147	-0.278665	0.406915	-0.684823	0.493456	0.859141	chr7.151895338.151895509
chr7.152025556.152025850	84.0531	0.721983	0.270586	2.66822	0.00762552	0.301161	chr7.152025556.152025850
chr7.152025561.152025749	0	NA	NA	NA	NA	NA	chr7.152025561.152025749
chr7.152686300.152686471	0.115768	-1.00302	4.97631	-0.201558	0.840262	NA	chr7.152686300.152686471
chr7.152686312.152686471	0	NA	NA	NA	NA	NA	chr7.152686312.152686471
chr7.152989789.152990105	0	NA	NA	NA	NA	NA	chr7.152989789.152990105
chr7.152989789.152990290	2.77174	-0.771455	1.43959	-0.535886	0.592037	NA	chr7.152989789.152990290
chr7.154618366.154618488	2.69145	-1.02332	1.50144	-0.681557	0.495519	NA	chr7.154618366.154618488
chr7.154804465.154804682	98.0635	-0.104723	0.264017	-0.396654	0.691623	0.930003	chr7.154804465.154804682
chr7.155166878.155166961	97.2515	0.262585	0.256097	1.02533	0.305207	0.717649	chr7.155166878.155166961
chr7.155851875.155852140	11.1757	0.187375	0.744124	0.251806	0.801191	NA	chr7.155851875.155852140
chr7.155860963.155861116	140.243	-0.292145	0.226152	-1.29181	0.196423	0.6678	chr7.155860963.155861116
chr7.156949492.156949775	0	NA	NA	NA	NA	NA	chr7.156949492.156949775
chr7.156949493.156949814	8.87632	0.45279	0.863499	0.524367	0.600023	NA	chr7.156949493.156949814
chr7.159310852.159311128	5.44595	0.604187	1.07178	0.563721	0.572944	NA	chr7.159310852.159311128
chr7.1691824.1691999	20.3909	0.321227	0.562677	0.57089	0.568074	NA	chr7.1691824.1691999
chr7.17674359.17674516	45.4497	-0.988488	0.400302	-2.46936	0.0135356	0.367999	chr7.17674359.17674516
chr7.19235635.19235902	10.4786	-0.41617	0.789661	-0.527024	0.598177	NA	chr7.19235635.19235902
chr7.20456219.20456428	7.49829	-0.791349	0.880889	-0.898352	0.368998	NA	chr7.20456219.20456428
chr7.25028632.25028900	102.874	-0.59515	0.281609	-2.11339	0.0345671	0.423569	chr7.25028632.25028900
chr7.2509940.2510092	10.3719	-0.0583972	0.745308	-0.078353	0.937547	NA	chr7.2509940.2510092
chr7.27303137.27303313	31.5943	-0.398971	0.439411	-0.907968	0.363895	0.757036	chr7.27303137.27303313
chr7.28409119.28409274	129.983	0.129612	0.229831	0.563946	0.572791	0.899622	chr7.28409119.28409274
chr7.30551222.30551469	76.7379	-0.390132	0.298875	-1.30534	0.191779	0.661716	chr7.30551222.30551469
chr7.30594740.30594923	0	NA	NA	NA	NA	NA	chr7.30594740.30594923
chr7.30594740.30594959	20.7091	0.463	0.56142	0.824694	0.409545	NA	chr7.30594740.30594959
chr7.32957486.32957895	316.766	0.324665	0.161005	2.0165	0.0437481	0.46536	chr7.32957486.32957895
chr7.33287824.33288256	14.4958	-0.503039	0.655313	-0.76763	0.442707	NA	chr7.33287824.33288256
chr7.33722475.33722670	240.371	0.455305	0.198195	2.29726	0.0216041	0.378649	chr7.33722475.33722670
chr7.34100773.34100988	5.02682	-0.265546	1.19983	-0.221321	0.824843	NA	chr7.34100773.34100988
chr7.34133701.34133914	55.3649	-0.507956	0.345962	-1.46824	0.142038	0.614655	chr7.34133701.34133914
chr7.36367237.36367354	186.709	0.224125	0.206841	1.08356	0.278559	0.699753	chr7.36367237.36367354
chr7.369079.369542	0	NA	NA	NA	NA	NA	chr7.369079.369542
chr7.369079.369576	5.45808	-0.375439	1.05092	-0.357247	0.720907	NA	chr7.369079.369576
chr7.37488458.37488742	9.85324	-0.24105	0.792253	-0.30426	0.76093	NA	chr7.37488458.37488742
chr7.40698289.40698476	16.5747	0.930953	0.611719	1.52186	0.128043	NA	chr7.40698289.40698476
chr7.40717317.40717710	0	NA	NA	NA	NA	NA	chr7.40717317.40717710
chr7.40717317.40717749	1.68053	-1.47566	2.10458	-0.701168	0.483198	NA	chr7.40717317.40717749
chr7.40815494.40815862	0	NA	NA	NA	NA	NA	chr7.40815494.40815862
chr7.40815494.40815886	1.59972	-0.839507	1.91669	-0.437998	0.661388	NA	chr7.40815494.40815886
chr7.4189165.4189488	26.2899	-0.14953	0.476956	-0.313509	0.753894	0.950518	chr7.4189165.4189488
chr7.4189224.4189488	0	NA	NA	NA	NA	NA	chr7.4189224.4189488
chr7.42597395.42597579	10.4226	-1.46254	0.827465	-1.76749	0.0771459	NA	chr7.42597395.42597579
chr7.43239772.43239920	1.73147	-3.81	2.12854	-1.78995	0.0734614	NA	chr7.43239772.43239920
chr7.43577463.43577812	0	NA	NA	NA	NA	NA	chr7.43577463.43577812
chr7.43577463.43577899	3.16834	-2.24872	1.52653	-1.47309	0.140726	NA	chr7.43577463.43577899
chr7.43729496.43729626	97.179	-0.250705	0.273454	-0.916809	0.359243	0.7513	chr7.43729496.43729626
chr7.43926289.43926555	179.808	0.249613	0.201259	1.24026	0.21488	0.675941	chr7.43926289.43926555
chr7.44019135.44019289	217.337	0.267182	0.190178	1.40491	0.160049	0.641672	chr7.44019135.44019289
chr7.44497197.44497356	1.90475	2.54737	2.01078	1.26686	0.205206	NA	chr7.44497197.44497356
chr7.44544162.44544389	72.0286	-0.414388	0.309943	-1.33698	0.181228	0.65855	chr7.44544162.44544389
chr7.44885557.44885771	293.548	0.130152	0.168012	0.774661	0.43854	0.816376	chr7.44885557.44885771
chr7.4682113.4682349	82.2802	0.166531	0.296794	0.5611	0.574729	0.899622	chr7.4682113.4682349
chr7.47202196.47202464	19.0035	-0.322286	0.59618	-0.540586	0.588793	NA	chr7.47202196.47202464
chr7.47475338.47475407	176.951	0.41905	0.210364	1.99203	0.0463682	0.46536	chr7.47475338.47475407
chr7.47979536.47979656	84.0733	-0.00756288	0.290396	-0.0260433	0.979223	0.996402	chr7.47979536.47979656
chr7.48307462.48307590	20.3882	0.211975	0.557113	0.380489	0.703583	NA	chr7.48307462.48307590
chr7.49866397.49866639	78.5205	-0.196696	0.300117	-0.655398	0.512212	0.86529	chr7.49866397.49866639
chr7.50379225.50379361	128.078	0.0536923	0.243236	0.220742	0.825293	0.959933	chr7.50379225.50379361
chr7.52500932.52501083	85.2056	-1.02168	0.283158	-3.60816	0.000308381	0.0949918	chr7.52500932.52501083
chr7.5397251.5397416	180.6	-0.227697	0.214665	-1.06071	0.288824	0.699753	chr7.5397251.5397416
chr7.54967442.54967734	148.452	-0.756758	0.227671	-3.32391	0.00088766	0.097205	chr7.54967442.54967734
chr7.55743901.55744014	25.3994	0.890177	0.482809	1.84375	0.0652201	0.493457	chr7.55743901.55744014
chr7.6104688.6104884	298.048	0.344885	0.177717	1.94064	0.0523021	0.478135	chr7.6104688.6104884
chr7.6484079.6484305	70.553	0.122085	0.299953	0.407013	0.683999	0.925472	chr7.6484079.6484305
chr7.6484166.6484290	0	NA	NA	NA	NA	NA	chr7.6484166.6484290
chr7.7438974.7439239	220.019	-0.293193	0.19041	-1.5398	0.123609	0.604808	chr7.7438974.7439239
chr7.7446727.7446905	15.1644	-0.573524	0.658405	-0.871081	0.38371	NA	chr7.7446727.7446905
chr7.75528039.75528212	194.464	0.319327	0.197818	1.61425	0.106474	0.587962	chr7.75528039.75528212
chr7.75914974.75915111	0	NA	NA	NA	NA	NA	chr7.75914974.75915111
chr7.75914974.75915177	101.605	0.0616136	0.262904	0.234358	0.814707	0.959891	chr7.75914974.75915177
chr7.7772459.7772605	0	NA	NA	NA	NA	NA	chr7.7772459.7772605
chr7.7772459.7772695	38.2845	-0.629898	0.422978	-1.4892	0.136435	0.614655	chr7.7772459.7772695
chr7.78085051.78085403	4.39841	0.613929	1.08954	0.563477	0.57311	NA	chr7.78085051.78085403
chr7.80134595.80134739	144.815	-0.178388	0.260166	-0.685668	0.492923	0.859141	chr7.80134595.80134739
chr7.80533442.80533558	7.72494	-0.00101688	0.909982	-0.00111747	0.999108	NA	chr7.80533442.80533558
chr7.80538119.80538513	14.4468	-0.241734	0.653722	-0.36978	0.711546	NA	chr7.80538119.80538513
chr7.80665593.80665873	8.40609	-0.721851	0.856212	-0.843075	0.399187	NA	chr7.80665593.80665873
chr7.80919066.80919364	127.681	0.157363	0.234869	0.670004	0.502855	0.859943	chr7.80919066.80919364
chr7.80919090.80919272	0	NA	NA	NA	NA	NA	chr7.80919090.80919272
chr7.81623186.81623693	0	NA	NA	NA	NA	NA	chr7.81623186.81623693
chr7.81623186.81623746	2.2944	-1.88593	1.74565	-1.08036	0.279982	NA	chr7.81623186.81623746
chr7.83162666.83162903	258.435	0.292567	0.185919	1.57362	0.115574	0.599648	chr7.83162666.83162903
chr7.84588983.84589363	23.2596	-0.0843271	0.515591	-0.163554	0.870082	0.973801	chr7.84588983.84589363
chr7.90154370.90154489	161.251	0.411912	0.218909	1.88166	0.0598828	0.486898	chr7.90154370.90154489
chr7.91264291.91264458	300.651	0.268097	0.168236	1.59358	0.11103	0.594962	chr7.91264291.91264458
chr7.91940732.91940871	0	NA	NA	NA	NA	NA	chr7.91940732.91940871
chr7.91940732.91940916	48.6432	-0.170351	0.353766	-0.481535	0.630136	0.91065	chr7.91940732.91940916
chr7.92048177.92048715	24.1963	0.228792	0.489325	0.467566	0.640095	0.91065	chr7.92048177.92048715
chr7.93029065.93029281	13.2556	-1.02541	0.701758	-1.4612	0.143961	NA	chr7.93029065.93029281
chr7.94057009.94057175	69.7916	-0.697469	0.317128	-2.19933	0.0278547	0.378649	chr7.94057009.94057175
chr7.94111016.94111310	0	NA	NA	NA	NA	NA	chr7.94111016.94111310
chr7.94111016.94111326	0.282787	1.66894	4.47138	0.373249	0.708963	NA	chr7.94111016.94111326
chr7.95434904.95435081	185.468	0.273678	0.200976	1.36174	0.173279	0.650623	chr7.95434904.95435081
chr7.95772448.95772599	14.8257	0.0720083	0.619124	0.116307	0.907409	NA	chr7.95772448.95772599
chr7.95772478.95772624	31.3649	0.713964	0.451145	1.58256	0.113522	0.594962	chr7.95772478.95772624
chr7.97167828.97168067	4.24555	0.456263	1.26232	0.361447	0.717766	NA	chr7.97167828.97168067
chr7.975486.975634	110.463	0.0308015	0.246506	0.124952	0.900561	0.983872	chr7.975486.975634
chr7.98056677.98056856	68.9321	-0.010027	0.310307	-0.0323132	0.974222	0.996402	chr7.98056677.98056856
chr7.98401001.98401096	109.783	0.061813	0.264698	0.233522	0.815356	0.959891	chr7.98401001.98401096
chr8.100212928.100213388	565.611	0.130203	0.139077	0.93619	0.349175	0.742745	chr8.100212928.100213388
chr8.101902439.101902631	31.0236	0.129989	0.440398	0.295162	0.76787	0.951633	chr8.101902439.101902631
chr8.103120187.103120469	57.1881	-0.0474976	0.336737	-0.141052	0.887828	0.980974	chr8.103120187.103120469
chr8.103120231.103120427	0	NA	NA	NA	NA	NA	chr8.103120231.103120427
chr8.103175598.103175795	4.84686	0.465566	1.17967	0.394658	0.693095	NA	chr8.103175598.103175795
chr8.103298708.103298876	226.481	-0.0885651	0.189668	-0.466947	0.640538	0.91065	chr8.103298708.103298876
chr8.104072528.104072856	20.3263	-0.53304	0.612102	-0.870835	0.383844	NA	chr8.104072528.104072856
chr8.104895061.104895267	6.6299	0.232389	0.950793	0.244416	0.806909	NA	chr8.104895061.104895267
chr8.106269981.106270306	603.874	0.476746	0.138348	3.44599	0.000568969	0.097205	chr8.106269981.106270306
chr8.10736683.10736826	71.2849	-0.563413	0.307705	-1.83102	0.0670982	0.494707	chr8.10736683.10736826
chr8.108572510.108572851	4.3432	-2.81237	1.43064	-1.96581	0.0493209	NA	chr8.108572510.108572851
chr8.112750506.112750750	2.48646	-0.369465	1.52367	-0.242484	0.808405	NA	chr8.112750506.112750750
chr8.112750573.112750715	0	NA	NA	NA	NA	NA	chr8.112750573.112750715
chr8.115172815.115173050	4.82613	-0.506514	1.15022	-0.440362	0.659675	NA	chr8.115172815.115173050
chr8.118111625.118112208	352.023	0.386352	0.169881	2.27425	0.0229507	0.378649	chr8.118111625.118112208
chr8.118905335.118905461	133.899	-0.0513578	0.235217	-0.218342	0.827163	0.959933	chr8.118905335.118905461
chr8.11902292.11902462	80.7331	0.563986	0.27409	2.05767	0.039622	0.46536	chr8.11902292.11902462
chr8.119683720.119683825	47.3941	-0.0811606	0.357855	-0.226797	0.820581	0.959933	chr8.119683720.119683825
chr8.119855705.119856091	10.5105	0.513811	0.768879	0.66826	0.503968	NA	chr8.119855705.119856091
chr8.119855717.119856091	0	NA	NA	NA	NA	NA	chr8.119855717.119856091
chr8.120936759.120937127	3.13137	-0.751896	1.46628	-0.512792	0.608097	NA	chr8.120936759.120937127
chr8.120936894.120937093	0	NA	NA	NA	NA	NA	chr8.120936894.120937093
chr8.121534420.121534560	2.75614	-0.629511	1.52304	-0.413326	0.679368	NA	chr8.121534420.121534560
chr8.122568655.122568810	392.866	-0.259765	0.152712	-1.70102	0.0889399	0.558183	chr8.122568655.122568810
chr8.123541183.123541393	266.679	0.0974566	0.172703	0.564302	0.572549	0.899622	chr8.123541183.123541393
chr8.123844808.123845181	6.73103	-0.569233	0.91736	-0.620512	0.534921	NA	chr8.123844808.123845181
chr8.124200072.124200343	386.778	-0.0767868	0.164473	-0.466867	0.640595	0.91065	chr8.124200072.124200343
chr8.125452094.125452267	194.39	-0.392086	0.201034	-1.95034	0.0511352	0.478135	chr8.125452094.125452267
chr8.126876737.126877018	73.7332	-0.0629824	0.29097	-0.216457	0.828632	0.959933	chr8.126876737.126877018
chr8.131615368.131615570	6.2849	-0.310396	1.04247	-0.29775	0.765894	NA	chr8.131615368.131615570
chr8.133297359.133297476	0	NA	NA	NA	NA	NA	chr8.133297359.133297476
chr8.133297359.133297539	140.489	0.268958	0.229207	1.17343	0.240625	0.680119	chr8.133297359.133297539
chr8.133328699.133328986	45.3998	-0.643938	0.393518	-1.63636	0.101764	0.579382	chr8.133328699.133328986
chr8.133328732.133328950	0	NA	NA	NA	NA	NA	chr8.133328732.133328950
chr8.133391057.133391218	0	NA	NA	NA	NA	NA	chr8.133391057.133391218
chr8.133391057.133391254	3.93537	0.233724	1.22317	0.191081	0.848462	NA	chr8.133391057.133391254
chr8.136531372.136531510	14.4062	-0.880084	0.702861	-1.25215	0.210517	NA	chr8.136531372.136531510
chr8.137757509.137757725	5.7452	-0.235553	1.07182	-0.21977	0.82605	NA	chr8.137757509.137757725
chr8.141041479.141041788	272.941	-0.181802	0.18837	-0.965135	0.334477	0.740446	chr8.141041479.141041788
chr8.142574802.142574982	7.585	0.488754	0.866486	0.564065	0.57271	NA	chr8.142574802.142574982
chr8.142815677.142816048	500.09	0.115475	0.150835	0.76557	0.443932	0.816376	chr8.142815677.142816048
chr8.143117153.143117485	7.4795	0.474019	0.873045	0.542949	0.587165	NA	chr8.143117153.143117485
chr8.143246882.143247007	229.912	0.200124	0.183333	1.09159	0.275013	0.699753	chr8.143246882.143247007
chr8.143635978.143636207	313.416	0.179173	0.168814	1.06137	0.288523	0.699753	chr8.143635978.143636207
chr8.143684332.143684471	12.1937	0.820985	0.674785	1.21666	0.223733	NA	chr8.143684332.143684471
chr8.143684366.143684471	0	NA	NA	NA	NA	NA	chr8.143684366.143684471
chr8.144373885.144373980	0	NA	NA	NA	NA	NA	chr8.144373885.144373980
chr8.144373885.144374030	93.1841	0.365073	0.282656	1.29158	0.196502	0.6678	chr8.144373885.144374030
chr8.144685815.144686020	175.764	0.0643336	0.204568	0.314486	0.753152	0.950518	chr8.144685815.144686020
chr8.144701713.144702175	9.5686	0.255616	0.838386	0.30489	0.76045	NA	chr8.144701713.144702175
chr8.144798801.144798980	270.351	0.196388	0.169086	1.16147	0.245451	0.680119	chr8.144798801.144798980
chr8.17801242.17801413	164.109	0.0674648	0.218241	0.30913	0.757222	0.950518	chr8.17801242.17801413
chr8.19041573.19041967	38.3899	-0.79014	0.415198	-1.90304	0.0570351	0.481753	chr8.19041573.19041967
chr8.20159752.20159955	0.437214	1.6771	3.58994	0.467167	0.64038	NA	chr8.20159752.20159955
chr8.20159816.20159982	0.509191	0.770131	3.51823	0.218897	0.82673	NA	chr8.20159816.20159982
chr8.20428071.20428364	28.6629	-0.45436	0.498026	-0.912323	0.361599	0.754415	chr8.20428071.20428364
chr8.22440977.22441261	0	NA	NA	NA	NA	NA	chr8.22440977.22441261
chr8.22440977.22441335	59.9231	0.578038	0.334251	1.72935	0.0837459	0.557216	chr8.22440977.22441335
chr8.22719232.22719401	53.2588	0.296545	0.372603	0.795874	0.426105	0.811456	chr8.22719232.22719401
chr8.23288005.23288165	128.997	0.296987	0.237729	1.24926	0.211568	0.675941	chr8.23288005.23288165
chr8.25076449.25076564	1.47963	0.521546	1.9827	0.263048	0.792513	NA	chr8.25076449.25076564
chr8.26265984.26266303	211.445	-0.114173	0.195628	-0.583623	0.559474	0.899622	chr8.26265984.26266303
chr8.26291332.26291462	123.033	0.14984	0.235817	0.635407	0.525163	0.878638	chr8.26291332.26291462
chr8.29373342.29373496	161.547	-0.0505476	0.211163	-0.239377	0.810813	0.959891	chr8.29373342.29373496
chr8.30448329.30448460	7.88285	0.257855	0.874426	0.294885	0.768082	NA	chr8.30448329.30448460
chr8.30812743.30812867	20.4615	0.164491	0.539937	0.304648	0.760634	NA	chr8.30812743.30812867
chr8.30812765.30812849	0	NA	NA	NA	NA	NA	chr8.30812765.30812849
chr8.3169779.3169937	3.20749	-0.754676	1.44715	-0.52149	0.602026	NA	chr8.3169779.3169937
chr8.32633265.32633608	21.9235	-0.940417	0.565684	-1.66244	0.0964241	NA	chr8.32633265.32633608
chr8.33473123.33473245	160.222	-0.112633	0.209197	-0.538406	0.590297	0.902562	chr8.33473123.33473245
chr8.36923718.36924067	10.6385	-0.183548	0.785591	-0.233643	0.815262	NA	chr8.36923718.36924067
chr8.382949.383210	35.3512	0.353126	0.462122	0.764139	0.444784	0.816376	chr8.382949.383210
chr8.38787007.38787209	56.8978	0.0928757	0.333525	0.278467	0.780654	0.955801	chr8.38787007.38787209
chr8.38787054.38787194	0	NA	NA	NA	NA	NA	chr8.38787054.38787194
chr8.406785.406883	0	NA	NA	NA	NA	NA	chr8.406785.406883
chr8.406785.406942	74.8697	0.359328	0.293275	1.22522	0.220491	0.675941	chr8.406785.406942
chr8.41770677.41770779	174.482	-0.0372496	0.204985	-0.181718	0.855804	0.967696	chr8.41770677.41770779
chr8.42052031.42052176	4.23927	-0.493418	1.33314	-0.370118	0.711294	NA	chr8.42052031.42052176
chr8.42052079.42052174	0	NA	NA	NA	NA	NA	chr8.42052079.42052174
chr8.47260727.47260919	31.1597	1.22782	0.440428	2.78778	0.00530703	0.243006	chr8.47260727.47260919
chr8.47260781.47260919	0	NA	NA	NA	NA	NA	chr8.47260781.47260919
chr8.48514533.48514853	296.659	0.180035	0.182569	0.986122	0.324073	0.736146	chr8.48514533.48514853
chr8.48870211.48870546	105.852	0.145836	0.25628	0.569051	0.569322	0.899622	chr8.48870211.48870546
chr8.52546247.52546699	0.623123	-0.172504	3.10849	-0.0554945	0.955745	NA	chr8.52546247.52546699
chr8.52546296.52546699	0	NA	NA	NA	NA	NA	chr8.52546296.52546699
chr8.53529436.53529544	34.763	-0.167851	0.430377	-0.390009	0.69653	0.93221	chr8.53529436.53529544
chr8.54135178.54135285	93.3143	-0.328255	0.271051	-1.21105	0.225878	0.675941	chr8.54135178.54135285
chr8.54199246.54199458	1.6256	-1.46615	1.94361	-0.754341	0.450644	NA	chr8.54199246.54199458
chr8.55215127.55215354	5.62217	0.327533	1.05862	0.309395	0.757021	NA	chr8.55215127.55215354
chr8.56074426.56074723	110.952	0.216836	0.264542	0.819667	0.412406	0.804469	chr8.56074426.56074723
chr8.56074503.56074626	0	NA	NA	NA	NA	NA	chr8.56074503.56074626
chr8.56905959.56906329	2.4226	0.192976	1.75471	0.109976	0.912429	NA	chr8.56905959.56906329
chr8.56906068.56906267	0	NA	NA	NA	NA	NA	chr8.56906068.56906267
chr8.58953539.58953764	27.5816	-0.497114	0.479583	-1.03656	0.299943	0.711037	chr8.58953539.58953764
chr8.66113321.66113799	377.964	0.476366	0.159535	2.98596	0.00282691	0.170305	chr8.66113321.66113799
chr8.67343839.67344037	152.83	-0.246161	0.226909	-1.08484	0.277992	0.699753	chr8.67343839.67344037
chr8.6794532.6794684	133.318	0.160444	0.242839	0.660703	0.508803	0.862882	chr8.6794532.6794684
chr8.70447243.70447504	30.0391	-0.171625	0.483321	-0.355096	0.722518	0.941769	chr8.70447243.70447504
chr8.71308849.71308950	19.5074	-0.844163	0.556173	-1.51781	0.129063	NA	chr8.71308849.71308950
chr8.73412414.73412585	66.8139	0.10339	0.312525	0.330823	0.740778	0.947028	chr8.73412414.73412585
chr8.73568220.73568556	124.481	-0.478611	0.240232	-1.99229	0.0463396	0.46536	chr8.73568220.73568556
chr8.73746970.73747084	132.427	-0.0920095	0.236044	-0.389798	0.696686	0.93221	chr8.73746970.73747084
chr8.78516250.78516354	0	NA	NA	NA	NA	NA	chr8.78516250.78516354
chr8.78516250.78516432	38.7258	0.0736591	0.405622	0.181596	0.8559	0.967696	chr8.78516250.78516432
chr8.80568482.80568745	31.9093	0.153645	0.450232	0.341258	0.732909	0.944639	chr8.80568482.80568745
chr8.80687286.80687432	0	NA	NA	NA	NA	NA	chr8.80687286.80687432
chr8.80687286.80687446	4.111	2.26809	1.37339	1.65145	0.0986462	NA	chr8.80687286.80687446
chr8.81227506.81227765	0	NA	NA	NA	NA	NA	chr8.81227506.81227765
chr8.81227506.81227773	1.74306	1.00234	1.93748	0.517342	0.604917	NA	chr8.81227506.81227773
chr8.8334109.8334221	62.3352	-0.109699	0.336063	-0.326422	0.744105	0.947028	chr8.8334109.8334221
chr8.8386380.8386524	2.90606	0.621525	1.4059	0.442084	0.658428	NA	chr8.8386380.8386524
chr8.8386385.8386524	0	NA	NA	NA	NA	NA	chr8.8386385.8386524
chr8.9002713.9002908	251.178	0.168028	0.17857	0.940967	0.346722	0.742745	chr8.9002713.9002908
chr8.90155776.90156035	47.6473	-0.756211	0.388815	-1.94491	0.0517855	0.478135	chr8.90155776.90156035
chr8.93519364.93519547	13.8734	-0.516019	0.644634	-0.800482	0.423431	NA	chr8.93519364.93519547
chr8.94719608.94719836	228.632	0.122447	0.185031	0.661765	0.508122	0.862882	chr8.94719608.94719836
chr8.94949268.94949809	249.934	0.286445	0.183206	1.56351	0.117932	0.599648	chr8.94949268.94949809
chr8.94949470.94949562	0	NA	NA	NA	NA	NA	chr8.94949470.94949562
chr8.95024932.95025054	233.085	0.324909	0.190024	1.70983	0.0872973	0.558183	chr8.95024932.95025054
chr8.95225544.95225892	12.854	0.285317	0.686737	0.415468	0.677799	NA	chr8.95225544.95225892
chr8.95225598.95225869	0	NA	NA	NA	NA	NA	chr8.95225598.95225869
chr8.95772993.95773426	33.9576	-0.299589	0.425105	-0.70474	0.480972	0.855718	chr8.95772993.95773426
chr8.95773082.95773391	0	NA	NA	NA	NA	NA	chr8.95773082.95773391
chr8.98259748.98259819	1.74286	0.67411	1.90015	0.354767	0.722764	NA	chr8.98259748.98259819
chr8.9970206.9970382	5.50698	-1.98816	1.1976	-1.66012	0.0968896	NA	chr8.9970206.9970382
chr9.100375769.100376016	10.62	0.27497	0.742837	0.370162	0.711262	NA	chr9.100375769.100376016
chr9.1009205.1009620	35.8527	0.616169	0.418716	1.47157	0.141138	0.614655	chr9.1009205.1009620
chr9.1009264.1009477	0	NA	NA	NA	NA	NA	chr9.1009264.1009477
chr9.101000215.101000396	2.10563	-0.411886	1.64533	-0.250336	0.802328	NA	chr9.101000215.101000396
chr9.104256124.104256296	18.2394	-0.544131	0.598121	-0.909734	0.362963	NA	chr9.104256124.104256296
chr9.105864531.105864852	15.8664	0.605392	0.610349	0.991878	0.321257	NA	chr9.105864531.105864852
chr9.107249244.107249453	1.60343	-0.599421	2.24147	-0.267423	0.789144	NA	chr9.107249244.107249453
chr9.107249265.107249471	5.23301	-1.00978	1.10386	-0.914769	0.360313	NA	chr9.107249265.107249471
chr9.112750691.112750835	145.401	0.294677	0.226079	1.30342	0.19243	0.661716	chr9.112750691.112750835
chr9.113340301.113340412	74.3891	0.121159	0.294215	0.411805	0.680482	0.922553	chr9.113340301.113340412
chr9.115944107.115944738	217.368	-0.281611	0.209652	-1.34323	0.179198	0.658414	chr9.115944107.115944738
chr9.116687144.116687328	11.1776	0.472252	0.708664	0.666397	0.505157	NA	chr9.116687144.116687328
chr9.116687176.116687328	0	NA	NA	NA	NA	NA	chr9.116687176.116687328
chr9.120793236.120793489	27.3411	0.0737506	0.456032	0.161722	0.871525	0.973801	chr9.120793236.120793489
chr9.120793310.120793489	0	NA	NA	NA	NA	NA	chr9.120793310.120793489
chr9.120935398.120935613	3.13407	1.31669	1.38161	0.953013	0.340583	NA	chr9.120935398.120935613
chr9.120935420.120935613	0	NA	NA	NA	NA	NA	chr9.120935420.120935613
chr9.121398341.121398481	25.6401	-0.392129	0.495155	-0.791932	0.4284	0.811456	chr9.121398341.121398481
chr9.121398374.121398481	0	NA	NA	NA	NA	NA	chr9.121398374.121398481
chr9.126753370.126753586	14.5051	0.331395	0.638777	0.518797	0.603902	NA	chr9.126753370.126753586
chr9.127295001.127295393	8.3348	-0.816419	0.888229	-0.919154	0.358015	NA	chr9.127295001.127295393
chr9.128771889.128772082	130.276	0.056962	0.230296	0.247342	0.804643	0.959891	chr9.128771889.128772082
chr9.130427022.130427212	11.055	0.0303109	0.723492	0.0418952	0.966582	NA	chr9.130427022.130427212
chr9.130427034.130427212	0	NA	NA	NA	NA	NA	chr9.130427034.130427212
chr9.131740017.131740213	44.9291	0.144831	0.404207	0.358308	0.720113	0.94171	chr9.131740017.131740213
chr9.135370817.135371027	8.48848	1.42303	0.846386	1.6813	0.0927051	NA	chr9.135370817.135371027
chr9.135725745.135725847	1.3433	-0.185454	1.94278	-0.0954583	0.923951	NA	chr9.135725745.135725847
chr9.136118744.136118836	127.979	-0.205945	0.230103	-0.89501	0.370782	0.762601	chr9.136118744.136118836
chr9.136728100.136728357	71.8679	0.316812	0.314109	1.00861	0.313163	0.726538	chr9.136728100.136728357
chr9.136728186.136728282	0	NA	NA	NA	NA	NA	chr9.136728186.136728282
chr9.138214247.138214400	6.19535	-0.113465	1.02983	-0.110178	0.912268	NA	chr9.138214247.138214400
chr9.14322529.14322709	224.053	0.319082	0.188477	1.69295	0.0904641	0.558183	chr9.14322529.14322709
chr9.16637380.16637544	4.45638	-0.492164	1.18143	-0.416582	0.676984	NA	chr9.16637380.16637544
chr9.1707341.1707540	0	NA	NA	NA	NA	NA	chr9.1707341.1707540
chr9.1707341.1707623	0.819334	3.48725	2.79502	1.24766	0.212155	NA	chr9.1707341.1707623
chr9.17889028.17889302	5.28478	0.99008	1.0456	0.946903	0.343688	NA	chr9.17889028.17889302
chr9.19155319.19155430	5.59129	0.900477	1.06839	0.842836	0.39932	NA	chr9.19155319.19155430
chr9.2362234.2362460	35.6612	-0.251125	0.419226	-0.599019	0.54916	0.894699	chr9.2362234.2362460
chr9.23814284.23814533	6.19647	-0.118704	1.01569	-0.11687	0.906963	NA	chr9.23814284.23814533
chr9.27362499.27362710	56.2812	-0.108366	0.335337	-0.323156	0.746577	0.948207	chr9.27362499.27362710
chr9.27683217.27683497	1.05355	-0.12032	2.41584	-0.0498046	0.960278	NA	chr9.27683217.27683497
chr9.27683230.27683497	0	NA	NA	NA	NA	NA	chr9.27683230.27683497
chr9.28086943.28087082	6.03772	-1.58601	1.04424	-1.51882	0.128808	NA	chr9.28086943.28087082
chr9.28234922.28235123	153.562	-0.113123	0.241991	-0.46747	0.640164	0.91065	chr9.28234922.28235123
chr9.32384534.32384610	0	NA	NA	NA	NA	NA	chr9.32384534.32384610
chr9.32384534.32384631	27.6412	0.492291	0.455933	1.07974	0.280256	0.699753	chr9.32384534.32384631
chr9.35826136.35826307	36.5494	0.457963	0.429168	1.06709	0.285929	0.699753	chr9.35826136.35826307
chr9.36074916.36075165	6.46392	-1.77071	1.04885	-1.68824	0.0913656	NA	chr9.36074916.36075165
chr9.36074945.36075152	0	NA	NA	NA	NA	NA	chr9.36074945.36075152
chr9.37729576.37729754	60.1808	0.225923	0.328374	0.688006	0.491449	0.859141	chr9.37729576.37729754
chr9.38500251.38500412	100.969	0.152071	0.254957	0.596458	0.550869	0.895806	chr9.38500251.38500412
chr9.40992010.40992386	64.6063	0.631601	0.330579	1.91059	0.0560572	0.478135	chr9.40992010.40992386
chr9.40992058.40992383	0	NA	NA	NA	NA	NA	chr9.40992058.40992383
chr9.6239135.6239470	0	NA	NA	NA	NA	NA	chr9.6239135.6239470
chr9.6239135.6239498	0.383139	-1.00951	4.01981	-0.251133	0.801711	NA	chr9.6239135.6239498
chr9.69976292.69976582	58.7936	0.161124	0.359224	0.448534	0.653768	0.913131	chr9.69976292.69976582
chr9.72025984.72026247	32.4173	-0.0898721	0.447255	-0.200941	0.840744	0.961166	chr9.72025984.72026247
chr9.73684286.73684840	57.6907	-0.204184	0.351516	-0.580868	0.56133	0.899622	chr9.73684286.73684840
chr9.73684393.73684812	0	NA	NA	NA	NA	NA	chr9.73684393.73684812
chr9.7433913.7434302	52.5506	0.0815469	0.347959	0.234358	0.814707	0.959891	chr9.7433913.7434302
chr9.79026272.79026708	85.1063	-0.566357	0.284591	-1.99008	0.0465825	0.46536	chr9.79026272.79026708
chr9.82021240.82021595	41.0355	-0.24701	0.393304	-0.628038	0.529979	0.881112	chr9.82021240.82021595
chr9.82021327.82021507	0	NA	NA	NA	NA	NA	chr9.82021327.82021507
chr9.84238744.84238917	2.2378	-0.533316	1.75076	-0.30462	0.760656	NA	chr9.84238744.84238917
chr9.84238849.84239072	2.62736	0.624996	1.41944	0.440311	0.659712	NA	chr9.84238849.84239072
chr9.84512552.84512900	10.1404	-0.505871	0.782306	-0.646641	0.517864	NA	chr9.84512552.84512900
chr9.86354341.86354523	276.182	0.242653	0.17063	1.42211	0.154996	0.636066	chr9.86354341.86354523
chr9.87344057.87344383	36.8143	-0.655745	0.453561	-1.44577	0.148242	0.620137	chr9.87344057.87344383
chr9.87700236.87700505	6.29395	0.241385	0.962866	0.250694	0.80205	NA	chr9.87700236.87700505
chr9.89604954.89605088	68.9831	0.24967	0.309661	0.806267	0.420089	0.811456	chr9.89604954.89605088
chr9.89686186.89686508	63.7168	0.286693	0.311179	0.921313	0.356887	0.7513	chr9.89686186.89686508
chr9.90014476.90014634	93.0382	0.0597827	0.273059	0.218937	0.826699	0.959933	chr9.90014476.90014634
chr9.90921221.90921439	31.637	-0.14718	0.4435	-0.331861	0.739994	0.947028	chr9.90921221.90921439
chr9.90921248.90921446	3.6502	-4.139	1.83669	-2.25351	0.0242269	NA	chr9.90921248.90921446
chr9.91963958.91964124	3.64223	-3.0082	1.74891	-1.72004	0.0854249	NA	chr9.91963958.91964124
chr9.92147316.92147655	216.815	0.2878	0.185354	1.5527	0.120494	0.599789	chr9.92147316.92147655
chr9.92800300.92800796	15.8269	0.367593	0.645113	0.569812	0.568805	NA	chr9.92800300.92800796
chr9.92988192.92988542	18.3778	-0.77857	0.609743	-1.27688	0.201644	NA	chr9.92988192.92988542
chr9.95197718.95198018	19.5405	-0.581407	0.579496	-1.0033	0.315717	NA	chr9.95197718.95198018
chr9.95197798.95198135	24.0028	0.577097	0.513735	1.12334	0.261295	0.689722	chr9.95197798.95198135
chr9.95764963.95765239	17.0673	0.428907	0.613746	0.698835	0.484655	NA	chr9.95764963.95765239
chr9.96266890.96267053	4.87774	-0.735962	1.14881	-0.640631	0.521762	NA	chr9.96266890.96267053
chr9.96266967.96267151	5.81808	0.0326075	0.995019	0.0327707	0.973857	NA	chr9.96266967.96267151
chr9.97168232.97168522	11.7911	-0.13019	0.728368	-0.178742	0.85814	NA	chr9.97168232.97168522
chrX.105017858.105018001	12.6431	-0.39137	0.704179	-0.555782	0.57836	NA	chrX.105017858.105018001
chrX.106024894.106025057	6.50856	-0.136396	0.927293	-0.14709	0.883061	NA	chrX.106024894.106025057
chrX.10761418.10761768	2.21754	0.339731	1.58981	0.213693	0.830787	NA	chrX.10761418.10761768
chrX.10761486.10761768	0	NA	NA	NA	NA	NA	chrX.10761486.10761768
chrX.108122827.108123144	36.4997	-0.109618	0.433441	-0.252902	0.800344	0.95909	chrX.108122827.108123144
chrX.114071383.114071806	6.69926	-0.698318	0.99624	-0.700953	0.483332	NA	chrX.114071383.114071806
chrX.11494200.11494387	3.73596	-0.844214	1.33222	-0.63369	0.526283	NA	chrX.11494200.11494387
chrX.122219877.122219997	17.5137	-1.13398	0.61877	-1.83263	0.0668579	NA	chrX.122219877.122219997
chrX.124347451.124347554	3.74516	-0.291141	1.35818	-0.214362	0.830265	NA	chrX.124347451.124347554
chrX.127012232.127012407	4.49852	-0.33165	1.10222	-0.300892	0.763497	NA	chrX.127012232.127012407
chrX.129540210.129540281	31.928	-0.0572246	0.451167	-0.126837	0.89907	0.983872	chrX.129540210.129540281
chrX.132878242.132878504	6.45965	0.384343	0.93846	0.409546	0.682139	NA	chrX.132878242.132878504
chrX.13293792.13293918	42.2364	-0.485721	0.39971	-1.21518	0.224296	0.675941	chrX.13293792.13293918
chrX.133786485.133786663	4.38294	-0.814532	1.24614	-0.653642	0.513343	NA	chrX.133786485.133786663
chrX.134685001.134685262	5.83853	-1.85706	1.14351	-1.624	0.104376	NA	chrX.134685001.134685262
chrX.134685013.134685234	0	NA	NA	NA	NA	NA	chrX.134685013.134685234
chrX.137501633.137501829	0	NA	NA	NA	NA	NA	chrX.137501633.137501829
chrX.137501633.137501844	0.149101	1.66619	4.97808	0.334706	0.737847	NA	chrX.137501633.137501844
[truncated: 40 more rows]

## Sheet: TP53_peaks_CtrlvsTPA
gene symbol	baseMean	log2FoldChange	lfcSE	stat	pvalue	padj	location
chr1.100835941.100836017	3.27197	-0.712397	1.33955	-0.53182	0.594851	NA	chr1:100835941-100836017
chr1.101526831.101527020	0.149101	0	4.99745	0	1	NA	chr1:101526831-101527020
chr3.157175020.157175138	163.52	1.13663	0.202192	5.62155	1.89256e-08	9.71092e-06	chr3:157175020-157175138
chr1.101526850.101527024	0.115768	-1.45168	4.97631	-0.291718	0.770502	NA	chr1:101526850-101527024
chr1.107677822.107677963	18.8802	-0.208504	0.567934	-0.367128	0.713524	NA	chr1:107677822-107677963
chr1.10796662.10796761	17.2044	-0.233512	0.566084	-0.412505	0.679969	NA	chr1:10796662-10796761
chr1.114346586.114346820	176.358	-0.112353	0.206999	-0.542769	0.587289	0.916251	chr1:114346586-114346820
chr1.115839188.115839645	75.1397	-0.316876	0.294244	-1.07691	0.281519	0.75063	chr1:115839188-115839645
chr1.116570987.116571065	132.126	-1.05918	0.236634	-4.47602	7.60462e-06	0.000554021	chr1:116570987-116571065
chr1.12207130.12207500	3.37361	-0.712155	1.32481	-0.537554	0.590885	NA	chr1:12207130-12207500
chr1.145215199.145215325	16.9568	-0.190149	0.589652	-0.322476	0.747092	NA	chr1:145215199-145215325
chr1.147084518.147084789	242.37	-0.133863	0.196265	-0.682051	0.495206	0.877223	chr1:147084518-147084789
chr1.147172476.147172699	272.977	-0.516148	0.178011	-2.89952	0.00373733	0.0654845	chr1:147172476-147172699
chr1.147242515.147242693	395.754	-0.218977	0.153622	-1.42543	0.154034	0.561847	chr1:147242515-147242693
chr1.147640903.147641050	88.0471	-0.618566	0.284211	-2.17643	0.0295229	0.247869	chr1:147640903-147641050
chr1.148388335.148388566	68.0104	-0.106165	0.345876	-0.306945	0.758886	0.955608	chr1:148388335-148388566
chr1.149793062.149793146	197.603	-0.266355	0.19124	-1.39278	0.163687	0.581196	chr1:149793062-149793146
chr1.151713924.151714120	28.6848	-0.0707772	0.483695	-0.146326	0.883664	NA	chr1:151713924-151714120
chr1.151763452.151763599	122.399	-0.264783	0.239547	-1.10535	0.269009	0.737488	chr1:151763452-151763599
chr1.151909446.151909738	62.0805	-0.230477	0.321167	-0.717622	0.47299	0.866483	chr1:151909446-151909738
chr1.223845949.223846363	47.4438	1.38428	0.359695	3.84847	0.000118858	0.00449519	chr1:223845949-223846363
chr1.154813356.154813818	44.707	-0.293824	0.405269	-0.72501	0.468446	0.864687	chr1:154813356-154813818
chr1.157074269.157074444	42.5586	-0.566936	0.385935	-1.469	0.141834	0.561847	chr1:157074269-157074444
chr1.158916103.158916431	3.82156	-1.03491	1.23388	-0.838742	0.401614	NA	chr1:158916103-158916431
chr1.16948603.16948811	423.227	-0.225841	0.157935	-1.42996	0.152728	0.561847	chr1:16948603-16948811
chr1.171841330.171841582	77.2314	-0.376697	0.287027	-1.31241	0.189383	0.619449	chr1:171841330-171841582
chr1.172071680.172071856	0.257902	0	4.99745	0	1	NA	chr1:172071680-172071856
chr8.124200072.124200343	386.778	0.564091	0.15802	3.56974	0.00035733	0.010286	chr8:124200072-124200343
chr1.177305161.177305333	59.1127	-0.149215	0.321147	-0.464631	0.642196	0.925249	chr1:177305161-177305333
chr1.226815147.226815328	213.837	0.653069	0.185949	3.51209	0.000444593	0.0115594	chr1:226815147-226815328
chr1.177813368.177813521	4.61125	-0.330254	1.14201	-0.289186	0.772439	NA	chr1:177813368-177813521
chr1.177907208.177907321	10.3568	-0.700166	0.794447	-0.881325	0.378142	NA	chr1:177907208-177907321
chr1.179400057.179400185	5.51492	-1.07284	1.06349	-1.00879	0.313077	NA	chr1:179400057-179400185
chr1.179637543.179637689	20.6918	-0.164219	0.536685	-0.305988	0.759614	NA	chr1:179637543-179637689
chr1.182643594.182644269	97.6856	-0.171005	0.266085	-0.642672	0.520437	0.88535	chr1:182643594-182644269
chr11.12066016.12066422	211.062	0.640962	0.19449	3.29561	0.000982089	0.0219879	chr11:12066016-12066422
chr1.183805064.183805163	83.9756	-0.554099	0.272789	-2.03123	0.0422314	0.309441	chr1:183805064-183805163
chr1.184051591.184051773	228.911	-0.0964765	0.198387	-0.486304	0.626752	0.921719	chr1:184051591-184051773
chr1.199909197.199909393	27.8677	-0.108517	0.450973	-0.240628	0.809843	NA	chr1:199909197-199909393
chr5.168314835.168314960	165.804	0.62519	0.202827	3.08238	0.00205352	0.0413784	chr5:168314835-168314960
chr1.200227033.200227174	18.7983	-0.312348	0.540118	-0.578296	0.563064	NA	chr1:200227033-200227174
chr1.201468792.201469437	452.926	-0.405695	0.146872	-2.76224	0.0057407	0.0863128	chr1:201468792-201469437
chr14.76938077.76938538	29.4068	1.40149	0.457932	3.06046	0.00220995	0.0420914	chr14:76938077-76938538
chr1.202927090.202927304	241.147	-0.25723	0.195063	-1.31871	0.187267	0.619449	chr1:202927090-202927304
chr1.203650554.203650680	3.8822	-0.463869	2.46481	-0.188197	0.850722	NA	chr1:203650554-203650680
chr1.203650563.203650691	25.2037	-0.260916	0.476724	-0.54731	0.584166	NA	chr1:203650563-203650691
chr1.205284694.205285014	745.458	-0.0308205	0.135385	-0.22765	0.819918	0.979043	chr1:205284694-205285014
chr1.205449966.205450115	527.447	-0.451001	0.147595	-3.05567	0.00224557	0.0420914	chr1:205449966-205450115
chr1.206042901.206043065	4.6988	-0.176487	1.04946	-0.16817	0.86645	NA	chr1:206042901-206043065
chr5.136132638.136132931	323.863	0.448717	0.159622	2.81113	0.00493685	0.079582	chr5:136132638-136132931
chr1.206612414.206612653	33.6266	-0.763945	0.427001	-1.78909	0.0735997	0.426773	chr1:206612414-206612653
chr1.206826446.206826689	27.6586	-0.244473	0.459089	-0.532518	0.594367	NA	chr1:206826446-206826689
chr1.206961708.206961998	70.1263	-0.235228	0.302742	-0.77699	0.437164	0.855041	chr1:206961708-206961998
chr2.67451589.67451814	102.197	0.687502	0.2481	2.77107	0.00558725	0.0863128	chr2:67451589-67451814
chr1.212432741.212432925	118.482	-1.10454	0.247605	-4.46088	8.16249e-06	0.000554021	chr1:212432741-212432925
chr1.212596464.212596767	7.39738	-1.03356	0.8906	-1.16053	0.245835	NA	chr1:212596464-212596767
chr1.216884623.216884809	9.12549	-0.254337	0.783298	-0.3247	0.745408	NA	chr1:216884623-216884809
chr1.218285199.218285345	0.522771	-1.46601	3.39544	-0.431759	0.665916	NA	chr1:218285199-218285345
chr1.218600979.218601389	101.427	-0.253789	0.258323	-0.982448	0.325879	0.776365	chr1:218600979-218601389
chr5.76711475.76711824	150.5	0.574168	0.213685	2.68699	0.00720995	0.0968537	chr5:76711475-76711824
chr1.222805870.222806147	9.58779	-0.716222	0.745715	-0.960449	0.336829	NA	chr1:222805870-222806147
chr6.134436586.134436713	71.1682	0.766501	0.286732	2.67323	0.00751256	0.0976633	chr6:134436586-134436713
chr1.226214552.226214729	10.1709	-0.101691	0.749327	-0.13571	0.892051	NA	chr1:226214552-226214729
chr1.226309200.226309540	404.091	-0.66442	0.152945	-4.34417	1.39805e-05	0.00080488	chr1:226309200-226309540
chr1.226408049.226408238	42.9966	-0.916553	0.390121	-2.34941	0.0188033	0.202014	chr1:226408049-226408238
chr1.226828259.226828384	113.024	-0.241176	0.267929	-0.900148	0.368041	0.805621	chr1:226828259-226828384
chr1.227542676.227542805	33.3198	-0.05235	0.420841	-0.124394	0.901004	0.994719	chr1:227542676-227542805
chr1.22817376.22817861	1.07043	-0.87832	2.59332	-0.338685	0.734847	NA	chr1:22817376-22817861
chr1.229038032.229038372	14.0288	-0.166715	0.629272	-0.264933	0.791061	NA	chr1:229038032-229038372
chr1.230426327.230426510	278.564	-0.948555	0.172098	-5.51172	3.55335e-08	9.71092e-06	chr1:230426327-230426510
chr1.230627861.230628152	13.1635	-0.234997	0.638664	-0.367951	0.71291	NA	chr1:230627861-230628152
chr11.64542819.64543020	62.8216	0.744581	0.314686	2.36611	0.0179761	0.195794	chr11:64542819-64543020
chr2.105404253.105404503	255.576	0.41746	0.17578	2.3749	0.0175536	0.195794	chr2:105404253-105404503
chr1.23497179.23497404	23.3841	-0.0789169	0.502672	-0.156995	0.875249	NA	chr1:23497179-23497404
chr1.23661992.23662231	34.4657	-0.27546	0.423592	-0.650295	0.515502	0.884031	chr1:23661992-23662231
chr11.78079835.78079978	76.3792	0.69149	0.295546	2.3397	0.0192991	0.202014	chr11:78079835-78079978
chr1.238320052.238320263	7.13041	-0.576785	0.903709	-0.638242	0.523316	NA	chr1:238320052-238320263
chr20.47133970.47134074	72.3061	0.677114	0.291359	2.32398	0.0201264	0.207973	chr20:47133970-47134074
chr1.243101773.243101941	17.2611	-0.126126	0.612867	-0.205796	0.83695	NA	chr1:243101773-243101941
chr1.244239282.244239792	148.473	-0.162603	0.21306	-0.763179	0.445357	0.855041	chr1:244239282-244239792
chr1.25748489.25748826	9.80799	-0.325066	0.754788	-0.430672	0.666707	NA	chr1:25748489-25748826
chr1.26169855.26169952	0.380636	-2.20763	3.9428	-0.559916	0.575537	NA	chr1:26169855-26169952
chr11.13073468.13073843	207.696	0.439654	0.194557	2.25977	0.0238356	0.220822	chr11:13073468-13073843
chr1.29987735.29988014	0.76397	-0.142063	2.5063	-0.0566824	0.954798	NA	chr1:29987735-29988014
chr4.105708677.105708786	100.41	0.565893	0.249123	2.27154	0.0231142	0.220822	chr4:105708677-105708786
chr1.30420669.30420979	6.55118	-0.285603	0.943144	-0.30282	0.762027	NA	chr1:30420669-30420979
chr7.44019135.44019289	217.337	0.41949	0.184955	2.26806	0.0233254	0.220822	chr7:44019135-44019289
chr5.37847903.37848242	89.7413	0.594495	0.264482	2.24778	0.0245904	0.221008	chr5:37847903-37848242
chr1.36088757.36088966	41.2115	-0.0778805	0.388688	-0.200368	0.841193	0.980606	chr1:36088757-36088966
chr1.43152826.43153221	63.8164	-0.0471635	0.306613	-0.153821	0.877751	0.986997	chr1:43152826-43153221
chr1.43582289.43582479	312.095	-0.0114482	0.164885	-0.0694311	0.944647	0.997838	chr1:43582289-43582479
chr14.93959481.93959619	250.787	0.39477	0.176434	2.2375	0.0252539	0.223468	chr14:93959481-93959619
chr1.234772469.234772679	404.706	0.355487	0.1598	2.22457	0.0261101	0.22388	chr1:234772469-234772679
chr1.46218545.46218786	56.509	-0.0749907	0.323474	-0.231829	0.816671	0.979043	chr1:46218545-46218786
chr1.47569846.47570082	198.79	-0.0214504	0.188381	-0.113867	0.909343	0.994719	chr1:47569846-47570082
chr1.48869523.48869688	46.3227	-0.0851044	0.351421	-0.242173	0.808646	0.977165	chr1:48869523-48869688
chr1.54715755.54715891	117.098	-0.321118	0.2362	-1.35952	0.173983	0.594196	chr1:54715755-54715891
chr1.59107618.59107866	48.8588	-0.0104114	0.348323	-0.02989	0.976155	0.997838	chr1:59107618-59107866
chr1.61618900.61619014	2.51378	-1.13749	1.45596	-0.781263	0.434648	NA	chr1:61618900-61619014
chr3.53261704.53262066	94.2465	0.564425	0.263843	2.13924	0.0324159	0.261272	chr3:53261704-53262066
chr1.633988.634100	122218	-0.0600708	0.258653	-0.232245	0.816347	0.979043	chr1:633988-634100
chr1.66400745.66400915	2.65327	-2.32869	1.63186	-1.42702	0.153576	NA	chr1:66400745-66400915
chr1.67146620.67147067	0.115768	-1.45168	4.97631	-0.291718	0.770502	NA	chr1:67146620-67147067
chr1.67846666.67846848	6.79205	-0.478678	0.872962	-0.548338	0.58346	NA	chr1:67846666-67846848
chr1.69055214.69055625	32.326	-0.00700679	0.422128	-0.0165987	0.986757	0.997838	chr1:69055214-69055625
chr1.69103700.69103861	2.00528	-0.670058	1.71626	-0.390417	0.696228	NA	chr1:69103700-69103861
chr20.45791879.45792012	108.422	0.504865	0.245995	2.05234	0.0401366	0.302338	chr20:45791879-45792012
chr3.119638965.119639249	29.6158	0.903224	0.442786	2.03987	0.0413634	0.308693	chr3:119638965-119639249
chr1.72000840.72001122	0.264869	-1.45384	4.58308	-0.317219	0.751077	NA	chr1:72000840-72001122
chr1.74160092.74160352	11.4387	-0.335498	0.695139	-0.482634	0.629356	NA	chr1:74160092-74160352
chr1.75092174.75092425	22.7616	-0.679443	0.494418	-1.37423	0.169371	NA	chr1:75092174-75092425
chr1.7745934.7746040	17.1982	-0.281344	0.579505	-0.48549	0.627329	NA	chr1:7745934-7746040
chr1.80217557.80217775	20.1902	-0.476548	0.535689	-0.889598	0.373682	NA	chr1:80217557-80217775
chr1.86423963.86424185	6.92256	-0.947815	0.914836	-1.03605	0.300179	NA	chr1:86423963-86424185
chr1.8703302.8703558	185.057	-0.530541	0.200738	-2.64295	0.00821861	0.104843	chr1:8703302-8703558
chr1.91650813.91650959	15.5973	-0.00428281	0.652847	-0.00656021	0.994766	NA	chr1:91650813-91650959
chr1.95234036.95234190	25.0031	-0.500649	0.501005	-0.99929	0.317654	NA	chr1:95234036-95234190
chr3.42515446.42515616	139.173	0.433636	0.223329	1.94169	0.0521746	0.356379	chr3:42515446-42515616
chr11.69420630.69420734	116.011	0.464262	0.241625	1.92142	0.0546792	0.370348	chr11:69420630-69420734
chr13.40445579.40445816	108.592	0.479528	0.251263	1.90847	0.0563303	0.378352	chr13:40445579-40445816
chr1.99580492.99580622	120.017	-0.271092	0.233673	-1.16013	0.245995	0.709607	chr1:99580492-99580622
chr9.89604954.89605088	68.9831	0.558346	0.297152	1.87899	0.0602454	0.398015	chr9:89604954-89605088
chr10.100656478.100656720	38.1811	-0.229275	0.395124	-0.580261	0.561739	0.90389	chr10:100656478-100656720
chr10.47396245.47396595	118.156	0.425553	0.229913	1.85093	0.0641798	0.402721	chr10:47396245-47396595
chr10.100890767.100890876	119.632	-0.0322157	0.230039	-0.140045	0.888625	0.991142	chr10:100890767-100890876
chr10.101221684.101221906	35.4361	-0.0125861	0.39872	-0.0315663	0.974818	0.997838	chr10:101221684-101221906
chr10.108039817.108040162	7.22769	-0.381675	0.873742	-0.436828	0.662236	NA	chr10:108039817-108040162
chr5.144333522.144333891	45.121	0.663053	0.358616	1.84892	0.064469	0.402721	chr5:144333522-144333891
chr7.154804465.154804682	98.0635	0.460912	0.249273	1.84902	0.0644547	0.402721	chr7:154804465-154804682
chr10.109923508.109923696	33.2714	-0.932751	0.449777	-2.07381	0.038097	0.29244	chr10:109923508-109923696
chr6.157763435.157763680	113.381	0.457155	0.249975	1.82881	0.0674286	0.414866	chr6:157763435-157763680
chr11.31369775.31369884	151.462	0.389488	0.213749	1.82217	0.0684289	0.416754	chr11:31369775-31369884
chr17.42458762.42458866	76.6184	0.565383	0.310662	1.81993	0.0687696	0.416754	chr17:42458762-42458866
chr1.238062189.238062521	154.041	0.443644	0.244264	1.81625	0.0693323	0.417028	chr1:238062189-238062521
chr10.117216708.117216997	92.9552	0.509679	0.281351	1.81154	0.0700574	0.418269	chr10:117216708-117216997
chr10.111056968.111057378	0.556105	0	3.5274	0	1	NA	chr10:111056968-111057378
chr19.2491241.2491391	85.9194	0.482863	0.268773	1.79655	0.0724077	0.422903	chr19:2491241-2491391
chr20.10706030.10706198	297.786	0.305989	0.170069	1.7992	0.0719869	0.422903	chr20:10706030-10706198
chr10.116634569.116634789	3.45885	-0.340083	1.27579	-0.266567	0.789802	NA	chr10:116634569-116634789
chr1.235011964.235012120	445.427	0.290296	0.163538	1.7751	0.0758808	0.430704	chr1:235011964-235012120
chr16.85360478.85360732	72.9111	0.510778	0.287431	1.77704	0.0755615	0.430704	chr16:85360478-85360732
chr10.116634662.116634832	2.66246	-0.068904	1.35618	-0.0508076	0.959479	NA	chr10:116634662-116634832
chr11.35115718.35115925	103.629	0.469308	0.268425	1.74838	0.080399	0.43491	chr11:35115718-35115925
chr2.108923053.108923298	143.714	0.383049	0.217919	1.75776	0.0787891	0.43491	chr2:108923053-108923298
chr10.119325195.119325405	18.7782	-0.0381393	0.570577	-0.0668434	0.946706	NA	chr10:119325195-119325405
chr5.57494782.57494983	143.595	0.376347	0.213973	1.75886	0.0786017	0.43491	chr5:57494782-57494983
chr6.4733041.4733164	155.171	0.380277	0.216843	1.7537	0.0794815	0.43491	chr6:4733041-4733164
chr10.124791840.124791987	136.432	-0.392036	0.24754	-1.58373	0.113255	0.498429	chr10:124791840-124791987
chr10.127906937.127907070	136.651	-0.0789721	0.227988	-0.346387	0.729052	0.951987	chr10:127906937-127907070
chr18.22542243.22542501	31.887	0.734895	0.424141	1.73267	0.0831551	0.44682	chr18:22542243-22542501
chr12.124125590.124125741	29.3981	0.763889	0.442882	1.72481	0.0845613	0.450079	chr12:124125590-124125741
chr10.128047507.128047625	186.589	-0.456212	0.204247	-2.23363	0.0255075	0.223468	chr10:128047507-128047625
chr1.70205519.70205722	155.822	0.369023	0.214919	1.71703	0.0859735	0.452906	chr1:70205519-70205722
chr10.13586801.13586923	85.2446	-0.371805	0.27636	-1.34536	0.178508	0.601997	chr10:13586801-13586923
chr8.6794532.6794684	133.318	0.399095	0.235097	1.69758	0.0895871	0.465853	chr8:6794532-6794684
chr10.13871088.13871275	3.90966	-0.482098	1.31214	-0.367415	0.71331	NA	chr10:13871088-13871275
chr14.21042102.21042238	69.6842	0.497259	0.296002	1.67992	0.0929727	0.470251	chr14:21042102-21042238
chr10.22714432.22714738	197.217	-0.190391	0.196376	-0.969522	0.332285	0.7854	chr10:22714432-22714738
chr10.2284020.2284347	0.398555	-0.0454252	3.6926	-0.0123017	0.990185	NA	chr10:2284020-2284347
chr10.28248299.28248420	9.37129	-0.27253	0.842197	-0.323594	0.746245	NA	chr10:28248299-28248420
chr10.28969909.28970051	5.5112	-0.786984	0.966759	-0.814043	0.41562	NA	chr10:28969909-28970051
chr12.104138204.104138321	149.922	0.353957	0.212282	1.66739	0.0954374	0.476979	chr12:104138204-104138321
chr1.235062604.235062707	112.118	0.391234	0.236361	1.65524	0.0978758	0.478109	chr1:235062604-235062707
chr12.122896103.122896247	38.4315	0.654621	0.395258	1.65619	0.0976842	0.478109	chr12:122896103-122896247
chr10.32446023.32446206	147.638	-0.39111	0.216565	-1.80597	0.0709227	0.420321	chr10:32446023-32446206
chr1.6701836.6701938	95.9449	0.408866	0.253668	1.61181	0.107003	0.498429	chr1:6701836-6701938
chr1.205258948.205259119	223.118	0.290037	0.184781	1.56962	0.116502	0.498429	chr1:205258948-205259119
chr1.212596293.212596696	120.825	0.394785	0.248143	1.59095	0.11162	0.498429	chr1:212596293-212596696
chr10.119003729.119004143	60.9761	0.509659	0.318313	1.60112	0.10935	0.498429	chr10:119003729-119004143
chr10.33104052.33104296	5.08166	-1.69646	1.18615	-1.43023	0.152652	NA	chr10:33104052-33104296
chr11.66892303.66892500	162.111	0.33797	0.214845	1.57309	0.115699	0.498429	chr11:66892303-66892500
chr10.33897367.33897558	3.01437	-0.735424	1.35169	-0.544078	0.586388	NA	chr10:33897367-33897558
chr10.35336437.35336705	42.2677	-0.858567	0.386856	-2.21934	0.0264634	0.224521	chr10:35336437-35336705
chr12.14317432.14317636	31.0718	0.731611	0.45489	1.60833	0.107764	0.498429	chr12:14317432-14317636
chr14.55212786.55212968	44.3832	0.603238	0.373518	1.61501	0.106307	0.498429	chr14:55212786-55212968
chr10.42782608.42782795	12.0504	-0.0151847	0.687747	-0.022079	0.982385	NA	chr10:42782608-42782795
chr18.23872792.23873057	245.57	0.282201	0.175005	1.61253	0.106846	0.498429	chr18:23872792-23873057
chr20.6654699.6655171	150.624	0.345684	0.218008	1.58565	0.11282	0.498429	chr20:6654699-6655171
chr10.4344548.4344730	193.703	-0.00189795	0.187678	-0.0101128	0.991931	0.997838	chr10:4344548-4344730
chr3.77825527.77825704	214.443	0.314319	0.198647	1.5823	0.113581	0.498429	chr3:77825527-77825704
chr4.168803836.168804077	134.918	0.348015	0.221043	1.57443	0.115389	0.498429	chr4:168803836-168804077
chr6.47309781.47309954	136.75	0.374093	0.229803	1.62789	0.103549	0.498429	chr6:47309781-47309954
chr10.4533714.4533897	17.3748	-0.354153	0.588767	-0.601516	0.547496	NA	chr10:4533714-4533897
chr10.45514442.45514564	4.9652	-0.136538	1.06201	-0.128566	0.897701	NA	chr10:45514442-45514564
chr7.101126868.101127063	137.281	0.344946	0.215236	1.60264	0.109014	0.498429	chr7:101126868-101127063
chr10.53619710.53619924	0.954217	-0.911557	2.39963	-0.379874	0.704039	NA	chr10:53619710-53619924
chr7.155860963.155861116	140.243	0.339976	0.2128	1.59763	0.110126	0.498429	chr7:155860963-155861116
chr8.118905335.118905461	133.899	0.352941	0.225087	1.56802	0.116877	0.498429	chr8:118905335-118905461
chr8.125452094.125452267	194.39	0.298865	0.189331	1.57853	0.114444	0.498429	chr8:125452094-125452267
chr2.74188378.74188554	48.8495	0.545291	0.349583	1.55983	0.118799	0.503959	chr2:74188378-74188554
chr10.110410533.110410752	185.029	0.326902	0.211143	1.54825	0.121561	0.512975	chr10:110410533-110410752
chr10.53667253.53667419	8.87594	-0.260631	0.769587	-0.338663	0.734864	NA	chr10:53667253-53667419
chr17.43483695.43483884	159.245	0.318924	0.206554	1.54403	0.122582	0.514461	chr17:43483695-43483884
chr12.92553415.92553681	64.0277	0.468569	0.307349	1.52455	0.127372	0.529184	chr12:92553415-92553681
chr16.71462207.71462303	55.7993	0.488025	0.321338	1.51873	0.128831	0.529784	chr16:71462207-71462303
chr9.28234922.28235123	153.562	0.35374	0.232545	1.52117	0.128218	0.529784	chr9:28234922-28235123
chr10.62374282.62374379	71.1269	-0.493968	0.296639	-1.66522	0.0958693	0.476979	chr10:62374282-62374379
chr3.149752423.149752654	146.327	0.349203	0.232244	1.50361	0.132683	0.540113	chr3:149752423-149752654
chr8.22719232.22719401	53.2588	0.540552	0.360237	1.50054	0.133474	0.540602	chr8:22719232-22719401
chr10.71077093.71077369	11.4086	-0.549328	0.698764	-0.786143	0.431784	NA	chr10:71077093-71077369
chr9.90014476.90014634	93.0382	0.388595	0.26178	1.48444	0.137693	0.552143	chr9:90014476-90014634
chr10.71377415.71377545	107.504	-0.898821	0.254496	-3.53177	0.00041279	0.0114727	chr10:71377415-71377545
chr10.77659346.77659724	10.0595	-0.0299277	0.740823	-0.0403979	0.967776	NA	chr10:77659346-77659724
chr10.79347321.79347471	143.562	-0.456964	0.218574	-2.09066	0.0365584	0.28514	chr10:79347321-79347471
chr10.57624111.57624383	35.4635	0.626307	0.434796	1.44046	0.149737	0.561847	chr10:57624111-57624383
chr10.80020400.80020553	3.81679	-1.41555	1.21848	-1.16174	0.245341	NA	chr10:80020400-80020553
chr10.80619116.80619343	4.11354	-0.974063	1.1885	-0.819574	0.412459	NA	chr10:80619116-80619343
chr13.109436306.109436572	218.688	0.259583	0.181666	1.4289	0.153034	0.561847	chr13:109436306-109436572
chr2.240136228.240136364	79.2514	0.412256	0.281799	1.46295	0.143482	0.561847	chr2:240136228-240136364
chr10.83983733.83983911	69.9271	-0.30175	0.292757	-1.03072	0.302673	0.75063	chr10:83983733-83983911
chr10.89241925.89242042	9.36008	-0.277114	0.796403	-0.347957	0.727872	NA	chr10:89241925-89242042
chr3.157160134.157160309	164.247	0.29996	0.20919	1.43391	0.151597	0.561847	chr3:157160134-157160309
chr4.24763678.24763883	128.821	0.315133	0.221465	1.42295	0.154752	0.561847	chr4:24763678-24763883
chr5.121961843.121961992	173.458	0.295772	0.207342	1.42649	0.153726	0.561847	chr5:121961843-121961992
chr10.90051527.90051904	101.774	-0.495345	0.250664	-1.97613	0.0481396	0.337396	chr10:90051527-90051904
chr5.134632805.134632926	127.298	0.372847	0.261462	1.42601	0.153866	0.561847	chr5:134632805-134632926
chr10.90484459.90484894	204.122	-0.0644393	0.192266	-0.335158	0.737506	0.951987	chr10:90484459-90484894
chr10.95183657.95183875	0.149101	0	4.99745	0	1	NA	chr10:95183657-95183875
chr10.95183659.95183878	1.42593	-2.51653	2.20641	-1.14056	0.254054	NA	chr10:95183659-95183878
chr10.98446904.98447023	14.4488	-0.31935	0.649374	-0.491781	0.622874	NA	chr10:98446904-98447023
chr10.99009167.99009391	1.24644	-0.628881	2.1739	-0.289287	0.772362	NA	chr10:99009167-99009391
chr11.101741772.101742017	11.6191	-0.0492533	0.681077	-0.0723169	0.94235	NA	chr11:101741772-101742017
chr1.234356916.234357102	51.9131	0.476898	0.33634	1.41791	0.156218	0.564628	chr1:234356916-234357102
chr1.218712463.218712640	78.8044	0.388538	0.275085	1.41243	0.157824	0.566077	chr1:218712463-218712640
chr3.194089715.194089837	145.728	0.299997	0.2125	1.41175	0.158024	0.566077	chr3:194089715-194089837
chr11.102347102.102347383	230.326	-0.0806056	0.186456	-0.432303	0.665521	0.929645	chr11:102347102-102347383
chr11.103109240.103109497	11.0557	-2.22227	0.812527	-2.735	0.00623797	NA	chr11:103109240-103109497
chr8.8334109.8334221	62.3352	0.442075	0.318007	1.39014	0.164486	0.581473	chr8:8334109-8334221
chr11.104338271.104338538	0.257902	0	4.99745	0	1	NA	chr11:104338271-104338538
chr8.80568482.80568745	31.9093	0.591069	0.428367	1.37982	0.167643	0.587478	chr8:80568482-80568745
chr11.10541134.10541360	236.545	-0.125488	0.185145	-0.67778	0.497911	0.878154	chr11:10541134-10541360
chr14.54312302.54312471	180.402	0.265804	0.193815	1.37143	0.17024	0.589114	chr14:54312302-54312471
chr14.55027014.55027293	58.9047	0.433465	0.316204	1.37084	0.170424	0.589114	chr14:55027014-55027293
chr11.106174079.106174422	0.149101	0	4.99745	0	1	NA	chr11:106174079-106174422
chr14.102263123.102263319	73.1331	0.389621	0.285577	1.36433	0.172464	0.591515	chr14:102263123-102263319
chr11.111426715.111426896	38.4523	-0.455031	0.408858	-1.11293	0.265737	0.733507	chr11:111426715-111426896
chr17.38550809.38550964	39.9448	0.545348	0.403545	1.35139	0.17657	0.600487	chr17:38550809-38550964
chr11.111510327.111510690	37.9056	-0.100422	0.38629	-0.259965	0.794891	0.967798	chr11:111510327-111510690
chr11.111926823.111926953	141.254	-0.592729	0.226504	-2.61687	0.00887414	0.10925	chr11:111926823-111926953
chr5.135651222.135651537	48.5831	0.456852	0.341703	1.33699	0.181227	0.608622	chr5:135651222-135651537
chr11.68213652.68213915	56.1054	0.437164	0.329502	1.32674	0.184593	0.61608	chr11:68213652-68213915
chr19.38775454.38775740	47.5371	0.476597	0.359537	1.32559	0.184977	0.61608	chr19:38775454-38775740
chr11.113690796.113690893	207.09	-0.225271	0.191177	-1.17834	0.238663	0.69765	chr11:113690796-113690893
chr11.11622031.11622195	138.381	-0.598572	0.234997	-2.54715	0.0108607	0.128731	chr11:11622031-11622195
chr10.100286657.100286735	132.384	0.318038	0.242266	1.31276	0.189264	0.619449	chr10:100286657-100286735
chr11.11717405.11717624	25.6317	-0.0086845	0.472611	-0.0183756	0.985339	NA	chr11:11717405-11717624
chr7.94057009.94057175	69.7916	0.37664	0.287275	1.31108	0.189831	0.619449	chr7:94057009-94057175
chr3.118263065.118263321	70.0195	0.373679	0.287668	1.29899	0.193947	0.630328	chr3:118263065-118263321
chr1.150010680.150010813	146.591	0.285614	0.222671	1.28268	0.199606	0.646113	chr1:150010680-150010813
chr11.118092999.118093246	14.7078	-0.646678	0.636653	-1.01575	0.30975	NA	chr11:118092999-118093246
chr18.51321829.51322057	41.52	0.480209	0.376479	1.27553	0.202123	0.65032	chr18:51321829-51322057
chr1.232222164.232222259	148.705	0.27493	0.217469	1.26423	0.206148	0.659347	chr1:232222164-232222259
chr11.119729155.119729274	161.347	-0.770637	0.210605	-3.65917	0.000253037	0.00784414	chr11:119729155-119729274
chr11.122655607.122655764	215.19	-0.308751	0.190196	-1.62333	0.104518	0.498429	chr11:122655607-122655764
chr10.25068304.25068527	155.935	0.26832	0.214649	1.25004	0.211284	0.667148	chr10:25068304-25068527
chr11.119376387.119376614	29.9475	0.549716	0.440349	1.24836	0.211898	0.667148	chr11:119376387-119376614
chr3.146582140.146582427	74.1704	0.356623	0.28734	1.24112	0.214563	0.670735	chr3:146582140-146582427
chr11.123741654.123741755	147.285	-0.147865	0.24618	-0.600639	0.548081	0.896974	chr11:123741654-123741755
chr11.125411781.125411890	2.61128	-1.77694	1.68807	-1.05264	0.292504	NA	chr11:125411781-125411890
chr11.125569268.125569649	319.019	-0.747851	0.187254	-3.99377	6.50303e-05	0.00283461	chr11:125569268-125569649
chr1.219089052.219089219	286.014	0.213228	0.174419	1.22251	0.221516	0.68407	chr1:219089052-219089219
chr12.27014289.27014481	159.818	0.251541	0.207722	1.21095	0.225914	0.690704	chr12:27014289-27014481
chr2.64943919.64944041	72.025	0.366652	0.303468	1.20821	0.226967	0.690704	chr2:64943919-64944041
chr6.78810756.78811078	157.532	0.249561	0.207258	1.20411	0.228546	0.690704	chr6:78810756-78811078
chr11.128522201.128522565	171.237	-0.490636	0.220288	-2.22725	0.0259308	0.22388	chr11:128522201-128522565
chr11.128637383.128637496	2.8871	-1.0297	1.50046	-0.686254	0.492553	NA	chr11:128637383-128637496
chr8.23288005.23288165	128.997	0.282422	0.232587	1.21426	0.224647	0.690704	chr8:23288005-23288165
chr1.222167224.222167491	262.056	0.202478	0.171378	1.18147	0.237417	0.69765	chr1:222167224-222167491
chr11.130585772.130585878	22.7021	-0.255516	0.520971	-0.490461	0.623808	NA	chr11:130585772-130585878
chr11.130916430.130916623	17.512	-0.438877	0.624291	-0.703001	0.482055	NA	chr11:130916430-130916623
chr18.54776276.54776573	327.951	0.196811	0.166477	1.18221	0.237123	0.69765	chr18:54776276-54776573
chr4.51960703.51960872	34.8228	0.480518	0.407998	1.17775	0.238898	0.69765	chr4:51960703-51960872
chr4.74886513.74886854	52.5555	0.385928	0.326117	1.1834	0.23665	0.69765	chr4:74886513-74886854
chr11.14520343.14520486	143.381	-0.100213	0.218039	-0.45961	0.645796	0.925249	chr11:14520343-14520486
chr6.142551538.142551749	180.448	0.258477	0.216845	1.19199	0.233266	0.69765	chr6:142551538-142551749
chr11.16632862.16633123	11.1398	-1.01273	0.739327	-1.3698	0.17075	NA	chr11:16632862-16633123
chr11.2327233.2327434	2.05383	-1.13564	1.77778	-0.638795	0.522957	NA	chr11:2327233-2327434
chr1.212791715.212791931	262.828	0.235075	0.202093	1.1632	0.244748	0.709607	chr1:212791715-212791931
chr11.28521105.28521532	25.209	-0.459195	0.466605	-0.98412	0.325057	NA	chr11:28521105-28521532
chr20.44090151.44090361	48.4436	0.404569	0.348222	1.16182	0.24531	0.709607	chr20:44090151-44090361
chr19.16734033.16734531	171.526	0.227291	0.198981	1.14228	0.253339	0.72666	chr19:16734033-16734531
chr1.237932915.237933189	113.814	0.270718	0.23788	1.13805	0.255101	0.728307	chr1:237932915-237933189
chr1.241688770.241689128	339.894	0.180554	0.159056	1.13516	0.256308	0.728307	chr1:241688770-241689128
chr11.30197875.30198214	73.8323	-0.429439	0.301317	-1.42521	0.154098	0.561847	chr11:30197875-30198214
chr11.35276518.35276651	68.2588	-0.0953607	0.300322	-0.317528	0.750843	0.951987	chr11:35276518-35276651
chr3.72492325.72492527	226.477	0.215253	0.190795	1.12819	0.259239	0.728307	chr3:72492325-72492527
chr3.191776066.191776159	45.9164	0.392758	0.348458	1.12713	0.259687	0.728307	chr3:191776066-191776159
chr11.35873843.35873991	4.13419	-1.2512	1.19433	-1.04762	0.294815	NA	chr11:35873843-35873991
chr8.382949.383210	35.3512	0.50493	0.449348	1.1237	0.261142	0.728307	chr8:382949-383210
chr12.68686870.68686986	125.272	0.284833	0.254779	1.11796	0.263584	0.732581	chr12:68686870-68686986
chr11.3615897.3616352	0.935101	-0.00281884	2.79883	-0.00100715	0.999196	NA	chr11:3615897-3616352
chr11.364365.364745	35.9619	-1.25033	0.432399	-2.89162	0.00383262	0.0657254	chr11:364365-364745
chr20.1777318.1777426	187.336	0.223399	0.201356	1.10947	0.267228	0.735106	chr20:1777318-1777426
chr11.41789470.41789654	6.53914	-0.617085	0.991865	-0.622146	0.533846	NA	chr11:41789470-41789654
chr2.160695806.160695887	39.3973	0.414784	0.376789	1.10084	0.270967	0.740109	chr2:160695806-160695887
chr11.45337923.45338150	1.02168	-0.46835	2.4052	-0.194724	0.845609	NA	chr11:45337923-45338150
chr11.45736460.45736776	100.808	-0.0187788	0.250114	-0.0750808	0.94015	0.997838	chr11:45736460-45736776
chr8.103120187.103120469	57.1881	0.348522	0.320318	1.08805	0.276573	0.748046	chr8:103120187-103120469
chr11.57530798.57530969	248.685	-0.162337	0.190479	-0.852258	0.394071	0.818148	chr11:57530798-57530969
chr11.57788396.57788691	66.3685	-0.0241694	0.309288	-0.0781453	0.937712	0.997838	chr11:57788396-57788691
chr10.4250295.4250440	77.5827	0.293133	0.276814	1.05895	0.289621	0.75063	chr10:4250295-4250440
chr11.60563650.60564048	1.19972	-0.976168	2.40346	-0.40615	0.684632	NA	chr11:60563650-60564048
chr11.7987066.7987208	135.171	0.235637	0.223296	1.05526	0.291304	0.75063	chr11:7987066-7987208
chr11.30322948.30323075	145.038	0.232888	0.217036	1.07304	0.283254	0.75063	chr11:30322948-30323075
chr11.101721448.101721563	71.209	0.303194	0.285857	1.06065	0.28885	0.75063	chr11:101721448-101721563
chr11.129625880.129626307	61.9976	0.327418	0.30379	1.07778	0.281132	0.75063	chr11:129625880-129626307
chr11.64519550.64519834	6.80939	-0.516083	0.921165	-0.56025	0.575309	NA	chr11:64519550-64519834
chr11.65780863.65781103	38.4863	-0.0930111	0.399958	-0.232553	0.816109	0.979043	chr11:65780863-65781103
chr19.55580905.55581009	30.7744	0.434478	0.419773	1.03503	0.300654	0.75063	chr19:55580905-55581009
chr11.73376270.73376440	238.218	-0.286855	0.181731	-1.57846	0.114459	0.498429	chr11:73376270-73376440
chr2.191014221.191014387	172.87	0.216191	0.207946	1.03965	0.298502	0.75063	chr2:191014221-191014387
chr20.51957170.51957537	88.2085	0.293483	0.279236	1.05102	0.293249	0.75063	chr20:51957170-51957537
chr11.74505060.74505234	91.3392	-0.23044	0.270339	-0.852413	0.393985	0.818148	chr11:74505060-74505234
chr11.75525785.75525885	65.5321	-0.461002	0.305528	-1.50887	0.131332	0.537327	chr11:75525785-75525885
chr11.75768635.75768697	60.443	-0.750741	0.324807	-2.31135	0.0208138	0.209733	chr11:75768635-75768697
chr5.27242250.27242361	72.3042	0.324838	0.314436	1.03308	0.301565	0.75063	chr5:27242250-27242361
chr5.150264157.150264353	437.911	0.159528	0.148718	1.07269	0.28341	0.75063	chr5:150264157-150264353
chr7.7438974.7439239	220.019	0.189616	0.181638	1.04392	0.296522	0.75063	chr7:7438974-7439239
chr11.77066805.77066994	74.9841	-0.384268	0.2919	-1.31643	0.188028	0.619449	chr11:77066805-77066994
chr7.131188330.131188735	244.526	0.183622	0.176753	1.03886	0.29887	0.75063	chr7:131188330-131188735
chr7.140200309.140200408	33.0114	0.45883	0.434521	1.05594	0.290994	0.75063	chr7:140200309-140200408
chr8.66113321.66113799	377.964	0.163809	0.158597	1.03286	0.301668	0.75063	chr8:66113321-66113799
chr8.70447243.70447504	30.0391	0.476412	0.454242	1.04881	0.294267	0.75063	chr8:70447243-70447504
chr8.73412414.73412585	66.8139	0.317814	0.300898	1.05622	0.290869	0.75063	chr8:73412414-73412585
chr8.90155776.90156035	47.6473	0.366713	0.351065	1.04457	0.296221	0.75063	chr8:90155776-90156035
chr7.30551222.30551469	76.7379	0.285968	0.279229	1.02413	0.305772	0.755989	chr7:30551222-30551469
chr17.57196150.57196464	93.5092	0.267193	0.261547	1.02159	0.306977	0.756647	chr17:57196150-57196464
chr8.10736683.10736826	71.2849	0.286143	0.283023	1.01102	0.312005	0.766696	chr8:10736683-10736826
chr14.55884747.55885030	36.1037	0.406694	0.40553	1.00287	0.315924	0.772013	chr14:55884747-55885030
chr11.8138619.8138825	17.4722	-0.240426	0.580078	-0.414471	0.678529	NA	chr11:8138619-8138825
chr1.64039708.64039846	171.523	0.197907	0.198409	0.997472	0.318535	0.775648	chr1:64039708-64039846
chr1.16925531.16925886	126.888	0.229347	0.233646	0.981598	0.326298	0.776365	chr1:16925531-16925886
chr1.193121823.193121991	273.49	0.195174	0.196391	0.993808	0.320317	0.776365	chr1:193121823-193121991
chr11.925842.925930	42.6768	-0.00159316	0.376866	-0.00422738	0.996627	0.997838	chr11:925842-925930
chr13.25287406.25287598	174.354	0.201213	0.20321	0.990172	0.32209	0.776365	chr13:25287406-25287598
chr17.77602494.77602687	136.355	0.223676	0.227981	0.981116	0.326535	0.776365	chr17:77602494-77602687
chr2.20370347.20370533	72.7149	0.281691	0.285561	0.98645	0.323912	0.776365	chr2:20370347-20370533
chr21.44709997.44710142	40.408	0.388994	0.393395	0.988812	0.322755	0.776365	chr21:44709997-44710142
chr9.92147316.92147655	216.815	0.179542	0.182205	0.985389	0.324433	0.776365	chr9:92147316-92147655
chr6.47670077.47670247	53.8115	0.321188	0.330131	0.972911	0.330597	0.78371	chr6:47670077-47670247
chr11.93543339.93543514	135.407	-0.643814	0.234636	-2.74388	0.00607176	0.08739	chr11:93543339-93543514
chr11.9384527.9384631	117.85	-0.323802	0.236543	-1.36889	0.171033	0.589114	chr11:9384527-9384631
chr11.94305299.94305490	28.543	-0.970232	0.479465	-2.02357	0.0430141	NA	chr11:94305299-94305490
chr1.21974820.21974927	52.4887	0.310828	0.337668	0.920515	0.357304	0.799896	chr1:21974820-21974927
chr1.205493297.205493514	441.441	0.158891	0.169963	0.934855	0.349863	0.799896	chr1:205493297-205493514
chr11.61603154.61603401	215.675	0.173647	0.190127	0.913322	0.361073	0.799896	chr11:61603154-61603401
chr11.102256297.102256670	262.157	0.162675	0.17458	0.931805	0.351437	0.799896	chr11:102256297-102256670
chr11.97097854.97098120	3.96107	-0.413182	1.23722	-0.333959	0.73841	NA	chr11:97097854-97098120
chr11.98561306.98561574	13.9518	-0.730494	0.642513	-1.13693	0.255567	NA	chr11:98561306-98561574
chr12.101855364.101855623	17.4253	-0.148518	0.561685	-0.264415	0.79146	NA	chr12:101855364-101855623
chr15.95226942.95227500	46.8069	0.35215	0.379487	0.927964	0.353426	0.799896	chr15:95226942-95227500
chr12.105236150.105236279	147.797	-0.233917	0.226903	-1.03091	0.302582	0.75063	chr12:105236150-105236279
chr2.37361417.37361727	42.4409	0.348482	0.377937	0.922065	0.356495	0.799896	chr2:37361417-37361727
chr2.111640556.111640816	43.5185	0.354129	0.376583	0.940375	0.347025	0.799896	chr2:111640556-111640816
chr12.105253888.105254248	19.952	-0.801824	0.526256	-1.52364	0.127599	NA	chr12:105253888-105254248
chr3.116059820.116059954	151.276	0.196189	0.213512	0.918867	0.358165	0.799896	chr3:116059820-116059954
chr3.131502903.131503051	84.4422	0.278803	0.300709	0.92715	0.353848	0.799896	chr3:131502903-131503051
chr3.181974354.181974505	51.9151	0.314281	0.343398	0.91521	0.360082	0.799896	chr3:181974354-181974505
chr4.5773101.5773590	255.669	0.158699	0.171429	0.925742	0.35458	0.799896	chr4:5773101-5773590
chr4.8101242.8101554	44.0229	0.360485	0.383406	0.940217	0.347106	0.799896	chr4:8101242-8101554
chr7.54967442.54967734	148.452	0.195272	0.209456	0.932281	0.351191	0.799896	chr7:54967442-54967734
chr12.105955419.105955628	2.77136	-0.0650349	1.39682	-0.0465592	0.962865	NA	chr12:105955419-105955628
chr7.139133642.139133794	107.194	0.243432	0.25626	0.94994	0.342143	0.799896	chr7:139133642-139133794
chr8.406785.406942	74.8697	0.262008	0.287507	0.911312	0.362131	0.799896	chr8:406785-406942
chrX.108122827.108123144	36.4997	0.384891	0.410971	0.93654	0.348995	0.799896	chrX:108122827-108123144
chr12.107761040.107761237	255.496	-0.300064	0.177562	-1.68992	0.0910442	0.470251	chr12:107761040-107761237
chr13.35900446.35900572	31.3403	0.385363	0.428393	0.899556	0.368357	0.805621	chr13:35900446-35900572
chr12.109821014.109821415	90.8673	-0.0236355	0.258545	-0.0914172	0.927161	0.997838	chr12:109821014-109821415
chr12.114269262.114269396	4.57314	-0.84749	1.1178	-0.75818	0.448343	NA	chr12:114269262-114269396
chr6.113654453.113654663	164.336	0.197701	0.220452	0.8968	0.369826	0.805621	chr6:113654453-113654663
chr7.135662320.135662510	169.593	0.194728	0.217683	0.894546	0.37103	0.806065	chr7:135662320-135662510
chr4.52051794.52052171	218.241	0.17234	0.193698	0.889736	0.373608	0.807313	chr4:52051794-52052171
chr12.11635460.11635626	24.8113	-0.177862	0.486033	-0.365947	0.714405	NA	chr12:11635460-11635626
chr11.134120204.134120394	42.3575	0.325307	0.366654	0.887232	0.374954	0.808055	chr11:134120204-134120394
chr17.56717489.56717830	34.5306	0.358535	0.406892	0.881154	0.378234	0.808639	chr17:56717489-56717830
chr6.158737870.158738092	113.871	0.209324	0.236978	0.883306	0.377071	0.808639	chr6:158737870-158738092
chr7.25028632.25028900	102.874	0.231999	0.262906	0.882441	0.377538	0.808639	chr7:25028632-25028900
chr6.3157552.3157716	96.3952	0.226771	0.258948	0.87574	0.381172	0.812763	chr6:3157552-3157716
chr10.121332916.121333072	68.8121	0.256137	0.294476	0.869805	0.384407	0.817165	chr10:121332916-121333072
chr15.96565378.96565535	45.6259	0.317523	0.367873	0.863134	0.388064	0.817165	chr15:96565378-96565535
chr17.69607198.69607512	29.0694	0.383579	0.441899	0.868025	0.385381	0.817165	chr17:69607198-69607512
chr19.33081109.33081206	88.0396	0.253614	0.293538	0.863991	0.387593	0.817165	chr19:33081109-33081206
chr8.141041479.141041788	272.941	0.157347	0.18239	0.862694	0.388306	0.817165	chr8:141041479-141041788
chr12.116497189.116497525	62.7382	-0.0508903	0.328282	-0.15502	0.876805	0.986997	chr12:116497189-116497525
chr12.119667831.119668167	461.948	-0.0843499	0.152277	-0.553926	0.57963	0.916064	chr12:119667831-119668167
chr18.70048124.70048474	92.2426	0.216168	0.253063	0.854207	0.39299	0.818148	chr18:70048124-70048474
chr12.121184502.121184723	59.9234	-0.0483013	0.334854	-0.144246	0.885306	0.989677	chr12:121184502-121184723
chr5.134058932.134059203	387.054	0.129286	0.150794	0.85737	0.39124	0.818148	chr5:134058932-134059203
chr12.12357053.12357207	50.3388	-0.269949	0.358501	-0.752994	0.451454	0.860217	chr12:12357053-12357207
chr12.124273630.124273951	1.2829	-1.68639	2.67265	-0.630978	0.528055	NA	chr12:124273630-124273951
chr5.61301941.61302058	151.207	0.179028	0.212688	0.841739	0.399934	0.824416	chr5:61301941-61302058
chr1.201275340.201275554	88.0187	0.230236	0.275353	0.836148	0.403072	0.826656	chr1:201275340-201275554
chr6.21188466.21188824	41.27	0.322295	0.385365	0.836337	0.402965	0.826656	chr6:21188466-21188824
chr1.201696522.201696619	242.323	0.147284	0.177775	0.828484	0.407396	0.833405	chr1:201696522-201696619
chr2.37786954.37787192	81.6992	0.218633	0.26537	0.82388	0.410008	0.835963	chr2:37786954-37787192
chr12.13339522.13339895	10.5416	-0.758387	0.767306	-0.988376	0.322968	NA	chr12:13339522-13339895
chr7.44544162.44544389	72.0286	0.237673	0.289978	0.819622	0.412432	0.83733	chr7:44544162-44544389
chr12.15221300.15221484	85.5296	-0.0118694	0.26967	-0.0440145	0.964893	0.997838	chr12:15221300-15221484
chr18.36089155.36089389	35.1849	0.372127	0.458675	0.811308	0.417189	0.838539	chr18:36089155-36089389
chr22.27512222.27512431	85.9081	0.214927	0.264845	0.81152	0.417067	0.838539	chr22:27512222-27512431
chr12.19097011.19097240	60.0456	-0.130109	0.362022	-0.359395	0.7193	0.951987	chr12:19097011-19097240
chr11.35893981.35894376	44.8363	0.283567	0.355127	0.798494	0.424584	0.846092	chr11:35893981-35894376
chr2.30178842.30179195	107.265	0.198983	0.2495	0.797527	0.425145	0.846092	chr2:30178842-30179195
chr3.3179690.3179800	121.814	0.193287	0.242292	0.797745	0.425018	0.846092	chr3:3179690-3179800
chr8.133328699.133328986	45.3998	0.288208	0.360724	0.798972	0.424307	0.846092	chr8:133328699-133328986
chr12.19401000.19401144	7.24307	-0.747527	0.852614	-0.876748	0.380624	NA	chr12:19401000-19401144
chr21.38955574.38955717	50.8915	0.284288	0.359565	0.790644	0.429152	0.849868	chr21:38955574-38955717
chr10.104809238.104809715	360.483	0.121072	0.154525	0.783512	0.433326	0.851822	chr10:104809238-104809715
chr12.2004466.2004773	72.6725	-0.427903	0.300353	-1.42467	0.154254	0.561847	chr12:2004466-2004773
chr12.21818796.21818990	10.5883	-0.6099	0.724265	-0.842096	0.399734	NA	chr12:21818796-21818990
chr12.22625111.22625209	157.254	-0.0255573	0.216191	-0.118217	0.905896	0.994719	chr12:22625111-22625209
chr12.31436649.31436807	16.0929	-0.383034	0.59767	-0.640878	0.521602	NA	chr12:31436649-31436807
chr12.31959241.31959384	135.277	-0.627553	0.229259	-2.73731	0.00619443	0.0875914	chr12:31959241-31959384
chr11.8329001.8329083	146.976	0.166494	0.217934	0.763962	0.44489	0.855041	chr11:8329001-8329083
chr17.45371698.45372032	248.606	0.133827	0.174962	0.764894	0.444334	0.855041	chr17:45371698-45372032
chr12.40474703.40475048	9.86113	-0.282679	0.775217	-0.364645	0.715377	NA	chr12:40474703-40475048
chr2.238720481.238720664	192.281	0.147813	0.191454	0.772056	0.440081	0.855041	chr2:238720481-238720664
chr20.33401498.33401620	89.3334	0.203584	0.267497	0.761069	0.446616	0.855041	chr20:33401498-33401620
chr12.42589680.42589909	92.7296	-0.896856	0.284729	-3.14986	0.00163349	0.0337589	chr12:42589680-42589909
chr6.158377938.158378131	84.2326	0.224888	0.293334	0.76666	0.443284	0.855041	chr6:158377938-158378131
chr12.4604869.4604974	75.1135	-0.282627	0.306572	-0.921892	0.356585	0.799896	chr12:4604869-4604974
chr12.47373274.47373375	0.888187	-1.10775	2.60065	-0.425949	0.670145	NA	chr12:47373274-47373375
chr12.49289110.49289259	21.6417	-0.551199	0.538938	-1.02275	0.306426	NA	chr12:49289110-49289259
chr12.52338693.52338908	24.2293	-0.320233	0.529898	-0.604331	0.545624	NA	chr12:52338693-52338908
chr11.95089732.95090056	39.3804	0.301838	0.404222	0.746714	0.455236	0.860436	chr11:95089732-95090056
chr12.57006465.57006618	15.2176	-0.932068	0.630052	-1.47935	0.139047	NA	chr12:57006465-57006618
chr12.57031356.57031760	29.2954	-0.157069	0.472905	-0.332136	0.739787	0.951987	chr12:57031356-57031760
chr20.54123718.54123919	452.729	0.11123	0.148524	0.748904	0.453915	0.860436	chr20:54123718-54123919
chr12.59357830.59358233	0.115768	-1.45168	4.97631	-0.291718	0.770502	NA	chr12:59357830-59358233
chr3.71423545.71423694	91.1926	0.194466	0.262452	0.740958	0.458719	0.860436	chr3:71423545-71423694
chr12.64404314.64404412	231.146	-0.33808	0.18236	-1.85391	0.0637517	0.402721	chr12:64404314-64404412
chr12.64983828.64984130	1.53951	-1.34731	2.35282	-0.572635	0.566892	NA	chr12:64983828-64984130
chr12.68610702.68610906	68.4936	-0.382005	0.299751	-1.27441	0.202519	0.65032	chr12:68610702-68610906
chr10.121159793.121160072	51.5055	0.243557	0.334381	0.728382	0.46638	0.864687	chr10:121159793-121160072
chr12.7726087.7726234	3.70102	-1.31741	1.23273	-1.0687	0.285206	NA	chr12:7726087-7726234
chr7.28409119.28409274	129.983	0.163524	0.223814	0.730623	0.465009	0.864687	chr7:28409119-28409274
chr12.82650723.82650888	6.67743	-0.52464	0.95378	-0.550063	0.582276	NA	chr12:82650723-82650888
chr12.94202593.94202690	31.3825	-0.244765	0.427569	-0.572458	0.567012	0.906769	chr12:94202593-94202690
chr12.96400340.96400654	157.813	-0.160901	0.224229	-0.717577	0.473018	0.866483	chr12:96400340-96400654
chr2.170162236.170162380	46.7987	0.246774	0.343188	0.719064	0.472102	0.866483	chr2:170162236-170162380
chr5.79956441.79956710	223.153	0.129345	0.181012	0.714564	0.474879	0.867919	chr5:79956441-79956710
chr1.154405240.154405438	335.773	0.126332	0.179016	0.705704	0.480372	0.872028	chr1:154405240-154405438
chr13.103547972.103548257	4.53363	-0.933725	1.16711	-0.800031	0.423693	NA	chr13:103547972-103548257
chr13.108972747.108972936	10.3566	-0.466515	0.740647	-0.629875	0.528777	NA	chr13:108972747-108972936
chr12.22275910.22276165	280.325	0.11764	0.168004	0.700223	0.483788	0.875069	chr12:22275910-22276165
chr13.56424296.56424480	42.3538	0.258852	0.370036	0.699532	0.484219	0.875069	chr13:56424296-56424480
chr5.111092199.111092337	66.1921	0.222885	0.320002	0.696511	0.486109	0.876519	chr5:111092199-111092337
chr13.111938093.111938290	18.476	-0.446224	0.561555	-0.794621	0.426834	NA	chr13:111938093-111938290
chr13.113863982.113864194	74.1332	-0.876025	0.318109	-2.75385	0.00588983	0.0863128	chr13:113863982-113864194
chr2.39470021.39470205	37.2415	0.2775	0.399984	0.693777	0.487822	0.877223	chr2:39470021-39470205
chr2.240025353.240025508	62.5116	0.216983	0.314547	0.689828	0.490303	0.877223	chr2:240025353-240025508
chr20.1118442.1118601	169.279	0.13855	0.201997	0.685899	0.492777	0.877223	chr20:1118442-1118601
chr20.5119880.5120265	158.403	0.144639	0.211448	0.684039	0.493951	0.877223	chr20:5119880-5120265
chr20.50221593.50221701	95.5214	0.17513	0.255533	0.685351	0.493122	0.877223	chr20:50221593-50221701
chr7.49866397.49866639	78.5205	0.19819	0.286256	0.69235	0.488717	0.877223	chr7:49866397-49866639
chr13.114203692.114203803	3.99575	-0.694044	1.20719	-0.574928	0.56534	NA	chr13:114203692-114203803
chr13.21233160.21233545	5.70374	-1.51108	1.1354	-1.33087	0.18323	NA	chr13:21233160-21233545
chr17.62724789.62725115	44.7388	0.257861	0.38284	0.673548	0.500599	0.880967	chr17:62724789-62725115
chr15.67048705.67048916	118.94	0.158652	0.236865	0.669796	0.502988	0.881322	chr15:67048705-67048916
chr13.23399341.23399770	1.41792	-1.96849	2.23635	-0.880223	0.378739	NA	chr13:23399341-23399770
chr17.50787071.50787439	31.6936	0.292498	0.438347	0.667275	0.504597	0.882223	chr17:50787071-50787439
chr13.24512765.24512861	101.732	-0.0591973	0.259786	-0.227869	0.819748	0.979043	chr13:24512765-24512861
chr1.114803133.114803402	53.2508	0.219481	0.332272	0.660545	0.508904	0.882632	chr1:114803133-114803402
chr17.31549801.31550062	37.7829	0.25935	0.396979	0.653309	0.513557	0.882632	chr17:31549801-31550062
chr20.49936367.49936462	71.4747	0.194128	0.295761	0.656368	0.511587	0.882632	chr20:49936367-49936462
chr13.26807009.26807154	3.02959	-1.14243	1.38076	-0.827391	0.408015	NA	chr13:26807009-26807154
chr3.186640536.186640817	179.112	0.133379	0.204176	0.653256	0.513591	0.882632	chr3:186640536-186640817
chr6.41636941.41637076	149.978	0.138404	0.210781	0.656625	0.511422	0.882632	chr6:41636941-41637076
chr8.26265984.26266303	211.445	0.123966	0.189204	0.655198	0.51234	0.882632	chr8:26265984-26266303
chr13.27171744.27171924	111.533	-1.6011	0.290648	-5.50872	3.61449e-08	9.71092e-06	chr13:27171744-27171924
chr13.27270699.27270789	123.417	-1.19192	0.251527	-4.73872	2.1507e-06	0.000247638	chr13:27270699-27270789
chr14.34297797.34298148	80.5585	0.176481	0.27548	0.64063	0.521763	0.88535	chr14:34297797-34298148
chr15.39556551.39556817	34.0181	0.256458	0.400188	0.640842	0.521625	0.88535	chr15:39556551-39556817
chr18.58567513.58567676	103.511	0.155231	0.241586	0.64255	0.520516	0.88535	chr18:58567513-58567676
chr9.38500251.38500412	100.969	0.159346	0.248396	0.641502	0.521197	0.88535	chr9:38500251-38500412
chr1.227805862.227806013	369.5	0.0967853	0.152196	0.635924	0.524826	0.886813	chr1:227805862-227806013
chr13.31018595.31018729	5.68923	-1.60335	1.06264	-1.50884	0.13134	NA	chr13:31018595-31018729
chr1.118209710.118210034	102.808	0.154389	0.245886	0.627889	0.530077	0.887828	chr1:118209710-118210034
chr2.207806020.207806169	62.6719	0.198522	0.316834	0.626581	0.530934	0.887828	chr2:207806020-207806169
chr3.78666607.78666744	51.9178	0.21666	0.344134	0.629579	0.52897	0.887828	chr3:78666607-78666744
chr5.135506105.135506252	72.746	0.200744	0.319106	0.629084	0.529294	0.887828	chr5:135506105-135506252
chrX.94400571.94400892	167.358	0.129742	0.205422	0.631589	0.527655	0.887828	chrX:94400571-94400892
chr1.223888286.223888450	185.011	0.120972	0.197327	0.613051	0.539843	0.890847	chr1:223888286-223888450
chr13.33940917.33941247	91.6079	-0.134928	0.25708	-0.524848	0.599689	0.917627	chr13:33940917-33941247
chr17.27893238.27893426	167.464	0.129217	0.208961	0.618378	0.536326	0.890847	chr17:27893238-27893426
chr13.40771129.40771325	182.462	-0.205348	0.195815	-1.04868	0.294324	0.75063	chr13:40771129-40771325
chr13.40789286.40789533	206.232	-0.529429	0.196188	-2.69859	0.00696342	0.0951274	chr13:40789286-40789533
chr13.43805766.43805887	37.3686	-0.0356291	0.392673	-0.0907347	0.927703	0.997838	chr13:43805766-43805887
chr13.45811903.45812036	14.5309	-0.446953	0.621374	-0.719298	0.471958	NA	chr13:45811903-45812036
chr13.47631775.47631979	3.99215	-1.05738	1.21177	-0.872598	0.382882	NA	chr13:47631775-47631979
chr8.48870211.48870546	105.852	0.152212	0.250039	0.608754	0.542687	0.890847	chr8:48870211-48870546
chr13.48123864.48124034	13.099	-0.439344	0.678188	-0.647821	0.517101	NA	chr13:48123864-48124034
chr6.7698178.7698326	93.6584	0.164591	0.27518	0.598122	0.549759	0.896974	chr6:7698178-7698326
chr13.48303663.48303932	3.24666	-0.0293345	1.43212	-0.0204833	0.983658	NA	chr13:48303663-48303932
chr11.100512577.100512959	43.5597	0.211771	0.355957	0.594934	0.551888	0.898629	chr11:100512577-100512959
chr13.51803734.51803949	225.91	-0.216443	0.182648	-1.18503	0.236006	0.69765	chr13:51803734-51803949
chr4.108467236.108467442	67.3236	0.181808	0.30731	0.591612	0.55411	0.90033	chr4:108467236-108467442
chr8.29373342.29373496	161.547	0.120401	0.204253	0.589468	0.555548	0.90033	chr8:29373342-29373496
chr13.56512380.56512811	1.14178	-0.117273	2.21754	-0.0528843	0.957824	NA	chr13:56512380-56512811
chr17.3846286.3846397	86.9047	0.151919	0.262637	0.578437	0.562969	0.90389	chr17:3846286-3846397
chr13.61536365.61536710	0.743229	-0.220374	2.66148	-0.0828014	0.934009	NA	chr13:61536365-61536710
chr13.69109799.69110177	7.10916	-0.356626	0.856729	-0.416264	0.677217	NA	chr13:69109799-69110177
chr11.20483951.20484297	37.65	0.22251	0.387331	0.57447	0.56565	0.906389	chr11:20483951-20484297
chr13.72097643.72097930	15.2893	-0.0244096	0.579165	-0.0421462	0.966382	NA	chr13:72097643-72097930
chr13.73287104.73287255	10.0451	-0.368143	0.784819	-0.46908	0.639013	NA	chr13:73287104-73287255
chr19.37979742.37980093	58.1666	0.184824	0.330353	0.559474	0.575838	0.91596	chr19:37979742-37980093
chr13.76053300.76053441	3.45128	-0.308338	1.23698	-0.249267	0.803154	NA	chr13:76053300-76053441
chr13.85108422.85108683	17.8593	-0.0177229	0.583763	-0.0303598	0.97578	NA	chr13:85108422-85108683
chr15.65611132.65611236	146.673	0.11951	0.216009	0.553263	0.580084	0.916064	chr15:65611132-65611236
chr13.85865125.85865383	12.0999	-0.996567	0.711859	-1.39995	0.161528	NA	chr13:85865125-85865383
chr20.7772540.7772710	51.2589	0.186874	0.33839	0.552245	0.58078	0.916064	chr20:7772540-7772710
chr13.93217623.93217994	54.3068	-0.0109156	0.330365	-0.0330411	0.973642	0.997838	chr13:93217623-93217994
chr11.18105990.18106163	86.3265	0.153815	0.284117	0.541379	0.588247	0.916251	chr11:18105990-18106163
chr12.31246434.31246697	51.98	0.184843	0.345261	0.535371	0.592393	0.916251	chr12:31246434-31246697
chr13.41961056.41961255	144.679	0.121847	0.229628	0.530627	0.595677	0.916251	chr13:41961056-41961255
chr16.23149714.23149797	63.6783	0.167981	0.305206	0.550385	0.582055	0.916251	chr16:23149714-23149797
chr16.31508428.31508540	78.222	0.157399	0.293033	0.537139	0.591172	0.916251	chr16:31508428-31508540
chr19.35545466.35545634	153.894	0.119393	0.217685	0.548466	0.583372	0.916251	chr19:35545466-35545634
chr2.3575113.3575227	100.63	0.144423	0.271103	0.532724	0.594225	0.916251	chr2:3575113-3575227
chr14.104816027.104816223	21.3996	-0.0773671	0.559309	-0.138326	0.889983	NA	chr14:104816027-104816223
chr3.14178487.14178706	34.4831	0.22637	0.416056	0.544086	0.586383	0.916251	chr3:14178487-14178706
chr14.21530684.21530790	7.45334	-0.28654	0.858186	-0.333891	0.738462	NA	chr14:21530684-21530790
chr14.28083528.28083648	49.6988	-0.0953633	0.340494	-0.280074	0.779421	0.959104	chr14:28083528-28083648
chrX.13293792.13293918	42.2364	0.199964	0.37214	0.537337	0.591035	0.916251	chrX:13293792-13293918
chr14.30253083.30253255	5.53878	-0.101511	1.00294	-0.101213	0.919381	NA	chr14:30253083-30253255
chr14.35826711.35826967	367.188	-0.839163	0.17413	-4.81918	1.44151e-06	0.000193643	chr14:35826711-35826967
chr9.87344057.87344383	36.8143	0.220674	0.419105	0.526536	0.598516	0.917627	chr9:87344057-87344383
chr14.45785309.45785684	8.06184	-0.0786586	0.981271	-0.0801599	0.93611	NA	chr14:45785309-45785684
chr15.82540336.82540625	87.3879	0.136295	0.262948	0.518333	0.604226	0.918879	chr15:82540336-82540625
chr14.50532516.50532692	4.62014	-0.212869	1.18439	-0.179729	0.857366	NA	chr14:50532516-50532692
chr3.126389316.126389479	79.2689	0.145526	0.282304	0.515494	0.606208	0.920157	chr3:126389316-126389479
chr1.6554546.6554632	64.3968	0.160727	0.316336	0.508088	0.611392	0.921719	chr1:6554546-6554632
chr14.51123480.51123715	7.39844	-0.622483	0.845054	-0.736619	0.461354	NA	chr14:51123480-51123715
chr10.120851182.120851406	59.1328	0.164259	0.340587	0.482281	0.629606	0.921719	chr10:120851182-120851406
chr14.51337496.51337738	16.4864	-0.508707	0.606859	-0.838262	0.401883	NA	chr14:51337496-51337738
chr15.99967783.99968140	157.446	0.107536	0.210347	0.511231	0.609189	0.921719	chr15:99967783-99968140
chr16.69565810.69565960	95.745	0.124334	0.255244	0.487119	0.626174	0.921719	chr16:69565810-69565960
chr17.58692529.58692714	123.666	0.109817	0.228801	0.479966	0.631252	0.921719	chr17:58692529-58692714
chr14.51357361.51357569	6.11325	-0.0802226	0.948026	-0.0846207	0.932563	NA	chr14:51357361-51357569
chr2.64831386.64831652	307.296	0.0837809	0.168417	0.497461	0.618864	0.921719	chr2:64831386-64831652
chr20.16573435.16573531	122.447	0.120218	0.243694	0.493317	0.621789	0.921719	chr20:16573435-16573531
chr21.26390206.26390531	269.324	0.0830439	0.167586	0.495531	0.620225	0.921719	chr21:26390206-26390531
chr4.76388464.76388811	192.568	0.108779	0.222127	0.489717	0.624334	0.921719	chr4:76388464-76388811
chr5.109455810.109456000	272.616	0.0833528	0.168523	0.494608	0.620877	0.921719	chr5:109455810-109456000
chr7.7772459.7772695	38.2845	0.188187	0.389564	0.483071	0.629046	0.921719	chr7:7772459-7772695
chr7.121795783.121795989	94.5142	0.122576	0.250677	0.48898	0.624856	0.921719	chr7:121795783-121795989
chr8.41770677.41770779	174.482	0.100284	0.198734	0.504617	0.613828	0.921719	chr8:41770677-41770779
chr8.94949268.94949809	249.934	0.0887792	0.181079	0.490278	0.623937	0.921719	chr8:94949268-94949809
chr9.40992010.40992386	64.6063	0.161683	0.330574	0.489098	0.624773	0.921719	chr9:40992010-40992386
chr9.82021240.82021595	41.0355	0.186073	0.37207	0.500103	0.617003	0.921719	chr9:82021240-82021595
chr14.58199958.58200097	145.328	-0.696021	0.226349	-3.07499	0.00210507	0.0413826	chr14:58199958-58200097
chr14.61587215.61587426	12.066	-0.119723	0.707134	-0.169308	0.865555	NA	chr14:61587215-61587426
chr13.108218376.108218554	69.0536	0.141197	0.29604	0.476951	0.633397	0.923179	chr13:108218376-108218554
chr14.67478078.67478321	5.17011	-0.188128	1.03766	-0.181299	0.856133	NA	chr14:67478078-67478321
chr14.71773961.71774304	5.50864	-1.02858	1.07012	-0.961181	0.336461	NA	chr14:71773961-71774304
chr3.31547429.31547698	62.7612	0.141176	0.303406	0.465303	0.641714	0.925249	chr3:31547429-31547698
chr14.73058400.73058567	43.0899	-0.159094	0.365775	-0.43495	0.663599	0.929645	chr14:73058400-73058567
chr14.75427941.75428203	80.1663	-0.160179	0.321631	-0.49802	0.61847	0.921719	chr14:75427941-75428203
chr14.88792852.88793008	198.335	-0.294249	0.218163	-1.34876	0.177415	0.600825	chr14:88792852-88793008
chr14.89619125.89619394	82.8222	-0.438955	0.284754	-1.54152	0.12319	0.514461	chr14:89619125-89619394
chr8.54135178.54135285	93.3143	0.118502	0.257035	0.461034	0.644774	0.925249	chr8:54135178-54135285
chr9.128771889.128772082	130.276	0.104429	0.224086	0.466021	0.641201	0.925249	chr9:128771889-128772082
chrX.72126765.72126904	53.0238	0.162086	0.342733	0.472923	0.636268	0.925249	chrX:72126765-72126904
chr1.227333534.227333854	137.877	0.102472	0.228746	0.447974	0.654172	0.926647	chr1:227333534-227333854
chr14.90396852.90397024	69.747	-0.289074	0.317276	-0.911113	0.362236	0.799896	chr14:90396852-90397024
chr4.26583967.26584163	153.992	0.097814	0.215736	0.453397	0.650263	0.926647	chr4:26583967-26584163
chr14.90883681.90884048	12.7303	-0.822197	0.691403	-1.18917	0.234372	NA	chr14:90883681-90884048
chr7.1504447.1504522	87.2082	0.122195	0.271678	0.449778	0.652871	0.926647	chr7:1504447-1504522
chr9.1009205.1009620	35.8527	0.187215	0.417874	0.448019	0.65414	0.926647	chr9:1009205-1009620
chr4.189810764.189810896	40.3117	0.189071	0.424688	0.445199	0.656176	0.927856	chr4:189810764-189810896
chr1.225449379.225449619	511.573	0.0650615	0.14797	0.439694	0.660159	0.929645	chr1:225449379-225449619
chr11.28110191.28110367	53.7149	0.138691	0.330971	0.419042	0.675185	0.929645	chr11:28110191-28110367
chr14.91158181.91158283	18.4269	-0.330827	0.548343	-0.603322	0.546295	NA	chr14:91158181-91158283
chr14.93937606.93937876	5.9519	-0.0450072	0.953227	-0.0472157	0.962341	NA	chr14:93937606-93937876
chr21.41653990.41654102	34.08	0.171243	0.409603	0.41807	0.675896	0.929645	chr21:41653990-41654102
chr3.46386313.46386454	96.5435	0.110818	0.264926	0.418298	0.675729	0.929645	chr3:46386313-46386454
chr3.128153324.128153475	124.312	0.106272	0.243436	0.43655	0.662438	0.929645	chr3:128153324-128153475
chr14.98233784.98234095	18.2914	-0.0427915	0.575741	-0.0743241	0.940753	NA	chr14:98233784-98234095
chr15.30903758.30903916	163.536	-0.871417	0.21628	-4.02912	5.59858e-05	0.00283461	chr15:30903758-30903916
chr5.123423161.123423607	103.616	0.104416	0.248632	0.419961	0.674514	0.929645	chr5:123423161-123423607
chr5.126108512.126108767	58.7175	0.136967	0.322722	0.424411	0.671266	0.929645	chr5:126108512-126108767
chr5.171747173.171747344	59.1316	0.132675	0.315417	0.420634	0.674022	0.929645	chr5:171747173-171747344
chr15.30991559.30991880	45.5571	-0.339375	0.371991	-0.91232	0.3616	0.799896	chr15:30991559-30991880
chr15.31150580.31151023	1.93494	-0.135813	1.64986	-0.082318	0.934394	NA	chr15:31150580-31151023
chr15.31465458.31465952	175.539	-0.546034	0.206941	-2.6386	0.00832499	0.104843	chr15:31465458-31465952
chr15.33022752.33022879	23.1159	-0.0914813	0.48991	-0.186731	0.851872	NA	chr15:33022752-33022879
chr1.19011089.19011295	217.328	0.073092	0.181155	0.403478	0.686597	0.941151	chr1:19011089-19011295
chr15.33114122.33114313	6.06221	-0.634276	1.10102	-0.57608	0.564561	NA	chr15:33114122-33114313
chr10.96840877.96840977	46.1191	0.143034	0.359136	0.398272	0.690429	0.94267	chr10:96840877-96840977
chr10.102856075.102856245	71.2723	0.119152	0.297647	0.400312	0.688927	0.94267	chr10:102856075-102856245
chr2.205670328.205670716	29.4604	0.180444	0.454281	0.397209	0.691214	0.94267	chr2:205670328-205670716
chr15.34969718.34969843	217.501	0.0729158	0.18677	0.390405	0.696237	0.943138	chr15:34969718-34969843
chr15.34209938.34210022	83.8056	-0.545717	0.286703	-1.90343	0.0569849	0.379586	chr15:34209938-34210022
chr15.35868791.35868953	1.87341	-0.406174	1.65519	-0.245393	0.806152	NA	chr15:35868791-35868953
chr15.39904749.39904891	1.68549	-0.19818	1.8308	-0.108248	0.913799	NA	chr15:39904749-39904891
chr19.6057570.6057856	105.086	0.095477	0.250318	0.381423	0.70289	0.950552	chr19:6057570-6057856
chr1.29576584.29576711	40.0869	0.1406	0.3748	0.375135	0.70756	0.950587	chr1:29576584-29576711
chr15.44075721.44075851	52.5009	-0.00187941	0.333984	-0.00562726	0.99551	0.997838	chr15:44075721-44075851
chr15.48975815.48975985	100.394	-0.0875041	0.254945	-0.343227	0.731427	0.951987	chr15:48975815-48975985
chr15.49046493.49046590	88.9138	-0.316315	0.272954	-1.15886	0.246514	0.709607	chr15:49046493-49046590
chr5.57835234.57835626	68.3727	0.111489	0.301199	0.370151	0.71127	0.950587	chr5:57835234-57835626
chr15.56821854.56821974	25.8018	-0.463683	0.484551	-0.956935	0.3386	NA	chr15:56821854-56821974
chr9.37729576.37729754	60.1808	0.121348	0.321947	0.376918	0.706235	0.950587	chr9:37729576-37729754
chr9.115944107.115944738	217.368	0.074711	0.202633	0.368701	0.712351	0.950587	chr9:115944107-115944738
chr1.10796588.10796698	36.1817	0.155298	0.423436	0.366756	0.713801	0.950949	chr1:10796588-10796698
chr15.56918487.56918633	137.728	-0.488243	0.225458	-2.16556	0.030345	0.252145	chr15:56918487-56918633
chr1.211495597.211495878	47.079	0.120406	0.369993	0.325429	0.744857	0.951987	chr1:211495597-211495878
chr1.222814908.222815141	317.344	0.0600662	0.17551	0.342238	0.732172	0.951987	chr1:222814908-222815141
chr10.84179230.84179502	31.5438	0.144597	0.413303	0.349856	0.726446	0.951987	chr10:84179230-84179502
chr15.60059271.60059625	0.71009	-0.45664	2.82432	-0.161681	0.871557	NA	chr15:60059271-60059625
chr15.60316793.60317260	2.40466	-0.0651363	1.50935	-0.0431552	0.965578	NA	chr15:60316793-60317260
chr10.131094719.131095058	170.235	0.0727777	0.20912	0.34802	0.727826	0.951987	chr10:131094719-131095058
chr11.27363209.27363427	231.105	0.0612958	0.183838	0.333424	0.738815	0.951987	chr11:27363209-27363427
chr15.60909050.60909161	3.3347	-1.17858	1.33117	-0.885376	0.375954	NA	chr15:60909050-60909161
chr15.63121712.63122034	126.042	-0.133307	0.234636	-0.568145	0.569937	0.909642	chr15:63121712-63122034
chr12.19431846.19432216	79.7114	0.0865925	0.273743	0.316327	0.751754	0.951987	chr12:19431846-19432216
chr15.68257170.68257351	47.1732	-0.220181	0.35431	-0.621436	0.534313	0.890847	chr15:68257170-68257351
chr15.71093368.71093481	64.2544	-0.00116949	0.305601	-0.00382685	0.996947	0.997838	chr15:71093368-71093481
chr15.72231257.72231373	190.5	-0.153157	0.202484	-0.756393	0.449414	0.858359	chr15:72231257-72231373
chr15.72474184.72474331	190.489	-0.0257146	0.195258	-0.131696	0.895225	0.991142	chr15:72474184-72474331
chr19.1383463.1383673	98.4689	0.0818404	0.257396	0.317955	0.750519	0.951987	chr19:1383463-1383673
chr15.72783594.72783856	3.34038	-1.02104	1.3609	-0.750269	0.453092	NA	chr15:72783594-72783856
chr15.76150950.76151177	108.559	-0.17353	0.253847	-0.683602	0.494227	0.877223	chr15:76150950-76151177
chr20.7347556.7347740	97.008	0.0911492	0.259103	0.351788	0.724998	0.951987	chr20:7347556-7347740
chr15.81433114.81433319	4.10423	-1.84315	1.24144	-1.48469	0.137626	NA	chr15:81433114-81433319
chr22.41301479.41301609	80.6383	0.0956281	0.273501	0.349645	0.726605	0.951987	chr22:41301479-41301609
chr3.142925226.142925462	34.8981	0.139311	0.411034	0.338927	0.734664	0.951987	chr3:142925226-142925462
chr3.172711033.172711188	261.239	0.05627	0.17287	0.325505	0.744799	0.951987	chr3:172711033-172711188
chr15.81880447.81880583	1.92937	-0.779775	1.82245	-0.427872	0.668744	NA	chr15:81880447-81880583
chr15.83067242.83067445	253.001	-0.167127	0.173383	-0.963914	0.335089	0.789713	chr15:83067242-83067445
chr16.10369134.10369299	8.16208	-0.132625	0.847445	-0.1565	0.875639	NA	chr16:10369134-10369299
chr16.11659219.11659446	210.516	-0.0415799	0.190399	-0.218383	0.827131	0.979112	chr16:11659219-11659446
chr6.160387109.160387250	126.299	0.0749581	0.233556	0.320943	0.748253	0.951987	chr6:160387109-160387250
chr7.141551269.141551399	41.0867	0.128088	0.39847	0.321449	0.74787	0.951987	chr7:141551269-141551399
chr8.142815677.142816048	500.09	0.0504163	0.148842	0.338723	0.734818	0.951987	chr8:142815677-142816048
chr9.113340301.113340412	74.3891	0.09365	0.28705	0.326249	0.744236	0.951987	chr9:113340301-113340412
chr16.15094302.15094451	26.653	-0.449371	0.4799	-0.936386	0.349074	NA	chr16:15094302-15094451
chr16.2340791.2340920	156.599	-0.143314	0.224932	-0.637143	0.524032	0.886813	chr16:2340791-2340920
chr1.109076014.109076102	110.495	0.0718533	0.243773	0.294755	0.768181	0.955608	chr1:109076014-109076102
chr16.25568978.25569331	4.81162	-0.441153	1.08994	-0.40475	0.685661	NA	chr16:25568978-25569331
chr1.210373914.210374333	427.191	0.117169	0.384209	0.304961	0.760396	0.955608	chr1:210373914-210374333
chr1.231171845.231172027	60.213	0.0919394	0.316218	0.290747	0.771245	0.955608	chr1:231171845-231172027
chr11.119057451.119057603	206.57	0.0574721	0.192197	0.299027	0.764919	0.955608	chr11:119057451-119057603
chr13.110870365.110870466	215.248	0.0545327	0.190093	0.286874	0.774209	0.955608	chr13:110870365-110870466
chr14.96104723.96104979	160.287	0.0664559	0.225114	0.29521	0.767833	0.955608	chr14:96104723-96104979
chr15.75903792.75904032	238.665	0.0590651	0.192662	0.306574	0.759167	0.955608	chr15:75903792-75904032
chr16.30805559.30805661	89.5453	-0.0113603	0.255472	-0.044468	0.964531	0.997838	chr16:30805559-30805661
chr16.35308639.35308960	15.0348	-0.142799	0.597352	-0.239054	0.811064	NA	chr16:35308639-35308960
chr16.4140690.4141135	2.31265	-0.121508	1.51367	-0.0802736	0.93602	NA	chr16:4140690-4141135
chr16.58734327.58734465	132.954	-0.255115	0.226346	-1.12711	0.259698	0.728307	chr16:58734327-58734465
chr5.141475787.141475915	246.697	0.054284	0.180598	0.300579	0.763735	0.955608	chr5:141475787-141475915
chr6.18387126.18387479	35.0496	0.122818	0.425548	0.288612	0.772879	0.955608	chr6:18387126-18387479
chr6.100881184.100881546	112.201	0.0762401	0.253834	0.300354	0.763907	0.955608	chr6:100881184-100881546
chr16.60295582.60295723	5.41124	-0.550236	1.04506	-0.526509	0.598535	NA	chr16:60295582-60295723
chr16.66830808.66830980	127.666	-0.229174	0.255165	-0.898138	0.369112	0.805621	chr16:66830808-66830980
chr2.39405428.39405619	46.1855	0.0957076	0.346349	0.276332	0.782293	0.961171	chr2:39405428-39405619
chr16.69385982.69386080	113.59	-0.839543	0.263177	-3.19003	0.00142256	0.0309887	chr16:69385982-69386080
chr1.107547855.107548077	35.5998	0.106025	0.395667	0.267966	0.788725	0.965248	chr1:107547855-107548077
chr11.86720141.86720357	84.3302	0.0725268	0.271286	0.267345	0.789204	0.965248	chr11:86720141-86720357
chr16.71845873.71845990	99.5197	-0.433707	0.258068	-1.68059	0.0928425	0.470251	chr16:71845873-71845990
chr21.15164804.15165014	41.4062	0.0980222	0.374117	0.26201	0.793314	0.967339	chr21:15164804-15165014
chr16.74813221.74813394	103.856	-0.19292	0.259738	-0.742752	0.457632	0.860436	chr16:74813221-74813394
chr16.80202955.80203118	8.18687	-0.720034	0.849141	-0.847956	0.396463	NA	chr16:80202955-80203118
chr8.122568655.122568810	392.866	0.0376638	0.147758	0.254901	0.798799	0.969627	chr8:122568655-122568810
chr2.121530849.121531112	190.3	0.0571592	0.226583	0.252266	0.800836	0.970637	chr2:121530849-121531112
chr16.89093674.89093943	18.9446	-0.951473	0.579955	-1.6406	0.100881	NA	chr16:89093674-89093943
chr17.16215555.16215670	129.954	-0.682928	0.239149	-2.85566	0.00429473	0.0706439	chr17:16215555-16215670
chr13.48095110.48095253	108.688	0.0569215	0.239603	0.237566	0.812218	0.978546	chr13:48095110-48095253
chr22.26483786.26483936	100.377	0.0660698	0.276958	0.238555	0.81145	0.978546	chr22:26483786-26483936
chr17.20223863.20224098	20.8172	-0.278971	0.530637	-0.525729	0.599076	NA	chr17:20223863-20224098
chr17.2711836.2711933	101.63	-0.758011	0.252701	-2.99964	0.00270301	0.0495143	chr17:2711836-2711933
chr17.27456304.27456497	27.5768	-0.515044	0.458175	-1.12412	0.260962	NA	chr17:27456304-27456497
chr17.28282721.28282869	80.6424	-0.108791	0.27843	-0.390731	0.695996	0.943138	chr17:28282721-28282869
chr17.31549899.31550133	70.8194	-0.202867	0.302216	-0.671267	0.502051	0.881322	chr17:31549899-31550133
chr17.31788265.31788654	12.7497	-0.701583	0.657826	-1.06652	0.28619	NA	chr17:31788265-31788654
chr1.215001640.215002039	61.7731	0.0715479	0.331424	0.21588	0.829081	0.979112	chr1:215001640-215002039
chr17.32444346.32444470	205.373	-0.311759	0.198368	-1.57162	0.116038	0.498429	chr17:32444346-32444470
chr17.37824790.37825122	93.4354	-0.0630732	0.276138	-0.228411	0.819326	0.979043	chr17:37824790-37825122
chr17.40362752.40362854	64.7902	-0.235745	0.313855	-0.751125	0.452577	0.860324	chr17:40362752-40362854
chr17.46266897.46267037	24.4559	-0.323828	0.49052	-0.660173	0.509143	NA	chr17:46266897-46267037
chr5.36378623.36378977	48.3835	0.0799668	0.357296	0.223811	0.822904	0.979112	chr5:36378623-36378977
chr5.113489495.113489591	122.191	0.0547709	0.248676	0.22025	0.825676	0.979112	chr5:113489495-113489591
chr17.5584634.5584903	198.863	-0.0607237	0.191103	-0.317754	0.750672	0.951987	chr17:5584634-5584903
chr8.9002713.9002908	251.178	0.0374113	0.175837	0.212761	0.831513	0.979824	chr8:9002713-9002908
chr17.56359550.56359831	0.879738	-0.627554	2.33628	-0.268612	0.788228	NA	chr17:56359550-56359831
chr6.27592842.27592940	50.3028	0.0721049	0.35311	0.204199	0.838198	0.980533	chr6:27592842-27592940
chr7.124246384.124246842	125.089	0.0847303	0.410486	0.206415	0.836467	0.980533	chr7:124246384-124246842
chr9.69976292.69976582	58.7936	0.0728495	0.35276	0.206513	0.83639	0.980533	chr9:69976292-69976582
chrX.50799628.50799777	97.9874	0.0551698	0.264944	0.208232	0.835048	0.980533	chrX:50799628-50799777
chr17.58219200.58219354	0.210988	-1.89119	4.95311	-0.381817	0.702597	NA	chr17:58219200-58219354
chr6.10136698.10136904	71.27	0.0620363	0.311035	0.199451	0.84191	0.980606	chr6:10136698-10136904
chrX.16771619.16771859	87.3672	0.128843	0.641865	0.200732	0.840908	0.980606	chrX:16771619-16771859
chr1.27155060.27155230	96.8265	0.0498029	0.255178	0.195169	0.845261	0.981753	chr1:27155060-27155230
chr1.36397874.36397963	136.689	0.044004	0.229518	0.191724	0.847958	0.981753	chr1:36397874-36397963
chr14.44108615.44108899	55.3116	0.0630845	0.324338	0.194502	0.845782	0.981753	chr14:44108615-44108899
chr17.60600152.60600322	191.316	-0.0790242	0.195373	-0.404479	0.68586	0.941151	chr17:60600152-60600322
chr17.64919474.64919604	376.819	-0.114733	0.150569	-0.761997	0.446062	0.855041	chr17:64919474-64919604
chr8.118111625.118112208	352.023	0.031946	0.169153	0.188859	0.850203	0.981753	chr8:118111625-118112208
chr15.80202813.80203003	86.4975	0.0496674	0.265533	0.187048	0.851623	0.981986	chr15:80202813-80203003
chr12.90234529.90234809	43.499	0.0657858	0.365513	0.179982	0.857167	0.985558	chr12:90234529-90234809
chr15.71609864.71610293	66.303	0.0606508	0.335392	0.180835	0.856497	0.985558	chr15:71609864-71610293
chr17.72273716.72273951	39.6998	-0.115774	0.40304	-0.287252	0.773919	0.955608	chr17:72273716-72273951
chr1.225999375.225999500	55.9452	0.057568	0.333341	0.1727	0.862887	0.986506	chr1:225999375-225999500
chr17.73614338.73614467	3.42772	-0.0511105	1.20551	-0.0423973	0.966182	NA	chr17:73614338-73614467
chr8.144373885.144374030	93.1841	0.048717	0.280604	0.173615	0.862168	0.986506	chr8:144373885-144374030
chr17.75012547.75012691	112.651	-0.0764151	0.242198	-0.315507	0.752377	0.951987	chr17:75012547-75012691
chr17.79760027.79760427	2.66606	-2.13093	1.6817	-1.26713	0.205109	NA	chr17:79760027-79760427
chr18.21704747.21704868	49.8365	-0.68122	0.347962	-1.95774	0.0502601	0.346236	chr18:21704747-21704868
chr4.118353029.118353153	130.282	0.0366233	0.238603	0.153491	0.878011	0.986997	chr4:118353029-118353153
chr18.22076114.22076236	1.96682	-1.38314	1.9712	-0.701673	0.482883	NA	chr18:22076114-22076236
chr18.22591309.22591412	9.75044	-0.327281	0.739919	-0.44232	0.658258	NA	chr18:22591309-22591412
chr18.27859988.27860108	14.1754	-0.288945	0.702964	-0.411038	0.681045	NA	chr18:27859988-27860108
chr7.43729496.43729626	97.179	0.0430845	0.262502	0.16413	0.869629	0.986997	chr7:43729496-43729626
chr7.142556818.142557025	35.5596	0.0640519	0.403008	0.158935	0.87372	0.986997	chr7:142556818-142557025
chr8.95772993.95773426	33.9576	0.0651363	0.402982	0.161636	0.871593	0.986997	chr8:95772993-95773426
chr18.31042685.31042967	230.764	-0.390603	0.193438	-2.01927	0.0434591	0.315568	chr18:31042685-31042967
chrX.84735065.84735335	36.6163	0.0635011	0.388955	0.163261	0.870313	0.986997	chrX:84735065-84735335
chr7.155166878.155166961	97.2515	0.037849	0.252669	0.149797	0.880925	0.988894	chr7:155166878-155166961
chr1.17245391.17245514	36.3914	0.0988118	0.673837	0.146641	0.883416	0.988935	chr1:17245391-17245514
chr7.44885557.44885771	293.548	0.0244978	0.165322	0.148183	0.882199	0.988935	chr7:44885557-44885771
chr18.35746893.35747116	6.70399	-0.162818	1.00032	-0.162766	0.870702	NA	chr18:35746893-35747116
chr1.34859753.34859825	108.465	0.0320966	0.242306	0.132463	0.894618	0.991142	chr1:34859753-34859825
chr18.40215852.40216323	2.65557	-0.527113	1.58657	-0.332234	0.739713	NA	chr18:40215852-40216323
chr15.67254641.67254746	242.666	0.0260479	0.193811	0.134399	0.893087	0.991142	chr15:67254641-67254746
chr18.48848653.48848979	141.68	-0.37165	0.223962	-1.65943	0.0970285	0.478109	chr18:48848653-48848979
chr18.59189083.59189462	9.8501	-0.947482	0.757719	-1.25044	0.211139	NA	chr18:59189083-59189462
chr18.66616429.66616588	4.74891	-0.613548	1.16635	-0.526041	0.59886	NA	chr18:66616429-66616588
chr18.7871432.7871854	10.8001	-0.0497768	0.809495	-0.0614912	0.950968	NA	chr18:7871432-7871854
chr19.15432665.15432945	19.215	-0.339461	0.537433	-0.631633	0.527627	NA	chr19:15432665-15432945
chr19.15646568.15646922	3.06624	-1.68661	1.60649	-1.04987	0.293776	NA	chr19:15646568-15646922
chr19.16324637.16324817	40.1423	-0.374754	0.415417	-0.902116	0.366995	0.805621	chr19:16324637-16324817
chr12.26226646.26226954	58.5168	0.0362768	0.32435	0.111845	0.910947	0.994719	chr12:26226646-26226954
chr13.21670954.21671108	80.7895	0.0328974	0.281292	0.116951	0.906899	0.994719	chr13:21670954-21671108
chr17.67717767.67717921	186.053	0.0252147	0.219652	0.114794	0.908608	0.994719	chr17:67717767-67717921
chr19.17655068.17655294	16.5701	-1.30958	0.649779	-2.01543	0.0438599	NA	chr19:17655068-17655294
chr2.83851255.83851391	70.3066	0.0336977	0.303996	0.110849	0.911736	0.994719	chr2:83851255-83851391
chr2.85354439.85354653	228.837	0.0203772	0.184447	0.110477	0.912031	0.994719	chr2:85354439-85354653
chr19.17719377.17719464	1.92876	-4.07027	2.20166	-1.84872	0.0644976	NA	chr19:17719377-17719464
chr8.101902439.101902631	31.0236	0.0480147	0.430343	0.111573	0.911162	0.994719	chr8:101902439-101902631
chr19.17719385.17719493	12.4601	-1.11038	0.675895	-1.64283	0.100419	NA	chr19:17719385-17719493
chr8.123541183.123541393	266.679	0.0180096	0.169609	0.106183	0.915437	0.995812	chr8:123541183-123541393
chr19.19776493.19776680	67.936	-0.583619	0.316227	-1.84557	0.064955	0.402721	chr19:19776493-19776680
chr19.35096186.35096381	45.6007	-0.090785	0.367301	-0.247168	0.804779	0.973951	chr19:35096186-35096381
chr5.36373610.36373730	56.0216	0.0354593	0.349889	0.101345	0.919277	0.996483	chr5:36373610-36373730
chr5.54404535.54404875	29.9198	0.0422144	0.426021	0.0990899	0.921067	0.996483	chr5:54404535-54404875
chr7.43926289.43926555	179.808	0.0193333	0.198899	0.0972013	0.922567	0.996768	chr7:43926289-43926555
chr1.23019281.23019517	33.0813	0.0146361	0.432841	0.033814	0.973025	0.997838	chr1:23019281-23019517
chr19.40331197.40331384	24.5139	-0.0374589	0.468706	-0.0799198	0.936301	NA	chr19:40331197-40331384
chr19.43129287.43129567	32.6198	-0.398965	0.427655	-0.932913	0.350865	0.799896	chr19:43129287-43129567
chr1.59329513.59329618	38.0497	0.0191926	0.387724	0.0495007	0.96052	0.997838	chr1:59329513-59329618
chr19.4400490.4400747	197.181	-0.137549	0.202282	-0.679988	0.496512	0.877606	chr19:4400490-4400747
chr1.182962668.182962999	137.735	0.00599329	0.229849	0.0260749	0.979198	0.997838	chr1:182962668-182962999
chr1.225936188.225936323	105.721	0.0174897	0.268354	0.0651741	0.948035	0.997838	chr1:225936188-225936323
chr19.44741942.44742102	178.358	-0.100154	0.200231	-0.500191	0.616941	0.921719	chr19:44741942-44742102
chr19.46159386.46159880	0.326756	-2.61183	4.13438	-0.631734	0.527561	NA	chr19:46159386-46159880
chr19.48811014.48811167	8.34941	-0.106621	0.856088	-0.124544	0.900885	NA	chr19:48811014-48811167
chr11.1073421.1073877	57.8714	0.00542537	0.32731	0.0165756	0.986775	0.997838	chr11:1073421-1073877
chr11.19628107.19628360	218.276	0.00331252	0.187332	0.0176826	0.985892	0.997838	chr11:19628107-19628360
chr11.38315219.38315481	52.4026	0.0147081	0.348014	0.0422629	0.966289	0.997838	chr11:38315219-38315481
chr19.6720621.6720875	18.9765	-0.0265279	0.629572	-0.0421364	0.96639	NA	chr19:6720621-6720875
chr19.7294365.7294455	114.577	-1.2833	0.26148	-4.90786	9.20758e-07	0.000148426	chr19:7294365-7294455
chr11.69510610.69510746	56.5175	0.0133053	0.321177	0.0414269	0.966956	0.997838	chr11:69510610-69510746
chr19.9914758.9914908	68.5071	-0.030673	0.304972	-0.100576	0.919887	0.996483	chr19:9914758-9914908
chr2.102142684.102142816	141.497	-1.04839	0.231671	-4.52535	6.02966e-06	0.00053999	chr2:102142684-102142816
chr13.21637352.21637553	234.823	0.00720947	0.183028	0.0393899	0.96858	0.997838	chr13:21637352-21637553
chr13.43023553.43023671	40.9271	0.0258428	0.372528	0.0693713	0.944694	0.997838	chr13:43023553-43023671
chr2.108719245.108719701	45.7776	-0.412073	0.384418	-1.07194	0.283747	0.75063	chr2:108719245-108719701
chr2.10905287.10905510	0.264869	-1.45384	4.58308	-0.317219	0.751077	NA	chr2:10905287-10905510
chr2.112482096.112482321	97.0644	-1.15405	0.290549	-3.97196	7.1285e-05	0.00287278	chr2:112482096-112482321
chr2.113756602.113756699	178.05	-0.0615546	0.208534	-0.295177	0.767858	0.955608	chr2:113756602-113756699
chr16.3880850.3880961	120.739	0.00112045	0.24412	0.00458976	0.996338	0.997838	chr16:3880850-3880961
chr2.114260252.114260377	5.72261	-1.49458	1.1203	-1.33408	0.182176	NA	chr2:114260252-114260377
chr17.904149.904255	89.7618	0.00677952	0.274402	0.0247065	0.980289	0.997838	chr17:904149-904255
chr17.18087784.18087945	123.775	0.0128624	0.239069	0.053802	0.957093	0.997838	chr17:18087784-18087945
chr2.134131806.134131929	48.0192	0.0295812	0.353933	0.0835787	0.933391	0.997838	chr2:134131806-134131929
chr20.14337501.14337598	150.265	0.00587708	0.225875	0.0260191	0.979242	0.997838	chr20:14337501-14337598
chr2.120620180.120620674	6.41235	-1.27823	0.975135	-1.31083	0.189917	NA	chr2:120620180-120620674
chr21.43659472.43659612	63.79	0.00680215	0.298748	0.0227689	0.981835	0.997838	chr21:43659472-43659612
chr2.122519924.122520107	6.55321	-0.404316	0.943249	-0.428642	0.668184	NA	chr2:122519924-122520107
chr4.172982347.172982613	203.035	0.00203723	0.185816	0.0109637	0.991252	0.997838	chr4:172982347-172982613
chr4.182736322.182736545	34.7046	0.0140365	0.404551	0.0346965	0.972322	0.997838	chr4:182736322-182736545
chr4.186726613.186726877	46.7177	0.0282133	0.364104	0.0774868	0.938236	0.997838	chr4:186726613-186726877
chr5.10564084.10564260	101.953	0.013069	0.254364	0.0513794	0.959023	0.997838	chr5:10564084-10564260
chr2.132416505.132416747	476.033	-0.322637	0.142414	-2.26549	0.0234826	0.220822	chr2:132416505-132416747
chr2.132543253.132543485	11.1608	-0.0425951	0.686185	-0.0620752	0.950503	NA	chr2:132543253-132543485
chr6.15066749.15066981	73.63	0.0107811	0.285958	0.0377017	0.969926	0.997838	chr6:15066749-15066981
chr2.133452666.133452825	12.1619	-0.3895	0.710796	-0.547978	0.583707	NA	chr2:133452666-133452825
chr6.35259405.35259596	269.177	0.0139499	0.173642	0.0803371	0.935969	0.997838	chr6:35259405-35259596
chr2.136375673.136376000	18.5973	-0.382551	0.548803	-0.697064	0.485763	NA	chr2:136375673-136376000
chr6.99836431.99836763	40.9351	0.0282047	0.375342	0.0751441	0.9401	0.997838	chr6:99836431-99836763
chr2.14288090.14288399	14.8829	-0.614058	0.663395	-0.92563	0.354638	NA	chr2:14288090-14288399
chr2.1489373.1489481	0.555663	-1.51125	3.42479	-0.441269	0.659019	NA	chr2:1489373-1489481
chr2.15591755.15591927	194.674	-0.129039	0.209009	-0.617383	0.536982	0.890847	chr2:15591755-15591927
chr7.110531294.110531493	29.1518	0.0436713	0.464377	0.0940428	0.925075	0.997838	chr7:110531294-110531493
chr8.26291332.26291462	123.033	0.00288457	0.231813	0.0124435	0.990072	0.997838	chr8:26291332-26291462
chr2.156666535.156666663	54.7279	-0.116705	0.327562	-0.356282	0.721629	0.951987	chr2:156666535-156666663
chr8.73568220.73568556	124.481	0.00913063	0.22736	0.0401594	0.967966	0.997838	chr8:73568220-73568556
chr2.159712318.159712491	202.491	-0.193468	0.192979	-1.00254	0.316085	0.772013	chr2:159712318-159712491
chr2.161078030.161078335	45.5554	-0.190316	0.358079	-0.53149	0.595079	0.916251	chr2:161078030-161078335
chr9.27362499.27362710	56.2812	0.0146363	0.323647	0.0452231	0.96393	0.997838	chr9:27362499-27362710
chr2.167767448.167767642	1.24496	-0.707798	1.97929	-0.357602	0.720641	NA	chr2:167767448-167767642
chr9.73684286.73684840	57.6907	0.0013149	0.338709	0.00388208	0.996903	0.997838	chr9:73684286-73684840
chr2.170221625.170222194	33.0948	-0.162556	0.440847	-0.368737	0.712324	0.950587	chr2:170221625-170222194
chr2.170321576.170321778	4.40211	-0.849694	1.23862	-0.686002	0.492712	NA	chr2:170321576-170321778
chr2.171999799.171999996	18.5856	-0.0114678	0.555737	-0.0206354	0.983537	NA	chr2:171999799-171999996
chr2.172408469.172408709	31.7433	-0.186423	0.414995	-0.449218	0.653275	0.926647	chr2:172408469-172408709
chr1.2428521.2428807	8.59426	0.100881	0.793976	0.127058	0.898894	NA	chr1:2428521-2428807
chr1.2428521.2428742	0	NA	NA	NA	NA	NA	chr1:2428521-2428742
chr2.176473317.176473517	78.642	-0.0384559	0.277679	-0.13849	0.889853	0.991142	chr2:176473317-176473517
chr2.177170077.177170535	151.888	-0.0715099	0.209243	-0.341756	0.732534	0.951987	chr2:177170077-177170535
chr2.178194359.178194536	265.008	-0.963647	0.185324	-5.19978	1.99523e-07	4.02039e-05	chr2:178194359-178194536
chr1.12207257.12207500	0	NA	NA	NA	NA	NA	chr1:12207257-12207500
chr1.17957966.17958165	16.816	0.701436	0.576252	1.21724	0.223514	NA	chr1:17957966-17958165
chr2.180222784.180222914	66.7186	-0.0767146	0.297924	-0.257497	0.796795	0.968653	chr2:180222784-180222914
chr1.22817426.22817847	0	NA	NA	NA	NA	NA	chr1:22817426-22817847
chr1.23019298.23019465	0	NA	NA	NA	NA	NA	chr1:23019298-23019465
chr2.184646272.184646513	22.9167	-0.00363297	0.510276	-0.00711961	0.994319	NA	chr2:184646272-184646513
chr2.191245225.191245451	199.503	-0.92459	0.207371	-4.45863	8.24845e-06	0.000554021	chr2:191245225-191245451
chr2.192544499.192544893	11.4232	-0.832922	0.700777	-1.18857	0.234609	NA	chr2:192544499-192544893
chr1.26169855.26169950	0	NA	NA	NA	NA	NA	chr1:26169855-26169950
chr1.26402000.26402237	3.61213	0.0421845	1.27362	0.0331217	0.973578	NA	chr1:26402000-26402237
chr1.27322045.27322248	3.59647	0.00104317	1.25133	0.00083365	0.999335	NA	chr1:27322045-27322248
chr1.27322050.27322248	0	NA	NA	NA	NA	NA	chr1:27322050-27322248
chr1.29426816.29426954	0	NA	NA	NA	NA	NA	chr1:29426816-29426954
chr1.29426816.29426995	0.665926	1.4736	2.98944	0.492934	0.622059	NA	chr1:29426816-29426995
chr2.200864584.200864752	128.266	-0.140112	0.229367	-0.610866	0.541288	0.890847	chr2:200864584-200864752
chr2.203656720.203656954	53.7861	-0.255447	0.326765	-0.781743	0.434366	0.851822	chr2:203656720-203656954
chr1.36088776.36088897	0	NA	NA	NA	NA	NA	chr1:36088776-36088897
chr1.41618284.41618396	20.5862	0.663683	0.533205	1.2447	0.213241	NA	chr1:41618284-41618396
chr1.42335181.42335398	10.975	0.537678	0.735862	0.730677	0.464976	NA	chr1:42335181-42335398
chr1.42335203.42335398	0	NA	NA	NA	NA	NA	chr1:42335203-42335398
chr1.42533061.42533561	1.37958	2.26015	2.48784	0.908478	0.363626	NA	chr1:42533061-42533561
chr1.42533188.42533561	0	NA	NA	NA	NA	NA	chr1:42533188-42533561
chr2.203664185.203664316	2.65447	-0.366884	1.48656	-0.2468	0.805063	NA	chr2:203664185-203664316
chr2.205814092.205814261	17.7791	-0.338399	0.553124	-0.611796	0.540673	NA	chr2:205814092-205814261
chr1.67146620.67147034	0	NA	NA	NA	NA	NA	chr1:67146620-67147034
chr2.206230342.206230601	99.5868	-0.13664	0.247071	-0.553039	0.580237	0.916064	chr2:206230342-206230601
chr2.20651120.20651214	124.861	-0.166904	0.235626	-0.708342	0.478733	0.872028	chr2:20651120-20651214
chr2.208025434.208025657	15.996	-0.453394	0.620255	-0.73098	0.464792	NA	chr2:208025434-208025657
chr2.209423781.209423978	63.4419	-1.13824	0.338897	-3.35865	0.00078324	0.0180369	chr2:209423781-209423978
chr1.72000865.72001098	0	NA	NA	NA	NA	NA	chr1:72000865-72001098
chr1.72892133.72892230	21.4715	0.502202	0.536378	0.936283	0.349127	NA	chr1:72892133-72892230
chr2.219269577.219269762	0.257902	0	4.99745	0	1	NA	chr2:219269577-219269762
chr2.219294934.219295066	103.816	-0.0955246	0.256588	-0.372288	0.709678	0.950587	chr2:219294934-219295066
chr2.221106374.221106503	4.54494	-0.804022	1.08778	-0.73914	0.459822	NA	chr2:221106374-221106503
chr1.83011412.83011732	4.93358	0.211927	1.05822	0.200267	0.841272	NA	chr1:83011412-83011732
chr1.86423963.86424163	0	NA	NA	NA	NA	NA	chr1:86423963-86424163
chr2.223945262.223945383	12.4745	-0.364379	0.679422	-0.536307	0.591746	NA	chr2:223945262-223945383
chr2.223945314.223945466	28.2896	-0.719332	0.46111	-1.56	0.11876	NA	chr2:223945314-223945466
chr1.91650853.91650959	0	NA	NA	NA	NA	NA	chr1:91650853-91650959
chr1.93079056.93079238	2.17133	0.800806	1.62176	0.493788	0.621456	NA	chr1:93079056-93079238
chr1.93079071.93079238	0	NA	NA	NA	NA	NA	chr1:93079071-93079238
chr1.94103665.94103963	6.91916	0.0478401	0.921534	0.0519136	0.958598	NA	chr1:94103665-94103963
chr1.95234036.95234160	0	NA	NA	NA	NA	NA	chr1:95234036-95234160
chr2.230712734.230712977	159.09	-0.130936	0.215016	-0.608961	0.542551	0.890847	chr2:230712734-230712977
chr1.98516297.98516699	22.7824	0.344413	0.503187	0.684463	0.493683	NA	chr1:98516297-98516699
chr2.232395983.232396192	5.66062	-0.18649	0.968844	-0.192487	0.84736	NA	chr2:232395983-232396192
chr2.232550544.232550720	247.559	-0.0202991	0.182465	-0.111249	0.911419	0.994719	chr2:232550544-232550720
chr2.233691482.233691614	87.405	-0.299287	0.268396	-1.11509	0.264811	0.733463	chr2:233691482-233691614
chr2.234446656.234447062	78.6597	-0.306822	0.283096	-1.08381	0.27845	0.750604	chr2:234446656-234447062
chr1.108845875.108846284	1.53859	0.466505	1.81309	0.257299	0.796948	NA	chr1:108845875-108846284
chr1.108845886.108846284	0	NA	NA	NA	NA	NA	chr1:108845886-108846284
chr1.111214485.111214825	10.9122	1.57987	0.741617	2.1303	0.0331469	NA	chr1:111214485-111214825
chr1.111364842.111365226	0.133686	1.29154	4.99221	0.258712	0.795858	NA	chr1:111364842-111365226
chr1.111364842.111365207	0	NA	NA	NA	NA	NA	chr1:111364842-111365207
chr1.145215199.145215319	0	NA	NA	NA	NA	NA	chr1:145215199-145215319
chr2.23927010.23927385	307.325	-0.42712	0.186964	-2.2845	0.022342	0.219605	chr2:23927010-23927385
chr2.239349883.239350050	16.395	-0.562157	0.60042	-0.936272	0.349133	NA	chr2:239349883-239350050
chr1.151909468.151909716	0	NA	NA	NA	NA	NA	chr1:151909468-151909716
chr1.154813356.154813636	0	NA	NA	NA	NA	NA	chr1:154813356-154813636
chr1.158916103.158916309	0	NA	NA	NA	NA	NA	chr1:158916103-158916309
chr2.27212278.27212409	168.379	-0.844749	0.225193	-3.75123	0.000175972	0.00590972	chr2:27212278-27212409
chr1.161074725.161074828	0	NA	NA	NA	NA	NA	chr1:161074725-161074828
chr1.161074725.161074850	12.3919	1.01167	0.737523	1.37171	0.170154	NA	chr1:161074725-161074850
chr1.170625491.170625676	9.53719	0.0841582	0.745597	0.112873	0.910131	NA	chr1:170625491-170625676
chr1.171841371.171841542	0	NA	NA	NA	NA	NA	chr1:171841371-171841542
chr1.171884659.171884839	25.2348	0.184591	0.520396	0.354712	0.722806	NA	chr1:171884659-171884839
chr2.27731335.27731492	4.88896	-0.569759	1.08651	-0.524395	0.600004	NA	chr2:27731335-27731492
chr1.172071680.172071799	0	NA	NA	NA	NA	NA	chr1:172071680-172071799
chr1.172207067.172207207	2.76657	0.204823	1.41011	0.145253	0.884511	NA	chr1:172207067-172207207
chr2.28172363.28172716	62.0232	-0.093563	0.32189	-0.290667	0.771306	0.955608	chr2:28172363-28172716
chr2.29966186.29966659	39.4447	-0.0475049	0.406647	-0.116821	0.907002	0.994719	chr2:29966186-29966659
chr2.48841172.48841649	1.74708	-0.668763	1.81312	-0.368847	0.712242	NA	chr2:48841172-48841649
chr2.57313713.57313949	5.92727	-0.357754	0.953534	-0.375187	0.707521	NA	chr2:57313713-57313949
chr1.187262847.187262943	8.2047	0.450773	0.85317	0.528351	0.597255	NA	chr1:187262847-187262943
chr1.188350229.188350351	14.2352	0.230122	0.617046	0.372942	0.709192	NA	chr1:188350229-188350351
chr1.191901623.191901983	11.1843	0.189586	0.735128	0.257895	0.796488	NA	chr1:191901623-191901983
chr1.197902749.197902925	3.86409	0.470151	1.18468	0.39686	0.691471	NA	chr1:197902749-197902925
chr1.197902759.197902925	0	NA	NA	NA	NA	NA	chr1:197902759-197902925
chr2.60306344.60306496	10.4491	-0.104913	0.749421	-0.139992	0.888666	NA	chr2:60306344-60306496
chr1.199948951.199949306	21.4267	0.539512	0.518183	1.04116	0.2978	NA	chr1:199948951-199949306
chr2.60717930.60718050	28.7393	-0.156554	0.448176	-0.349313	0.726854	NA	chr2:60717930-60718050
chr1.201275340.201275524	0	NA	NA	NA	NA	NA	chr1:201275340-201275524
chr1.202927207.202927304	0	NA	NA	NA	NA	NA	chr1:202927207-202927304
chr1.203251599.203251720	2.92632	0.634532	1.37476	0.461559	0.644398	NA	chr1:203251599-203251720
chr2.62537253.62537367	1.07226	-2.58566	2.69639	-0.958932	0.337593	NA	chr2:62537253-62537367
chr2.65538240.65538430	9.37426	-0.373702	0.794011	-0.470651	0.63789	NA	chr2:65538240-65538430
chr2.68936547.68936641	34.4487	-0.119265	0.409261	-0.291416	0.770733	0.955608	chr2:68936547-68936641
chr1.206612447.206612653	0	NA	NA	NA	NA	NA	chr1:206612447-206612653
chr2.70553755.70554070	247.132	-0.359244	0.179109	-2.00572	0.0448856	0.317349	chr2:70553755-70554070
chr1.207707239.207707650	16.5479	0.199963	0.580042	0.344738	0.730291	NA	chr1:207707239-207707650
chr1.207707332.207707635	0	NA	NA	NA	NA	NA	chr1:207707332-207707635
chr1.207963498.207963802	1.92119	1.67907	1.80897	0.928192	0.353308	NA	chr1:207963498-207963802
chr1.207963511.207963802	0	NA	NA	NA	NA	NA	chr1:207963511-207963802
chr1.212432755.212432894	0	NA	NA	NA	NA	NA	chr1:212432755-212432894
chr1.212596349.212596653	0	NA	NA	NA	NA	NA	chr1:212596349-212596653
chr2.70994853.70995000	143.682	-0.769815	0.2268	-3.39425	0.000688158	0.0163902	chr2:70994853-70995000
chr2.7986578.7986687	2.05547	-2.421	2.05453	-1.17837	0.238648	NA	chr2:7986578-7986687
chr1.217323883.217323998	2.90514	0.187747	1.31052	0.143262	0.886083	NA	chr1:217323883-217323998
chr2.95207245.95207423	195.347	-0.729982	0.19551	-3.73372	0.000188669	0.00608267	chr2:95207245-95207423
chr1.218285199.218285341	0	NA	NA	NA	NA	NA	chr1:218285199-218285341
chr1.219585797.219586241	10.2686	0.0622046	0.737619	0.0843316	0.932793	NA	chr1:219585797-219586241
chr1.219585968.219586171	0	NA	NA	NA	NA	NA	chr1:219585968-219586171
chr20.18852358.18852716	15.311	-0.127938	0.629187	-0.203339	0.83887	NA	chr20:18852358-18852716
chr1.223845949.223846307	0	NA	NA	NA	NA	NA	chr1:223845949-223846307
chr1.223888286.223888369	0	NA	NA	NA	NA	NA	chr1:223888286-223888369
chr1.225709282.225709522	4.79737	0.0965103	1.07266	0.089973	0.928309	NA	chr1:225709282-225709522
chr1.225709282.225709489	0	NA	NA	NA	NA	NA	chr1:225709282-225709489
chr1.225999403.225999500	0	NA	NA	NA	NA	NA	chr1:225999403-225999500
chr20.19975108.19975348	181.895	-0.0419245	0.204916	-0.204594	0.83789	0.980533	chr20:19975108-19975348
chr1.226408070.226408238	0	NA	NA	NA	NA	NA	chr1:226408070-226408238
chr1.227542704.227542805	0	NA	NA	NA	NA	NA	chr1:227542704-227542805
chr20.21303004.21303418	22.0939	-0.0885858	0.509019	-0.174033	0.86184	NA	chr20:21303004-21303418
chr1.229626052.229626279	5.78309	0.40861	1.03181	0.396013	0.692095	NA	chr1:229626052-229626279
chr1.229626052.229626272	0	NA	NA	NA	NA	NA	chr1:229626052-229626272
chr20.32207781.32207920	148.089	-0.750114	0.217807	-3.44394	0.00057331	0.0144402	chr20:32207781-32207920
chr1.234356916.234357006	0	NA	NA	NA	NA	NA	chr1:234356916-234357006
chr20.34112291.34112434	225.749	-0.0161316	0.181978	-0.0886462	0.929363	0.997838	chr20:34112291-34112434
chr20.36862125.36862254	173.471	-0.375543	0.214782	-1.74848	0.0803809	0.43491	chr20:36862125-36862254
chr1.245489832.245490115	21.4897	0.200447	0.533004	0.37607	0.706865	NA	chr1:245489832-245490115
chr10.520531.520705	25.5887	0.0603489	0.479315	0.125907	0.899806	NA	chr10:520531-520705
chr20.43657463.43657670	50.5075	-0.440055	0.351043	-1.25356	0.210001	0.66638	chr20:43657463-43657670
chr10.2284020.2284325	0	NA	NA	NA	NA	NA	chr10:2284020-2284325
chr20.4451542.4451831	74.6967	-0.207879	0.281424	-0.738668	0.460109	0.860436	chr20:4451542-4451831
chr10.13128596.13128745	4.03571	1.0639	1.26397	0.841709	0.399951	NA	chr10:13128596-13128745
chr20.44772718.44773006	3.49412	-0.898012	1.23262	-0.72854	0.466283	NA	chr20:44772718-44773006
chr10.24756378.24756587	0	NA	NA	NA	NA	NA	chr10:24756378-24756587
chr10.24756378.24756574	0	NA	NA	NA	NA	NA	chr10:24756378-24756574
chr10.27319992.27320255	22.8249	0.234128	0.502402	0.466017	0.641203	NA	chr10:27319992-27320255
chr10.27320028.27320255	0	NA	NA	NA	NA	NA	chr10:27320028-27320255
chr10.27577118.27577372	17.4256	0.107573	0.573823	0.187467	0.851295	NA	chr10:27577118-27577372
chr10.27865293.27865458	17.9745	0.235279	0.575992	0.408476	0.682924	NA	chr10:27865293-27865458
chr20.45993455.45993739	72.9058	-0.438842	0.306801	-1.43038	0.152608	0.561847	chr20:45993455-45993739
chr20.462548.462672	17.3733	-0.712068	0.592459	-1.20188	0.229408	NA	chr20:462548-462672
chr10.30230206.30230576	0.998646	2.93303	2.53251	1.15815	0.246803	NA	chr10:30230206-30230576
chr10.30230248.30230517	0	NA	NA	NA	NA	NA	chr10:30230248-30230517
chr10.31294629.31294808	2.63006	0.458666	1.45616	0.314984	0.752773	NA	chr10:31294629-31294808
chr20.46255453.46255760	148.917	-0.0738923	0.226955	-0.325581	0.744741	0.951987	chr20:46255453-46255760
chr20.49188298.49188529	150.059	-0.573833	0.219514	-2.61411	0.008946	0.10925	chr20:49188298-49188529
chr10.33897367.33897552	0	NA	NA	NA	NA	NA	chr10:33897367-33897552
chr10.35336437.35336516	0	NA	NA	NA	NA	NA	chr10:35336437-35336516
chr10.35974933.35975084	4.46282	0.421771	1.12484	0.37496	0.70769	NA	chr10:35974933-35975084
chr20.49713724.49713921	96.8627	-0.316457	0.279519	-1.13215	0.257571	0.728307	chr20:49713724-49713921
chr10.42782626.42782795	0	NA	NA	NA	NA	NA	chr10:42782626-42782795
chr20.50790854.50790972	126.402	-0.696333	0.234904	-2.96433	0.00303343	0.054332	chr20:50790854-50790972
chr20.50794918.50795035	136.692	-0.593994	0.221588	-2.68062	0.00734855	0.0970972	chr20:50794918-50795035
chr10.53619731.53620002	5.34925	0.166974	0.964601	0.173102	0.862571	NA	chr10:53619731-53620002
chr20.5668561.5668668	12.6989	-0.515198	0.71166	-0.723938	0.469104	NA	chr20:5668561-5668668
chr10.59337327.59337506	2.91059	1.80127	1.44378	1.24761	0.212175	NA	chr10:59337327-59337506
chr10.59337341.59337570	3.46672	0.54328	1.26842	0.428311	0.668425	NA	chr10:59337341-59337570
chr10.60760727.60761102	0	NA	NA	NA	NA	NA	chr10:60760727-60761102
chr10.60760756.60761102	0	NA	NA	NA	NA	NA	chr10:60760756-60761102
chr10.62336472.62336709	0.876914	0.362169	2.48205	0.145915	0.883988	NA	chr10:62336472-62336709
chr10.62336546.62336709	0	NA	NA	NA	NA	NA	chr10:62336546-62336709
chr20.5911666.5911784	88.1528	-0.555241	0.299359	-1.85477	0.0636296	0.402721	chr20:5911666-5911784
chr20.62829110.62829295	8.87867	-0.489549	0.847121	-0.577898	0.563333	NA	chr20:62829110-62829295
chr20.63216203.63216295	156.723	-0.181192	0.22026	-0.822625	0.410721	0.835963	chr20:63216203-63216295
chr20.661861.662295	2.15126	-0.183379	1.54298	-0.118847	0.905396	NA	chr20:661861-662295
chr10.80619150.80619343	0	NA	NA	NA	NA	NA	chr10:80619150-80619343
chr10.81307352.81307605	8.00473	0.455113	0.814036	0.559082	0.576105	NA	chr10:81307352-81307605
chr10.84179287.84179502	0	NA	NA	NA	NA	NA	chr10:84179287-84179502
chr21.21897529.21897685	17.5585	-0.644401	0.590422	-1.09143	0.275086	NA	chr21:21897529-21897685
chr10.94734709.94734985	5.17566	0.85267	1.06853	0.797985	0.424879	NA	chr10:94734709-94734985
chr21.24014917.24015092	4.17771	-1.41915	1.30382	-1.08846	0.276394	NA	chr21:24014917-24015092
chr21.25607458.25607600	3.31158	-0.676017	1.32821	-0.508968	0.610775	NA	chr21:25607458-25607600
chr21.31635027.31635228	13.2179	-0.0635743	0.644674	-0.0986145	0.921444	NA	chr21:31635027-31635228
chr10.98446920.98447023	0	NA	NA	NA	NA	NA	chr10:98446920-98447023
chr21.36430152.36430296	272.99	-0.037957	0.17573	-0.215996	0.828991	0.979112	chr21:36430152-36430296
chr10.99009216.99009391	0	NA	NA	NA	NA	NA	chr10:99009216-99009391
chr10.101308174.101308376	19.6008	0.0992593	0.52985	0.187335	0.851398	NA	chr10:101308174-101308376
chr10.107994736.107994899	7.40661	0.279618	0.83234	0.335942	0.736914	NA	chr10:107994736-107994899
chr21.43719063.43719256	131.682	-0.520894	0.22537	-2.31128	0.0208171	0.209733	chr21:43719063-43719256
chr10.109923508.109923636	0	NA	NA	NA	NA	NA	chr10:109923508-109923636
chr21.45632770.45633074	2.75611	-0.224768	1.54026	-0.145929	0.883977	NA	chr21:45632770-45633074
chr10.111057037.111057392	0	NA	NA	NA	NA	NA	chr10:111057037-111057392
chr22.19854794.19855088	104.677	-0.406305	0.250778	-1.62017	0.105195	0.498429	chr22:19854794-19855088
chr22.28772617.28772853	34.8894	-0.25179	0.413341	-0.609159	0.542419	0.890847	chr22:28772617-28772853
chr22.29071496.29071623	9.74007	-0.211446	0.800524	-0.264134	0.791676	NA	chr22:29071496-29071623
chr10.120396274.120396473	7.9103	0.491343	0.833572	0.589443	0.555564	NA	chr10:120396274-120396473
chr10.120851219.120851389	0	NA	NA	NA	NA	NA	chr10:120851219-120851389
chr10.123538848.123539227	2.43618	1.94468	1.59399	1.22	0.222464	NA	chr10:123538848-123539227
chr10.123538872.123539176	0	NA	NA	NA	NA	NA	chr10:123538872-123539176
chr10.132015794.132016225	6.10886	0.0739946	0.992168	0.0745787	0.94055	NA	chr10:132015794-132016225
chr11.364406.364630	0	NA	NA	NA	NA	NA	chr11:364406-364630
chr11.1655250.1655662	1.07595	0.812737	2.52848	0.321433	0.747882	NA	chr11:1655250-1655662
chr11.1655272.1655662	0	NA	NA	NA	NA	NA	chr11:1655272-1655662
chr22.29071520.29071624	4.85642	-0.582369	1.13631	-0.512509	0.608295	NA	chr22:29071520-29071624
chr11.3296517.3296707	3.61479	0.526237	1.32339	0.397643	0.690893	NA	chr11:3296517-3296707
chr11.3395607.3395771	0	NA	NA	NA	NA	NA	chr11:3395607-3395771
chr11.3395607.3395770	0	NA	NA	NA	NA	NA	chr11:3395607-3395770
chr22.38451525.38451685	7.20742	-0.630175	0.914294	-0.689247	0.490668	NA	chr22:38451525-38451685
chr11.3615915.3616352	0	NA	NA	NA	NA	NA	chr11:3615915-3616352
chr22.40676694.40676985	0.115768	-1.45168	4.97631	-0.291718	0.770502	NA	chr22:40676694-40676985
chr11.9364288.9364659	25.3015	0.501462	0.49334	1.01646	0.309409	NA	chr11:9364288-9364659
chr11.9364327.9364659	0	NA	NA	NA	NA	NA	chr11:9364327-9364659
chr11.9609963.9610319	7.23868	0.0350823	0.87668	0.0400172	0.968079	NA	chr11:9609963-9610319
chr22.44999777.45000003	4.40374	-0.74386	1.16411	-0.638993	0.522828	NA	chr22:44999777-45000003
chr11.11717426.11717596	0	NA	NA	NA	NA	NA	chr11:11717426-11717596
chr22.46557869.46558049	32.1335	-0.329477	0.444508	-0.741219	0.458561	0.860436	chr22:46557869-46558049
chr11.18588700.18588838	26.1548	0.66218	0.488783	1.35475	0.175497	NA	chr11:18588700-18588838
chr11.18588700.18588815	0	NA	NA	NA	NA	NA	chr11:18588700-18588815
chr3.110964691.110964952	8.30752	-0.0802108	0.796614	-0.10069	0.919797	NA	chr3:110964691-110964952
chr11.28919315.28919439	19.5966	0.1813	0.548991	0.330242	0.741217	NA	chr11:28919315-28919439
chr11.32081254.32081468	1.85764	0.677177	1.69994	0.398353	0.69037	NA	chr11:32081254-32081468
chr11.32081265.32081468	0	NA	NA	NA	NA	NA	chr11:32081265-32081468
chr11.33656196.33656617	14.9738	0.123974	0.605582	0.204718	0.837792	NA	chr11:33656196-33656617
chr3.125375315.125375462	107.002	-0.0537008	0.244601	-0.219544	0.826226	0.979112	chr3:125375315-125375462
chr11.35893981.35894318	0	NA	NA	NA	NA	NA	chr11:35893981-35894318
chr11.36510191.36510348	6.2496	0.950915	0.945056	1.0062	0.314319	NA	chr11:36510191-36510348
chr11.36510212.36510348	0	NA	NA	NA	NA	NA	chr11:36510212-36510348
chr3.12556895.12557095	23.7745	-1.39639	0.554434	-2.51859	0.0117827	NA	chr3:12556895-12557095
chr3.128052283.128052434	54.2553	-0.089549	0.338887	-0.264244	0.791592	0.966701	chr3:128052283-128052434
chr11.45337967.45338138	0	NA	NA	NA	NA	NA	chr11:45337967-45338138
chr11.58658603.58658914	10.3314	0.831297	0.723191	1.14949	0.250356	NA	chr11:58658603-58658914
chr11.58658603.58658798	0	NA	NA	NA	NA	NA	chr11:58658603-58658798
chr11.60563650.60563984	0	NA	NA	NA	NA	NA	chr11:60563650-60563984
chr3.13455281.13455610	0.298202	0	4.7665	0	1	NA	chr3:13455281-13455610
chr11.62653279.62653431	16.3694	0.0651759	0.592616	0.10998	0.912425	NA	chr11:62653279-62653431
chr11.62653293.62653431	0	NA	NA	NA	NA	NA	chr11:62653293-62653431
chr3.13890881.13891097	71.8337	-0.177352	0.28954	-0.61253	0.540187	0.890847	chr3:13890881-13891097
chr11.65780868.65781035	0	NA	NA	NA	NA	NA	chr11:65780868-65781035
chr11.68903815.68903961	4.49324	0.0946999	1.09841	0.0862157	0.931295	NA	chr11:68903815-68903961
chr11.68903815.68903938	0	NA	NA	NA	NA	NA	chr11:68903815-68903938
chr11.70525094.70525386	6.96307	0.0930587	1.00693	0.092418	0.926366	NA	chr11:70525094-70525386
chr11.75198538.75198820	8.09648	1.21236	0.871271	1.39149	0.164077	NA	chr11:75198538-75198820
chr11.77066805.77066919	0	NA	NA	NA	NA	NA	chr11:77066805-77066919
chr11.79168732.79169083	1.75417	0.955527	1.75984	0.542964	0.587155	NA	chr11:79168732-79169083
chr11.79168732.79169045	0	NA	NA	NA	NA	NA	chr11:79168732-79169045
chr11.83661734.83662036	0	NA	NA	NA	NA	NA	chr11:83661734-83662036
chr11.83661734.83662248	5.16021	0.708812	1.14273	0.620277	0.535075	NA	chr11:83661734-83662248
chr11.87584051.87584289	25.3902	0.12277	0.494458	0.248292	0.803909	NA	chr11:87584051-87584289
chr11.87604314.87604719	0.282787	1.2925	4.48729	0.288035	0.77332	NA	chr11:87604314-87604719
chr11.87604314.87604714	0	NA	NA	NA	NA	NA	chr11:87604314-87604714
chr11.88337662.88337809	25.8752	0.109612	0.466832	0.234801	0.814363	NA	chr11:88337662-88337809
chr11.88337687.88337809	0	NA	NA	NA	NA	NA	chr11:88337687-88337809
chr11.92707347.92707527	7.26351	0.588987	0.854515	0.689265	0.490657	NA	chr11:92707347-92707527
chr11.92707355.92707523	0	NA	NA	NA	NA	NA	chr11:92707355-92707523
chr3.141738037.141738342	354.006	-0.0975205	0.168491	-0.578788	0.562732	0.90389	chr3:141738037-141738342
chr11.95035417.95035628	0.561431	1.37	3.34716	0.409302	0.682318	NA	chr11:95035417-95035628
chr11.95035440.95035636	0	NA	NA	NA	NA	NA	chr11:95035440-95035636
chr11.95089732.95089924	0	NA	NA	NA	NA	NA	chr11:95089732-95089924
chr3.142596261.142596404	152.555	-0.0293647	0.218797	-0.13421	0.893237	0.991142	chr3:142596261-142596404
chr3.143249053.143249322	8.59196	-0.345632	0.783001	-0.44142	0.658909	NA	chr3:143249053-143249322
chr11.100208268.100208567	14.4597	0.334748	0.709179	0.472021	0.636912	NA	chr11:100208268-100208567
chr11.100689907.100690087	6.69042	0.156847	0.911119	0.172147	0.863322	NA	chr11:100689907-100690087
chr11.101434307.101434534	5.1282	0.287885	1.00834	0.285504	0.775258	NA	chr11:101434307-101434534
chr3.148991430.148991527	146.309	-0.22637	0.214782	-1.05395	0.291906	0.75063	chr3:148991430-148991527
chr3.150255537.150255658	1.51748	-1.01639	2.15398	-0.471865	0.637023	NA	chr3:150255537-150255658
chr11.103109283.103109497	0	NA	NA	NA	NA	NA	chr11:103109283-103109497
chr11.104338271.104338468	0	NA	NA	NA	NA	NA	chr11:104338271-104338468
chr3.153614650.153614872	74.6711	-0.0482425	0.297179	-0.162335	0.871042	0.986997	chr3:153614650-153614872
chr11.105139502.105139618	1.08127	1.40308	2.49288	0.562834	0.573548	NA	chr11:105139502-105139618
chr11.106174079.106174418	0	NA	NA	NA	NA	NA	chr11:106174079-106174418
chr3.155426937.155427076	3.60652	-0.689295	1.1888	-0.579822	0.562034	NA	chr3:155426937-155427076
chr11.107159160.107159395	2.79059	2.34707	1.71162	1.37125	0.170296	NA	chr11:107159160-107159395
chr11.109696274.109696803	18.5206	0.194032	0.555621	0.349216	0.726927	NA	chr11:109696274-109696803
chr11.109696274.109696767	0	NA	NA	NA	NA	NA	chr11:109696274-109696767
chr11.110022393.110022908	17.5744	0.480376	0.562033	0.85471	0.392712	NA	chr11:110022393-110022908
chr11.111367448.111367743	3.29319	0.0246539	1.27366	0.0193567	0.984557	NA	chr11:111367448-111367743
chr11.111378580.111378693	8.09124	0.168467	0.811078	0.207708	0.835457	NA	chr11:111378580-111378693
chr11.112625963.112626120	11.1185	0.522672	0.708975	0.737222	0.460987	NA	chr11:112625963-112626120
chr11.113773733.113773840	0	NA	NA	NA	NA	NA	chr11:113773733-113773840
chr11.113773733.113773845	1.8024	2.8892	2.13068	1.356	0.175099	NA	chr11:113773733-113773845
chr3.155806256.155806403	36.9001	-1.62061	0.477638	-3.39297	0.000691399	0.0163902	chr3:155806256-155806403
chr11.119612872.119613114	0	NA	NA	NA	NA	NA	chr11:119612872-119613114
chr11.119612892.119613114	0	NA	NA	NA	NA	NA	chr11:119612892-119613114
chr11.123616590.123616793	9.26735	0.1654	0.764339	0.216396	0.828679	NA	chr11:123616590-123616793
chr11.123616636.123616793	0	NA	NA	NA	NA	NA	chr11:123616636-123616793
chr3.160654551.160654755	3.10426	-1.14444	1.36968	-0.835557	0.403404	NA	chr3:160654551-160654755
chr11.128522243.128522516	0	NA	NA	NA	NA	NA	chr11:128522243-128522516
chr3.167940340.167940505	24.8747	-0.258929	0.486182	-0.532575	0.594328	NA	chr3:167940340-167940505
chr3.169225291.169225476	3.4956	-0.905107	1.33308	-0.678958	0.497164	NA	chr3:169225291-169225476
chr3.170992813.170993128	2.90008	-0.485383	1.53644	-0.315914	0.752068	NA	chr3:170992813-170993128
chr11.130916453.130916640	7.91149	0.225148	0.881039	0.255548	0.7983	NA	chr11:130916453-130916640
chr12.149142.149364	0.133686	1.29154	4.99221	0.258712	0.795858	NA	chr12:149142-149364
chr12.149168.149364	0	NA	NA	NA	NA	NA	chr12:149168-149364
chr12.2390229.2390460	3.10765	0.985529	1.31468	0.749637	0.453473	NA	chr12:2390229-2390460
chr12.2390229.2390397	0	NA	NA	NA	NA	NA	chr12:2390229-2390397
chr3.172516887.172517150	164.932	-0.0215484	0.203099	-0.106098	0.915505	0.995812	chr3:172516887-172517150
chr3.172537054.172537317	29.7541	-0.241418	0.460354	-0.524419	0.599987	0.917627	chr3:172537054-172537317
chr12.12357053.12357159	0	NA	NA	NA	NA	NA	chr12:12357053-12357159
chr3.176787761.176787884	1.16515	-1.10761	2.24048	-0.49436	0.621052	NA	chr3:176787761-176787884
chr12.13339522.13339884	0	NA	NA	NA	NA	NA	chr12:13339522-13339884
chr12.15789279.15789555	5.41032	0.436149	1.0576	0.412394	0.680051	NA	chr12:15789279-15789555
chr12.15789299.15789555	0	NA	NA	NA	NA	NA	chr12:15789299-15789555
chr3.181888333.181888501	5.77748	-1.46386	1.11009	-1.31869	0.187274	NA	chr3:181888333-181888501
chr3.18499289.18499541	2.46674	-0.224072	1.44496	-0.155072	0.876764	NA	chr3:18499289-18499541
chr3.186476294.186476468	15.7144	-0.347917	0.603952	-0.576069	0.564569	NA	chr3:186476294-186476468
chr12.31574441.31574608	14.116	0.207195	0.629003	0.329403	0.741851	NA	chr12:31574441-31574608
chr12.40028408.40028599	3.49537	0.183339	1.23168	0.148853	0.88167	NA	chr12:40028408-40028599
chr3.190120840.190121024	214.927	-0.757379	0.189708	-3.99235	6.54223e-05	0.00283461	chr3:190120840-190121024
chr3.191100627.191100844	5.99429	-0.394788	0.944672	-0.41791	0.676013	NA	chr3:191100627-191100844
chr3.191157670.191157964	2.92597	-0.999391	1.36553	-0.731872	0.464247	NA	chr3:191157670-191157964
chr12.50380456.50380645	0.47836	0.539205	3.59072	0.150166	0.880633	NA	chr12:50380456-50380645
chr12.50380483.50380645	0	NA	NA	NA	NA	NA	chr12:50380483-50380645
chr3.193231299.193231506	7.86549	-0.49202	0.856356	-0.574551	0.565595	NA	chr3:193231299-193231506
chr3.198150339.198150475	0.210988	-1.89119	4.95311	-0.381817	0.702597	NA	chr3:198150339-198150475
chr12.57006492.57006608	0	NA	NA	NA	NA	NA	chr12:57006492-57006608
chr3.31981346.31981464	173.388	-0.130203	0.19851	-0.655901	0.511888	0.882632	chr3:31981346-31981464
chr12.59357830.59358224	0	NA	NA	NA	NA	NA	chr12:59357830-59358224
chr3.33467964.33468124	1.94309	-0.338636	1.72009	-0.196871	0.843929	NA	chr3:33467964-33468124
chr12.64983896.64984099	0	NA	NA	NA	NA	NA	chr12:64983896-64984099
chr12.66015019.66015238	10.6768	0.313843	0.746507	0.420415	0.674183	NA	chr12:66015019-66015238
chr12.67394702.67394878	1.95665	2.33612	2.04761	1.1409	0.253911	NA	chr12:67394702-67394878
chr12.67394702.67394859	0	NA	NA	NA	NA	NA	chr12:67394702-67394859
chr12.68132063.68132344	16.4112	0.32155	0.585319	0.549359	0.582759	NA	chr12:68132063-68132344
chr12.68610722.68610875	0	NA	NA	NA	NA	NA	chr12:68610722-68610875
chr12.69765686.69765810	2.70023	0.41985	1.52079	0.276074	0.782491	NA	chr12:69765686-69765810
chr12.70078256.70078454	1.29739	0.409431	2.00118	0.204594	0.837889	NA	chr12:70078256-70078454
chr12.78746097.78746280	5.39552	0.512007	0.979037	0.52297	0.600995	NA	chr12:78746097-78746280
chr3.37210149.37210463	11.7284	-0.0103562	0.658439	-0.0157284	0.987451	NA	chr3:37210149-37210463
chr12.82650732.82650888	0	NA	NA	NA	NA	NA	chr12:82650732-82650888
chr12.88559698.88559908	2.74553	0.0161575	1.37229	0.0117741	0.990606	NA	chr12:88559698-88559908
chr12.89319242.89319394	7.08873	0.615666	0.863271	0.713178	0.475735	NA	chr12:89319242-89319394
chr12.95003662.95003826	12.8531	0.293029	0.652013	0.449421	0.653128	NA	chr12:95003662-95003826
chr12.95003678.95003826	0	NA	NA	NA	NA	NA	chr12:95003678-95003826
chr3.40524772.40524965	27.4177	-0.574086	0.480197	-1.19552	0.231884	NA	chr3:40524772-40524965
chr12.103523816.103524151	12.1198	0.328564	0.678293	0.484398	0.628103	NA	chr12:103523816-103524151
chr3.41199354.41199534	5.22178	-0.469949	1.05627	-0.444914	0.656382	NA	chr3:41199354-41199534
chr12.105253888.105254107	0	NA	NA	NA	NA	NA	chr12:105253888-105254107
chr3.42257151.42257329	46.5978	-0.0667828	0.352714	-0.18934	0.849826	0.981753	chr3:42257151-42257329
chr12.107296795.107297003	6.09033	1.80088	0.982678	1.83263	0.0668577	NA	chr12:107296795-107297003
chr12.107296803.107297038	14.9486	0.100541	0.608897	0.16512	0.86885	NA	chr12:107296803-107297038
chr12.108757895.108758118	3.84044	0.287546	1.24073	0.231756	0.816727	NA	chr12:108757895-108758118
chr3.44338412.44338745	339.284	-0.074431	0.160424	-0.463965	0.642673	0.925249	chr3:44338412-44338745
chr12.114780967.114781134	3.83384	0.0205395	1.32076	0.0155512	0.987592	NA	chr12:114780967-114781134
chr12.120925876.120926122	0	NA	NA	NA	NA	NA	chr12:120925876-120926122
chr12.120925876.120926142	10.4171	0.741707	0.74559	0.994792	0.319838	NA	chr12:120925876-120926142
chr12.122001463.122001732	22.9411	0.186432	0.492301	0.378696	0.704914	NA	chr12:122001463-122001732
chr3.46630082.46630364	40.2464	-0.438904	0.413395	-1.06171	0.28837	0.75063	chr3:46630082-46630364
chr12.124273668.124273951	0	NA	NA	NA	NA	NA	chr12:124273668-124273951
chr12.124689639.124689775	5.27178	0.120169	0.990157	0.121363	0.903403	NA	chr12:124689639-124689775
chr13.19882302.19882499	8.86368	0.366892	0.799278	0.459029	0.646213	NA	chr13:19882302-19882499
chr3.47824843.47825065	181.245	-0.490774	0.21296	-2.30454	0.0211925	0.210878	chr3:47824843-47825065
chr3.48918697.48918914	221.799	-0.276742	0.194313	-1.42421	0.154385	0.561847	chr3:48918697-48918914
chr13.23399341.23399658	0	NA	NA	NA	NA	NA	chr13:23399341-23399658
chr3.49358320.49358542	55.6395	-0.340031	0.327941	-1.03687	0.299797	0.75063	chr3:49358320-49358542
chr13.27335509.27335694	3.99428	0.170019	1.1492	0.147945	0.882386	NA	chr13:27335509-27335694
chr3.50390828.50391005	12.7198	-0.117516	0.688204	-0.170757	0.864415	NA	chr3:50390828-50391005
chr13.34303187.34303443	0	NA	NA	NA	NA	NA	chr13:34303187-34303443
chr13.34303188.34303443	0	NA	NA	NA	NA	NA	chr13:34303188-34303443
chr13.38518446.38518611	3.38751	1.18298	1.41946	0.833405	0.404616	NA	chr13:38518446-38518611
chr13.38921144.38921471	4.03123	0.493939	1.24653	0.396252	0.691919	NA	chr13:38921144-38921471
chr13.39512846.39512988	21.746	0.261309	0.514967	0.507429	0.611854	NA	chr13:39512846-39512988
chr13.41402632.41402817	7.22179	0.179366	0.869588	0.206265	0.836584	NA	chr13:41402632-41402817
chr3.50851149.50851381	4.49195	-1.14889	1.22253	-0.939763	0.347339	NA	chr3:50851149-50851381
chr3.53347534.53347760	90.1466	-0.24718	0.265813	-0.9299	0.352423	0.799896	chr3:53347534-53347760
chr3.58332764.58332906	103.509	-1.10799	0.275324	-4.02431	5.71433e-05	0.00283461	chr3:58332764-58332906
chr3.59798876.59799171	2.31969	-1.47699	1.74698	-0.845451	0.397859	NA	chr3:59798876-59799171
chr13.48303663.48303907	0	NA	NA	NA	NA	NA	chr13:48303663-48303907
chr13.50529250.50529745	4.2414	0.64552	1.1633	0.554905	0.57896	NA	chr13:50529250-50529745
chr13.50529252.50529700	0	NA	NA	NA	NA	NA	chr13:50529252-50529700
chr13.56512352.56512714	0	NA	NA	NA	NA	NA	chr13:56512352-56512714
chr3.64276295.64276444	6.60071	-0.199585	0.911186	-0.219038	0.82662	NA	chr3:64276295-64276444
chr3.70854272.70854616	10.2133	-0.119731	0.735134	-0.16287	0.870621	NA	chr3:70854272-70854616
chr13.61536497.61536710	0	NA	NA	NA	NA	NA	chr13:61536497-61536710
chr13.65264118.65264434	6.94761	0.843735	0.939212	0.898344	0.369002	NA	chr13:65264118-65264434
chr3.75048786.75049015	2.9411	-0.0507314	1.29387	-0.039209	0.968724	NA	chr3:75048786-75049015
chr3.83934451.83935034	363.833	-0.138088	0.16905	-0.816849	0.414015	0.838432	chr3:83934451-83935034
chr3.85164534.85164744	2.39105	-0.821124	1.48983	-0.551153	0.581528	NA	chr3:85164534-85164744
chr13.75214932.75215375	4.48296	0.171417	1.13134	0.151516	0.879569	NA	chr13:75214932-75215375
chr3.8715770.8716007	1.44071	-3.18363	2.25856	-1.40958	0.158662	NA	chr3:8715770-8716007
chr13.79792824.79793002	4.3734	1.37322	1.20491	1.13968	0.25442	NA	chr13:79792824-79793002
chr3.8715855.8716037	1.46752	-3.59106	2.26293	-1.58691	0.112534	NA	chr3:8715855-8716037
chr3.91422906.91423086	2.8213	-0.044485	1.3837	-0.0321493	0.974353	NA	chr3:91422906-91423086
chr13.87527137.87527346	4.38948	0.436106	1.19206	0.365842	0.714483	NA	chr13:87527137-87527346
chr13.88909034.88909320	3.89648	0.494726	1.23023	0.402142	0.68758	NA	chr13:88909034-88909320
chr13.88909055.88909205	0	NA	NA	NA	NA	NA	chr13:88909055-88909205
chr13.89238395.89238779	5.67487	0.252841	0.991155	0.255098	0.798648	NA	chr13:89238395-89238779
chr13.98619708.98619845	2.05321	0.427033	1.5722	0.271616	0.785918	NA	chr13:98619708-98619845
chr13.100799112.100799323	5.3667	0.00311574	0.977069	0.00318886	0.997456	NA	chr13:100799112-100799323
chr13.100946924.100947115	1.3569	1.95468	2.21615	0.882016	0.377768	NA	chr13:100946924-100947115
chr13.100946959.100947115	0	NA	NA	NA	NA	NA	chr13:100946959-100947115
chr3.98445986.98446171	83.4687	-0.00994954	0.282258	-0.0352498	0.971881	0.997838	chr3:98445986-98446171
chr13.104004635.104004990	4.25285	0.855131	1.13571	0.752946	0.451483	NA	chr13:104004635-104004990
chr13.108218376.108218470	0	NA	NA	NA	NA	NA	chr13:108218376-108218470
chr4.10288921.10289061	14.0641	-0.158445	0.619328	-0.255833	0.79808	NA	chr4:10288921-10289061
chr4.103509422.103509694	0.365221	-0.790437	3.99788	-0.197714	0.843269	NA	chr4:103509422-103509694
chr13.113297060.113297179	0	NA	NA	NA	NA	NA	chr13:113297060-113297179
chr13.113297060.113297185	0.70741	1.58253	2.74916	0.57564	0.564859	NA	chr13:113297060-113297185
chr4.107379344.107379765	0.489438	-2.22116	3.62581	-0.612597	0.540143	NA	chr4:107379344-107379765
chr4.112775823.112775989	8.20692	-0.774181	0.846826	-0.914215	0.360604	NA	chr4:112775823-112775989
chr4.115424858.115425142	39.1319	-0.332984	0.392504	-0.84836	0.396238	0.818891	chr4:115424858-115425142
chr14.34060102.34060402	22.1507	0.497355	0.521278	0.954107	0.340029	NA	chr14:34060102-34060402
chr14.34060187.34060400	0	NA	NA	NA	NA	NA	chr14:34060187-34060400
chr14.40447177.40447377	9.3664	0.391444	0.786269	0.497851	0.618589	NA	chr14:40447177-40447377
chr4.117380850.117381045	3.14146	-1.67213	1.5758	-1.06113	0.288632	NA	chr4:117380850-117381045
chr4.119454680.119454873	82.4338	-0.110882	0.283212	-0.391517	0.695415	0.943138	chr4:119454680-119454873
chr14.50532529.50532692	0	NA	NA	NA	NA	NA	chr14:50532529-50532692
chr4.124282644.124282759	26.1573	-0.0306285	0.467681	-0.0654903	0.947784	NA	chr4:124282644-124282759
chr14.51123545.51123715	0	NA	NA	NA	NA	NA	chr14:51123545-51123715
chr4.124913586.124913907	6.02695	-0.318481	1.08855	-0.292574	0.769848	NA	chr4:124913586-124913907
chr4.126404599.126404818	0.231535	-2.18056	4.9293	-0.442367	0.658223	NA	chr4:126404599-126404818
chr14.55027065.55027271	0	NA	NA	NA	NA	NA	chr14:55027065-55027271
chr4.126404608.126404844	1.29889	-0.800929	2.10377	-0.380712	0.703417	NA	chr4:126404608-126404844
chr4.127055901.127056079	12.5795	-0.705222	0.68284	-1.03278	0.301708	NA	chr4:127055901-127056079
chr14.68988183.68988671	9.30925	0.381373	0.7558	0.504595	0.613843	NA	chr14:68988183-68988671
chr4.129385082.129385262	34.8436	-0.191651	0.452168	-0.423849	0.671676	0.929645	chr4:129385082-129385262
chr14.73058400.73058513	0	NA	NA	NA	NA	NA	chr14:73058400-73058513
chr14.81324109.81324268	10.1869	0.46787	0.745354	0.627716	0.53019	NA	chr14:81324109-81324268
chr14.81324126.81324268	0	NA	NA	NA	NA	NA	chr14:81324126-81324268
chr14.87233603.87233791	5.57979	0.411316	0.987874	0.416364	0.677143	NA	chr14:87233603-87233791
chr14.89141918.89142138	14.7397	0.26137	0.628528	0.415844	0.677524	NA	chr14:89141918-89142138
chr14.90396884.90396992	0	NA	NA	NA	NA	NA	chr14:90396884-90396992
chr4.131810644.131810793	11.5602	-0.168108	0.732003	-0.229654	0.81836	NA	chr4:131810644-131810793
chr4.138979872.138980020	2.54221	-0.374961	1.42037	-0.263989	0.791789	NA	chr4:138979872-138980020
chr4.145481665.145481792	76.126	-0.589645	0.286519	-2.05796	0.0395941	0.301064	chr4:145481665-145481792
chr14.93937606.93937772	0	NA	NA	NA	NA	NA	chr14:93937606-93937772
chr14.93937677.93937876	0	NA	NA	NA	NA	NA	chr14:93937677-93937876
chr4.15254684.15254904	16.4358	-0.144596	0.594706	-0.243138	0.807898	NA	chr4:15254684-15254904
chr14.103244079.103244495	19.5162	0.225798	0.525603	0.429598	0.667488	NA	chr14:103244079-103244495
chr14.104435066.104435211	0	NA	NA	NA	NA	NA	chr14:104435066-104435211
chr14.104435066.104435219	0	NA	NA	NA	NA	NA	chr14:104435066-104435219
chr4.152679967.152680058	117.325	-0.0314322	0.235096	-0.133699	0.89364	0.991142	chr4:152679967-152680058
chr14.104816027.104816174	0	NA	NA	NA	NA	NA	chr14:104816027-104816174
chr14.106612096.106612193	1.43835	0.841713	1.95619	0.430281	0.666991	NA	chr14:106612096-106612193
chr15.21345110.21345201	0	NA	NA	NA	NA	NA	chr15:21345110-21345201
chr15.21345110.21345206	2.93622	0.072052	1.39104	0.0517971	0.95869	NA	chr15:21345110-21345206
chr15.30991559.30991791	0	NA	NA	NA	NA	NA	chr15:30991559-30991791
chr15.31150556.31150949	0.431888	1.29435	3.85223	0.336002	0.73687	NA	chr15:31150556-31150949
chr4.15681503.15681636	48.9626	-0.131173	0.350113	-0.374659	0.707914	0.950587	chr4:15681503-15681636
chr4.164536846.164537150	180.666	-0.0683865	0.196165	-0.348618	0.727376	0.951987	chr4:164536846-164537150
chr4.165207404.165207780	196.042	-0.351264	0.197852	-1.77539	0.0758343	0.430704	chr4:165207404-165207780
chr15.34732429.34732822	8.01073	0.0361181	0.828345	0.0436027	0.965221	NA	chr15:34732429-34732822
chr15.34732429.34732654	0	NA	NA	NA	NA	NA	chr15:34732429-34732654
chr4.165631363.165631469	56.7526	-0.0337958	0.3338	-0.101245	0.919356	0.996483	chr4:165631363-165631469
chr15.38748807.38748981	4.04204	0.240642	1.14897	0.209443	0.834103	NA	chr15:38748807-38748981
chr4.165829127.165829234	12.2046	-0.332945	0.658398	-0.50569	0.613074	NA	chr4:165829127-165829234
chr4.167612730.167612863	2.82461	-0.224364	1.5376	-0.145918	0.883986	NA	chr4:167612730-167612863
chr15.60059271.60059578	0	NA	NA	NA	NA	NA	chr15:60059271-60059578
chr4.170026366.170026586	41.6718	-0.927793	0.395935	-2.3433	0.0191141	0.202014	chr4:170026366-170026586
chr4.183853312.183853449	3.71112	-0.629474	1.21913	-0.516329	0.605625	NA	chr4:183853312-183853449
chr15.60316834.60317260	0	NA	NA	NA	NA	NA	chr15:60316834-60317260
chr4.184328209.184328412	37.5744	-0.349578	0.392493	-0.890659	0.373112	0.807313	chr4:184328209-184328412
chr15.62390451.62390585	3.81871	0.324886	1.32891	0.244475	0.806863	NA	chr15:62390451-62390585
chr15.62390451.62390573	0	NA	NA	NA	NA	NA	chr15:62390451-62390573
chr15.64767185.64767329	2.68713	0.780711	1.48974	0.524059	0.600238	NA	chr15:64767185-64767329
chr4.189940621.189940853	35.051	-0.330162	0.42093	-0.784363	0.432827	0.851822	chr4:189940621-189940853
chr15.72783604.72783856	0	NA	NA	NA	NA	NA	chr15:72783604-72783856
chr15.73165748.73166162	8.92267	0.238986	0.789115	0.302854	0.762001	NA	chr15:73165748-73166162
chr15.77312760.77312918	5.3264	0.00345651	0.967214	0.00357368	0.997149	NA	chr15:77312760-77312918
chr15.80003081.80003508	0.641042	0.895716	3.08996	0.289879	0.771908	NA	chr15:80003081-80003508
chr15.80003103.80003508	0	NA	NA	NA	NA	NA	chr15:80003103-80003508
chr15.80485388.80485660	14.4724	0.16049	0.65433	0.245274	0.806244	NA	chr15:80485388-80485660
chr4.25312572.25312783	68.1571	-0.272025	0.317021	-0.858065	0.390857	0.818148	chr4:25312572-25312783
chr4.39977936.39978083	180.106	-0.414915	0.198708	-2.08806	0.0367923	0.28514	chr4:39977936-39978083
chr15.82540493.82540625	0	NA	NA	NA	NA	NA	chr15:82540493-82540625
chr15.82742077.82742496	22.1266	0.587363	0.521931	1.12536	0.260434	NA	chr15:82742077-82742496
chr15.89958190.89958507	9.33906	0.16501	0.779507	0.211685	0.832353	NA	chr15:89958190-89958507
chr15.89958190.89958387	0	NA	NA	NA	NA	NA	chr15:89958190-89958387
chr15.92623573.92623667	3.35108	1.15694	1.34349	0.861146	0.389158	NA	chr15:92623573-92623667
chr4.44982196.44982389	0.257902	0	4.99745	0	1	NA	chr4:44982196-44982389
chr16.4140690.4141123	0	NA	NA	NA	NA	NA	chr16:4140690-4141123
chr4.4542043.4542247	103.065	-0.0593539	0.264308	-0.224563	0.822319	0.979112	chr4:4542043-4542247
chr4.55636248.55636339	91.9138	-0.117362	0.260087	-0.45124	0.651816	0.926647	chr4:55636248-55636339
chr16.15094302.15094414	0	NA	NA	NA	NA	NA	chr16:15094302-15094414
chr16.23996702.23996902	6.46358	0.560727	0.952368	0.588771	0.556015	NA	chr16:23996702-23996902
chr4.56737780.56737929	4.70182	-1.87476	1.35579	-1.38278	0.166731	NA	chr4:56737780-56737929
chr4.58669404.58669526	3.22701	-0.08858	1.27739	-0.0693448	0.944715	NA	chr4:58669404-58669526
chr16.59988710.59988925	8.51487	0.268884	0.784026	0.342953	0.731634	NA	chr16:59988710-59988925
chr4.59050896.59051099	1.81189	-1.86456	1.82564	-1.02131	0.307105	NA	chr4:59050896-59051099
chr16.66873265.66873380	24.1423	0.350281	0.511839	0.684358	0.493749	NA	chr16:66873265-66873380
chr16.66873283.66873380	0	NA	NA	NA	NA	NA	chr16:66873283-66873380
chr16.77978557.77978718	2.12399	0.88877	1.76699	0.502984	0.614975	NA	chr16:77978557-77978718
chr16.77991729.77992146	7.70946	0.855699	0.917497	0.932645	0.351004	NA	chr16:77991729-77992146
chr4.62431610.62431863	15.0827	-0.106192	0.594741	-0.178551	0.85829	NA	chr4:62431610-62431863
chr4.70688164.70688385	23.328	-0.612625	0.512611	-1.19511	0.232045	NA	chr4:70688164-70688385
chr16.89093728.89093893	0	NA	NA	NA	NA	NA	chr16:89093728-89093893
chr17.9685124.9685256	0	NA	NA	NA	NA	NA	chr17:9685124-9685256
chr17.9685124.9685258	0.270195	0.0592924	4.54252	0.0130528	0.989586	NA	chr17:9685124-9685258
chr17.15699549.15699653	10.9838	0.311013	0.729112	0.426564	0.669697	NA	chr17:15699549-15699653
chr17.15699553.15699653	0	NA	NA	NA	NA	NA	chr17:15699553-15699653
chr17.17020155.17020459	16.1047	1.16357	0.62616	1.85827	0.0631312	NA	chr17:17020155-17020459
chr4.7255644.7255868	1.36819	-1.21218	2.12201	-0.57124	0.567837	NA	chr4:7255644-7255868
chr17.21396283.21396545	10.5997	0.428225	0.73247	0.584632	0.558795	NA	chr17:21396283-21396545
chr17.27456260.27456409	9.97943	0.270212	0.792886	0.340796	0.733257	NA	chr17:27456260-27456409
chr4.74444959.74445344	143.57	-0.0770307	0.219007	-0.351728	0.725043	0.951987	chr4:74444959-74445344
chr17.28492365.28492545	5.79531	1.26023	1.04631	1.20445	0.228415	NA	chr17:28492365-28492545
chr17.30040707.30041082	16.8904	0.177345	0.58703	0.302106	0.762571	NA	chr17:30040707-30041082
chr4.76148367.76148504	157.668	-0.122344	0.207936	-0.588371	0.556284	0.90033	chr4:76148367-76148504
chr17.31788265.31788543	0	NA	NA	NA	NA	NA	chr17:31788265-31788543
chr17.35159608.35160162	9.35937	0.0578249	0.818385	0.0706573	0.943671	NA	chr17:35159608-35160162
chr4.76781949.76782235	114.963	-0.167638	0.237086	-0.707078	0.479518	0.872028	chr4:76781949-76782235
chr17.46266897.46267021	0	NA	NA	NA	NA	NA	chr17:46266897-46267021
chr17.55308855.55309022	0.810885	0.964498	2.62216	0.367825	0.713004	NA	chr17:55308855-55309022
chr4.7702221.7702572	13.5917	-0.138538	0.687094	-0.20163	0.840206	NA	chr4:7702221-7702572
chr17.56359599.56359831	0	NA	NA	NA	NA	NA	chr17:56359599-56359831
chr4.87819328.87819539	3.02664	-2.02761	1.41581	-1.43212	0.152109	NA	chr4:87819328-87819539
chr17.58219201.58219354	0	NA	NA	NA	NA	NA	chr17:58219201-58219354
chr17.69430432.69430827	19.2678	0.310532	0.555261	0.559253	0.575989	NA	chr17:69430432-69430827
chr4.89681252.89681573	27.1315	-0.523099	0.459575	-1.13822	0.255027	NA	chr4:89681252-89681573
chr17.79516088.79516478	2.54713	0.524852	1.45072	0.361787	0.717511	NA	chr17:79516088-79516478
chr17.79516177.79516481	0	NA	NA	NA	NA	NA	chr17:79516177-79516481
chr5.108728245.108728415	181.021	-0.457405	0.202138	-2.26283	0.0236461	0.220822	chr5:108728245-108728415
chr17.79760166.79760427	0	NA	NA	NA	NA	NA	chr17:79760166-79760427
chr18.7733718.7734001	2.42752	1.22772	1.6838	0.729135	0.465919	NA	chr18:7733718-7734001
chr18.7733718.7733943	0	NA	NA	NA	NA	NA	chr18:7733718-7733943
chr5.113675315.113675470	0.933813	-0.0729632	2.48403	-0.0293729	0.976567	NA	chr5:113675315-113675470
chr18.7871562.7871854	0	NA	NA	NA	NA	NA	chr18:7871562-7871854
chr18.21704791.21704868	0	NA	NA	NA	NA	NA	chr18:21704791-21704868
chr5.118799911.118800130	4.0837	-0.63218	1.18087	-0.535353	0.592406	NA	chr5:118799911-118800130
chr5.124132779.124133122	0.820973	-1.47472	2.97576	-0.495578	0.620192	NA	chr5:124132779-124133122
chr18.25034193.25034373	2.60087	0.373935	1.43169	0.261184	0.79395	NA	chr18:25034193-25034373
chr18.27214922.27215041	3.01761	0.651887	1.5341	0.424931	0.670887	NA	chr18:27214922-27215041
chr5.129094518.129094676	381.149	-0.406877	0.164257	-2.47707	0.0132465	0.153618	chr5:129094518-129094676
chr18.31713362.31713645	3.2143	0.715786	1.33171	0.537495	0.590926	NA	chr18:31713362-31713645
chr5.132963551.132963700	318.295	-0.213104	0.172275	-1.237	0.216087	0.670735	chr5:132963551-132963700
chr18.38719959.38720482	10.03	0.454506	0.744728	0.610298	0.541664	NA	chr18:38719959-38720482
chr18.39891010.39891245	3.83878	0.916276	1.1608	0.78935	0.429907	NA	chr18:39891010-39891245
chr5.133041220.133041667	45.1277	-0.52048	0.364407	-1.42829	0.153208	0.561847	chr5:133041220-133041667
chr18.40215892.40216323	0	NA	NA	NA	NA	NA	chr18:40215892-40216323
chr18.46623455.46623704	11.4236	0.00135395	0.777965	0.00174037	0.998611	NA	chr18:46623455-46623704
chr5.133423784.133424057	60.9759	-0.0557327	0.355352	-0.156838	0.875373	0.986997	chr5:133423784-133424057
chr18.61995808.61995977	7.39082	0.227568	0.898278	0.253338	0.800007	NA	chr18:61995808-61995977
chr5.135399144.135399378	181.884	-0.468057	0.208359	-2.2464	0.0246783	0.221008	chr5:135399144-135399378
chr18.71809841.71810000	16.9746	0.715445	0.562477	1.27195	0.203389	NA	chr18:71809841-71810000
chr19.2627492.2627780	12.222	0.192043	0.651833	0.29462	0.768284	NA	chr19:2627492-2627780
chr19.2627514.2627780	0	NA	NA	NA	NA	NA	chr19:2627514-2627780
chr19.4182547.4182721	13.2482	1.37902	0.690813	1.99623	0.0459092	NA	chr19:4182547-4182721
chr19.4182569.4182700	0	NA	NA	NA	NA	NA	chr19:4182569-4182700
chr5.1371971.1372068	1.70272	-0.0749873	1.81598	-0.0412931	0.967062	NA	chr5:1371971-1372068
chr19.6720647.6720861	0	NA	NA	NA	NA	NA	chr19:6720647-6720861
chr19.15196118.15196269	25.862	0.397007	0.461145	0.860916	0.389284	NA	chr19:15196118-15196269
chr5.138338240.138338350	209.814	-0.456665	0.218433	-2.09064	0.0365602	0.28514	chr5:138338240-138338350
chr19.15432757.15432911	0	NA	NA	NA	NA	NA	chr19:15432757-15432911
chr5.139262798.139262941	81.8998	-0.617162	0.294451	-2.09597	0.0360844	0.28514	chr5:139262798-139262941
chr19.16324674.16324803	0	NA	NA	NA	NA	NA	chr19:16324674-16324803
chr5.139518010.139518298	44.6233	-0.279008	0.36561	-0.763131	0.445386	0.855041	chr5:139518010-139518298
chr5.139788069.139788396	221.231	-0.217865	0.183733	-1.18577	0.235714	0.69765	chr5:139788069-139788396
chr5.140346570.140346766	318.561	-0.585438	0.166418	-3.51788	0.000435015	0.0115594	chr5:140346570-140346766
chr19.17902737.17903027	14.7855	0.116887	0.614613	0.190179	0.849169	NA	chr19:17902737-17903027
chr19.18093460.18093675	5.6288	0.422912	1.05599	0.400488	0.688797	NA	chr19:18093460-18093675
chr19.18093554.18093675	0	NA	NA	NA	NA	NA	chr19:18093554-18093675
chr19.18340491.18340599	18.5618	0.678206	0.574059	1.18142	0.237435	NA	chr19:18340491-18340599
chr19.19776493.19776652	0	NA	NA	NA	NA	NA	chr19:19776493-19776652
chr19.33302585.33302713	5.66877	0.104298	1.02123	0.10213	0.918653	NA	chr19:33302585-33302713
chr19.33302594.33302713	0	NA	NA	NA	NA	NA	chr19:33302594-33302713
chr19.37979828.37980014	0	NA	NA	NA	NA	NA	chr19:37979828-37980014
chr5.142108689.142108914	119.982	-1.01306	0.263773	-3.84067	0.000122698	0.00449519	chr5:142108689-142108914
chr5.14264665.14264758	80.2893	-0.0495042	0.278092	-0.178014	0.858712	0.985929	chr5:14264665-14264758
chr19.46159470.46159875	0	NA	NA	NA	NA	NA	chr19:46159470-46159875
chr5.145247531.145247749	63.5584	-0.000854994	0.315556	-0.00270948	0.997838	0.997838	chr5:145247531-145247749
chr19.48811025.48811158	0	NA	NA	NA	NA	NA	chr19:48811025-48811158
chr19.49272200.49272531	1.20349	1.66482	2.19899	0.757086	0.448999	NA	chr19:49272200-49272531
chr19.49272221.49272531	0	NA	NA	NA	NA	NA	chr19:49272221-49272531
chr2.1488706.1489392	0.66875	0.178581	2.76242	0.0646466	0.948455	NA	chr2:1488706-1489392
chr2.1488706.1489292	0	NA	NA	NA	NA	NA	chr2:1488706-1489292
chr5.151947992.151948104	10.2506	-0.53993	0.742337	-0.727338	0.467019	NA	chr5:151947992-151948104
chr5.153629061.153629242	315.34	-0.243779	0.176546	-1.38082	0.167334	0.587478	chr5:153629061-153629242
chr2.10905287.10905488	0	NA	NA	NA	NA	NA	chr2:10905287-10905488
chr5.155403296.155403541	427.688	-0.0784204	0.150215	-0.522056	0.601632	0.9184	chr5:155403296-155403541
chr5.157612219.157612421	63.2634	-0.0215654	0.297712	-0.0724369	0.942254	0.997838	chr5:157612219-157612421
chr2.16135594.16135853	0.499102	0.65333	3.28966	0.198601	0.842575	NA	chr2:16135594-16135853
chr2.16135594.16135848	0	NA	NA	NA	NA	NA	chr2:16135594-16135848
chr2.19654734.19655010	17.6211	0.0963709	0.552894	0.174303	0.861628	NA	chr2:19654734-19655010
chr5.164119860.164120190	18.9779	-0.451289	0.567397	-0.795367	0.4264	NA	chr5:164119860-164120190
chr2.41905689.41905842	8.73787	0.501154	0.768343	0.652253	0.514238	NA	chr2:41905689-41905842
chr2.42796054.42796385	28.6433	0.183843	0.43697	0.420723	0.673957	NA	chr2:42796054-42796385
chr2.48841172.48841601	0	NA	NA	NA	NA	NA	chr2:48841172-48841601
chr5.164976217.164976313	1.87856	-1.48018	1.84579	-0.80192	0.422599	NA	chr5:164976217-164976313
chr2.55943541.55943740	0	NA	NA	NA	NA	NA	chr2:55943541-55943740
chr2.55943559.55943761	0	NA	NA	NA	NA	NA	chr2:55943559-55943761
chr2.56379122.56379290	4.66842	0.949481	1.08915	0.871761	0.383339	NA	chr2:56379122-56379290
chr5.172637009.172637356	179.422	-0.313331	0.215282	-1.45545	0.145546	0.561847	chr5:172637009-172637356
chr2.57313813.57313937	0	NA	NA	NA	NA	NA	chr2:57313813-57313937
chr5.173235139.173235238	89.2006	-0.211823	0.269695	-0.785415	0.43221	0.851822	chr5:173235139-173235238
chr5.173687256.173687538	2.28622	-1.96065	1.7542	-1.11769	0.2637	NA	chr5:173687256-173687538
chr2.60750430.60750636	8.51361	0.0529503	0.814265	0.0650283	0.948151	NA	chr2:60750430-60750636
chr5.174532650.174532806	172.583	-0.145715	0.219002	-0.66536	0.50582	0.882449	chr5:174532650-174532806
chr2.64848480.64848695	6.12346	0.385631	0.979742	0.393604	0.693873	NA	chr2:64848480-64848695
chr2.64979885.64980030	14.8838	0.125326	0.658668	0.190272	0.849096	NA	chr2:64979885-64980030
chr5.176416532.176416755	256.014	-0.0658766	0.18049	-0.364987	0.715121	0.951135	chr5:176416532-176416755
chr2.69667814.69667980	27.9126	0.296951	0.437887	0.678146	0.497679	NA	chr2:69667814-69667980
chr2.74188378.74188472	0	NA	NA	NA	NA	NA	chr2:74188378-74188472
chr2.80926256.80926549	7.56215	0.196989	0.841373	0.234128	0.814886	NA	chr2:80926256-80926549
chr2.85956384.85956678	8.98562	1.3958	0.983435	1.41931	0.155809	NA	chr2:85956384-85956678
chr2.99040803.99041159	22.4737	0.190816	0.508676	0.375122	0.70757	NA	chr2:99040803-99041159
chr2.104703622.104703870	5.88287	0.880996	1.01723	0.866076	0.386449	NA	chr2:104703622-104703870
chr2.108719301.108719598	0	NA	NA	NA	NA	NA	chr2:108719301-108719598
chr2.110888175.110888366	2.35803	0.92991	1.58908	0.585189	0.558421	NA	chr2:110888175-110888366
chr5.19322932.19323050	2.42657	-1.34102	1.45501	-0.921656	0.356708	NA	chr5:19322932-19323050
chr5.31589048.31589225	4.81035	-0.939651	1.14156	-0.823125	0.410437	NA	chr5:31589048-31589225
chr2.120620197.120620683	0.303529	1.38933	4.36955	0.317957	0.750517	NA	chr2:120620197-120620683
chr2.122044134.122044381	4.72982	0.197103	1.17396	0.167896	0.866665	NA	chr2:122044134-122044381
chr5.40601276.40601584	1.59112	-0.582715	1.89594	-0.307349	0.758578	NA	chr5:40601276-40601584
chr5.54517625.54517812	118.813	-0.0755417	0.237195	-0.318479	0.750121	0.951987	chr5:54517625-54517812
chr5.56717332.56717515	3.23666	-0.765436	1.28694	-0.594774	0.551995	NA	chr5:56717332-56717515
chr2.133452666.133452782	0	NA	NA	NA	NA	NA	chr2:133452666-133452782
chr5.57067615.57067820	6.95983	-0.68605	0.895554	-0.766062	0.44364	NA	chr5:57067615-57067820
chr2.147665160.147665361	7.45803	0.385069	0.841811	0.457429	0.647363	NA	chr2:147665160-147665361
chr2.151398009.151398133	1.29339	1.10379	2.18282	0.50567	0.613088	NA	chr2:151398009-151398133
chr2.157246610.157246876	6.15367	0.477609	0.945902	0.504924	0.613612	NA	chr2:157246610-157246876
chr2.157246610.157246859	0	NA	NA	NA	NA	NA	chr2:157246610-157246859
chr2.158321358.158321583	26.3837	0.331395	0.458611	0.722605	0.469922	NA	chr2:158321358-158321583
chr2.163953376.163953697	6.4411	0.707572	0.975009	0.725708	0.468017	NA	chr2:163953376-163953697
chr5.57889605.57889771	37.041	-0.318647	0.430755	-0.739741	0.459457	0.860436	chr5:57889605-57889771
chr2.169048009.169048122	8.45061	0.679955	0.815819	0.833464	0.404583	NA	chr2:169048009-169048122
chr5.66596260.66596410	193.38	-0.214385	0.195086	-1.09892	0.271802	0.740109	chr5:66596260-66596410
chr5.67094839.67095151	37.0144	-0.186084	0.397737	-0.467856	0.639888	0.925249	chr5:67094839-67095151
chr2.171999799.171999977	0	NA	NA	NA	NA	NA	chr2:171999799-171999977
chr2.172408469.172408647	0	NA	NA	NA	NA	NA	chr2:172408469-172408647
chr5.67961102.67961304	22.5193	-0.164513	0.49746	-0.330705	0.740867	NA	chr5:67961102-67961304
chr2.192544499.192544799	0	NA	NA	NA	NA	NA	chr2:192544499-192544799
chr5.72572407.72572707	3.97869	-0.13615	1.17084	-0.116284	0.907428	NA	chr5:72572407-72572707
chr2.193153698.193153872	0	NA	NA	NA	NA	NA	chr2:193153698-193153872
chr2.193153698.193153886	0.308855	2.41527	4.61883	0.522918	0.601031	NA	chr2:193153698-193153886
chr2.196639605.196639735	19.9428	0.797997	0.551338	1.44738	0.147789	NA	chr2:196639605-196639735
chr2.196639605.196639715	0	NA	NA	NA	NA	NA	chr2:196639605-196639715
chr2.197202018.197202213	4.6279	0.817406	1.1065	0.738728	0.460072	NA	chr2:197202018-197202213
chr5.72667835.72667964	5.14769	-0.0897166	1.07509	-0.0834507	0.933493	NA	chr5:72667835-72667964
chr2.204175654.204175839	2.08937	0.201911	1.58571	0.127331	0.898678	NA	chr2:204175654-204175839
chr5.75046404.75046706	3.08342	-0.995616	1.3571	-0.733633	0.463173	NA	chr5:75046404-75046706
chr5.78294657.78294903	33.5713	-0.175233	0.416479	-0.420749	0.673938	0.929645	chr5:78294657-78294903
chr2.208025460.208025633	0	NA	NA	NA	NA	NA	chr2:208025460-208025633
chr2.209423836.209423956	0	NA	NA	NA	NA	NA	chr2:209423836-209423956
chr2.213500998.213501160	15.5505	0.20251	1.03453	0.195751	0.844805	NA	chr2:213500998-213501160
chr2.219269472.219269659	0	NA	NA	NA	NA	NA	chr2:219269472-219269659
chr2.219269472.219269740	0.817851	0.164033	2.60193	0.063043	0.949732	NA	chr2:219269472-219269740
chr5.78345643.78346044	16.8988	-0.00613434	0.579196	-0.0105911	0.99155	NA	chr5:78345643-78346044
chr5.78360401.78360600	183.207	-0.149494	0.206369	-0.724402	0.468819	0.864687	chr5:78360401-78360600
chr2.223187239.223187553	0.41233	1.38253	3.93837	0.351042	0.725557	NA	chr2:223187239-223187553
chr2.223187244.223187511	0	NA	NA	NA	NA	NA	chr2:223187244-223187511
chr5.78975184.78975359	3.44111	-2.47144	1.4999	-1.64773	0.0994072	NA	chr5:78975184-78975359
chr5.81972010.81972279	320.745	-0.383035	0.161682	-2.36907	0.017833	0.195794	chr5:81972010-81972279
chr2.229271212.229271428	7.5608	0.0391359	0.961493	0.0407032	0.967532	NA	chr2:229271212-229271428
chr2.229271231.229271410	0	NA	NA	NA	NA	NA	chr2:229271231-229271410
chr5.97560368.97560558	12.9458	-0.804017	0.636523	-1.26314	0.20654	NA	chr5:97560368-97560558
chr2.236391867.236392001	4.06499	0.492777	1.11859	0.440534	0.65955	NA	chr2:236391867-236392001
chr6.107028079.107028306	213.051	-0.269925	0.189389	-1.42524	0.154088	0.561847	chr6:107028079-107028306
chr20.236031.236252	14.3141	0.366281	0.669531	0.547072	0.584329	NA	chr20:236031-236252
chr6.107813726.107813831	45.4947	-0.0212412	0.3477	-0.0610907	0.951287	0.997838	chr6:107813726-107813831
chr20.462548.462656	0	NA	NA	NA	NA	NA	chr20:462548-462656
chr6.109050149.109050237	6.70958	-0.604946	0.900609	-0.671708	0.50177	NA	chr6:109050149-109050237
chr20.661886.662274	0	NA	NA	NA	NA	NA	chr20:661886-662274
chr20.2357342.2357497	17.8042	0.383823	0.540244	0.710463	0.477417	NA	chr20:2357342-2357497
chr20.3095293.3095556	6.35173	0.292002	1.10683	0.263818	0.79192	NA	chr20:3095293-3095556
chr20.3095293.3095402	0	NA	NA	NA	NA	NA	chr20:3095293-3095402
chr20.5119953.5120156	0	NA	NA	NA	NA	NA	chr20:5119953-5120156
chr6.111483644.111484145	23.7963	-0.338618	0.495359	-0.683581	0.494239	NA	chr6:111483644-111484145
chr20.15304550.15304710	5.54472	1.07196	1.13185	0.947089	0.343593	NA	chr20:15304550-15304710
chr20.17325680.17325998	3.77692	0.168737	1.20739	0.139754	0.888855	NA	chr20:17325680-17325998
chr6.111987323.111987666	25.6132	-0.0312171	0.468236	-0.0666697	0.946845	NA	chr6:111987323-111987666
chr6.121993489.121993668	10.9582	-0.144787	0.748044	-0.193554	0.846525	NA	chr6:121993489-121993668
chr20.21303040.21303418	0	NA	NA	NA	NA	NA	chr20:21303040-21303418
chr20.22320269.22320514	3.92691	0.78383	1.30233	0.601868	0.547262	NA	chr20:22320269-22320514
chr20.22320320.22320514	0	NA	NA	NA	NA	NA	chr20:22320320-22320514
chr20.22967129.22967341	18.934	0.230881	0.561079	0.411495	0.68071	NA	chr20:22967129-22967341
chr20.30671206.30671427	6.03309	0.0948702	0.959041	0.0989219	0.9212	NA	chr20:30671206-30671427
chr20.39812210.39812586	0.977462	0.526805	2.4424	0.215692	0.829228	NA	chr20:39812210-39812586
chr20.39812210.39812569	0	NA	NA	NA	NA	NA	chr20:39812210-39812569
chr20.40463355.40463718	2.93818	0.206432	1.31587	0.156878	0.875341	NA	chr20:40463355-40463718
chr20.40463443.40463671	0	NA	NA	NA	NA	NA	chr20:40463443-40463671
chr20.43657463.43657613	0	NA	NA	NA	NA	NA	chr20:43657463-43657613
chr20.44311137.44311318	15.7548	0.646211	0.594872	1.0863	0.277345	NA	chr20:44311137-44311318
chr20.44311153.44311339	28.177	0.193558	0.469752	0.412043	0.680308	NA	chr20:44311153-44311339
chr20.44678291.44678475	10.2119	0.951276	0.775213	1.22712	0.219779	NA	chr20:44678291-44678475
chr6.127586362.127586614	17.1681	-0.750679	0.591849	-1.26836	0.204669	NA	chr6:127586362-127586614
chr20.44772718.44772900	0	NA	NA	NA	NA	NA	chr20:44772718-44772900
chr20.45993582.45993739	0	NA	NA	NA	NA	NA	chr20:45993582-45993739
chr20.49188403.49188516	0	NA	NA	NA	NA	NA	chr20:49188403-49188516
chr6.131628245.131628393	141.577	-0.379833	0.234633	-1.61884	0.105481	0.498429	chr6:131628245-131628393
chr20.63256048.63256385	3.20359	0.460544	1.31302	0.350752	0.725775	NA	chr20:63256048-63256385
chr20.63256048.63256355	0	NA	NA	NA	NA	NA	chr20:63256048-63256355
chr21.17708485.17708983	2.90191	1.54627	1.47317	1.04962	0.293892	NA	chr21:17708485-17708983
chr21.17708559.17708895	0	NA	NA	NA	NA	NA	chr21:17708559-17708895
chr21.20592426.20592741	0	NA	NA	NA	NA	NA	chr21:20592426-20592741
chr21.20592426.20592827	2.02704	0.0612167	1.58249	0.0386838	0.969142	NA	chr21:20592426-20592827
chr6.137678667.137678774	2.08209	-1.42698	1.67108	-0.853926	0.393146	NA	chr6:137678667-137678774
chr6.138107333.138107634	18.199	-0.046197	0.564248	-0.0818736	0.934747	NA	chr6:138107333-138107634
chr6.142377329.142377505	111.671	-0.270557	0.24727	-1.09417	0.273879	0.743253	chr6:142377329-142377505
chr21.25607464.25607600	0	NA	NA	NA	NA	NA	chr21:25607464-25607600
chr21.29404023.29404280	18.3899	0.74645	0.57262	1.30357	0.19238	NA	chr21:29404023-29404280
chr6.143450625.143450840	16.0414	-0.568472	0.62638	-0.907552	0.364115	NA	chr6:143450625-143450840
chr21.42078964.42079141	4.99146	0.141923	1.08681	0.130587	0.896102	NA	chr21:42078964-42079141
chr6.147044302.147044523	2.93826	-0.844826	1.30712	-0.646326	0.518069	NA	chr6:147044302-147044523
chr22.19854824.19854997	0	NA	NA	NA	NA	NA	chr22:19854824-19854997
chr22.21982726.21982927	14.3392	1.03309	0.660139	1.56496	0.117593	NA	chr22:21982726-21982927
chr22.21982759.21982898	0	NA	NA	NA	NA	NA	chr22:21982759-21982898
chr22.28772617.28772739	0	NA	NA	NA	NA	NA	chr22:28772617-28772739
chr22.28983269.28983533	21.4253	0.00382148	0.516988	0.00739181	0.994102	NA	chr22:28983269-28983533
chr6.158897171.158897680	25.5165	-0.265605	0.466944	-0.568816	0.569481	NA	chr6:158897171-158897680
chr6.159253082.159253186	19.0618	-0.164535	0.535369	-0.307331	0.758592	NA	chr6:159253082-159253186
chr22.31160051.31160220	18.0982	0.141591	0.550113	0.257386	0.796881	NA	chr22:31160051-31160220
chr22.31160138.31160220	0	NA	NA	NA	NA	NA	chr22:31160138-31160220
chr6.161406685.161406921	5.5057	-0.372972	0.953511	-0.391156	0.695682	NA	chr6:161406685-161406921
chr22.40676675.40676968	0.133686	1.29154	4.99221	0.258712	0.795858	NA	chr22:40676675-40676968
chr6.163387365.163387692	40.6789	-0.17974	0.387846	-0.463431	0.643055	0.925249	chr6:163387365-163387692
chr6.168060557.168060674	27.2966	-0.448167	0.463813	-0.966266	0.333911	NA	chr6:168060557-168060674
chr22.50149044.50149171	0	NA	NA	NA	NA	NA	chr22:50149044-50149171
chr22.50149044.50149290	19.5757	0.148366	0.557931	0.265921	0.7903	NA	chr22:50149044-50149290
chr22.50149092.50149306	5.83836	0.894461	0.956654	0.93499	0.349794	NA	chr22:50149092-50149306
chr3.111206.111453	3.11082	0.857808	1.33891	0.640678	0.521732	NA	chr3:111206-111453
chr3.1069282.1069474	2.15683	0.477394	1.65758	0.288006	0.773342	NA	chr3:1069282-1069474
chr3.5106469.5106742	6.30527	0.841248	0.993175	0.847029	0.396979	NA	chr3:5106469-5106742
chr3.8691492.8691623	1.78272	0.179213	1.63559	0.109571	0.91275	NA	chr3:8691492-8691623
chr6.18326070.18326364	15.2441	-0.686267	0.598817	-1.14604	0.251779	NA	chr6:18326070-18326364
chr6.22442938.22443280	30.3473	-0.0153153	0.451266	-0.0339385	0.972926	0.997838	chr6:22442938-22443280
chr6.24827207.24827650	23.074	-0.714004	0.528729	-1.35041	0.176883	NA	chr6:24827207-24827650
chr3.12556914.12557092	0	NA	NA	NA	NA	NA	chr3:12556914-12557092
chr3.13301681.13301813	23.8212	0.848387	0.499804	1.69744	0.0896135	NA	chr3:13301681-13301813
chr6.25958743.25958957	6.65003	-0.169085	0.915713	-0.184648	0.853505	NA	chr6:25958743-25958957
chr3.13455281.13455580	0	NA	NA	NA	NA	NA	chr3:13455281-13455580
chr3.14178564.14178706	0	NA	NA	NA	NA	NA	chr3:14178564-14178706
chr6.32861258.32861363	59.0314	-0.18744	0.322535	-0.581148	0.561141	0.90389	chr6:32861258-32861363
chr3.20081187.20081341	16.4584	0.758808	0.578919	1.31073	0.189948	NA	chr3:20081187-20081341
chr3.24832954.24833189	0.383139	0.896335	3.8969	0.230012	0.818082	NA	chr3:24832954-24833189
chr3.24832958.24833189	0	NA	NA	NA	NA	NA	chr3:24832958-24833189
chr3.24832978.24833189	0	NA	NA	NA	NA	NA	chr3:24832978-24833189
chr6.32894678.32894788	187.174	-0.0682527	0.204294	-0.33409	0.738311	0.951987	chr6:32894678-32894788
chr6.33580193.33580349	153.634	-0.361203	0.211746	-1.70583	0.0880397	0.460779	chr6:33580193-33580349
chr3.37660726.37661049	10.2884	0.142443	0.7725	0.184392	0.853706	NA	chr3:37660726-37661049
chr6.33789024.33789128	69.7775	-0.519396	0.296995	-1.74884	0.0803189	0.43491	chr6:33789024-33789128
chr3.40524805.40524955	0	NA	NA	NA	NA	NA	chr3:40524805-40524955
chr6.36442855.36443055	98.0509	-0.657819	0.265837	-2.47452	0.0133415	0.153618	chr6:36442855-36443055
chr3.41199354.41199516	0	NA	NA	NA	NA	NA	chr3:41199354-41199516
chr3.43464500.43464620	0.679702	2.88027	2.97451	0.968315	0.332887	NA	chr3:43464500-43464620
chr3.49358336.49358519	0	NA	NA	NA	NA	NA	chr3:49358336-49358519
chr6.41163111.41163224	4.12509	-0.761815	1.17845	-0.646455	0.517985	NA	chr6:41163111-41163224
chr6.41627025.41627144	41.1355	-0.0692745	0.365703	-0.189428	0.849757	0.981753	chr6:41627025-41627144
chr3.51538582.51538827	5.03705	0.0872821	1.07825	0.0809481	0.935483	NA	chr3:51538582-51538827
chr3.51538582.51538805	0	NA	NA	NA	NA	NA	chr3:51538582-51538805
chr3.53347568.53347733	0	NA	NA	NA	NA	NA	chr3:53347568-53347733
chr6.4195819.4196027	1.822	-0.495201	1.81396	-0.272994	0.784858	NA	chr6:4195819-4196027
chr3.59798904.59799171	0	NA	NA	NA	NA	NA	chr3:59798904-59799171
chr6.44785145.44785246	0.149101	0	4.99745	0	1	NA	chr6:44785145-44785246
chr6.53061824.53061931	135.326	-0.180088	0.226844	-0.793882	0.427264	0.848214	chr6:53061824-53061931
chr6.57961368.57961573	120.281	-0.0692542	0.243127	-0.284848	0.77576	0.956059	chr6:57961368-57961573
chr6.64750947.64751279	7.45588	-0.545422	0.894953	-0.609442	0.542231	NA	chr6:64750947-64751279
chr3.89617868.89618033	0	NA	NA	NA	NA	NA	chr3:89617868-89618033
chr3.89617868.89618057	0.267372	2.22726	4.89963	0.454577	0.649414	NA	chr3:89617868-89618057
chr6.71188362.71188459	1.32226	-1.627	1.98839	-0.818253	0.413213	NA	chr6:71188362-71188459
chr6.75205953.75206245	124.134	-0.0159621	0.235037	-0.067913	0.945855	0.997838	chr6:75205953-75206245
chr3.121731397.121731677	22.6997	0.318074	0.495665	0.641711	0.521061	NA	chr3:121731397-121731677
chr3.124574069.124574381	8.56819	0.0158871	0.8055	0.0197233	0.984264	NA	chr3:124574069-124574381
chr3.128052283.128052375	0	NA	NA	NA	NA	NA	chr3:128052283-128052375
chr3.132196229.132196441	19.5999	0.771828	0.542485	1.42276	0.154805	NA	chr3:132196229-132196441
chr3.134437491.134437662	0	NA	NA	NA	NA	NA	chr3:134437491-134437662
chr3.134437491.134437654	0	NA	NA	NA	NA	NA	chr3:134437491-134437654
chr3.138383993.138384242	3.248	0.170818	1.41531	0.120693	0.903934	NA	chr3:138383993-138384242
chr3.139223796.139224045	5.98251	0.292815	0.963646	0.303862	0.761233	NA	chr3:139223796-139224045
chr6.79453574.79453859	22.114	-0.845785	0.530073	-1.5956	0.110578	NA	chr6:79453574-79453859
chr3.143263866.143264146	8.53824	0.311462	0.851867	0.365623	0.714646	NA	chr3:143263866-143264146
chr3.149783896.149784041	12.6567	0.360494	0.662194	0.544393	0.586171	NA	chr3:149783896-149784041
chr6.84836206.84836534	71.7895	-0.0500521	0.285375	-0.175391	0.860773	0.986506	chr6:84836206-84836534
chr3.153313767.153313923	2.07558	1.50138	1.9562	0.767498	0.442786	NA	chr3:153313767-153313923
chr7.112584346.112584637	1.80907	-1.1697	1.69409	-0.690458	0.489906	NA	chr7:112584346-112584637
chr3.155806256.155806360	0	NA	NA	NA	NA	NA	chr3:155806256-155806360
chr7.112782533.112782838	19.8943	-0.656222	0.533883	-1.22915	0.219016	NA	chr7:112782533-112782838
chr7.118073007.118073168	10.5979	-0.677053	0.755593	-0.896055	0.370223	NA	chr7:118073007-118073168
chr3.169058823.169058942	11.3915	0.374563	0.719418	0.520647	0.602612	NA	chr3:169058823-169058942
chr7.121396230.121396521	3.71665	-0.304989	1.22975	-0.248009	0.804128	NA	chr7:121396230-121396521
chr7.126589343.126589635	69.0098	-0.265997	0.290315	-0.916235	0.359544	0.799896	chr7:126589343-126589635
chr3.170992924.170993180	20.7103	0.225022	0.51653	0.435642	0.663097	NA	chr3:170992924-170993180
chr7.128259375.128259490	21.3087	-0.135307	0.510268	-0.265168	0.79088	NA	chr7:128259375-128259490
chr7.129611628.129611827	74.8399	-0.478686	0.303252	-1.57851	0.114449	0.498429	chr7:129611628-129611827
chr7.129984368.129984561	55.0805	-0.176559	0.323159	-0.546352	0.584824	0.916251	chr7:129984368-129984561
chr7.1302748.1303332	10.2717	-1.43379	0.779146	-1.84021	0.0657379	NA	chr7:1302748-1303332
chr7.130373847.130374209	0.380636	-2.20763	3.9428	-0.559916	0.575537	NA	chr7:130373847-130374209
chr7.133436133.133436262	33.0968	-0.732861	0.436751	-1.67799	0.09335	0.470251	chr7:133436133-133436262
chr7.134891441.134891547	152.8	-0.248922	0.221307	-1.12478	0.260681	0.728307	chr7:134891441-134891547
chr3.198150423.198150674	4.783	0.370063	1.26557	0.292408	0.769975	NA	chr3:198150423-198150674
chr7.144671556.144671707	12.4423	-0.581982	0.703041	-0.827806	0.40778	NA	chr7:144671556-144671707
chr4.7255728.7255868	0	NA	NA	NA	NA	NA	chr4:7255728-7255868
chr7.144853640.144853892	13.0766	-0.399631	0.630214	-0.63412	0.526003	NA	chr7:144853640-144853892
chr4.8101299.8101554	0	NA	NA	NA	NA	NA	chr4:8101299-8101554
chr7.149090757.149090926	235.61	-0.406566	0.180494	-2.25252	0.0242895	0.221008	chr7:149090757-149090926
chr4.10396069.10396600	0.689791	1.29814	3.14602	0.412628	0.679879	NA	chr4:10396069-10396600
chr4.10396099.10396583	0	NA	NA	NA	NA	NA	chr4:10396099-10396583
chr4.11299089.11299332	6.60013	0.641868	0.91166	0.704065	0.481392	NA	chr4:11299089-11299332
chr7.149126224.149126473	248.546	-0.230082	0.186113	-1.23625	0.216366	0.670735	chr7:149126224-149126473
chr4.15681519.15681636	0	NA	NA	NA	NA	NA	chr4:15681519-15681636
chr4.25312672.25312783	0	NA	NA	NA	NA	NA	chr4:25312672-25312783
chr4.28351873.28352037	3.73853	1.174	1.22578	0.957759	0.338184	NA	chr4:28351873-28352037
chr4.33747133.33747442	2.43918	0.16853	1.41488	0.119113	0.905186	NA	chr4:33747133-33747442
chr4.33747166.33747487	0.686668	1.5285	2.77251	0.551306	0.581424	NA	chr4:33747166-33747487
chr4.35520009.35520392	18.6348	0.622882	0.541214	1.1509	0.249774	NA	chr4:35520009-35520392
chr4.42323893.42324123	0.282787	1.2925	4.48729	0.288035	0.77332	NA	chr4:42323893-42324123
chr4.42323917.42324123	0	NA	NA	NA	NA	NA	chr4:42323917-42324123
chr4.44982196.44982363	0	NA	NA	NA	NA	NA	chr4:44982196-44982363
chr7.151895338.151895509	39.8147	-0.220297	0.394098	-0.55899	0.576168	0.91596	chr7:151895338-151895509
chr4.54419770.54420038	2.60932	0.435508	1.46666	0.296939	0.766513	NA	chr4:54419770-54420038
chr4.56724432.56724720	2.60758	0.777667	1.50134	0.517981	0.604472	NA	chr4:56724432-56724720
chr7.152025556.152025850	84.0531	-0.395671	0.281028	-1.40794	0.159148	0.567582	chr7:152025556-152025850
chr7.152686300.152686471	0.115768	-1.45168	4.97631	-0.291718	0.770502	NA	chr7:152686300-152686471
chr7.152989789.152990290	2.77174	-1.25484	1.44325	-0.869458	0.384597	NA	chr7:152989789-152990290
chr7.154618366.154618488	2.69145	-0.172317	1.35111	-0.127538	0.898515	NA	chr7:154618366-154618488
chr7.1691824.1691999	20.3909	-0.0776877	0.560561	-0.138589	0.889775	NA	chr7:1691824-1691999
chr4.70688184.70688385	0	NA	NA	NA	NA	NA	chr4:70688184-70688385
chr4.77279267.77279379	14.6651	0.373427	0.610022	0.612153	0.540437	NA	chr4:77279267-77279379
chr4.77343849.77344313	0.53224	0.895834	3.25401	0.275302	0.783085	NA	chr4:77343849-77344313
chr4.77343865.77344317	0	NA	NA	NA	NA	NA	chr4:77343865-77344317
chr4.77472173.77472388	0	NA	NA	NA	NA	NA	chr4:77472173-77472388
chr4.77472183.77472388	0	NA	NA	NA	NA	NA	chr4:77472183-77472388
chr4.83170950.83171367	4.90755	0.185188	1.02361	0.180917	0.856433	NA	chr4:83170950-83171367
chr4.83170968.83171155	0	NA	NA	NA	NA	NA	chr4:83170968-83171155
chr4.85358950.85359170	2.2436	0.295491	1.51473	0.195079	0.845331	NA	chr4:85358950-85359170
chr7.17674359.17674516	45.4497	-0.0603052	0.364801	-0.16531	0.8687	0.986997	chr7:17674359-17674516
chr4.87819345.87819539	0	NA	NA	NA	NA	NA	chr4:87819345-87819539
chr4.88455371.88455616	3.52886	0.333175	1.37898	0.241609	0.809083	NA	chr4:88455371-88455616
chr7.19235635.19235902	10.4786	-0.43256	0.766876	-0.564054	0.572717	NA	chr7:19235635-19235902
chr4.89681292.89681515	0	NA	NA	NA	NA	NA	chr4:89681292-89681515
chr4.93585731.93585909	0.391588	1.2938	4.01107	0.322558	0.74703	NA	chr4:93585731-93585909
chr4.102665575.102665827	4.63373	1.46881	1.08914	1.34859	0.177469	NA	chr4:102665575-102665827
chr4.102665575.102665820	0	NA	NA	NA	NA	NA	chr4:102665575-102665820
chr4.103509422.103509631	0	NA	NA	NA	NA	NA	chr4:103509422-103509631
chr7.20456219.20456428	7.49829	-0.538271	0.832692	-0.646423	0.518005	NA	chr7:20456219-20456428
chr4.107379344.107379754	0	NA	NA	NA	NA	NA	chr4:107379344-107379754
chr7.2509940.2510092	10.3719	-0.476585	0.743146	-0.641307	0.521323	NA	chr7:2509940-2510092
chr7.27303137.27303313	31.5943	-0.22382	0.421125	-0.531482	0.595085	0.916251	chr7:27303137-27303313
chr7.30594740.30594959	20.7091	-0.097442	0.564223	-0.172701	0.862886	NA	chr7:30594740-30594959
chr4.119454680.119454819	0	NA	NA	NA	NA	NA	chr4:119454680-119454819
chr4.121711618.121711749	0	NA	NA	NA	NA	NA	chr4:121711618-121711749
chr4.121711618.121711753	5.6112	0.737805	1.04328	0.707199	0.479443	NA	chr4:121711618-121711753
chr7.32957486.32957895	316.766	-0.457262	0.163288	-2.80035	0.00510476	0.0806752	chr7:32957486-32957895
chr7.33287824.33288256	14.4958	-0.0189664	0.614897	-0.0308449	0.975393	NA	chr7:33287824-33288256
chr7.33722475.33722670	240.371	-0.212789	0.19964	-1.06586	0.286485	0.75063	chr7:33722475-33722670
chr7.34133701.34133914	55.3649	-0.122587	0.327927	-0.373824	0.708535	0.950587	chr7:34133701-34133914
chr7.36367237.36367354	186.709	-0.151362	0.205931	-0.735015	0.462331	0.862589	chr7:36367237-36367354
chr4.127261574.127261820	0.905806	0.0390393	2.49622	0.0156393	0.987522	NA	chr4:127261574-127261820
chr4.127261596.127261746	0	NA	NA	NA	NA	NA	chr4:127261596-127261746
chr7.369079.369576	5.45808	-0.0673731	0.996805	-0.0675891	0.946113	NA	chr7:369079-369576
chr4.132059421.132059548	2.75512	1.94966	1.53182	1.27277	0.2031	NA	chr4:132059421-132059548
chr4.133390274.133390477	2.89163	1.57147	1.45443	1.08048	0.27993	NA	chr4:133390274-133390477
chr4.133390327.133390477	0	NA	NA	NA	NA	NA	chr4:133390327-133390477
chr4.138045199.138045399	14.2211	0.234699	0.622669	0.376925	0.70623	NA	chr4:138045199-138045399
chr7.40815494.40815886	1.59972	-1.68374	1.98173	-0.849631	0.395531	NA	chr7:40815494-40815886
chr4.140308535.140308761	23.7962	0.371432	0.494433	0.751228	0.452516	NA	chr4:140308535-140308761
chr4.140308535.140308728	0	NA	NA	NA	NA	NA	chr4:140308535-140308728
chr4.146054575.146054947	4.65851	1.38589	1.06504	1.30125	0.193172	NA	chr4:146054575-146054947
chr4.146054604.146054947	0	NA	NA	NA	NA	NA	chr4:146054604-146054947
chr4.158171194.158171478	0	NA	NA	NA	NA	NA	chr4:158171194-158171478
chr4.158171116.158171535	27.253	0.186598	0.475637	0.392312	0.694827	NA	chr4:158171116-158171535
chr4.159390865.159391044	14.0664	1.36713	0.659945	2.07157	0.0383051	NA	chr4:159390865-159391044
chr4.159390886.159391044	0	NA	NA	NA	NA	NA	chr4:159390886-159391044
chr4.161955705.161955908	2.0971	0.933659	1.65971	0.562544	0.573746	NA	chr4:161955705-161955908
chr4.161955833.161956031	1.84351	1.37738	1.93708	0.711059	0.477048	NA	chr4:161955833-161956031
chr7.4189165.4189488	26.2899	-0.0278847	0.459376	-0.0607014	0.951597	NA	chr7:4189165-4189488
chr7.42597395.42597579	10.4226	-0.492395	0.736385	-0.668665	0.503709	NA	chr7:42597395-42597579
chr4.170026393.170026571	0	NA	NA	NA	NA	NA	chr4:170026393-170026571
chr4.170243671.170243861	21.2257	0.190313	0.507092	0.375302	0.707436	NA	chr4:170243671-170243861
chr4.176015313.176015475	2.21091	0.897046	1.72049	0.521389	0.602096	NA	chr4:176015313-176015475
chr7.43239772.43239920	1.73147	-0.477503	1.69155	-0.282287	0.777724	NA	chr7:43239772-43239920
chr4.186726649.186726833	0	NA	NA	NA	NA	NA	chr4:186726649-186726833
chr4.186920495.186920884	16.6575	0.327459	0.593638	0.551613	0.581213	NA	chr4:186920495-186920884
chr4.189940659.189940853	0	NA	NA	NA	NA	NA	chr4:189940659-189940853
chr5.1139807.1140197	24.3427	0.517653	0.488775	1.05908	0.289562	NA	chr5:1139807-1140197
chr7.43577463.43577899	3.16834	-1.83297	1.38238	-1.32595	0.184855	NA	chr7:43577463-43577899
chr5.5705062.5705346	9.55928	0.092829	0.780098	0.118997	0.905278	NA	chr5:5705062-5705346
chr7.4682113.4682349	82.2802	-0.359527	0.29767	-1.2078	0.227123	0.690704	chr7:4682113-4682349
chr5.19322932.19323040	0	NA	NA	NA	NA	NA	chr5:19322932-19323040
chr5.27472154.27472325	3.38971	1.32584	1.33143	0.995799	0.319348	NA	chr5:27472154-27472325
chr7.47475338.47475407	176.951	-0.00169546	0.209877	-0.00807836	0.993554	0.997838	chr7:47475338-47475407
chr5.34509514.34509869	6.75394	0.00875881	0.886941	0.0098753	0.992121	NA	chr5:34509514-34509869
chr5.37926849.37927065	4.5491	0.118078	1.06192	0.111193	0.911463	NA	chr5:37926849-37927065
chr5.40601276.40601480	0	NA	NA	NA	NA	NA	chr5:40601276-40601480
chr7.47979536.47979656	84.0733	-0.854766	0.29677	-2.88023	0.00397386	0.0667278	chr7:47979536-47979656
chr5.42598349.42598613	8.30893	0.780286	0.796209	0.980001	0.327085	NA	chr5:42598349-42598613
chr5.52870657.52870830	22.1791	0.442953	0.516183	0.858131	0.39082	NA	chr5:52870657-52870830
chr5.53782907.53783073	9.64175	0.418064	0.760861	0.549462	0.582689	NA	chr5:53782907-53783073
chr5.56717332.56717488	0	NA	NA	NA	NA	NA	chr5:56717332-56717488
chr7.48307462.48307590	20.3882	-0.403719	0.562142	-0.71818	0.472646	NA	chr7:48307462-48307590
chr7.50379225.50379361	128.078	-0.0944932	0.239398	-0.394712	0.693055	0.943138	chr7:50379225-50379361
chr5.57889569.57889735	27.3611	0.867425	0.463613	1.87101	0.0613433	NA	chr5:57889569-57889735
chr7.52500932.52501083	85.2056	-0.323243	0.26068	-1.24	0.214976	0.670735	chr7:52500932-52501083
chr5.71873399.71873654	0	NA	NA	NA	NA	NA	chr5:71873399-71873654
chr5.71873399.71873703	0.661783	0.971851	2.89075	0.336193	0.736725	NA	chr5:71873399-71873703
chr5.71873399.71873670	0	NA	NA	NA	NA	NA	chr5:71873399-71873670
chr5.72363281.72363484	8.73283	0.847546	0.808306	1.04855	0.294387	NA	chr5:72363281-72363484
chr5.72363281.72363436	0	NA	NA	NA	NA	NA	chr5:72363281-72363436
chr7.5397251.5397416	180.6	-0.0325598	0.208065	-0.156489	0.875648	0.986997	chr7:5397251-5397416
chr7.6104688.6104884	298.048	-0.075982	0.17734	-0.428453	0.668321	0.929645	chr7:6104688-6104884
chr5.73236781.73236898	11.7097	0.564935	0.675631	0.836159	0.403065	NA	chr5:73236781-73236898
chr5.73236586.73236723	7.76305	0.228832	0.82564	0.277157	0.78166	NA	chr5:73236586-73236723
chr7.6484079.6484305	70.553	-0.655274	0.305724	-2.14335	0.0320851	0.261218	chr7:6484079-6484305
chr5.78294671.78294883	0	NA	NA	NA	NA	NA	chr5:78294671-78294883
chr7.75528039.75528212	194.464	-0.189627	0.19817	-0.956887	0.338624	0.795718	chr7:75528039-75528212
chr7.75914974.75915177	101.605	-0.0126166	0.257519	-0.048993	0.960925	0.997838	chr7:75914974-75915177
chr5.94143694.94143947	4.25737	0.232138	1.16504	0.199253	0.842065	NA	chr5:94143694-94143947
chr5.94366936.94367247	1.65466	0.504364	1.75746	0.286985	0.774124	NA	chr5:94366936-94367247
chr5.94367006.94367154	0	NA	NA	NA	NA	NA	chr5:94367006-94367154
chr7.78085051.78085403	4.39841	-1.0158	1.18983	-0.853741	0.393248	NA	chr7:78085051-78085403
chr5.109813489.109813599	4.12349	2.08417	1.314	1.58612	0.112711	NA	chr5:109813489-109813599
chr5.111471448.111471982	4.21641	0.447126	1.16477	0.383876	0.70107	NA	chr5:111471448-111471982
chr5.113675145.113675383	2.3045	0.0389829	1.55573	0.0250577	0.980009	NA	chr5:113675145-113675383
chr7.80134595.80134739	144.815	-0.367971	0.25718	-1.43079	0.152491	0.561847	chr7:80134595-80134739
chr5.117994063.117994251	4.36834	0.201475	1.13066	0.178192	0.858572	NA	chr5:117994063-117994251
chr7.80665593.80665873	8.40609	-0.626314	0.821732	-0.762188	0.445948	NA	chr7:80665593-80665873
chr5.123423295.123423607	0	NA	NA	NA	NA	NA	chr5:123423295-123423607
chr5.123448813.123448986	13.2243	0.0340222	0.75559	0.0450274	0.964085	NA	chr5:123448813-123448986
chr5.124132712.124133092	5.25296	0.507404	1.04389	0.486068	0.626919	NA	chr5:124132712-124133092
chr7.80919066.80919364	127.681	-0.384786	0.235796	-1.63186	0.102709	0.498429	chr7:80919066-80919364
chr5.127073373.127073507	22.2843	0.525162	0.531499	0.988077	0.323115	NA	chr5:127073373-127073507
chr5.127073430.127073507	0	NA	NA	NA	NA	NA	chr5:127073430-127073507
chr5.127112349.127112699	28.0076	0.280997	0.495941	0.566593	0.570991	NA	chr5:127112349-127112699
chr5.127624781.127624961	2.50886	0.36793	1.55345	0.236847	0.812775	NA	chr5:127624781-127624961
chr5.133423813.133423967	0	NA	NA	NA	NA	NA	chr5:133423813-133423967
chr5.135651228.135651441	0	NA	NA	NA	NA	NA	chr5:135651228-135651441
chr5.136108186.136108667	0.41233	1.38253	3.93837	0.351042	0.725557	NA	chr5:136108186-136108667
chr5.136108186.136108656	0	NA	NA	NA	NA	NA	chr5:136108186-136108656
chr5.139518010.139518172	0	NA	NA	NA	NA	NA	chr5:139518010-139518172
chr5.142108689.142108798	0	NA	NA	NA	NA	NA	chr5:142108689-142108798
chr5.148950197.148950304	0	NA	NA	NA	NA	NA	chr5:148950197-148950304
chr5.148950197.148950313	1.33053	0.56907	1.99825	0.284785	0.775809	NA	chr5:148950197-148950313
chr5.149805897.149806102	0	NA	NA	NA	NA	NA	chr5:149805897-149806102
chr5.149805899.149806102	0	NA	NA	NA	NA	NA	chr5:149805899-149806102
chr7.81623186.81623746	2.2944	-0.872962	1.51819	-0.575001	0.565291	NA	chr7:81623186-81623746
chr5.153352507.153352869	4.28095	0.7514	1.20324	0.624483	0.532311	NA	chr5:153352507-153352869
chr5.153352580.153352869	0	NA	NA	NA	NA	NA	chr5:153352580-153352869
chr5.160548032.160548166	8.78355	0.241524	0.852818	0.283207	0.777018	NA	chr5:160548032-160548166
chr7.83162666.83162903	258.435	-0.381059	0.187458	-2.03276	0.0420765	0.309441	chr7:83162666-83162903
chr7.90154370.90154489	161.251	-0.131443	0.219627	-0.598486	0.549516	0.896974	chr7:90154370-90154489
chr7.91264291.91264458	300.651	-0.363204	0.169394	-2.14415	0.0320212	0.261218	chr7:91264291-91264458
chr5.173687256.173687426	0	NA	NA	NA	NA	NA	chr5:173687256-173687426
chr5.174159649.174159899	5.91029	0.236705	1.15242	0.205398	0.837261	NA	chr5:174159649-174159899
chr5.174159652.174159879	0	NA	NA	NA	NA	NA	chr5:174159652-174159879
chr5.174328634.174329145	15.7334	0.0915203	0.58877	0.155443	0.876472	NA	chr5:174328634-174329145
chr5.176185737.176185938	13.1853	0.188282	0.703489	0.26764	0.788976	NA	chr5:176185737-176185938
chr5.178130899.178131138	25.4982	0.498783	0.482993	1.03269	0.301747	NA	chr5:178130899-178131138
chr5.178130910.178131108	0	NA	NA	NA	NA	NA	chr5:178130910-178131108
chr6.863253.863344	17.0977	0.792789	0.607165	1.30572	0.191647	NA	chr6:863253-863344
chr6.2507203.2507414	2.87743	0.338018	1.40391	0.240768	0.809735	NA	chr6:2507203-2507414
chr6.3766428.3766545	16.3853	0.035755	0.5625	0.0635644	0.949317	NA	chr6:3766428-3766545
chr7.91940732.91940916	48.6432	-0.516647	0.35109	-1.47155	0.141142	0.561847	chr7:91940732-91940916
chr6.7463837.7464078	9.48631	0.418479	0.759744	0.550817	0.581759	NA	chr6:7463837-7464078
chr6.13248133.13248324	7.7184	0.517004	0.851379	0.607255	0.543682	NA	chr6:13248133-13248324
chr6.14716845.14716994	17.8142	0.041231	0.551185	0.0748042	0.940371	NA	chr6:14716845-14716994
chr7.92048177.92048715	24.1963	-0.0491322	0.483725	-0.101571	0.919098	NA	chr7:92048177-92048715
chr6.18387173.18387476	0	NA	NA	NA	NA	NA	chr6:18387173-18387476
chr7.93029065.93029281	13.2556	-0.800457	0.666053	-1.20179	0.229444	NA	chr7:93029065-93029281
chr7.95434904.95435081	185.468	-0.953038	0.209366	-4.55202	5.3133e-06	0.000535314	chr7:95434904-95435081
chr6.33380374.33380542	2.72509	0.160682	1.41271	0.11374	0.909444	NA	chr6:33380374-33380542
chr7.95772448.95772599	14.8257	-1.77616	0.693977	-2.5594	0.0104853	NA	chr7:95772448-95772599
chr6.43576074.43576182	23.7344	0.475139	0.487069	0.975507	0.329309	NA	chr6:43576074-43576182
chr6.43576074.43576155	0	NA	NA	NA	NA	NA	chr6:43576074-43576155
chr6.44685257.44685562	0.877253	1.63593	2.74972	0.594945	0.551881	NA	chr6:44685257-44685562
chr6.44685334.44685562	0	NA	NA	NA	NA	NA	chr6:44685334-44685562
chr7.95772478.95772624	31.3649	-0.977238	0.486819	-2.0074	0.0447076	0.317349	chr7:95772478-95772624
chr6.48111052.48111297	22.7797	0.799119	0.525115	1.5218	0.12806	NA	chr6:48111052-48111297
chr6.48111135.48111300	0.552982	0.974765	3.02249	0.322504	0.747071	NA	chr6:48111135-48111300
chr6.49265086.49265230	14.4825	0.0131914	0.620434	0.0212616	0.983037	NA	chr6:49265086-49265230
chr6.54116003.54116347	4.58443	1.97758	1.16314	1.7002	0.0890927	NA	chr6:54116003-54116347
chr6.54846560.54846837	4.91515	0.393787	1.06742	0.368914	0.712192	NA	chr6:54846560-54846837
chr6.54846560.54846806	0	NA	NA	NA	NA	NA	chr6:54846560-54846806
chr6.60384710.60384917	0.876914	0.362169	2.48205	0.145915	0.883988	NA	chr6:60384710-60384917
chr6.60384710.60384889	0	NA	NA	NA	NA	NA	chr6:60384710-60384889
chr7.975486.975634	110.463	-0.294289	0.24454	-1.20344	0.228806	0.690704	chr7:975486-975634
chr6.65707136.65707233	2.01676	0.353143	1.56378	0.225827	0.821336	NA	chr6:65707136-65707233
chr7.98056677.98056856	68.9321	-0.463683	0.310084	-1.49535	0.134824	0.543342	chr7:98056677-98056856
chr6.75205990.75206158	0	NA	NA	NA	NA	NA	chr6:75205990-75206158
chr7.98401001.98401096	109.783	-0.734334	0.269184	-2.728	0.00637187	0.088547	chr7:98401001-98401096
chr6.79453641.79453859	0	NA	NA	NA	NA	NA	chr6:79453641-79453859
chr6.81759865.81760193	0.525274	2.2372	3.52568	0.634545	0.525725	NA	chr6:81759865-81760193
chr6.81759875.81760193	0	NA	NA	NA	NA	NA	chr6:81759875-81760193
chr6.95723714.95723992	1.61895	2.2277	2.11353	1.05402	0.291873	NA	chr6:95723714-95723992
chr6.95723762.95723947	0	NA	NA	NA	NA	NA	chr6:95723762-95723947
chr6.99997227.99997449	5.0815	0.0240266	1.07133	0.0224268	0.982108	NA	chr6:99997227-99997449
chr6.100881294.100881479	0	NA	NA	NA	NA	NA	chr6:100881294-100881479
chr6.102398975.102399399	3.59775	0.0535495	1.20963	0.0442693	0.96469	NA	chr6:102398975-102399399
chr6.102399156.102399312	0	NA	NA	NA	NA	NA	chr6:102399156-102399312
chr8.100212928.100213388	565.611	-0.558703	0.140119	-3.98733	6.68208e-05	0.00283461	chr8:100212928-100213388
chr8.103298708.103298876	226.481	-0.222585	0.186674	-1.19237	0.233115	0.69765	chr8:103298708-103298876
chr6.111483644.111484111	0	NA	NA	NA	NA	NA	chr6:111483644-111484111
chr8.104895061.104895267	6.6299	-0.114195	0.944142	-0.120951	0.90373	NA	chr8:104895061-104895267
chr6.120736766.120736974	4.79735	0.61682	1.0964	0.562585	0.573718	NA	chr6:120736766-120736974
chr8.106269981.106270306	603.874	-0.386298	0.140053	-2.75823	0.00581158	0.0863128	chr8:106269981-106270306
chr8.108572510.108572851	4.3432	-1.25452	1.12659	-1.11355	0.26547	NA	chr8:108572510-108572851
chr8.112750506.112750750	2.48646	-0.796434	1.5201	-0.523937	0.600322	NA	chr8:112750506-112750750
chr8.11902292.11902462	80.7331	-0.409321	0.282533	-1.44875	0.147406	0.561847	chr8:11902292-11902462
chr6.138107384.138107623	0	NA	NA	NA	NA	NA	chr6:138107384-138107623
chr8.119683720.119683825	47.3941	-0.0552176	0.347065	-0.159099	0.873591	0.986997	chr8:119683720-119683825
chr6.143450651.143450840	0	NA	NA	NA	NA	NA	chr6:143450651-143450840
chr8.123844808.123845181	6.73103	-0.804648	0.901574	-0.892492	0.372129	NA	chr8:123844808-123845181
chr6.147044302.147044424	0	NA	NA	NA	NA	NA	chr6:147044302-147044424
chr6.150005272.150005432	3.55629	1.09107	1.24527	0.876168	0.380939	NA	chr6:150005272-150005432
chr6.150005272.150005426	0	NA	NA	NA	NA	NA	chr6:150005272-150005426
chr6.157648516.157648767	20.0799	0.414035	0.522646	0.792191	0.428249	NA	chr6:157648516-157648767
chr8.126876737.126877018	73.7332	-0.500532	0.290491	-1.72306	0.0848784	0.450079	chr8:126876737-126877018
chr8.133297359.133297539	140.489	-0.745652	0.235899	-3.1609	0.00157284	0.0333609	chr8:133297359-133297539
chr8.142574802.142574982	7.585	-0.0398291	0.870061	-0.0457773	0.963488	NA	chr8:142574802-142574982
chr6.161406701.161406921	0	NA	NA	NA	NA	NA	chr6:161406701-161406921
chr8.143117153.143117485	7.4795	-0.781344	0.921834	-0.847597	0.396662	NA	chr8:143117153-143117485
chr8.143246882.143247007	229.912	-0.473903	0.18517	-2.55929	0.0104885	0.126175	chr8:143246882-143247007
chr7.369079.369542	0	NA	NA	NA	NA	NA	chr7:369079-369542
chr8.143635978.143636207	313.416	-0.0458534	0.167103	-0.274403	0.783775	0.961526	chr8:143635978-143636207
chr8.143684332.143684471	12.1937	-2.23926	0.862794	-2.59536	0.00944914	NA	chr8:143684332-143684471
chr8.144685815.144686020	175.764	-0.104647	0.201488	-0.51937	0.603503	0.918879	chr8:144685815-144686020
chr8.144798801.144798980	270.351	-0.660105	0.172411	-3.82868	0.000128831	0.00451469	chr8:144798801-144798980
chr7.4189224.4189488	0	NA	NA	NA	NA	NA	chr7:4189224-4189488
chr7.6484166.6484290	0	NA	NA	NA	NA	NA	chr7:6484166-6484290
chr7.7446727.7446905	15.1644	0.439225	0.596962	0.735768	0.461872	NA	chr7:7446727-7446905
chr7.7772459.7772605	0	NA	NA	NA	NA	NA	chr7:7772459-7772605
chr7.12557488.12557713	10.3552	0.41588	0.747613	0.556277	0.578022	NA	chr7:12557488-12557713
chr7.12809529.12809788	15.8668	0.756743	0.575755	1.31435	0.188728	NA	chr7:12809529-12809788
chr8.17801242.17801413	164.109	-0.978486	0.225003	-4.34877	1.36905e-05	0.00080488	chr8:17801242-17801413
chr8.19041573.19041967	38.3899	-0.176908	0.385494	-0.458913	0.646297	0.925249	chr8:19041573-19041967
chr8.20159816.20159982	0.509191	-1.80916	3.62489	-0.499095	0.617712	NA	chr8:20159816-20159982
chr7.30594740.30594923	0	NA	NA	NA	NA	NA	chr7:30594740-30594923
chr8.22440977.22441335	59.9231	-0.609438	0.347862	-1.75195	0.0797822	0.43491	chr8:22440977-22441335
chr7.34100773.34100988	5.02682	1.02843	1.08176	0.950695	0.341759	NA	chr7:34100773-34100988
chr7.37488458.37488742	9.85324	0.521725	0.731878	0.712858	0.475934	NA	chr7:37488458-37488742
chr7.40698289.40698476	16.5747	0.406116	0.613602	0.661856	0.508064	NA	chr7:40698289-40698476
chr7.40717317.40717749	1.68053	0.591978	1.73523	0.341153	0.732988	NA	chr7:40717317-40717749
chr7.40717317.40717710	0	NA	NA	NA	NA	NA	chr7:40717317-40717710
chr8.30448329.30448460	7.88285	-0.956895	0.920156	-1.03993	0.298374	NA	chr8:30448329-30448460
chr7.40815494.40815862	0	NA	NA	NA	NA	NA	chr7:40815494-40815862
chr8.30812743.30812867	20.4615	-0.0388682	0.531509	-0.073128	0.941704	NA	chr8:30812743-30812867
chr8.33473123.33473245	160.222	-0.768103	0.211503	-3.63163	0.000281632	0.00840722	chr8:33473123-33473245
chr8.38787007.38787209	56.8978	-0.483487	0.33576	-1.43998	0.149874	0.561847	chr8:38787007-38787209
chr7.43577463.43577812	0	NA	NA	NA	NA	NA	chr7:43577463-43577812
chr7.44497197.44497356	1.90475	2.14914	2.00575	1.07149	0.283949	NA	chr7:44497197-44497356
chr7.47202196.47202464	19.0035	0.50078	0.551278	0.908398	0.363668	NA	chr7:47202196-47202464
chr8.47260727.47260919	31.1597	-0.145436	0.463636	-0.313686	0.753759	0.952241	chr8:47260727-47260919
chr7.55743901.55744014	25.3994	0.0184273	0.493989	0.0373031	0.970243	NA	chr7:55743901-55744014
chr7.75914974.75915111	0	NA	NA	NA	NA	NA	chr7:75914974-75915111
chr8.48514533.48514853	296.659	-0.154512	0.181602	-0.850832	0.394863	0.818148	chr8:48514533-48514853
chr7.80533442.80533558	7.72494	0.73861	0.846884	0.87215	0.383127	NA	chr7:80533442-80533558
chr7.80538119.80538513	14.4468	0.422581	0.608585	0.694367	0.487452	NA	chr7:80538119-80538513
chr8.52546247.52546699	0.623123	-0.829532	3.15813	-0.262666	0.792808	NA	chr8:52546247-52546699
chr7.80919090.80919272	0	NA	NA	NA	NA	NA	chr7:80919090-80919272
chr7.81623186.81623693	0	NA	NA	NA	NA	NA	chr7:81623186-81623693
chr8.53529436.53529544	34.763	-0.0362368	0.415158	-0.0872844	0.930445	0.997838	chr8:53529436-53529544
chr7.84588983.84589363	23.2596	0.121817	0.494901	0.246144	0.805571	NA	chr7:84588983-84589363
chr7.91940732.91940871	0	NA	NA	NA	NA	NA	chr7:91940732-91940871
chr8.54199246.54199458	1.6256	-1.1456	1.81219	-0.632161	0.527282	NA	chr8:54199246-54199458
chr8.56074426.56074723	110.952	-0.660498	0.269933	-2.44689	0.0144093	0.163576	chr8:56074426-56074723
chr7.94111016.94111310	0	NA	NA	NA	NA	NA	chr7:94111016-94111310
chr7.94111016.94111326	0.282787	1.2925	4.48729	0.288035	0.77332	NA	chr7:94111016-94111326
chr8.58953539.58953764	27.5816	-0.0215058	0.450717	-0.0477146	0.961944	NA	chr8:58953539-58953764
chr7.97167828.97168067	4.24555	0.574755	1.22546	0.469012	0.639061	NA	chr7:97167828-97168067
chr7.105532090.105532271	13.9607	0.330137	0.66951	0.493102	0.621941	NA	chr7:105532090-105532271
chr7.105532090.105532252	0	NA	NA	NA	NA	NA	chr7:105532090-105532252
chr7.107713038.107713220	9.80875	0.0081135	0.754709	0.0107505	0.991423	NA	chr7:107713038-107713220
chr8.67343839.67344037	152.83	-0.451072	0.223866	-2.01492	0.0439129	0.316016	chr8:67343839-67344037
chr7.112584348.112584561	0	NA	NA	NA	NA	NA	chr7:112584348-112584561
chr8.71308849.71308950	19.5074	-0.723623	0.531756	-1.36082	0.173571	NA	chr8:71308849-71308950
chr7.115585277.115585619	0	NA	NA	NA	NA	NA	chr7:115585277-115585619
chr7.115585277.115585626	0.710532	1.36386	3.11899	0.437275	0.661912	NA	chr7:115585277-115585626
chr7.117630517.117630908	7.01873	0.283301	0.882874	0.320885	0.748298	NA	chr7:117630517-117630908
chr8.73746970.73747084	132.427	-0.439588	0.234532	-1.87432	0.0608863	0.398979	chr8:73746970-73747084
chr8.78516250.78516432	38.7258	-0.175829	0.400559	-0.438958	0.660692	0.929645	chr8:78516250-78516432
chr7.121396237.121396521	0	NA	NA	NA	NA	NA	chr7:121396237-121396521
chr8.8386380.8386524	2.90606	-0.61507	1.48037	-0.415484	0.677788	NA	chr8:8386380-8386524
chr7.129611628.129611756	0	NA	NA	NA	NA	NA	chr7:129611628-129611756
chr7.130373847.130374206	0	NA	NA	NA	NA	NA	chr7:130373847-130374206
chr8.93519364.93519547	13.8734	-0.919782	0.641963	-1.43276	0.151925	NA	chr8:93519364-93519547
chr7.131293054.131293206	5.71494	0.029455	0.970902	0.0303378	0.975798	NA	chr7:131293054-131293206
chr7.138164734.138165104	6.46406	0.0018356	0.977083	0.00187866	0.998501	NA	chr7:138164734-138165104
chr7.140867943.140868146	4.951	0.319779	1.11977	0.285575	0.775204	NA	chr7:140867943-140868146
chr7.142556818.142556993	0	NA	NA	NA	NA	NA	chr7:142556818-142556993
chr7.144416447.144416571	27.7629	0.131877	0.483447	0.272784	0.785019	NA	chr7:144416447-144416571
chr8.94719608.94719836	228.632	-0.362766	0.185153	-1.95928	0.0500802	0.346236	chr8:94719608-94719836
chr8.95024932.95025054	233.085	-0.0138718	0.188942	-0.0734184	0.941473	0.997838	chr8:95024932-95025054
chr7.148672090.148672362	5.52455	0.0737479	0.994181	0.0741795	0.940868	NA	chr7:148672090-148672362
chr7.152025561.152025749	0	NA	NA	NA	NA	NA	chr7:152025561-152025749
chr8.9970206.9970382	5.50698	-1.29015	1.08299	-1.19128	0.233545	NA	chr8:9970206-9970382
chr7.152686312.152686471	0	NA	NA	NA	NA	NA	chr7:152686312-152686471
chr9.100375769.100376016	10.62	-0.026458	0.735633	-0.0359663	0.971309	NA	chr9:100375769-100376016
chr7.152989789.152990105	0	NA	NA	NA	NA	NA	chr7:152989789-152990105
chr9.101000215.101000396	2.10563	-0.521502	1.60217	-0.325498	0.744804	NA	chr9:101000215-101000396
chr7.155851875.155852140	11.1757	0.536529	0.709866	0.755817	0.449759	NA	chr7:155851875-155852140
chr7.156949492.156949775	0	NA	NA	NA	NA	NA	chr7:156949492-156949775
chr7.156949493.156949814	8.87632	1.22635	0.808981	1.51592	0.129539	NA	chr7:156949493-156949814
chr7.159310852.159311128	5.44595	0.80324	1.03434	0.77657	0.437413	NA	chr7:159310852-159311128
chr8.406785.406883	0	NA	NA	NA	NA	NA	chr8:406785-406883
chr8.3169779.3169937	3.20749	0.315918	1.30474	0.24213	0.808679	NA	chr8:3169779-3169937
chr9.104256124.104256296	18.2394	-0.0734296	0.563422	-0.130328	0.896307	NA	chr9:104256124-104256296
chr8.8386385.8386524	0	NA	NA	NA	NA	NA	chr8:8386385-8386524
chr9.107249265.107249471	5.23301	-0.0914902	0.993242	-0.0921126	0.926609	NA	chr9:107249265-107249471
chr8.20159752.20159955	0.437214	2.32366	3.47129	0.669394	0.503244	NA	chr8:20159752-20159955
chr9.112750691.112750835	145.401	-0.38461	0.228435	-1.68367	0.0922447	0.470251	chr9:112750691-112750835
chr8.20428071.20428364	28.6629	0.606227	0.454084	1.33506	0.181858	NA	chr8:20428071-20428364
chr8.22440977.22441261	0	NA	NA	NA	NA	NA	chr8:22440977-22441261
chr8.25076449.25076564	1.47963	0.55965	1.92786	0.290296	0.77159	NA	chr8:25076449-25076564
chr9.116687144.116687328	11.1776	-0.381354	0.726626	-0.524829	0.599702	NA	chr9:116687144-116687328
chr9.120793236.120793489	27.3411	-0.751342	0.467696	-1.60648	0.108169	NA	chr9:120793236-120793489
chr8.30812765.30812849	0	NA	NA	NA	NA	NA	chr8:30812765-30812849
chr8.32633265.32633608	21.9235	0.285458	0.50244	0.568145	0.569937	NA	chr8:32633265-32633608
chr8.36923718.36924067	10.6385	0.727593	0.723993	1.00497	0.314911	NA	chr8:36923718-36924067
chr8.38787054.38787194	0	NA	NA	NA	NA	NA	chr8:38787054-38787194
chr8.42052031.42052176	4.23927	0.641977	1.21435	0.528658	0.597043	NA	chr8:42052031-42052176
chr8.42052079.42052174	0	NA	NA	NA	NA	NA	chr8:42052079-42052174
chr8.47260781.47260919	0	NA	NA	NA	NA	NA	chr8:47260781-47260919
chr9.121398341.121398481	25.6401	-0.00309749	0.468314	-0.00661413	0.994723	NA	chr9:121398341-121398481
chr8.52546296.52546699	0	NA	NA	NA	NA	NA	chr8:52546296-52546699
chr9.126753370.126753586	14.5051	-0.0429267	0.635336	-0.0675654	0.946132	NA	chr9:126753370-126753586
chr8.55215127.55215354	5.62217	0.436048	1.02649	0.424796	0.670985	NA	chr8:55215127-55215354
chr8.56074503.56074626	0	NA	NA	NA	NA	NA	chr8:56074503-56074626
chr8.56905959.56906329	2.4226	1.79088	1.57239	1.13896	0.254722	NA	chr8:56905959-56906329
chr8.56906068.56906267	0	NA	NA	NA	NA	NA	chr8:56906068-56906267
chr9.127295001.127295393	8.3348	-0.415837	0.836815	-0.496928	0.61924	NA	chr9:127295001-127295393
chr9.130427022.130427212	11.055	-0.476412	0.7257	-0.656485	0.511512	NA	chr9:130427022-130427212
chr8.78516250.78516354	0	NA	NA	NA	NA	NA	chr8:78516250-78516354
chr8.80687286.80687446	4.111	2.06415	1.3607	1.51698	0.129272	NA	chr8:80687286-80687446
chr8.80687286.80687432	0	NA	NA	NA	NA	NA	chr8:80687286-80687432
chr8.81227506.81227773	1.74306	1.24676	1.87086	0.666409	0.50515	NA	chr8:81227506-81227773
chr8.81227506.81227765	0	NA	NA	NA	NA	NA	chr8:81227506-81227765
chr9.131740017.131740213	44.9291	-0.562431	0.409323	-1.37405	0.169426	0.589114	chr9:131740017-131740213
chr8.94949470.94949562	0	NA	NA	NA	NA	NA	chr8:94949470-94949562
chr8.95225544.95225892	12.854	0.473186	0.661249	0.715594	0.474242	NA	chr8:95225544-95225892
chr8.95225598.95225869	0	NA	NA	NA	NA	NA	chr8:95225598-95225869
chr8.95773082.95773391	0	NA	NA	NA	NA	NA	chr8:95773082-95773391
chr8.98259748.98259819	1.74286	0.887586	1.83454	0.483819	0.628515	NA	chr8:98259748-98259819
chr8.103120231.103120427	0	NA	NA	NA	NA	NA	chr8:103120231-103120427
chr8.103175598.103175795	4.84686	1.20078	1.10826	1.08348	0.278596	NA	chr8:103175598-103175795
chr8.104072528.104072856	20.3263	0.255415	0.570269	0.447886	0.654236	NA	chr8:104072528-104072856
chr9.135725745.135725847	1.3433	-2.16523	2.24893	-0.962782	0.335657	NA	chr9:135725745-135725847
chr9.136118744.136118836	127.979	-0.171655	0.223547	-0.767869	0.442565	0.855041	chr9:136118744-136118836
chr9.136728100.136728357	71.8679	-0.137243	0.313863	-0.43727	0.661916	0.929645	chr9:136728100-136728357
chr8.112750573.112750715	0	NA	NA	NA	NA	NA	chr8:112750573-112750715
chr8.115172815.115173050	4.82613	0.587191	1.03602	0.566777	0.570866	NA	chr8:115172815-115173050
chr8.119855705.119856091	10.5105	0.757058	0.740153	1.02284	0.306384	NA	chr8:119855705-119856091
chr8.119855717.119856091	0	NA	NA	NA	NA	NA	chr8:119855717-119856091
chr8.120936759.120937127	3.13137	0.747693	1.2714	0.588088	0.556473	NA	chr8:120936759-120937127
chr8.120936894.120937093	0	NA	NA	NA	NA	NA	chr8:120936894-120937093
chr8.121534420.121534560	2.75614	0.237843	1.38664	0.171525	0.863811	NA	chr8:121534420-121534560
chr9.14322529.14322709	224.053	-0.35231	0.190218	-1.85214	0.0640062	0.402721	chr9:14322529-14322709
chr8.131615368.131615570	6.2849	0.244358	0.980157	0.249305	0.803125	NA	chr8:131615368-131615570
chr8.133297359.133297476	0	NA	NA	NA	NA	NA	chr8:133297359-133297476
chr8.133328732.133328950	0	NA	NA	NA	NA	NA	chr8:133328732-133328950
chr8.133391057.133391218	0	NA	NA	NA	NA	NA	chr8:133391057-133391218
chr8.133391057.133391254	3.93537	0.0632544	1.20138	0.0526514	0.95801	NA	chr8:133391057-133391254
chr8.136531372.136531510	14.4062	0.0247851	0.642888	0.0385528	0.969247	NA	chr8:136531372-136531510
chr8.137757509.137757725	5.7452	0.173996	1.01698	0.171091	0.864152	NA	chr8:137757509-137757725
chr9.16637380.16637544	4.45638	-0.681373	1.15871	-0.588044	0.556503	NA	chr9:16637380-16637544
chr9.19155319.19155430	5.59129	-1.98197	1.30354	-1.52045	0.128397	NA	chr9:19155319-19155430
chr9.2362234.2362460	35.6612	-0.171342	0.405026	-0.42304	0.672266	0.929645	chr9:2362234-2362460
chr8.143684366.143684471	0	NA	NA	NA	NA	NA	chr8:143684366-143684471
chr8.144373885.144373980	0	NA	NA	NA	NA	NA	chr8:144373885-144373980
chr8.144701713.144702175	9.5686	0.410609	0.810961	0.506324	0.612629	NA	chr8:144701713-144702175
chr9.1009264.1009477	0	NA	NA	NA	NA	NA	chr9:1009264-1009477
chr9.1707341.1707540	0	NA	NA	NA	NA	NA	chr9:1707341-1707540
chr9.1707341.1707623	0.819334	1.36104	3.02413	0.450061	0.652666	NA	chr9:1707341-1707623
chr9.6239135.6239498	0.383139	0.896335	3.8969	0.230012	0.818082	NA	chr9:6239135-6239498
chr9.6239135.6239470	0	NA	NA	NA	NA	NA	chr9:6239135-6239470
chr9.27683217.27683497	1.05355	-3.28969	2.65434	-1.23937	0.21521	NA	chr9:27683217-27683497
chr9.17889028.17889302	5.28478	0.178103	1.06638	0.167017	0.867357	NA	chr9:17889028-17889302
chr9.28086943.28087082	6.03772	-0.816558	0.935936	-0.87245	0.382963	NA	chr9:28086943-28087082
chr9.23814284.23814533	6.19647	0.730355	0.936591	0.779801	0.435508	NA	chr9:23814284-23814533
chr9.32384534.32384631	27.6412	-0.487345	0.471254	-1.03414	0.301069	NA	chr9:32384534-32384631
chr9.27683230.27683497	0	NA	NA	NA	NA	NA	chr9:27683230-27683497
chr9.35826136.35826307	36.5494	-0.556811	0.44234	-1.25879	0.208108	0.662984	chr9:35826136-35826307
chr9.32384534.32384610	0	NA	NA	NA	NA	NA	chr9:32384534-32384610
chr9.36074916.36075165	6.46392	-0.567238	0.900581	-0.629858	0.528788	NA	chr9:36074916-36075165
chr9.72025984.72026247	32.4173	-0.0337103	0.433898	-0.0776918	0.938073	0.997838	chr9:72025984-72026247
chr9.36074945.36075152	0	NA	NA	NA	NA	NA	chr9:36074945-36075152
chr9.40992058.40992383	0	NA	NA	NA	NA	NA	chr9:40992058-40992383
chr9.73684393.73684812	0	NA	NA	NA	NA	NA	chr9:73684393-73684812
chr9.82021327.82021507	0	NA	NA	NA	NA	NA	chr9:82021327-82021507
chr9.7433913.7434302	52.5506	-0.0110813	0.340504	-0.0325438	0.974038	0.997838	chr9:7433913-7434302
chr9.79026272.79026708	85.1063	-0.195783	0.27022	-0.724532	0.468739	0.864687	chr9:79026272-79026708
chr9.84512552.84512900	10.1404	0.336383	0.715593	0.470075	0.638301	NA	chr9:84512552-84512900
chr9.87700236.87700505	6.29395	0.1626	0.940512	0.172885	0.862742	NA	chr9:87700236-87700505
chr9.90921248.90921446	3.6502	0.9299	1.18987	0.781516	0.434499	NA	chr9:90921248-90921446
chr9.91963958.91964124	3.64223	0.366766	1.1716	0.313045	0.754246	NA	chr9:91963958-91964124
chr9.92800300.92800796	15.8269	0.392745	0.628375	0.625017	0.53196	NA	chr9:92800300-92800796
chr9.92988192.92988542	18.3778	0.0985534	0.558333	0.176514	0.85989	NA	chr9:92988192-92988542
chr9.95197718.95198018	19.5405	0.524848	0.52146	1.0065	0.314177	NA	chr9:95197718-95198018
chr9.95197798.95198135	24.0028	0.689207	0.498505	1.38255	0.166803	NA	chr9:95197798-95198135
chr9.95764963.95765239	17.0673	0.261375	0.604022	0.432724	0.665216	NA	chr9:95764963-95765239
chr9.84238744.84238917	2.2378	-1.16716	1.77175	-0.658761	0.510049	NA	chr9:84238744-84238917
chr9.84238849.84239072	2.62736	-0.532069	1.48753	-0.357686	0.720578	NA	chr9:84238849-84239072
chr9.97168232.97168522	11.7911	0.45301	0.683335	0.66294	0.507369	NA	chr9:97168232-97168522
chr9.86354341.86354523	276.182	-0.138021	0.169923	-0.812258	0.416644	0.838539	chr9:86354341-86354523
chr9.89686186.89686508	63.7168	-0.00792057	0.308132	-0.0257051	0.979493	0.997838	chr9:89686186-89686508
chr9.90921221.90921439	31.637	-0.00195576	0.426953	-0.00458073	0.996345	0.997838	chr9:90921221-90921439
chr9.105864531.105864852	15.8664	0.302523	0.604842	0.500169	0.616956	NA	chr9:105864531-105864852
chr9.107249244.107249453	1.60343	1.69778	1.88584	0.90028	0.367971	NA	chr9:107249244-107249453
chr9.96266890.96267053	4.87774	-0.379292	1.08474	-0.349662	0.726592	NA	chr9:96266890-96267053
chr9.96266967.96267151	5.81808	-0.268268	0.984562	-0.272474	0.785258	NA	chr9:96266967-96267151
chr9.116687176.116687328	0	NA	NA	NA	NA	NA	chr9:116687176-116687328
chrX.106024894.106025057	6.50856	-0.233391	0.904191	-0.258122	0.796313	NA	chrX:106024894-106025057
chr9.120793310.120793489	0	NA	NA	NA	NA	NA	chr9:120793310-120793489
chr9.120935398.120935613	3.13407	0.0615246	1.44183	0.0426713	0.965964	NA	chr9:120935398-120935613
chr9.120935420.120935613	0	NA	NA	NA	NA	NA	chr9:120935420-120935613
chrX.10761418.10761768	2.21754	-0.00634051	1.57851	-0.00401678	0.996795	NA	chrX:10761418-10761768
chr9.121398374.121398481	0	NA	NA	NA	NA	NA	chr9:121398374-121398481
chrX.11494200.11494387	3.73596	-0.465636	1.25482	-0.371078	0.71058	NA	chrX:11494200-11494387
chrX.124347451.124347554	3.74516	-0.909505	1.37156	-0.663116	0.507256	NA	chrX:124347451-124347554
chrX.127012232.127012407	4.49852	-0.914771	1.11334	-0.821649	0.411277	NA	chrX:127012232-127012407
chr9.130427034.130427212	0	NA	NA	NA	NA	NA	chr9:130427034-130427212
chr9.135370817.135371027	8.48848	0.401982	0.870555	0.461753	0.644258	NA	chr9:135370817-135371027
chrX.129540210.129540281	31.928	-0.215238	0.443088	-0.485767	0.627132	0.921719	chrX:129540210-129540281
chr9.136728186.136728282	0	NA	NA	NA	NA	NA	chr9:136728186-136728282
chr9.138214247.138214400	6.19535	0.558586	0.961668	0.580852	0.561341	NA	chr9:138214247-138214400
chrX.134685001.134685262	5.83853	-0.609411	0.984004	-0.619318	0.535707	NA	chrX:134685001-134685262
chrX.137501633.137501844	0.149101	0	4.99745	0	1	NA	chrX:137501633-137501844
chrX.2785577.2785818	5.57855	0.985956	1.03655	0.951186	0.34151	NA	chrX:2785577-2785818
chrX.138770770.138770905	3.95661	-2.05556	1.35909	-1.51246	0.130417	NA	chrX:138770770-138770905
chrX.10761486.10761768	0	NA	NA	NA	NA	NA	chrX:10761486-10761768
[truncated: 40 more rows]
