# Supplementary material for: Cellular zinc status alters chromatin accessibility and binding of p53 to DNA
Source: Life Sci Alliance. 2024 Jul 8;7(9):e202402638. doi: 10.26508/lsa.202402638 (PMC11231577; doi:10.26508/lsa.202402638)
Supplement: Supplementary file 5 [file LSA-2024-02638_TableS1.xlsx]

## Sheet: Table2_p53_ChIP_ATAC_Hits_TPA
ChIP Location	baseMean	log2FC_TPA	-log10(padj TPA)	log2FC_Zn	-log10(padj Zn)
chr13:27171744-27171924	111.5	-1.601	5.01	0.154	0.046
chr1:230426327-230426510	278.6	-0.949	5.01	0.191	0.167
chr3:157175020-157175138	163.5	1.137	5.01	-0.307	0.187
chr2:178194359-178194536	265	-0.964	4.4	0.357	0.332
chr19:7294365-7294455	114.6	-1.283	3.83	-0.06	0.018
chr14:35826711-35826967	367.2	-0.839	3.71	0.376	0.422
chr13:27270699-27270789	123.4	-1.192	3.61	0.303	0.174
chr7:95434904-95435081	185.5	-0.953	3.27	0.274	0.187
chr2:102142684-102142816	141.5	-1.048	3.27	0.559	0.473
chr1:116570987-116571065	132.1	-1.059	3.26	0.328	0.211
chr1:212432741-212432925	118.5	-1.105	3.26	0.444	0.32
chr2:191245225-191245451	199.5	-0.925	3.26	0.398	0.332
chr1:226309200-226309540	404.1	-0.664	3.09	0.003	0.002
chr8:17801242-17801413	164.1	-0.978	3.09	0.067	0.022
chr8:100212928-100213388	565.6	-0.559	2.55	0.13	0.129
chr3:58332764-58332906	103.5	-1.108	2.55	0.277	0.155
chr3:190120840-190121024	214.9	-0.757	2.55	0.296	0.231
chr15:30903758-30903916	163.5	-0.871	2.55	0.437	0.374
chr11:125569268-125569649	319	-0.748	2.55	0.456	0.461
chr2:112482096-112482321	97.1	-1.154	2.54	0.053	0.015
chr5:142108689-142108914	120	-1.013	2.35	0.145	0.046
chr1:223845949-223846363	47.4	1.384	2.35	0.658	0.254
chr8:144798801-144798980	270.4	-0.66	2.35	0.196	0.167
chr2:27212278-27212409	168.4	-0.845	2.23	-0.115	0.043
chr2:95207245-95207423	195.3	-0.73	2.22	0.244	0.174
chr11:119729155-119729274	161.3	-0.771	2.11	0.255	0.17
chr8:33473123-33473245	160.2	-0.768	2.08	-0.113	0.045
chr8:124200072-124200343	386.8	0.564	1.99	-0.077	0.041
chr10:71377415-71377545	107.5	-0.899	1.94	0.132	0.044
chr1:226815147-226815328	213.8	0.653	1.94	-0.073	0.028
chr5:140346570-140346766	318.6	-0.585	1.94	0.296	0.29
chr20:32207781-32207920	148.1	-0.75	1.84	-0.134	0.054
chr2:70994853-70995000	143.7	-0.77	1.79	0.164	0.081
chr3:155806256-155806403	36.9	-1.621	1.79	1.097	0.574
chr2:209423781-209423978	63.4	-1.138	1.74	0.728	0.422
chr11:12066016-12066422	211.1	0.641	1.66	-0.263	0.17
chr16:69385982-69386080	113.6	-0.84	1.51	-0.025	0.005
chr8:133297359-133297539	140.5	-0.746	1.48	0.269	0.167
chr12:42589680-42589909	92.7	-0.897	1.47	0.136	0.041
chr5:168314835-168314960	165.8	0.625	1.38	0.22	0.148
chr14:58199958-58200097	145.3	-0.696	1.38	0.237	0.155
chr14:76938077-76938538	29.4	1.401	1.38	0.294	0.046
chr1:205449966-205450115	527.4	-0.451	1.38	0.378	0.473
chr17:2711836-2711933	101.6	-0.758	1.31	0.059	0.018
chr20:50790854-50790972	126.4	-0.696	1.26	0.313	0.187
chr1:147172476-147172699	273	-0.516	1.18	-0.076	0.038
chr11:364365-364745	36	-1.25	1.18	0	0
chr7:47979536-47979656	84.1	-0.855	1.18	-0.008	0.002
chr17:16215555-16215670	130	-0.683	1.15	0.03	0.007
chr5:136132638-136132931	323.9	0.449	1.1	0.2	0.17
chr7:32957486-32957895	316.8	-0.457	1.09	0.325	0.332
chr2:67451589-67451814	102.2	0.688	1.06	0.001	0.001
chr13:113863982-113864194	74.1	-0.876	1.06	-0.03	0.005
chr1:201468792-201469437	452.9	-0.406	1.06	0.062	0.038
chr8:106269981-106270306	603.9	-0.386	1.06	0.477	1.012
chr11:93543339-93543514	135.4	-0.644	1.06	0.4	0.265
chr12:31959241-31959384	135.3	-0.628	1.06	0.14	0.054
chr7:98401001-98401096	109.8	-0.734	1.05	0.062	0.018
chr13:40789286-40789533	206.2	-0.529	1.02	0.551	0.72
chr5:76711475-76711824	150.5	0.574	1.01	-0.807	1.012
chr20:50794918-50795035	136.7	-0.594	1.01	-0.03	0.008
chr6:134436586-134436713	71.2	0.767	1.01	-0.196	0.055
