# Supplementary material for: Cellular zinc status alters chromatin accessibility and binding of p53 to DNA
Source: Life Sci Alliance. 2024 Jul 8;7(9):e202402638. doi: 10.26508/lsa.202402638 (PMC11231577; doi:10.26508/lsa.202402638)
Supplement: Supplementary file 6 [file LSA-2024-02638_TableS2.xlsx]

## Sheet: Table3_p53_ChIP_ATAC_Hits_Zn
ChIP Location	baseMean	log2FC_TPA	-LOG10(padj_TPA)	log2FC_Zn	-LOG10(padj_Zn)
chr8:106269981-106270306	603.9	-0.3863	1.06	0.4767	1.012
chr5:76711475-76711824	150.5	0.5742	1.01	-0.8072	1.012
chr6:78810756-78811078	157.5	0.2496	0.16	-0.7605	1.012
chr7:54967442-54967734	148.5	0.1953	0.1	-0.7568	1.012
chr18:70048124-70048474	92.2	0.2162	0.09	-0.9353	1.012
chr1:232222164-232222259	148.7	0.2749	0.18	-0.8539	1.022
chr7:52500932-52501083	85.2	-0.3232	0.17	-1.0217	1.022
